# Supplementary material for: Past and present giant viruses diversity explored through permafrost metagenomics
Source: Nat Commun. 2022 Oct 7;13:5853. doi: 10.1038/s41467-022-33633-x (PMC9546926; doi:10.1038/s41467-022-33633-x)
Supplement: Supplementary file 4 — Supplementary Data 1 [file 41467_2022_33633_MOESM4_ESM.xlsx]

## Sheet: Data1
Supplementary Data 1. Nucleocytoviricota core genes used in this study
Core genes for phylogeny		Typical shared genes among Nucleocytoviricota found in the large permafrost genomes
Major Capsid protein			Hydrivirus Pithovirus/Orpheovirus Permafrost:R_b116_k1	Pithovirus/Orpheovirus Permafrost:N_b1782_k1	Pithovirus/Orpheovirus Permafrost:R_b305_k1	Pithovirus/Orpheovirus Permafrost:R_b629_k1	Klosneuvirus Permafrost:N_b891_k1	Mimivirus Permafrost:R_b548_k1	Unknown Permafrost:M_b2437_k1	Mimivirus Permafrost:R_b2349_k1
DNA polymerase family B		DNA polymerase family B	X	X	X	X	X	X	X
Pox-like late transcription factor VLTF3		mRNA capping enzyme	X	X	X	X	X	X	X	X
DNA-dependent RNA polymerase subunit RPB1		DNA-directed RNA polymerase subunit RPB1	X	X	X	X	X	X		X
DNA-dependent RNA polymerase subunit RPB2		DNA-directed RNA polymerase subunit RPB2	X	X	X	X	X	X
VV A32 packaging ATPase		Cap-specific mRNA (nucleoside-2-O-)-methyltransferase	X	X	X	X
DNA primase D5		D5 DNA Primase	X	X	X	X	X	X
Transcription elongation factor TFIIS		A18 transcript termination helicase	X	X	X
		Divergent Poxvirus Late Transcription Factor VLTF3 like	X			X
		Poxvirus Late Transcription Factor VLTF3 like		X	X		X	X		X
		Thymidine kinase	X	X	X	X			X	X
		Patatin phospholipase	X		X		X	X	X	X
		VV A32-like packaging ATPase					X	X	X	X
		Divergent major capsid protein	X	X	X
		Large eukaryotic DNA virus major capsid protein					X	X		X
		DNA topoisomerase 2	X	X	X	X	X	X		X
		Thioredoxin	X	X			X			X
The gray box indicates that the core gene was rejected for phylogeny
