# Supplementary material for: Past and present giant viruses diversity explored through permafrost metagenomics
Source: Nat Commun. 2022 Oct 7;13:5853. doi: 10.1038/s41467-022-33633-x (PMC9546926; doi:10.1038/s41467-022-33633-x)
Supplement: Supplementary file 5 — Supplementary Data 2 [file 41467_2022_33633_MOESM5_ESM.xlsx]

## Sheet: Data2
Supplementary Data 2. Pfam annotations significantly enriched in the permafrost viruses compared to reference Nucleocytoviricota
p-values were calculated using a one-sided fisher exact test to test for enrichment and corrected for false discovery rate by the Benjamini & Hochberg method.
Group	Pfam	Permafrost	Reference	P-value	corrected p-value	Annotation
Asfarviridae	CL0465	8	1	0.00160489	0.263823	Ank
Asfarviridae	PF01391	6	0	0.00208107	0.311916	Collagen triple helix repeat (20 copies)
extended_Klosneuvirinae	CL0194	12	10	0.000128428	0.0436314	DNA_pol_B-like
extended_Klosneuvirinae	PF01131	11	12	0.00106432	0.190073	DNA topoisomerase
extended_Klosneuvirinae	PF03457	4	0	0.00108165	0.190073	Helicase associated domain
extended_Klosneuvirinae	PF07463	10	12	0.00289135	0.40863	NUMOD4 motif
extended_Klosneuvirinae	PF02201	5	2	0.0029669	0.40863	SWIB/MDM2 domain
extended_Klosneuvirinae	PF13368	6	4	0.00380509	0.478004	Topoisomerase C-terminal repeat
extended_Klosneuvirinae	PF04947	7	6	0.00393959	0.478004	Poxvirus Late Transcription Factor VLTF3 like
extended_Klosneuvirinae	CL0324	6	5	0.00709596	0.682283	Homing_endonuc
extended_Phycodnaviridae	CL0229	18	19	0.000166065	0.0528918	RING
extended_Phycodnaviridae	CL0175	10	6	0.000383612	0.0849951	TRASH
extended_Phycodnaviridae	PF04983	8	4	0.000840835	0.164804	RNA polymerase Rpb1, domain 3
extended_Phycodnaviridae	PF04997	9	6	0.00116466	0.197836	RNA polymerase Rpb1, domain 1
extended_Phycodnaviridae	PF05000	7	4	0.00271562	0.395394	RNA polymerase Rpb1, domain 4
extended_Phycodnaviridae	PF01391	19	31	0.004448	0.47918	Collagen triple helix repeat (20 copies)
extended_Phycodnaviridae	CL0084	4	1	0.00826776	0.780232	ADP-ribosyl
extended_Phycodnaviridae	PF00623	7	6	0.00948882	0.833707	RNA polymerase Rpb1, domain 2
Megamimivirinae	PF04565	14	9	0.000235147	0.0633252	RNA polymerase Rpb2, domain 3
Megamimivirinae	CL0084	16	12	0.000236103	0.0633252	ADP-ribosyl
Megamimivirinae	PF04947	16	12	0.000236103	0.0633252	Poxvirus Late Transcription Factor VLTF3 like
Megamimivirinae	PF04566	13	8	0.000312693	0.0758803	RNA polymerase Rpb2, domain 4
Megamimivirinae	PF04567	13	8	0.000312693	0.0758803	RNA polymerase Rpb2, domain 5
Megamimivirinae	PF04561	7	1	0.00034396	0.0796737	RNA polymerase Rpb2, domain 2
Megamimivirinae	PF01191	12	8	0.000801347	0.163347	RNA polymerase Rpb5, C-terminal domain
Megamimivirinae	CL0153	5	0	0.000905886	0.170978	dUTPase
Megamimivirinae	PF04560	11	8	0.00199508	0.308089	RNA polymerase Rpb2, domain 7
Megamimivirinae	PF04983	11	8	0.00199508	0.308089	RNA polymerase Rpb1, domain 3
Megamimivirinae	CL0268	4	0	0.00368166	0.478004	Pec_lyase-like
Megamimivirinae	CL0114	6	2	0.00389194	0.478004	HMG-box
Megamimivirinae	CL0056	5	1	0.00432133	0.47918	C_Lectin
Megamimivirinae	PF05000	10	8	0.00480769	0.49	RNA polymerase Rpb1, domain 4
Megamimivirinae	CL0382	9	7	0.00670223	0.669697	DNA-mend
Megamimivirinae	PF04998	7	4	0.00691241	0.677416	RNA polymerase Rpb1, domain 5
Megamimivirinae	PF02919	6	3	0.00924295	0.833707	Eukaryotic DNA topoisomerase I, DNA binding fragment
Megamimivirinae	PF14370	6	3	0.00924295	0.833707	C-terminal topoisomerase domain
Megamimivirinae	PF04990	8	6	0.00935848	0.833707	RNA polymerase Rpb1, domain 7
Megamimivirinae	CL0094	14	17	0.00999492	0.86329	Peptidase_ME
Mesomimivirinae	PF04997	4	5	0.000453544	0.0963026	RNA polymerase Rpb1, domain 1
Mesomimivirinae	CL0363	3	5	0.0046075	0.47918	H-int
Mesomimivirinae	PF00623	3	5	0.0046075	0.47918	RNA polymerase Rpb1, domain 2
Mesomimivirinae	PF04983	3	5	0.0046075	0.47918	RNA polymerase Rpb1, domain 3
Mesomimivirinae	PF05000	3	5	0.0046075	0.47918	RNA polymerase Rpb1, domain 4
Orpheoviridae	CL0022	2	0	0.0035097	0.470669	LRR
Pithoviridae	CL0263	23	0	0.00452256	0.47918	His-Me_finger
Group	GO term	Permafrost	Reference	P-value	corrected p-value	Annotation
extended_Klosneuvirinae	GO:0006351	40	72	5.3e-05	1	transcription, DNA-templated
extended_Klosneuvirinae	GO:0006351	40	72	5.3e-05	0.024062	transcription, DNA-templated
extended_Klosneuvirinae	GO:0030908	10	8	0.0011	0.2497	protein splicing
extended_Klosneuvirinae	GO:0046782	7	6	0.0081	1	regulation of viral transcription
extended_Phycodnaviridae	GO:0006351	26	38	0.0025	1	transcription, DNA-templated
Megamimivirinae	GO:0006351	82	97	1.6e-06	0.0006016	transcription, DNA-templated
Megamimivirinae	GO:0046782	16	12	0.0026	0.4888	regulation of viral transcription
Megamimivirinae	GO:0044419	27	20	0.0092	1	interspecies interaction between organis...
