# Supplementary material for: Past and present giant viruses diversity explored through permafrost metagenomics
Source: Nat Commun. 2022 Oct 7;13:5853. doi: 10.1038/s41467-022-33633-x (PMC9546926; doi:10.1038/s41467-022-33633-x)
Supplement: Supplementary file 6 — Supplementary Data 3 [file 41467_2022_33633_MOESM6_ESM.xlsx]

## Sheet: Data3
Supplementary Data 3. Annotations significantly enriched in given samples compared to the others
p-values were calculated using a one-sided fisher exact test to test for enrichment and corrected for false discovery rate by the Benjamini & Hochberg method.
A) Group-aware analysis
dataset	group	pfam	me	other	P-value	corrected p-value	Annotation
C	Pitho_orpheo_div6	CL0209	2	0	0.000278271	0.0917412	Bet_v_1_like
E	extended_Klosneuvirinae	CL0063	8	11	0.00103056	0.231529	NADP_Rossmann
K	Megamimivirinae	PF01391	4	19	0.00261164	0.464494	Collagen triple helix repeat (20 copies)
K	Unknown_clade1	PF01391	5	7	0.000121728	0.0514188	Collagen triple helix repeat (20 copies)
L	Megamimivirinae	PF05739	1	0	0.00704639	0.915827	SNARE domain
L	Megamimivirinae	CL0611	4	59	0.000674303	0.171973	Hexon
M	extended_Klosneuvirinae	PF14388	1	0	0.00656168	0.861109	Domain of unknown function (DUF4419)
M	Megamimivirinae	CL0013	3	0	0.000333224	0.0979172	Beta-lactamase
M	Megamimivirinae	PF17660	3	0	0.000333224	0.0979172	Bacterial tandem repeat domain 1
M	Megamimivirinae	CL0194	9	24	0.000271158	0.0916311	DNA_pol_B-like
M	Pitho_orpheo_div5	CL0229	3	1	0.00813966	1	RING
M	Unknown_clade1	CL0198	2	0	0.00845187	1	HHH
M	Unknown_clade1	PF02498	4	2	0.000849315	0.205003	BRO family, N-terminal domain
N	Megamimivirinae	CL0113	7	7	0.00306708	0.524782	GT-B
N	Pitho_orpheo_div6	CL0124	5	0	0.00934509	1	Peptidase_PA
N	Pitho_orpheo_div6	CL0175	11	2	0.000997749	0.228586	TRASH
N	Pitho_orpheo_div6	CL0465	13	5	0.0043151	0.678224	Ank
N	Pithoviridae	CL0031	13	0	0.00168899	0.345909	Phosphatase
N	Pithoviridae	CL0533	11	0	0.00452961	0.689526	PRTase-like
N	Pithoviridae	CL0029	22	4	0.00912202	1	Cupin
N	Pithoviridae	CL0110	35	8	0.00363802	0.585417	GT-A
N	Pithoviridae	CL0465	65	17	0.000302693	0.0929888	Ank
N	Pithoviridae_div1	CL0271	11	2	0.000235425	0.0860063	F-box
N	Pithoviridae_div1	PF01391	43	39	0.000301853	0.0929888	Collagen triple helix repeat (20 copies)
N	Unknown_clade1	CL0110	8	0	0.00951265	1	GT-A
P	Pithoviridae	PF08719	2	1	0.000594787	0.157642	Domain of unknown function (DUF1768)
P	Pithoviridae	PF07452	2	8	0.00838724	1	CHRD domain
R	extended_Klosneuvirinae	PF04998	4	5	0.00782809	0.980365	RNA polymerase Rpb1, domain 5
R	extended_Klosneuvirinae	PF01131	5	6	0.00248334	0.459826	DNA topoisomerase
R	Pithoviridae	CL0026	3	0	0.000712283	0.178295	CU_oxidase
R	Pithoviridae	PF08706	6	15	0.00827132	1	D5 N terminal like
R	Pithoviridae_div1	CL0039	13	1	0.00199455	0.396475	HUP
R	Pithoviridae_div1	CL0167	25	4	0.000194036	0.072855	Zn_Beta_Ribbon
R	Unknown_clade1	CL0418	4	3	0.0053422	0.767286	GIY-YIG
dataset	group	GO term	me	other	P-value	corrected p-value	Annotation
N	Pithoviridae	GO:0016311	0	0	0.0044	1	dephosphorylation
Q	Pitho_orpheo_div6	GO:0006468	0	0	8.3e-05	0.011371	protein phosphorylation
B) Group-independent analysis
Pfam	C	D	E	L	N	R	P	K	Q	M	definition
CL0020	0	0	3	5	42	89	1	1	42 (0.007)	11	TPR
CL0022	0	6	9	11	517	1053 (8e-41)	9	88	248	21	LRR
CL0023	3	31	51 (0.03)	64	553	747	8	59	215	175	P-loop_NTPase
CL0025	1	7 (0.01)	4	1	18	15	0	3	4	7	His_Kinase_A
CL0175	0	14 (5e-06)	5	1	49	41	0	4	6	15	TRASH
CL0186	0	10	0	0	96	87	0	32 (5e-06)	21	29	Beta_propeller
CL0229	1	7	7	11	113	119	11 (0.05)	4	36	43	RING
CL0251	0	0	0	0	7	23 (0.01)	0	0	0	0	MORN
CL0271	0	0	0	0	43	44	3	13	49 (2e-08)	9	F-box
CL0304	0	4 (0.02)	1	0	5	2	0	0	2	1	CheY
CL0324	0	5 (0.03)	1	2	5	12	0	0	2	4	Homing_endonuc
CL0361	0	0	0	1	3	22 (0.04)	0	0	0	4	C2H2-zf
CL0465	0	3	8	11	638 (5e-06)	498	25 (0.4)	34	310 (2e-17)	172	Ank
PF01391	0	6	10	5	208 (0.02)	190	6	25	30	47	Collagen triple helix repeat (20 copies)
PF02498	0	0	0	0	8	29	0	2	2	15 (0.03)	BRO family, N-terminal domain
PF03457	0	0	0	24 (7e-28)	8	1	0	0	0	1	Helicase associated domain
PF11369	0	0	0	0	3	0	3 (0.007)	0	0	0	Protein of unknown function (DUF3160)
PF13475	0	0	3	0	4	48 (2e-06)	0	0	8	0	Domain of unknown function (DUF4116)
GO term	C	D	E	K	L	M	N	P	Q	R	definition
GO:0006304	0	3	10 (1.1385e-09)	0	2	1	1	0	2	1	DNA modification
GO:0006305	0	2	5 (0.00246675)	0	1	1	1	0	2	1	DNA alkylation
GO:0006306	0	2	5 (0.00246675)	0	1	1	1	0	2	1	DNA methylation
GO:0044728	0	2	5 (0.00246675)	0	1	1	1	0	2	1	DNA methylation or demethylation
GO:0043414	0	3	6 (0.01518)	0	2	3	7	0	3	9	macromolecule methylation
GO:0006259	2	12	21 (0.0472915384615385)	20	18	56	162	0	49	184	DNA metabolic process
GO:0033013	0	0	0	0	0	5 (0.0102465)	0	0	0	0	tetrapyrrole metabolic process
GO:0033014	0	0	0	0	0	5 (0.0102465)	0	0	0	0	tetrapyrrole biosynthetic process
GO:0022607	0	1	0	1	1	16 (0.0360525)	16	1	2	19	cellular component assembly
GO:0044085	0	1	0	1	1	16 (0.0360525)	16	1	2	19	cellular component biogenesis
GO:0065003	0	1	0	1	1	16 (0.0360525)	16	1	2	19	protein-containing complex assembly
GO:0006793	4	12	6	23	21	62	306 (0.01771)	7	86	292	phosphorus metabolic process
GO:0006796	4	12	6	23	21	62	306 (0.01771)	7	86	292	phosphate-containing compound metabolic ...
