# Supplementary material for: Past and present giant viruses diversity explored through permafrost metagenomics
Source: Nat Commun. 2022 Oct 7;13:5853. doi: 10.1038/s41467-022-33633-x (PMC9546926; doi:10.1038/s41467-022-33633-x)
Supplement: Supplementary file 8 — Supplementary Data 5 [file 41467_2022_33633_MOESM8_ESM.gz]

Archive with 4,593 entries (4,585 files):
- Data_files
- Data_files/Viral_specific_hmms
- Data_files/Viral_specific_hmms/Nucleocytoviricota_viral_specific_VOG.hmm
- Data_files/Viral_specific_hmms/Pithos_andMetaG_specific_OGs
- Data_files/Viral_specific_hmms/Pithos_andMetaG_specific_OGs/OG0000674.fa
- Data_files/Viral_specific_hmms/Pithos_andMetaG_specific_OGs/OG0000054.fa
- Data_files/Viral_specific_hmms/Pithos_andMetaG_specific_OGs/OG0000042.fa
- Data_files/Viral_specific_hmms/Pithos_andMetaG_specific_OGs/OG0000380.fa
- Data_files/Viral_specific_hmms/Pithos_andMetaG_specific_OGs/OG0000522.fa
- Data_files/Viral_specific_hmms/Pithos_andMetaG_specific_OGs/OG0000092.fa
- Data_files/Viral_specific_hmms/Pithos_andMetaG_specific_OGs/OG0000319.fa
- Data_files/Viral_specific_hmms/Pithos_andMetaG_specific_OGs/OG0000456.fa
- Data_files/Viral_specific_hmms/Pithos_andMetaG_specific_OGs/OG0000714.fa
- Data_files/Viral_specific_hmms/Pithos_andMetaG_specific_OGs/OG0001004.fa
- Data_files/Viral_specific_hmms/Pithos_andMetaG_specific_OGs/OG0000747.fa
- Data_files/Viral_specific_hmms/Pithos_andMetaG_specific_OGs/OG0000338.fa
- Data_files/Viral_specific_hmms/Pithos_andMetaG_specific_OGs/OG0000629.fa
- Data_files/Viral_specific_hmms/Pithos_andMetaG_specific_OGs/OG0000613.fa
- Data_files/Viral_specific_hmms/Pithos_andMetaG_specific_OGs/OG0000291.fa
- Data_files/Viral_specific_hmms/Pithos_andMetaG_specific_OGs/OG0001088.fa
- Data_files/Viral_specific_hmms/Pithos_andMetaG_specific_OGs/OG0000993.fa
- Data_files/Viral_specific_hmms/Pithos_andMetaG_specific_OGs/OG0000355.fa
- Data_files/Viral_specific_hmms/Pithos_andMetaG_specific_OGs/OG0000061.fa
- Data_files/Viral_specific_hmms/Pithos_andMetaG_specific_OGs/OG0000615.fa
- Data_files/Viral_specific_hmms/Pithos_andMetaG_specific_OGs/OG0001024.fa
- Data_files/Viral_specific_hmms/Pithos_andMetaG_specific_OGs/OG0000356.fa
- Data_files/Viral_specific_hmms/Pithos_andMetaG_specific_OGs/OG0000731.fa
- Data_files/Viral_specific_hmms/Pithos_andMetaG_specific_OGs/OG0000889.fa
- Data_files/Viral_specific_hmms/Pithos_andMetaG_specific_OGs/OG0000741.fa
- Data_files/Viral_specific_hmms/Pithos_andMetaG_specific_OGs/OG0000864.fa
- Data_files/Viral_specific_hmms/Pithos_andMetaG_specific_OGs/OG0000191.fa
- Data_files/Viral_specific_hmms/Pithos_andMetaG_specific_OGs/OG0000673.fa
- Data_files/Viral_specific_hmms/Pithos_andMetaG_specific_OGs/OG0001015.fa
- Data_files/Viral_specific_hmms/Pithos_andMetaG_specific_OGs/OG0001065.fa
- Data_files/Viral_specific_hmms/Pithos_andMetaG_specific_OGs/OG0000572.fa
- Data_files/Viral_specific_hmms/Pithos_andMetaG_specific_OGs/OG0000612.fa
- Data_files/Viral_specific_hmms/Pithos_andMetaG_specific_OGs/OG0000442.fa
- Data_files/Viral_specific_hmms/Pithos_andMetaG_specific_OGs/OG0000325.fa
- Data_files/Viral_specific_hmms/Pithos_andMetaG_specific_OGs/OG0000452.fa
- Data_files/Viral_specific_hmms/Pithos_andMetaG_specific_OGs/OG0000414.fa
- Data_files/Viral_specific_hmms/Pithos_andMetaG_specific_OGs/OG0000761.fa
- Data_files/Viral_specific_hmms/Pithos_andMetaG_specific_OGs/OG0000206.fa
- Data_files/Viral_specific_hmms/Pithos_andMetaG_specific_OGs/OG0000521.fa
- Data_files/Viral_specific_hmms/Pithos_andMetaG_specific_OGs/OG0000245.fa
- Data_files/Viral_specific_hmms/Pithos_andMetaG_specific_OGs/OG0001021.fa
- Data_files/Viral_specific_hmms/Pithos_andMetaG_specific_OGs/OG0001093.fa
- Data_files/Viral_specific_hmms/Pithos_andMetaG_specific_OGs/OG0001062.fa
- Data_files/Viral_specific_hmms/Pithos_andMetaG_specific_OGs/OG0001041.fa
- Data_files/Viral_specific_hmms/Pithos_andMetaG_specific_OGs/OG0000069.fa
- Data_files/Viral_specific_hmms/Pithos_andMetaG_specific_OGs/OG0001014.fa
- Data_files/Viral_specific_hmms/Pithos_andMetaG_specific_OGs/OG0000854.fa
- Data_files/Viral_specific_hmms/Pithos_andMetaG_specific_OGs/OG0000343.fa
- Data_files/Viral_specific_hmms/Pithos_andMetaG_specific_OGs/OG0000210.fa
- Data_files/Viral_specific_hmms/Pithos_andMetaG_specific_OGs/OG0000999.fa
- Data_files/Viral_specific_hmms/Pithos_andMetaG_specific_OGs/OG0000597.fa
- Data_files/Viral_specific_hmms/Pithos_andMetaG_specific_OGs/OG0000825.fa
- Data_files/Viral_specific_hmms/Pithos_andMetaG_specific_OGs/OG0001031.fa
- Data_files/Viral_specific_hmms/Pithos_andMetaG_specific_OGs/OG0000406.fa
- Data_files/Viral_specific_hmms/Pithos_andMetaG_specific_OGs/OG0000168.fa
- Data_files/Viral_specific_hmms/Pithos_andMetaG_specific_OGs/OG0000275.fa
- Data_files/Viral_specific_hmms/Pithos_andMetaG_specific_OGs/OG0000223.fa
- Data_files/Viral_specific_hmms/Pithos_andMetaG_specific_OGs/OG0000408.fa
- Data_files/Viral_specific_hmms/Pithos_andMetaG_specific_OGs/OG0000404.fa
- Data_files/Viral_specific_hmms/Pithos_andMetaG_specific_OGs/OG0000550.fa
- Data_files/Viral_specific_hmms/Pithos_andMetaG_specific_OGs/OG0000992.fa
- Data_files/Viral_specific_hmms/Pithos_andMetaG_specific_OGs/OG0000065.fa
- Data_files/Viral_specific_hmms/Pithos_andMetaG_specific_OGs/OG0000558.fa
- Data_files/Viral_specific_hmms/Pithos_andMetaG_specific_OGs/OG0000161.fa
- Data_files/Viral_specific_hmms/Pithos_andMetaG_specific_OGs/OG0000758.fa
- Data_files/Viral_specific_hmms/Pithos_andMetaG_specific_OGs/OG0001103.fa
- Data_files/Viral_specific_hmms/Pithos_andMetaG_specific_OGs/OG0000796.fa
- Data_files/Viral_specific_hmms/Pithos_andMetaG_specific_OGs/OG0000642.fa
- Data_files/Viral_specific_hmms/Pithos_andMetaG_specific_OGs/OG0001009.fa
- Data_files/Viral_specific_hmms/Pithos_andMetaG_specific_OGs/OG0000316.fa
- Data_files/Viral_specific_hmms/Pithos_andMetaG_specific_OGs/OG0000264.fa
- Data_files/Viral_specific_hmms/Pithos_andMetaG_specific_OGs/OG0000347.fa
- Data_files/Viral_specific_hmms/Pithos_andMetaG_specific_OGs/OG0001070.fa
- Data_files/Viral_specific_hmms/Pithos_andMetaG_specific_OGs/OG0000743.fa
- Data_files/Viral_specific_hmms/Pithos_andMetaG_specific_OGs/OG0000900.fa
- Data_files/Viral_specific_hmms/Pithos_andMetaG_specific_OGs/OG0000299.fa
- Data_files/Viral_specific_hmms/Pithos_andMetaG_specific_OGs/OG0000793.fa
- Data_files/Viral_specific_hmms/Pithos_andMetaG_specific_OGs/OG0000907.fa
- Data_files/Viral_specific_hmms/Pithos_andMetaG_specific_OGs/OG0000225.fa
- Data_files/Viral_specific_hmms/Pithos_andMetaG_specific_OGs/OG0000332.fa
- Data_files/Viral_specific_hmms/Pithos_andMetaG_specific_OGs/OG0000199.fa
- Data_files/Viral_specific_hmms/Pithos_andMetaG_specific_OGs/OG0000599.fa
- Data_files/Viral_specific_hmms/Pithos_andMetaG_specific_OGs/OG0000502.fa
- Data_files/Viral_specific_hmms/Pithos_andMetaG_specific_OGs/OG0000365.fa
- Data_files/Viral_specific_hmms/Pithos_andMetaG_specific_OGs/OG0000580.fa
- Data_files/Viral_specific_hmms/Pithos_andMetaG_specific_OGs/OG0000797.fa
- Data_files/Viral_specific_hmms/Pithos_andMetaG_specific_OGs/OG0000895.fa
- Data_files/Viral_specific_hmms/Pithos_andMetaG_specific_OGs/OG0000370.fa
- Data_files/Viral_specific_hmms/Pithos_andMetaG_specific_OGs/OG0001029.fa
- Data_files/Viral_specific_hmms/Pithos_andMetaG_specific_OGs/OG0000405.fa
- Data_files/Viral_specific_hmms/Pithos_andMetaG_specific_OGs/OG0000100.fa
- Data_files/Viral_specific_hmms/Pithos_andMetaG_specific_OGs/OG0000239.fa
- Data_files/Viral_specific_hmms/Pithos_andMetaG_specific_OGs/OG0001101.fa
- Data_files/Viral_specific_hmms/Pithos_andMetaG_specific_OGs/OG0000525.fa
- Data_files/Viral_specific_hmms/Pithos_andMetaG_specific_OGs/OG0000481.fa
- Data_files/Viral_specific_hmms/Pithos_andMetaG_specific_OGs/OG0000371.fa
- Data_files/Viral_specific_hmms/Pithos_andMetaG_specific_OGs/OG0001039.fa
- Data_files/Viral_specific_hmms/Pithos_andMetaG_specific_OGs/OG0000921.fa
- Data_files/Viral_specific_hmms/Pithos_andMetaG_specific_OGs/OG0000990.fa
- Data_files/Viral_specific_hmms/Pithos_andMetaG_specific_OGs/OG0000126.fa
- Data_files/Viral_specific_hmms/Pithos_andMetaG_specific_OGs/OG0000896.fa
- Data_files/Viral_specific_hmms/Pithos_andMetaG_specific_OGs/OG0000970.fa
- Data_files/Viral_specific_hmms/Pithos_andMetaG_specific_OGs/OG0000570.fa
- Data_files/Viral_specific_hmms/Pithos_andMetaG_specific_OGs/OG0000529.fa
- Data_files/Viral_specific_hmms/Pithos_andMetaG_specific_OGs/OG0001073.fa
- Data_files/Viral_specific_hmms/Pithos_andMetaG_specific_OGs/OG0001036.fa
- Data_files/Viral_specific_hmms/Pithos_andMetaG_specific_OGs/OG0000791.fa
- Data_files/Viral_specific_hmms/Pithos_andMetaG_specific_OGs/OG0000703.fa
- Data_files/Viral_specific_hmms/Pithos_andMetaG_specific_OGs/OG0000149.fa
- Data_files/Viral_specific_hmms/Pithos_andMetaG_specific_OGs/OG0000604.fa
- Data_files/Viral_specific_hmms/Pithos_andMetaG_specific_OGs/OG0000135.fa
- Data_files/Viral_specific_hmms/Pithos_andMetaG_specific_OGs/OG0000422.fa
- Data_files/Viral_specific_hmms/Pithos_andMetaG_specific_OGs/OG0000750.fa
- Data_files/Viral_specific_hmms/Pithos_andMetaG_specific_OGs/OG0000906.fa
- Data_files/Viral_specific_hmms/Pithos_andMetaG_specific_OGs/OG0000298.fa
- Data_files/Viral_specific_hmms/Pithos_andMetaG_specific_OGs/OG0001047.fa
- Data_files/Viral_specific_hmms/Pithos_andMetaG_specific_OGs/OG0000528.fa
- Data_files/Viral_specific_hmms/Pithos_andMetaG_specific_OGs/OG0000438.fa
- Data_files/Viral_specific_hmms/Pithos_andMetaG_specific_OGs/OG0000678.fa
- Data_files/Viral_specific_hmms/Pithos_andMetaG_specific_OGs/OG0001050.fa
- Data_files/Viral_specific_hmms/Pithos_andMetaG_specific_OGs/OG0000130.fa
- Data_files/Viral_specific_hmms/Pithos_andMetaG_specific_OGs/OG0001096.fa
- Data_files/Viral_specific_hmms/Pithos_andMetaG_specific_OGs/OG0000788.fa
- Data_files/Viral_specific_hmms/Pithos_andMetaG_specific_OGs/OG0000922.fa
- Data_files/Viral_specific_hmms/Pithos_andMetaG_specific_OGs/OG0000727.fa
- Data_files/Viral_specific_hmms/Pithos_andMetaG_specific_OGs/OG0000229.fa
- Data_files/Viral_specific_hmms/Pithos_andMetaG_specific_OGs/OG0000112.fa
- Data_files/Viral_specific_hmms/Pithos_andMetaG_specific_OGs/OG0001007.fa
- Data_files/Viral_specific_hmms/Pithos_andMetaG_specific_OGs/OG0000592.fa
- Data_files/Viral_specific_hmms/Pithos_andMetaG_specific_OGs/OG0000430.fa
- Data_files/Viral_specific_hmms/Pithos_andMetaG_specific_OGs/OG0001016.fa
- Data_files/Viral_specific_hmms/Pithos_andMetaG_specific_OGs/OG0000352.fa
- Data_files/Viral_specific_hmms/Pithos_andMetaG_specific_OGs/OG0000351.fa
- Data_files/Viral_specific_hmms/Pithos_andMetaG_specific_OGs/OG0000437.fa
- Data_files/Viral_specific_hmms/Pithos_andMetaG_specific_OGs/OG0000373.fa
- Data_files/Viral_specific_hmms/Pithos_andMetaG_specific_OGs/OG0001075.fa
- Data_files/Viral_specific_hmms/Pithos_andMetaG_specific_OGs/OG0001018.fa
- Data_files/Viral_specific_hmms/Pithos_andMetaG_specific_OGs/OG0000801.fa
- Data_files/Viral_specific_hmms/Pithos_andMetaG_specific_OGs/OG0000985.fa
- Data_files/Viral_specific_hmms/Pithos_andMetaG_specific_OGs/OG0000240.fa
- Data_files/Viral_specific_hmms/Pithos_andMetaG_specific_OGs/OG0000527.fa
- Data_files/Viral_specific_hmms/Pithos_andMetaG_specific_OGs/OG0001094.fa
- Data_files/Viral_specific_hmms/Pithos_andMetaG_specific_OGs/OG0001049.fa
- Data_files/Viral_specific_hmms/Pithos_andMetaG_specific_OGs/OG0000262.fa
- Data_files/Viral_specific_hmms/Pithos_andMetaG_specific_OGs/OG0000080.fa
- Data_files/Viral_specific_hmms/Pithos_andMetaG_specific_OGs/OG0000155.fa
- Data_files/Viral_specific_hmms/Pithos_andMetaG_specific_OGs/OG0000991.fa
- Data_files/Viral_specific_hmms/Pithos_andMetaG_specific_OGs/OG0000418.fa
- Data_files/Viral_specific_hmms/Pithos_andMetaG_specific_OGs/OG0000725.fa
- Data_files/Viral_specific_hmms/Pithos_andMetaG_specific_OGs/OG0000968.fa
- Data_files/Viral_specific_hmms/Pithos_andMetaG_specific_OGs/OG0000449.fa
- Data_files/Viral_specific_hmms/Pithos_andMetaG_specific_OGs/OG0000650.fa
- Data_files/Viral_specific_hmms/Pithos_andMetaG_specific_OGs/OG0000614.fa
- Data_files/Viral_specific_hmms/Pithos_andMetaG_specific_OGs/OG0000231.fa
- Data_files/Viral_specific_hmms/Pithos_andMetaG_specific_OGs/OG0000089.fa
- Data_files/Viral_specific_hmms/Pithos_andMetaG_specific_OGs/OG0000971.fa
- Data_files/Viral_specific_hmms/Pithos_andMetaG_specific_OGs/OG0000712.fa
- Data_files/Viral_specific_hmms/Pithos_andMetaG_specific_OGs/OG0000465.fa
- Data_files/Viral_specific_hmms/Pithos_andMetaG_specific_OGs/OG0000082.fa
- Data_files/Viral_specific_hmms/Pithos_andMetaG_specific_OGs/OG0000131.fa
- Data_files/Viral_specific_hmms/Pithos_andMetaG_specific_OGs/OG0000424.fa
- Data_files/Viral_specific_hmms/Pithos_andMetaG_specific_OGs/OG0000295.fa
- Data_files/Viral_specific_hmms/Pithos_andMetaG_specific_OGs/OG0000315.fa
- Data_files/Viral_specific_hmms/Pithos_andMetaG_specific_OGs/OG0000688.fa
- Data_files/Viral_specific_hmms/Pithos_andMetaG_specific_OGs/OG0000447.fa
- Data_files/Viral_specific_hmms/Pithos_andMetaG_specific_OGs/OG0000215.fa
- Data_files/Viral_specific_hmms/Pithos_andMetaG_specific_OGs/OG0000366.fa
- Data_files/Viral_specific_hmms/Pithos_andMetaG_specific_OGs/OG0001066.fa
- Data_files/Viral_specific_hmms/Pithos_andMetaG_specific_OGs/OG0000216.fa
- Data_files/Viral_specific_hmms/Pithos_andMetaG_specific_OGs/OG0000324.fa
- Data_files/Viral_specific_hmms/Pithos_andMetaG_specific_OGs/OG0001061.fa
- Data_files/Viral_specific_hmms/Pithos_andMetaG_specific_OGs/OG0000205.fa
- Data_files/Viral_specific_hmms/Pithos_andMetaG_specific_OGs/OG0000856.fa
- Data_files/Viral_specific_hmms/Pithos_andMetaG_specific_OGs/OG0000523.fa
- Data_files/Viral_specific_hmms/Pithos_andMetaG_specific_OGs/OG0000093.fa
- Data_files/Viral_specific_hmms/Pithos_andMetaG_specific_OGs/OG0000360.fa
- Data_files/Viral_specific_hmms/Pithos_andMetaG_specific_OGs/OG0000762.fa
- Data_files/Viral_specific_hmms/Pithos_andMetaG_specific_OGs/OG0000312.fa
- Data_files/Viral_specific_hmms/Pithos_andMetaG_specific_OGs/OG0001013.fa
- Data_files/Viral_specific_hmms/Pithos_andMetaG_specific_OGs/OG0000530.fa
- Data_files/Viral_specific_hmms/Pithos_andMetaG_specific_OGs/OG0000809.fa
- Data_files/Viral_specific_hmms/Pithos_andMetaG_specific_OGs/OG0000764.fa
- Data_files/Viral_specific_hmms/Pithos_andMetaG_specific_OGs/OG0001006.fa
- Data_files/Viral_specific_hmms/Pithos_andMetaG_specific_OGs/OG0000807.fa
- Data_files/Viral_specific_hmms/Pithos_andMetaG_specific_OGs/OG0000924.fa
- Data_files/Viral_specific_hmms/Pithos_andMetaG_specific_OGs/OG0000318.fa
- Data_files/Viral_specific_hmms/Pithos_andMetaG_specific_OGs/OG0000374.fa
- Data_files/Viral_specific_hmms/Pithos_andMetaG_specific_OGs/OG0000904.fa
- Data_files/Viral_specific_hmms/Pithos_andMetaG_specific_OGs/OG0000986.fa
- Data_files/Viral_specific_hmms/Pithos_andMetaG_specific_OGs/OG0001068.fa
- Data_files/Viral_specific_hmms/Pithos_andMetaG_specific_OGs/OG0000979.fa
- Data_files/Viral_specific_hmms/Pithos_andMetaG_specific_OGs/OG0000792.fa
- Data_files/Viral_specific_hmms/Pithos_andMetaG_specific_OGs/OG0000648.fa
- Data_files/Viral_specific_hmms/Pithos_andMetaG_specific_OGs/OG0000463.fa
- Data_files/Viral_specific_hmms/Pithos_andMetaG_specific_OGs/OG0000813.fa
- Data_files/Viral_specific_hmms/Pithos_andMetaG_specific_OGs/OG0000899.fa
- Data_files/Viral_specific_hmms/Pithos_andMetaG_specific_OGs/OG0001019.fa
- Data_files/Viral_specific_hmms/Pithos_andMetaG_specific_OGs/OG0000147.fa
- Data_files/Viral_specific_hmms/Pithos_andMetaG_specific_OGs/OG0001091.fa
- Data_files/Viral_specific_hmms/Pithos_andMetaG_specific_OGs/OG0000094.fa
- Data_files/Viral_specific_hmms/Pithos_andMetaG_specific_OGs/OG0000639.fa
- Data_files/Viral_specific_hmms/Pithos_andMetaG_specific_OGs/OG0000593.fa
- Data_files/Viral_specific_hmms/Pithos_andMetaG_specific_OGs/OG0000515.fa
- Data_files/Viral_specific_hmms/Pithos_andMetaG_specific_OGs/OG0000602.fa
- Data_files/Viral_specific_hmms/Pithos_andMetaG_specific_OGs/OG0000975.fa
- Data_files/Viral_specific_hmms/Pithos_andMetaG_specific_OGs/OG0000104.fa
- Data_files/Viral_specific_hmms/Pithos_andMetaG_specific_OGs/OG0000421.fa
- Data_files/Viral_specific_hmms/Pithos_andMetaG_specific_OGs/OG0000622.fa
- Data_files/Viral_specific_hmms/Pithos_andMetaG_specific_OGs/OG0000916.fa
- Data_files/Viral_specific_hmms/Pithos_andMetaG_specific_OGs/OG0000375.fa
- Data_files/Viral_specific_hmms/Pithos_andMetaG_specific_OGs/OG0000749.fa
- Data_files/Viral_specific_hmms/Pithos_andMetaG_specific_OGs/OG0000453.fa
- Data_files/Viral_specific_hmms/Pithos_andMetaG_specific_OGs/OG0000244.fa
- Data_files/Viral_specific_hmms/Pithos_andMetaG_specific_OGs/OG0000328.fa
- Data_files/Viral_specific_hmms/Pithos_andMetaG_specific_OGs/OG0000815.fa
- Data_files/Viral_specific_hmms/Pithos_andMetaG_specific_OGs/OG0000194.fa
- Data_files/Viral_specific_hmms/Pithos_andMetaG_specific_OGs/OG0001077.fa
- Data_files/Viral_specific_hmms/Pithos_andMetaG_specific_OGs/OG0000232.fa
- Data_files/Viral_specific_hmms/Pithos_andMetaG_specific_OGs/OG0000353.fa
- Data_files/Viral_specific_hmms/Pithos_andMetaG_specific_OGs/OG0000898.fa
- Data_files/Viral_specific_hmms/Pithos_andMetaG_specific_OGs/OG0000334.fa
- Data_files/Viral_specific_hmms/Pithos_andMetaG_specific_OGs/OG0000605.fa
- Data_files/Viral_specific_hmms/Pithos_andMetaG_specific_OGs/OG0000616.fa
- Data_files/Viral_specific_hmms/Pithos_andMetaG_specific_OGs/OG0000981.fa
- Data_files/Viral_specific_hmms/Pithos_andMetaG_specific_OGs/OG0000201.fa
- Data_files/Viral_specific_hmms/Pithos_andMetaG_specific_OGs/OG0000972.fa
- Data_files/Viral_specific_hmms/Pithos_andMetaG_specific_OGs/OG0000363.fa
- Data_files/Viral_specific_hmms/Pithos_andMetaG_specific_OGs/OG0000998.fa
- Data_files/Viral_specific_hmms/Pithos_andMetaG_specific_OGs/OG0000097.fa
- Data_files/Viral_specific_hmms/Pithos_andMetaG_specific_OGs/OG0000721.fa
- Data_files/Viral_specific_hmms/Pithos_andMetaG_specific_OGs/OG0000735.fa
- Data_files/Viral_specific_hmms/Pithos_andMetaG_specific_OGs/OG0001030.fa
- Data_files/Viral_specific_hmms/Pithos_andMetaG_specific_OGs/OG0001052.fa
- Data_files/Viral_specific_hmms/Pithos_andMetaG_specific_OGs/OG0000872.fa
- Data_files/Viral_specific_hmms/Pithos_andMetaG_specific_OGs/OG0000228.fa
- Data_files/Viral_specific_hmms/Pithos_andMetaG_specific_OGs/OG0000706.fa
- Data_files/Viral_specific_hmms/Pithos_andMetaG_specific_OGs/OG0000195.fa
- Data_files/Viral_specific_hmms/Pithos_andMetaG_specific_OGs/OG0000432.fa
- Data_files/Viral_specific_hmms/Pithos_andMetaG_specific_OGs/OG0000851.fa
- Data_files/Viral_specific_hmms/Pithos_andMetaG_specific_OGs/OG0000369.fa
- Data_files/Viral_specific_hmms/Pithos_andMetaG_specific_OGs/OG0000116.fa
- Data_files/Viral_specific_hmms/Pithos_andMetaG_specific_OGs/OG0000132.fa
- Data_files/Viral_specific_hmms/Pithos_andMetaG_specific_OGs/OG0000729.fa
- Data_files/Viral_specific_hmms/Pithos_andMetaG_specific_OGs/OG0000083.fa
- Data_files/Viral_specific_hmms/Pithos_andMetaG_specific_OGs/OG0000279.fa
- Data_files/Viral_specific_hmms/Pithos_andMetaG_specific_OGs/OG0000926.fa
- Data_files/Viral_specific_hmms/Pithos_andMetaG_specific_OGs/OG0000417.fa
- Data_files/Viral_specific_hmms/Pithos_andMetaG_specific_OGs/OG0001011.fa
- Data_files/Viral_specific_hmms/Pithos_andMetaG_specific_OGs/OG0000611.fa
- Data_files/Viral_specific_hmms/Pithos_andMetaG_specific_OGs/OG0000326.fa
- Data_files/Viral_specific_hmms/Pithos_andMetaG_specific_OGs/OG0001095.fa
- Data_files/Viral_specific_hmms/Pithos_andMetaG_specific_OGs/OG0000902.fa
- Data_files/Viral_specific_hmms/Pithos_andMetaG_specific_OGs/OG0000538.fa
- Data_files/Viral_specific_hmms/Pithos_andMetaG_specific_OGs/OG0000379.fa
- Data_files/Viral_specific_hmms/Pithos_andMetaG_specific_OGs/OG0000192.fa
- Data_files/Viral_specific_hmms/Pithos_andMetaG_specific_OGs/OG0001000.fa
- Data_files/Viral_specific_hmms/Pithos_andMetaG_specific_OGs/OG0001099.fa
- Data_files/Viral_specific_hmms/Pithos_andMetaG_specific_OGs/OG0000748.fa
- Data_files/Viral_specific_hmms/Pithos_andMetaG_specific_OGs/OG0001080.fa
- Data_files/Viral_specific_hmms/Pithos_andMetaG_specific_OGs/OG0000416.fa
- Data_files/Viral_specific_hmms/Pithos_andMetaG_specific_OGs/OG0000320.fa
- Data_files/Viral_specific_hmms/Pithos_andMetaG_specific_OGs/OG0001025.fa
- Data_files/Viral_specific_hmms/Pithos_andMetaG_specific_OGs/OG0000267.fa
- Data_files/Viral_specific_hmms/Pithos_andMetaG_specific_OGs/OG0000322.fa
- Data_files/Viral_specific_hmms/Pithos_andMetaG_specific_OGs/OG0000327.fa
- Data_files/Viral_specific_hmms/Pithos_andMetaG_specific_OGs/OG0000873.fa
- Data_files/Viral_specific_hmms/Pithos_andMetaG_specific_OGs/OG0000596.fa
- Data_files/Viral_specific_hmms/Pithos_andMetaG_specific_OGs/OG0000737.fa
- Data_files/Viral_specific_hmms/Pithos_andMetaG_specific_OGs/OG0000988.fa
- Data_files/Viral_specific_hmms/Pithos_andMetaG_specific_OGs/OG0000367.fa
- Data_files/Viral_specific_hmms/Pithos_andMetaG_specific_OGs/OG0000473.fa
- Data_files/Viral_specific_hmms/Pithos_andMetaG_specific_OGs/OG0001069.fa
- Data_files/Viral_specific_hmms/Pithos_andMetaG_specific_OGs/OG0000681.fa
- Data_files/Viral_specific_hmms/Pithos_andMetaG_specific_OGs/OG0000635.fa
- Data_files/Viral_specific_hmms/Pithos_andMetaG_specific_OGs/OG0000178.fa
- Data_files/Viral_specific_hmms/Pithos_andMetaG_specific_OGs/OG0000786.fa
- Data_files/Viral_specific_hmms/Pithos_andMetaG_specific_OGs/OG0000982.fa
- Data_files/Viral_specific_hmms/Pithos_andMetaG_specific_OGs/OG0000413.fa
- Data_files/Viral_specific_hmms/Pithos_andMetaG_specific_OGs/OG0000377.fa
- Data_files/Viral_specific_hmms/Pithos_andMetaG_specific_OGs/OG0000129.fa
- Data_files/Viral_specific_hmms/Pithos_andMetaG_specific_OGs/OG0000303.fa
- Data_files/Viral_specific_hmms/Pithos_andMetaG_specific_OGs/OG0000643.fa
- Data_files/Viral_specific_hmms/Pithos_andMetaG_specific_OGs/OG0000172.fa
- Data_files/Viral_specific_hmms/Pithos_andMetaG_specific_OGs/OG0000857.fa
- Data_files/Viral_specific_hmms/Pithos_andMetaG_specific_OGs/OG0001001.fa
- Data_files/Viral_specific_hmms/Pithos_andMetaG_specific_OGs/OG0000164.fa
- Data_files/Viral_specific_hmms/Pithos_andMetaG_specific_OGs/OG0001048.fa
- Data_files/Viral_specific_hmms/Pithos_andMetaG_specific_OGs/OG0001051.fa
- Data_files/Viral_specific_hmms/Pithos_andMetaG_specific_OGs/OG0000894.fa
- Data_files/Viral_specific_hmms/Pithos_andMetaG_specific_OGs/OG0001104.fa
- Data_files/Viral_specific_hmms/Pithos_andMetaG_specific_OGs/OG0000190.fa
- Data_files/Viral_specific_hmms/Pithos_andMetaG_specific_OGs/OG0000340.fa
- Data_files/Viral_specific_hmms/Pithos_andMetaG_specific_OGs/OG0001026.fa
- Data_files/Viral_specific_hmms/Pithos_andMetaG_specific_OGs/OG0000808.fa
- Data_files/Viral_specific_hmms/Pithos_andMetaG_specific_OGs/OG0000799.fa
- Data_files/Viral_specific_hmms/Pithos_andMetaG_specific_OGs/OG0000914.fa
[truncated: 4,293 more entries]
