# Supplementary material for: Past and present giant viruses diversity explored through permafrost metagenomics
Source: Nat Commun. 2022 Oct 7;13:5853. doi: 10.1038/s41467-022-33633-x (PMC9546926; doi:10.1038/s41467-022-33633-x)
Supplement: Supplementary file 8 — Supplementary Data 5 [file 41467_2022_33633_MOESM8_ESM.gz › Data_files/Viral_specific_hmms/Pithos_andMetaG_specific_OGs/OG0000054.fa]

>brc_56
MSFPRLEEIPVTTMVVIVSFEPLIDIDLLFPLLGMSPFKTIIKNSKKVALPLLKAGSLIS
ARYKGVVLGNVQFIHPRFFKNSITVDMSTTHKNVNVKISKGKLHMCGIKNISMVHEATNL
IFSHIAQAEKLLCKMEEKHLDAALKYVESNDEDCIQGLDRDIMEKLIYYATKCTEIKQFT
DMIEGYRKSLKENKYHFSEEEDGIYLLNNDKNKVARHMQLTAVRKAMANYNFSLGFKVNR
GELAKRIDGVSDFTARYNNTIDYSVTIEHPHSETMKRKKDSPHVTFTVYRSGILTISGPH
HDIIDPIYEKFIKIIEDVRPHIELGY
>A11_587
MSFPRLEEIPVTTMVVIVSFEPLIDIDLFFPLLTMTRFKTILKNSKKVALPLLKSGSLLS
ARYKGVVLGDVQFVHPRFFKNSITVDMSTTNKNVNVKISKGKLHMCGIKNISMVHEATNL
IFAHVVEAEKLLSKMEEKHLDAALEYVNNGNEDESCLEGLDKDIMEKLIYYATKCTEIKQ
FTDMIDNFRKSLKGDRPLSSSGEGIYLLNNEKDKLARDMQLIGIRKAMANYNFSLGFKVN
RGELAKRIDGVSDFTARYNNTIDYSVTVEHPHSETMKRKKDSPHVTFTVYRSGILTISGP
HHEIIDPIYEKFIKIIESIRPHIELAY
>geneDY0_480
MSFPRLEEIPVTTMVVIVSFEPLINIDLLFPLLTMSSFKTILKNSKKVALPLLKSGSLIS
ARYKGVVLGNVQFVHPRFFKNSITVDISTTQKNVNVKVSKGKLHMCGIKNMSMVHEATNL
IFAHVLEAEKLLSKMEEKHLDAALAYIEDNNEDCLQGLDKDIMEKLIYYATKCTETKQFT
DMIENFRKCLLENKPVQEGGGQIYLLNNDKDKVACDMQLIGVRKAMSNYNFSLGFKVNRG
ELATRIDGISDFTARYNNTIDYSVTIEHPHSETMKKKKDSPHVTFTVYKSGILTISGPHH
EIIDPIYEKFIKIIQSIKPYIELGY
>geneDY1_489
MSFPRLEEIPVTTMVVIVSFEPLINIDLLFPLLTMSSFKTILKNSKKVALPLLKSGSLIS
ARYKGVVLGNVQFVHPRFFKNSITVDISTTQKNVNVKVSKGKLHMCGIKNMSMVHEATNL
IFAHVLEAEKLLFKMEEKHLDAALAYIEDNNEDCLQGLDKDIMEKLIYYATKCTETKQFT
DMIENFRKCLLENKPVQEGGGQIYLLNNDKDKVACDMQLIGVRKAMSNYNFSLGFKVNRG
ELATRIDGISDFTARYNNTIDYSVTIEHPHSETMKKKKDSPHVTFTVYKSGILTISGPHH
EIIDPIYEKFIKIIQSIKPYIELGY
>AA_561
MSFPRLEEIPVTTMVVIVSFEPLIDIDLFFPLLTMTRFKTILKNSKKVALPLLKSGSLIS
ARYKGVVLGDVQFVHPRFFKNSITVDMSTTNKNVNVKISKGKLHMCGIKNISMVHEATNL
IFEHVARAEKLLSKMEEKHLDSALEYVNNGNEDESCLEGLDKDIMEKLIYYATKCTEIKQ
FTDMIDNFRKSLRENKPLASPAEGIYLLNNEKDKVARDMQLIGIRKAMANYNFSLGFKVN
RGELAKRIDGVSDFTARYNNTIDYSVTVEHPHSETMKRKKDSPHVTFTVYRSGILTISGP
HHEIIDPIYEKFIKIIESIRPHIELAY
>AB_567
MSFPRLEEIPVTTMVVIVSFEPLIDIDLFFPLLTMTRFKTILKNSKKVALPLLKSGSLIS
ARYKGVVLGDVQFVHPRFFKNSITVDMSTTNKNVNVKISKGKLHMCGIKNISMVHEATNL
IFEHVARAEKLLSKMEEKHLDSALEYVNNGNEDESCLEGLDKDIMEKLIYYATKCTEIKQ
FTDMIDNFRKSLRENKPLASPAEGIYLLNNEKDKVARDMQLIGIRKAMANYNFSLGFKVN
RGELAKRIDGVSDFTARYNNTIDYSVTVEHPHSETMKRKKDSPHVTFTVYRSGILTISGP
HHEIIDPIYEKFIKIIESIRPHIELAY
>ck_464
MSFPRLEEIPVTTMVVIVSFEPLINIDLLFPLLTMSSFKTILKNSKKVALPLLKSGSLIS
ARYKGVVLGNVQFVHPRFFKNSITVDISTTQKNVNVKVSKGKLHMCGIKNMSMVHEATNL
IFAHVLEAEKLLFKMEEKHLDAALAYIEDNNEDCLQGLDKDIMEKLIYYATKCTETKQFT
DMIENFRKCLLENKPVQEGGGQIYLLNNDKDKVACDMQLIGVRKAMSNYNFSLGFKVNRG
ELATRIDGVSDFTARYNNTIDYSVTIEHPHSETMKKKKDSPHVTFTVYKSGILTISGPHH
EIIDPIYEKFIKIIQSIKPYIELGY
>lausan_572
MSFPRLEEIPVTTMVVIVSFEPLIDIDLFFPLLTMTRFKTILKNSKKVALPLLKSGSLIS
ARYKGVVLGDVQFVHPRFFKNSITVDMSTTNKNVNVKISKGKLHMCGIKNISMVHEATNL
IFEHVARAEKLLSKMEEKHLDSALEYVNNGNEDESCLEGLDKDIMEKLIYYATKCTEIKQ
FTDMIDNFRKSLRENKPLASPAEGIYLLNNEKDKVARDMQLIGIRKAMANYNFSLGFKVN
RGELAKRIDGVSDFTARYNNTIDYSVTVEHPHSETMKRKKDSPHVTFTVYRSGILTISGP
HHEIIDPIYEKFIKIIESIRPHIELAY
>zaza_564
MSFPRLEEIPVTTMVVIVSFEPLIDIDLFFPLLTMTRFKTILKNSKKVALPLLKSGSLIS
ARYKGVVLGDVQFVHPRFFKNSITVDMSTTNKNVNVKISKGKLHMCGIKNISMVHEATNL
IFEHVARAEKLLSKMEEKHLDSALEYVNNGNEDESCLEGLDKDIMEKLIYYATKCTEIKQ
FTDMIDNFRKSLRENKPLASPAEGIYLLNNEKDKVARDMQLIGIRKAMANYNFSLGFKVN
RGELAKRIDGVSDFTARYNNTIDYSVTVEHPHSETMKRKKDSPHVTFTVYRSGILTISGP
HHEIIDPIYEKFIKIIESIRPHIELAY
>LCDPAC01_145
MEYGPLCDKKPVMMVFTIPFVDTTLSLPVIFQTIPITDLKIDLFRGRNTKKVKIPPHFNK
PGVIFSMRYNKKTRGLRRTKNSSSFPHSIILDIGTMKHIVGVKLSRTIEITSRALSQDTI
DEIVGYIVDMLKKTRKDLEHIYTLKGEECKIKINEYISKYMGDMNHSEALKIFDVLDINK
SVQYKGTLDTKASLTELVNYNFRLGRAINMVKFPQLISQGTDFYCKRCVLSSPTISVKYF
FTKKRNGRTSKSKMTFTIRANGSVMFSGPSFNLMVPVYNSFMKRYFEIKNKVSTSQILKL
TIKCTNYEHTMDLDTIAIEEKRSRHFVSELMSGKLSLIKRKPLCKKEELQLILSDLPRSF
MTELISESDVTLITDGDNEFHPASSTQ
>LCPAC101_229
MEGEYLQLSDFDKMNITNIVSVIHLDGEIDMDVCTNLIVINHRNYKIVGRKKKNNLPSYV
HNPGDIIFVGRKNIKRGIIRSEKNNFKNAMIVDIACDDKFLNARVSKNKIHFTGARSTEM
VRQATSYLIKNIKYVQNLLDNANDNPKMRDKYVNHLINSCRGDKFVVAHRTDYILDDEDY
MKIDEINDIIKDFPSDNKTLEHNKKRESLDDAVESEESDEPSRTDETSSSSESGSPVVPL
DTMRVGGLMGTNKEKICSGKEIVDVLDNVIYDGEIHLEDARRPKYKSYHESNISQGAQFI
HSNNKVYNYKLDIKNNIDITDGIMNIKCIKNNESRIEVGITANPQLSLMYNEITKLCNNI
KKDNKKYSSSGPIHKYMNKLYTILLYYSDVNLYNVSNAYSLMNSLYAFFNSSYFPSPPDR
MPKKDNYYKLHRIFNNIFIIFNRKKDCEDEFYAPLFVPAEISYSIDIKSRIKDSFEEGRD
FFKYLLNMACSYTHYDEYISAISNIKNIDRLYKSRDIAILDIPVQIIAINYNFHLGRYVN
IQKLVDAAEDYDSDYIIAEPAEDNIGKVKINIKCIIPDHLMDQIYRKDDSNVIFHKFTIF
SKGAINQSGKNQILNKQAYETFIKFIEDNKDTIFLPYQ
>LCPAC102_206
MNLFKIIDKKNKDRSLNKKILQFIHNIILIMKKFKDLKVSTMVNSVPLTGNIDLLKTVSL
IRLYYPKFIKSNRKKKIDFPNVASNDIIETSERIRIDNGHCFPGDITYTGYRNIKRGMIR
SKKNAFKNAIGIDIASPTKFVSCKIFSDSIHISGAKSDEMIIYSVEKILENIIYVQNIID
KIHQDPEKTLNTINWVKQNTKGIVHAIVKGTHTIVDDIDIDHYDINNNIKILDHKFNMRL
RPIAEISLVISTNIDLSILHENNICVYIYHINSLIITLKQYPKKLIHNFIHIYNTLKYVN
IDYTGLTNKVNNLIIMMLDLFKEFCIYYITYEWYDYIEYKQCIICPPEYYNNLYPESIDA
DIAKYLISISPDYIFHDIYESQLNWILTVDKLYTTDNNEPISMCQIKYISINYNYKIGYE
VYLPELINMLQSMGIHAEQDELCVKYVTVHIPYIIPDDYIMHIQKKKIKVNKNKKSTTEQ
KQVHSFMIYTNGSVTQSGPYPPLNEIAYNKLMTALIKIKPHIINTMGDKFSKNNSIIITN
YNKENILSISTN
>LCPAC104_121
MEIEYEKQIETEKSNLEYKNNNSEKNPIPFESLKISTINSIVRLNTKINIDKLFYLLEVI
PPEQIVKKKKMKTTFPGIIISANYKNVVRGASFSSKSFPNSIIIYVNTKKKIINLKLCKE
TFQICGVTSEEMIIETVEIIIKHIFYIQKILEIIKNNPIETQKTLDWIALKILGKELNVI
EKTNILSNDFENEKIEKINSIIIPKEYPDDFPEDINKYLARYFIRLSTDFFNYKLFIEKL
NNIVKNLDYNIIKENLNISNISYAKINYNYKLNFEINRQKIYEIFSNNDNFSAEYNNTVN
HHVSVNLSFEISEDLKDKISRKPQKLHHTFLIYRSGCITQSSPCTELAKIAYEKFMKIIT
DNKKTIFKS
>LCPAC201_169
MISVRSPNLSSNSLDISDAILRFRAKQAFLAENPSAYEPNIKVVSSSLKSLDFKSRLLSD
TTKLYPADGSSSFKPREPRPKSFVFESRPLSDTTKLYPVDGSIMDSLNPRSTPSRSDGKV
SCGKPRPLSDTTKLYPVDGRESYQGIDNEESLSEENASRSLIMAKNGINQFLISDTDILP
ELGQNDPITISTMTAVVILDGMVDYVKAFPLLRITRPKDQNELDLIKTNNVHLLPANQRA
RVIYAKYKGNIRGIISRKITKSKKPNLTFANSITISLKLDITGLTSDKERPPKNTSIITN
TDTDISETKDINLKLSSGKIQMCGAKSRKMAMTAAQHIVDNLIEVEILLRWIDKNMEHAK
ITAAWVLSVVQGGLFLDLNNPTVVGIKSKKLCQNEVPTIPENIYSPLAKYLIGLAWDFAE
YNLFRQNLYWLLTVKHIIRPTESSNIYLRPSKVITAMVNFNYPLGFRVRRMALCKIIEKF
RPGCRARYNNQYDSHVRIYYPCLSEEHPNQVKYSTLIVYSTGHVTQSGPNPEIGYRVHHA
FMKLANQIRPQIDMTPLKYNPTQK
>LCPAC202_238
MLSTDSKNHSWANNTFYSDDLGEAKYSTNYGSDIAVIAELFWKDINNEKRGEKKSDTEKD
SHVALIMTKNGTNLFLISDMDDFPDKNQDDSLTISTMTAVVILDGMVDYIKAFPLLRITR
PNDQQELHLIRAGNIQLAADQKARVIYAKYKKNIRGIISRKTVKSKKPNSTFANSVTISL
KLDISGLTKKQVGSITDGTKDINLKLSSEKIQMCGSKSRKMSMVAAQHVVDNLIEVETLL
RWIDQNTEHAKVTACWVLSVVRGGIYLDLNNPGTIGVRNKKLCQNEIPDIPKNIYSPLAK
YLISSAWDFSEYTLFKKNVEWILTVKHIIRPTESDNIYLRPSKVITAMVNFNYPLGFKVR
RMALCKIIEKLRPGCRARYNNQYDSHVRIYYPCLSEEHPDKVKYSTLIVYSTGHVTQSGP
NPEIGYRVHRAFMKLANKIRSHIDMALIKNK
>LCPAC304_290
MRTEPIIFSTTIKVIQIKLWYTFFSIQSGTFLRLRSGSAKIASTAASTASGLIALTRCTR
QYDNVLLAITEDHDDFEVIVPKEKELEKALKKYPNQFDKKIARFLLQFCPEFAYHSQLVD
NFQHILVTQRVMDETLRCDHIYKAMVNYNYHLDFRVNRDHLKHIFDEAQGGQRATTHDWI
TLLRFKFLTLCPKSFNLCAKRVKNTVIRLWCKNRE
>LCPAC304_293
MEIKPFKGLNVTTMTLIARFGGKIYLDPIFCLLPITWIEMPVKKRQTKKVKIPHCKILGS
LLSLRFRGFTRGIFRTASKKHFRNSITMDISTSLKNISLKLSERSIQMCGPTSVEMGQEA
ITHLFRHIHTLQHFLDYMNDHMEQARFTVEKLTQWTLGQETIRVSRDVRQYDNVLLAITE
DHDDFEVIVPKEKELDQASKKYPAQFDKKIAQFLLQFCPEFAYHSQLIDNFQHILETQRV
IDETLHCNHIYKAMVNYNYHLDFRVNRDHLKHVFDEAQEWTARYDPRLDHTVTLQIPYIV
PPELQFMRKKGKKHCHTFMVQKSGVITQSGPDEEMMKDAYYQFMKIIGENKAYLEKSELV
PPA
>LCPAC401_137
MEKRKIYDPIISFKHLPVTTATFLIPINGEIISYDNIFSLFDITYMSLPTNIKVRTHDKR
RFNIPFCPVPGSILSVRYQGNTRGIITSLSSGYFRNSITMDISTREKNVNIKLSSDNIQL
CGARSLDTAIEAVNHVLNHANKIQDNLDYMKSNPDLVEKAVEWMKKKTIGKNVIREDIIS
KKINLVCIMNDNEIILPWFDIREVKEGRIIDLFYSLATEFDYHSLLMNAIRNYYTKISLV
CYKLSIKYNEIRREMTNYNYDTGFTINRRALFESINILYDKGKVGFISQFWNTVHSYVIV
FLPVESDIGRPRGKKRKSTIIIYRSGRVTCSARNPNEGEKFYMMFSNMIMRLEPWIRVAE
VREYVIKTKYFVKD
>LCPAC403_273
MELIKCNESRKKKSEPIIAFEYLPVTTSTVIIPINGEITSGINLFSLFSITYMSIPNHYR
MKVRSRKKFSIPFCPVPGSILSVRYQGNTRGIITSLSSTHFKNSITMDISTKIKNVNIKL
SSDNIQLCGAKTLDVAIEGASHVIDHANRIQSDLDFMRNNPDLVEKAIKWMDKKTVGKLC
EKQCEGEKQCEDSEIILPWFDVNNIEEGRIVEFLYSLAADCVHHGKMMNAVRNYYTKVTS
VCKNLSIRYNDIRREMTNYNYDTGFTIDRRKLYTAINQLNDMGKVPCIASYWNLVFSYVS
VYLPVETEFNRPRNKKRKSTIMIYRSGRVTCSSKDPTEGERFYTMFSKIIMKLEAYVRVP
EIRDYTIKRKIEEF
>LCPAC404_148
MEKHSITVSRKAECLEPLIHFEHLFVTTSTVVIPMMGKITNCDAIFSLFEVTHMEIADDF
KGKRQNKKKFNIPFCPVPGSILSIRFRGLTRGIITSESTKQFRNSITIDISTSVKNVNIK
LSATNIHICGAKNKAIATEAAEYIVKYSNDIQDNLDHMRVNPELVDKAIAWMENNTVGDE
YTRHDTGKQDHSIVLHKFEMEENQKKIVEFFYSLATDFIYHSDMMDAIKYHYTKIDSVCE
PSRNNNLLAIDHANIRTEMSNYNFDIGFSIDRWKLYTAINDLHDKGIIPFIAQYFNCLHS
YCSIYYPYEENISRPRGKKRKITFMVYSSGRVTMSCRNAVMGEPGYNKFNAVLMFLEFYV
RKNVKREYVFIK
>LCPAC406_336
MEQRKMYGPIVLFKYLPVTTATFLIPINGEIISYNNIFSLFDITYMSLPTNVKVRTRDKR
RFNIPFCPVPGSILSVRYQGKTRGIITSLSSGYFRNSITMDISTREKNVNIKLSSGNIQL
CGARSLDTAIEAVNHVLNHANKIQSNLNYMKSNPDLVKKAIEWMKKKTVGKNVIREDIIS
KKINLICITDDNEIILPWFDIEEVKEGRIIDLFYSLATEFDYHSLLMNAIRNYYTKISLV
CNKLSIKYNDIRREMTNYNYDTGFTINRRVLFEAINILYDKGKIGFISQFWNTVHSYVTV
FLPIESDIGRPRGKKRKSTIIIYRSGRVTCSARNPNEGERFYTMFSHMIMRLEPWIRVAE
VREYVIKTKYFVKD
>Orpheo_GVMAG_12
MKPFNSLIPTTITTLCELTKKVNMHMVFSLLDTIELDDIRPDDELPIGSVTLLRWNGFSR
GRDAHSSKIKRRKKASKATCFKNVITMSIMTKTKKVSVKLGPMKIHITGTKSRTHAEKTT
DIIIDKLIELQTVMEENKIDENMKETYLTSIRGSEVLTKIENESDDVKNVVGTSIDHKLN
FENAQTFDNELLNKITRLGKHFNLYSIFIEQFNFILQTTNVCDRDITHGKVHMVMVNYYF
DLGSNAVNLSELHEKISEMQNGFTSRFNNVVDSSVTIQHQYTLHESERSVRRKDKKPQHT
FRVYRKGSVMQSGPGEERSKRAYELFYETLVSIFGPSICNERSKIRN
>orphe_1008
MENRSIRCEVEENMKNNMKISTMVFVAELEGDVNTYSSFAFLPITVIDIKPTTKKTKKIK
IPHCDKVGAILSMCMKGQVRGILKSLDSKGFKNSVSIDISTSRKNLNIKLSKNSMHITGA
LSEDDAQEGCALLIKNILYTRDLVNKMRNNLEEVETICNWFVENSRGTQFEKEEIIEQEN
ACYHIRSTDWNIKYPDADKYCSFVENHDNDIVLFFVRTLVEAVMEGLNLSHFERMLGHIK
NIMKIPESDYEGPIISSDNLRVSSMKCSMIKYDYKLPYDVDVQKLCVAINGYNGFIARHN
NQVRLSARIILPYDPEGIENIHVKKNQNAKHTFIVNGCGSVSQHSPCHSLGCDAYKMFME
ALLDLKEFIESPEDDDITSQS
>pmamoth_53
MASEGKEPEIVSESDEKRPISFKDLRVTTMVVIVSFSSVINIDLLFPLLLMKEFDLEQKY
FTKKITLPVLEAGSLLSARYKGVVRGKVKFQSPKFFKNAITIDISNKDKNVSAKVSKSKI
QMCGIKSARMAEETACLLFEHIEEVAQFLPTITDEHLDAAEKYVQTNDEQCLEGLDKNIM
TRLVRYALECTEIEQYNKFISDVRACPQRQVKVGPLEITEVHRAMANYNFPLGFKILRYE
LARNIDGVEEFSCYYDNTTHHNVVIEHPHNVTRNRKKKSPHVTLTVYQSGLVTLSGPNEE
VIMPIYEKFVRIIRHIRHLIEKPQ
>pmassi_62
MNSEDSENVSRPEEKRSVSFKDLRVTTMVVIVSFSSVVNIDLLFPLLSMKDFELEQKYFT
KKITLPILEPGSLLSARYKGVVRGKVKFQSPKFFKNAITIDISNKDKNVSAKVSKSKFQM
CGIKSARMAEETACLLFEHIEEVARFLPTVTDEHLDAAEKYVHTNDEQCLEGLDKDIMAR
LVRYALECTEIEQYDKFISDIRACPQRQVKVGPLEITEVHRAMANYNFPLGFKILRYELA
RNIDGVEEFSCYYDNTTHHNVVIEHPYNVARIRKKKSPRVTLTVYQSGLVTLSGPNEEVI
MPIYEKFVRIVRQIRHLIEKPH
>psiber_52
MASEGKEPEIVSESDEKRPISFKDLRVTTMVVIVSFSSVINIDLLFPLLLMKEFDLEQKY
FTKKITLPVLEAGSLLSARYKGVVRGKVKFQSPKFFKNAITIDISNKDKNVSAKVSKSKI
QMCGIKSARMAEETACLLFEHIEEVAQFLPTITDEHLDAAEKYVQTNDEQCLEGLDKNIM
TRLVRYALECTEIEQYNKFISDVRACPQRQVKVGPLEITEVHRAMANYNFPLGFKILRYE
LARNIDGVEEFSCYYDNTTHHNVVIEHPHNVTRNRKKKSPHVTLTVYQSGLVTLSGPNEE
VIMPIYEKFVRIIRHIRHLIEKPQ
