# Supplementary material for: Past and present giant viruses diversity explored through permafrost metagenomics
Source: Nat Commun. 2022 Oct 7;13:5853. doi: 10.1038/s41467-022-33633-x (PMC9546926; doi:10.1038/s41467-022-33633-x)
Supplement: Supplementary file 8 — Supplementary Data 5 [file 41467_2022_33633_MOESM8_ESM.gz › Data_files/Viral_specific_hmms/Pithos_andMetaG_specific_OGs/OG0000042.fa]

>brc_393
MEGSQSDCYNTDAFNSSFVAEFYDGYSLKNLVDFLRRINPTALFRFTPERIQCLHHDPEG
KNILAHVNIESKELYKYNLKTPKGDKLDIGINLRDLQKFIKSIGKKDSLTIYKKKGESPI
YIQIANSSNKGSPGNFSVLRPCKVDPLDILIPKYNMDESRPSLVIPASSVSSTFNVLNVL
KSSTVRICVKDNNLNIDNLTDDRSSGRVDTFPMRVYNGQQVSYEISVRVSALKCLTKLNN
LSPNGLLKFYLENDEEEEPLPIKIMGKINSWGELTIYLSSTEV
>A11_144
MEGSQSDCYNDDTVNSSFVAEFYDGYSLKNLVDFLRRINPTALFRFSPERIQCLHHDPEG
KNILAHVNIESRELYKYNLKTPRGGTLNIGINLRDLQKFIKSIGKKDSLTIYKKKGEHPI
YIQIANSNNKGSQGNFSVLRPCKVEPLDILIPEYEMDESRPSLVIPASSVSSTFNVLNVL
KSSTVRICVKDNNLNIDNLTDDRSSGRVDTFPMRVYDGQQVSYEISVRVSALKCLTKLNN
LSPNGLLKFYLEKKYEEPLPIKIMGKINSWGELTIYLSSTEV
>geneDY0_102
MEGTKSDSYNDDTFNSSFAAEFYDGYSFKNLVDFLRRINPTALFRFSADRIQCLHHDPEG
KNILAHVNIESKELYKYSLTTPRGRVLDIGMNLRDLQKFIKSIGKKDSLTIYKKSGEHSI
YIRISNSNKGSQGNFSVIRPCKIEPLDILIPEYDMDESRPSLVIPASSVSSTFNVLNVLK
SSTVRICVKDNNLNIDNLTDDRSSGRVDTFPMRVYGGQQVSYEISVRVSALKCLTKLNNL
SPNGLLKFYLENKNEEPLPIKIMGKINSWGELTIYLSSTEV
>geneDY1_133
MEGTKSDSYNDDTFNSSFAAEFYDGYSFKNLVDFLRRINPTALFRFSADRIQCLHHDPEG
KNILAHVNIESKELYKYSLTTPRGRVLDIGMNLRDLQKFIKSIGKKDSLTIYKKSGEHSI
YIRISNSNKGSQGNFSVIRPCKIEPLDILIPEYDMDESRPSLVIPASSVSSTFNVLNVLK
SSTVRICVKDNNLNIDNLTDDRSSGRVDTFPMRVYGGQQVSYEISVRVSALKCLTKLNNL
SPNGLLKFYLENKNEEPLPIKIMGKINSWGELTIYLSSTEV
>AA_138
MEGSQSDCYNDDTVNSSFVAEFYDGYSLKNLVDFLRRINPTALFRFSPERIQCLHHDPEG
KNILAHVNIESRELYKYNLKTPRGGTLNIGINLRDLQKFIKSIGKKDSLTIYKKKGEHPI
YIQIANSNNKGSQGNFSVLRPCKVEPLDILIPEYEMDESRPSLVIPASSVSSTFNVLNVL
KSSTVRICVKDNNLNIDNLTDDRSSGRVDTFPMRVYDGQQVSYEISVRVSALKCLTKLNN
LSPNGLLKFYLEKKYEEPLPIKIMGKINSWGELTIYLSSTEV
>AB_137
MEGSQSDCYNDDTVNSSFVAEFYDGYSLKNLVDFLRRINPTALFRFSPERIQCLHHDPEG
KNILAHVNIESRELYKYNLKTPRGGTLNIGINLRDLQKFIKSIGKKDSLTIYKKKGEHPI
YIQIANSNNKGSQGNFSVLRPCKVEPLDILIPEYEMDESRPSLVIPASSVSSTFNVLNVL
KSSTVRICVKDNNLNIDNLTDDRSSGRVDTFPMRVYDGQQVSYEISVRVSALKCLTKLNN
LSPNGLLKFYLEKKYEEPLPIKIMGKINSWGELTIYLSSTEV
>ck_131
MEGTKSDSYNDDTFNSSFAAEFYDGYSFKNLVDFLRRINPTALFRFSADRIQCLHHDPEG
KNILAHVNIESKELYKYSLTTPRGRVLDIGMNLRDLQKFIKSIGKKDSLTIYKKSGEHSI
YIRISNSNKGSQGNFSVIRPCKIEPLDILIPEYDMDESRPSLVIPASSVSSTFNVLNVLK
SSTVRICVKDNNLNIDNLTDDRSSGRVDTFPMRVYGGQQVSYEISVRVSALKCLTKLNNL
SPNGLLKFYLENKNEEPLPIKIMGKINSWGELTIYLSSTEV
>lausan_133
MEGSQSDCYNDDTVNSSFVAEFYDGYSLKNLVDFLRRINPTALFRFSPERIQCLHHDPEG
KNILAHVNIESRELYKYNLKTPRGGTLNIGINLRDLQKFIKSIGKKDSLTIYKKKGEHPI
YIQIANSNNKGSQGNFSVLRPCKVEPLDILIPEYEMDESRPSLVIPASSVSSTFNVLNVL
KSSTVRICVKDNNLNIDNLTDDRSSGRVDTFPMRVYDGQQVSYEISVRVSALKCLTKLNN
LSPNGLLKFYLEKKYEEPLPIKIMGKINSWGELTIYLSSTEV
>zaza_135
MEGSQSDCYNDDTVNSSFVAEFYDGYSLKNLVDFLRRINPTALFRFSPERIQCLHHDPEG
KNILAHVNIESRELYKYNLKTPRGGTLNIGINLRDLQKFIKSIGKKDSLTIYKKKGEHPI
YIQIANSNNKGSQGNFSVLRPCKVEPLDILIPEYEMDESRPSLVIPASSVSSTFNVLNVL
KSSTVRICVKDNNLNIDNLTDDRSSGRVDTFPMRVYDGQQVSYEISVRVSALKCLTKLNN
LSPNGLLKFYLEKKYEEPLPIKIMGKINSWGELTIYLSSTEV
>LCPAC001_172
MDIDIDANTEFLVRFKDFDSFKHLIAFMANIISGDDVYMVFTKNNILLSYRLVDIIDDKT
FNLEIFCKLDQYFLTKHYYRSNQKMFIVGLDIKLFNKVIKSCKKNHPYFQIERRKDGVYT
SKSKKDRKFISTVSIANYKHYEELKYKTSLLKPFCVVTAKDFCDSCLEFQGLSSPIIEIF
ICSRGFVIVCPNFSMDGNIITADIQKLGEVPKEYQSDVKIRCIVSKSNLVKLSKLEKTCP
KGNVRIYVERDENGKLMPLKISHNIGIFGTINSYLEIEEVVEKH
>LCPAC101_444
MDPYKQIIEDSGISSTFEDDTSFSATFHNGYGFRSLIEYAKSINKECEIIFDNEGIRFSK
SDPDGKIMIDVIIASEELVYYNYSSSLEEYIVSFPLDILEKNVKQVTKKKSIRLFKKVGS
PDIYMQHLTSYNQITMDEKEIQTLSYDQTKITQPPPPEYYIRDHIVAIPIHNFSMLCKEY
CTCTCDGVMINISKKMVRLEGKSSKKISNADEKNLIIRRYYNYENSNRNLSLEEIEKLDN
TGMYSVYIPINRIKCFSKLSIASENGIIKFYRPTDDIIKISKEKDKVVPIKMMCNLSNYG
LAYIYTS
>LCPAC103_134
MEHPDSDIFQLGDQYSEDYEYLEFSSKASDLLVTTDPEASFLAEFHSGYIFRMLIEYIRD
TNTNGNFIITEEGITYTQADGPERLLNDVVIYAYELTKFEFQSKTGRIIVGVNANDLRNK
AKSIRKKFCVTLYKESGQDFLCMQIHGQTNSGSSGNIIMIKQEHVPLIEPDLPRYQNLET
KPNCTIAADLFAEYCSLMKDAAVGKVTISGYPNGMVMLGRTEDGRIGQISDFGILPEKKE
EENGIPANLDISKMSITKAAVTPRFIVEEDIPIASEAIHSVTVDVATIKALARLNSITPG
GTVKVYFERKTPVKLICHIGTFGKLVVILMGIDPD
>LCPAC104_65
MSQLNKLEFCYHFNDGFTFKNFLDFLYSIMKDKEEIIFYFSKDQIKLSEITKDGLMMINL
EINTSELISNQYNVEKPEYPVKLNLENLCKLMQLKKKDGFKIFKTGNKNDIFIKLISQDD
GNSNVENCSNLTTLPFINNISIDIPEYKRNEPNCIVSLRKFSEMCKSMGKLNCSHIIATG
FSRSVNFKSVIENEDIGQGVFFGEVDDDNNSENNKIKMASKYIKKLAKLSNLTPNGIIKI
FIEDNKPIKFICPVGNYAKLKIYIKNES
>LCPAC201_303
MNSDSIPSPMISLPIKPITPLMGNNSHNILLPVSNVSLHNQNGTTLIMSSQYGENSQSAR
EMSPFGGATDPTNPRSDGGEMLNSEEIRRVQAKNNLQPETKKIQLILSNDNISHNIIIPN
TSSNFHKETNILQTNPNKTDIACSFNVEFPHAGAFSALIEYLHGGHGTGTTNQSYFEITN
KTLTYTGRDVSKTVLNHATIYSRNTVRFIMEPSGGTYRFFVKLKELRDHLKPFTKKNSVA
LTKYEGRSQLYIQTSSSSSEYGPQQIQFVDLLPMDSNVKYTVSSRPLGNIDTPNAVIYSP
ELHKMCKSIVTDRQIEICGTKTSICFGIPGKDEQRPSSVWKFTSPNNNVVIGTNDKIIVG
KASGGVIKNLGRLSALAPNALIWVYFTSAKEIKLVAPIEYLGSLDIYITLNQNQ
>LCPAC202_152
MNLNIIPLSGAPQPITPLMGNNSGSILLPITNVPKIIQNGASPMVIPIRSGLNRNHRSKN
NQTIQLVLSNGNISSGKRQPLQSTTKLGPVDGGTKDHSSTQLSIQSDNDISHQIVGSSPG
ENSPKTLNVSTSNKTDISCSFNVEFPHAGAFSALIEYLHGGHGTGTTNQSYFEITEKTLT
YTGRDVSKTVLNCATIYSRNTVRFIMSSTSETYRFFVKLKELRDHLKPFTKKNSVALTKY
KGRSQLYIQTSSSGSDFGPQQIQFVNLLPMDGNVKYNFPTHSPESLDTPNAVIYAPELHK
MCKTIVTDRQIEICGTKTSICFGIPGKDEQRPSSVWKFTSPNNNSLIGTDDNIIVGKASG
GVIKNLGRLSALAPNALIWVYFTSEKDIKLVAPIEYLGTLDVHITLSQV
>LCPAC302_129
MATDLESMPNTLTSLSPINPIPELNTDNSHNNDTSNISEKQMDNEASFFATFVDGSSFRN
MIEYIRLPNVEGVFRFTKYNIFYEQGDQDNNILNIVELKTYELTDYQFTSKSDEIIVGIN
LSDLRNITRNVGKKDHIDLYKLPDEPKSLYIQIRSQSEKGTSNLYHLPITTIHYTVYKLP
EYMRNKKQPTCTVYQSDFSKLCKSLVTIKCSHAMVHGFQNGVVYKGILNTGAIGSVKEFG
KCHTDNVTNNLKSILPSRGNIIKSSRPPPKLNIGEVGEIERFRIDISIIKFLIKLNALSP
TGTVKMYIEKGLPLKMVCNIGTFGKMSIYIMG
>LCPAC302_207
MATDLESMPNTLTSLSPINPIPELNTDNSHNNDTSNISEKQMDNEASFFATFVDGSSFRN
MIEYIRLPNVEGVFRFTKYNIFYEQGDQDNNILNIVELKTYELTDYQFTSKSDEIIVGIN
LSDLRNITRNVGKKDHIDLYKLPDEPKSLYIQIRSQSEKGTSNLYHLPITTIHYTVYKLP
EYMRNKKQPTCTVYQSDFSKLCKSLVTIKCSHAMVHGFQNGVVYKGILNTGAIGSVKEFG
KCHTDNVTNNLKSILPSRGNIIKSSRPPPKLNIGEVGEIERFRIDISIIKFLIKLNALSP
TGTVKMYIEKGLPLKMVCNIGTFGKMSIYIMG
>LCPAC304_444
MHRSEDPPLIDAHFTDGYSFRNVLGFYRQTCTRTNIIFTKDKIMINEADATDTILVDCTI
ETDDLTEYKYNVRDEDGNLIEALACGFTTLEMQKATKMVGKKDAIRLYTKKEENPKIYIQ
VVHAGSKSDNNIGLRIVSIIEVEVNEFQDIVYQRSSPNARAASTEFAKICADFSSLKCTD
TTVIGFEEGIVFQGIESGTLKSVESYGNIPDRRKLLVTEKYSIPTSSSSTSKPKLSVTLP
GEVCRVRINAKTIRAMTKFNNLSPTGVIKFFLEEGSPLKIVSPIGCYGKLVLYLKDSVAE
>LCPAC401_164
MSDVKVVVQGEFYDGYSFKKLIETLATIINHGNFVFKQDSWHLCELNNNRSIMVFVAIRT
CELINYEYNYDKDELVMGIDFENLHRHSKSIGKKNSVIFRIEENNSSDNLLMVLYSENSS
NSAVSPINVTREDNRVPNYINEHPILVKGGTWSKICTSIGQLSNILEDTVTILAYEKGFT
IEALESSAESLRNIDFGVLSTSNKLQPNAVTGEYSSVLDAKHPAYITKKDAEAGVIRKLG
LPKMVVKLLSRLDTLCHMGTMKFSFSSEIPMKIKCKIGSYGTFTIYLKSC
>LCPAC403_69
MTDQVRSKVVVQGEFYNGYSFKKLIETLASVVTHGNFIFRQDSWHLCELNSNGTIMVFVA
IKTNELIDYEYNSDKEELVIGIDFENLHTHSKSIGKKNSLMFRIEENGSSENLLMVLYSE
NSSNSAVSPINIVRNDIQVPSYLNERPILVRGGMWAKICTSISQLSNILEDTVTIMAYEE
GFTIEALESSAESIRTMNFGTLNTINKLKPNIITREYSNVLNSKSPAYITKDNAEAGIIR
KIGLPKMVIKSLSRLDTLCHMGTMKFSFGIARPMKIKIKIATYGEFTIYLKSC
>LCPAC403_275
MSDRESDDGIKDGTVENKIIVQAEFYDGYSFKKLIETLSTVISNGNLIFTQDTWYLCELN
PNKTTMVFVAIRTNELIDYKFDHHKDELKMGIDFQTLHKHSKTIGKKNSVIFRVEENGSP
DNLLIVLSSENASNSAVSPITVADDNVGMPAYPNEKPILVKGGPFSKICASMGQLPNLLE
DTVIISAYQNGFRMEALESSKESIRTMDFGDLYTDDNQKLKENPVTEEFSAVLDKKHPAY
ITKADASSGVIVRFGIEKNKIKMLSRLDSLSHMGIIKFSFSKDSPMKVSCRIGSYGTFVM
YVKE
>LCPAC404_140
MASSSNILVSGQFYDGYVYKKLIETLGGSISQGNIIFKEDIWYLCELDSNESLMIFLVIR
TDELINYQYNHSEPELMVGVDFESFHRHSKSIGKKNSVEFQVKRDDAGQIVMALHSENMT
SSIIYPINVIREKVEIPTYNQNRKPILIKGGEFSKICSSMGQLPNLSEDMIVISAYDRGF
KIEAFESTGESLKTKDFGSLSTAEENILERDETTGEYSSILSCENLTYISEDSAKDGVIC
RFAIEKSRIKALARLDSLSHMGLIKFIFEKDRPMKMMCQVGSYGTIQIFVKNALNTT
>LCPAC406_279
MSDVKVVVQGEFYDGYSFKKLIETLATIISHGNIIFKQDSWHLCELNSNKSVMVFIAIRT
CELINYEYNYDKEELVIGIDFENLHRHSKSIGKKNSVIFRIEENNSSDNLLMVLYSENSS
NSAVSPINVPREDIRIPSYINEHPILVKGGVWSKICTSIGQLSNIHDDTVIVLAYEKGFT
IEALESGAESLRNIDFGVLNTSDKLQLNSVTKEYSSVIDSKHPAYITKKDAEAGVIRKLG
LPKMVVKSLSRLDTLCHMGTMKFSFGRETPMKIKCKIGSYGTFTIYLKSC
>Orpheo_GVMAG_355
MTSESKYSDYLIYIEFIEGYSVRNLFDYLRQTHKQTNNNLTRFVFSKNQIRLTEFNRSDN
LVNQMIIANPQQDLPRYFYNSENDSGEKKCLFVTVEINELKTHFRNMTKKDGVKLWILKS
DPEMLHIVPNTRNLGTQDSQDKWIKILRDQDAEDFDDLTLPTEEPSATKLLANFCKDCSS
NVGIRCKEILCYGGTDFVEFQSLRDGDVSGLTNRFGERNSNEYHMTKDVDGNEIKFVIRI
KPHIIKALSKMTNITGSNQVRLYMKSESPLCITTSVGNYGRLTIFIGDKNIPLSDTNE
>orphe_1084
MEGLYIFNNKGIRYTQSNGDMIILNEVSIYADKLGPNYRFSSVIGEDGKVVADEISVPLS
NDTIRLTTKNAVKNGSISLYMHQGDRTFIISLDRDCKNGDRSGFGEGKIKPLQYFSHIEY
QAPEYKLNSPNCSIPINNFVESCTLISNNKCNKVEFVGYPRGLFIRGHVAGQSNIYEYTL
GQRTSLMQCGSQYVELQDSPILSITLSMNELKAFGKLNNICDGYINMYFEKDKPMMFLVP
ISTYGELKIYLRDNASEGSTS
>pmamoth_4
MENFETSETDSYKNETLKSSFMAEFHDGYSFKNLVDFMRRINPIAIFEFSHDRIDIFHHD
IDAKHILAHVTIKGHELSQYHLKCCNTCDGNCKDGLLSIGMNLKDLQKFIKPVGKKDSLS
MYKRSEDHVIYVQPTGPGSKSAQSNFSVFSPCVVEKIRITMPPYATPEHKPNCIIPATTL
SQTCNGMNILKSGNIRIRVIGSDLTIDNLTDDRSLGRVDTFSMKPQQNSAEYEIFVKVST
IKALVKLSNLNPNGLIKVYTEPEVPLKMICRINGYGKLRIYICSAQNS
>pmassi_4
MENFEAPETDSYKNETLKSSFMAEFYDGYSFKNLVDFMRRINPIAIFEFSHDRIDIFHHD
TDAKHILAHVTIKGHELSQYHLKCCNTCDGNCKNGVLSIGMNLRDLQKFIKPVGKKDSLS
MYKRSEDHVIYIQPTGPGSKSAQSNFSVFSPCVVKKIRITMPPYSTPEHRPNCIIPATTL
SQTCNGMNILKSGNIRIRVIGSDLTIDNLTDDRSSGRVDTFSMKPQENSAEYEILVKVST
IKALVKLSNLNPNGLIKVYTEPEVPLKMICRINGYGKLRIYICSAQNS
>psiber_4
MENFETSETDSYKNETLKSSFMAEFHDGYSFKNLVDFMRRINPIAIFEFSHDRIDIFHHD
IDAKHILAHVTIKGHELSQYHLKCCNTCDGNCKDGLLSIGMNLKDLQKFIKPVGKKDSLS
MYKRSEDHVIYVQPTGPGSKSAQSNFSVFSPCVVEKIRITMPPYATPEHKPNCIIPATTL
SQTCNGMNILKSGNIRIRVIGSDLTIDNLTDDRSLGRVDTFSMKPQQNSAEYEIFVKVST
IKALVKLSNLNPNGLIKVYTEPEVPLKMICRINGYGKLRIYICSAQNS
