# Supplementary material for: Past and present giant viruses diversity explored through permafrost metagenomics
Source: Nat Commun. 2022 Oct 7;13:5853. doi: 10.1038/s41467-022-33633-x (PMC9546926; doi:10.1038/s41467-022-33633-x)
Supplement: Supplementary file 8 — Supplementary Data 5 [file 41467_2022_33633_MOESM8_ESM.gz › Data_files/Viral_specific_hmms/Pithos_andMetaG_specific_OGs/OG0000380.fa]

>brc_370
MSYASLFAPSPFLDLPAEVWDNIFSFSHGEENKNQVYKRVFSVQKKREMDSVLPRQNRSM
KENKFLPREEDLDLEVEPRRRRSRSKPFAKKAKHPLKKRIVKQKKIISHEENLYQQSLDD
PHDYITDGPDDNFCDDYYDDLYKEHMSYYLSMSFVDYYEIEWASDDESHD
>A11_173
MSYASLFAPSPFLNLPPEMWDNILSFSHGEKKDPTYEKVFSVQEKKNKVDSVLPRQNRSM
RENKVLPREQDLDLEVNLKVREKAPKTKRKNRFLKMYTKPGHPPKKRVIKRAKVISHEED
LYKQSLINPYDWYTPDCEEPFYTEEYYKTMYEGW
>geneDY0_128
MSYASLFAPSPFLDLPVEVWDKIFSFSHGEDKKKIYQRVFSLKQGKKVDSVLPRQNRTMK
QNKVLPREQDLYIEVEKTRACRRKTLCRPKKSSYAPKKRVIKRAKIISHEEDLYQQSLDD
PHNYITDGPDDNFCDDYYDDLYKDCMSHYLHVVCWDEWCDGEHCN
>geneDY1_159
MSYASLFAPSPFLDLPVEVWDKIFSFSHGEDKKKIYQRVFSLKQGKKVDSVLPRQNRTMK
QNKVLPREQDLYIEVEKTRACRRKTLCRPKKSSYAPKKRVIKRAKIISHEEDLYQQSLDD
PHNYITDGPDDNFCDDYYDDLYKDCMSHYLHVVCWDEWCDGEHCN
>AA_165
MSYASLFAPSPFLNLPSEMWDSILSFSHGEEKDSTYEKVFSAQEMKNKVDSVLPRQNRSM
KENKVLPREQDLDLEVNLKVREKAPKTKRKNRFLKMYTKPVYPPKKRVIKRAKVISHEED
LYKQSLINPYDWYTPDCEEPFYTEEYYQTMYEGW
>AB_163
MSYASLFAPSPFLNLPPETWDSILSFSHGEEKDSTYEKVFSAQEMKNKVDSVLPRQNRSM
KENKVLPREQDLDLEVNLQVREKAPKTKRKNRFLKMYTKPVYPPKKRVIKRAKVISHEED
LYKQSLINPYDWYTPDCEEPFYTEEYYQTMYEGW
>ck_159
MSYASLFAPSPFLDLPVEVWDKIFSFSHGEDKKKIYQRVFSLKQGKKVDSVLPRQNRTMK
QNKVLPREQDLYIEVEKTRACRRKTLCRPKKSSYAPKKRVIKRAKIISHEEDLYQQSLDD
PHNYITDGPDDNFCDDYYDDLYKDCMSHYLHVVCWDEWCDGEHCN
>lausan_159
MSYASLFTPSPFLNLPSEMWDSILSFSHGEEKDSTYEKVFSTQEMKNKVDSVLPRQNRSM
KENKVLPREQDLDLEVNLKVREKAPKTKRKNRFLKMYTKPVYPPKKRVIKRAKVISHEED
LYKQSLINPYDWYTPDCEEPFYTEEYYQTMYEGW
>zaza_160
MSYASLFAPSPFLNLPSEMWDSILSFSHGEEKDSAYEKVFSAQEMKNKVDSVLPRQNRSM
RENKVLPREQDLDLEVNLKVREKAPKTKRKNRFLKMYTKPVYPPKKRVIKRAKVISHEED
LYKQSLINPYDWYTPDCEEPFYTEEYYQTMYEGW
