# Supplementary material for: Past and present giant viruses diversity explored through permafrost metagenomics
Source: Nat Commun. 2022 Oct 7;13:5853. doi: 10.1038/s41467-022-33633-x (PMC9546926; doi:10.1038/s41467-022-33633-x)
Supplement: Supplementary file 8 — Supplementary Data 5 [file 41467_2022_33633_MOESM8_ESM.gz › Data_files/Viral_specific_hmms/Pithos_andMetaG_specific_OGs/OG0000522.fa]

>A11_382
MEYLLFCAQDAHFQTRSMLVPYHLFPQEYLTLLSEHAVRTEEVDNLILIEIVGQCFPRTE
ICSLVNKLTIYADGVDDEAVPLWYKEAKINLVSGFNHISNYNKLRKRQDVKEGFLVLLNF
SS
>geneDY0_296
MDPVQYIVFCAQDANFQTRSMLIPYDLFPKDYLVLLFTHSIKTEEVDNLLLLEFEDGCVP
NNKISSLICKLTNYADGVDGEDLPLWYKKAKINLVSGFNHVANYNKLRRRKNVKLGFLVL
EER
>geneDY1_341
MDPVQYIVFCAQDANFQTRSMLIPYDLFPKDYLVLLFTHSIKTEEVDNLLLLEFEDGCVP
NNKISSLICKLTNYADGVDGEDLPLWYKKAKINLVSGFNHVANYNKLRRRKNVKLGFLVL
EER
>AA_372
MEYILFCAQDALFQTRSMLVPYHLFPQEYLTLLSRHAVQTEEIDNLILIEVVGQCFPQTE
ICSLVNKLTMYADGVDDEDGPLWYKEAKIGLVSGFNHISNYNKLRKRQDVKEGFLVLLNF
SS
>AB_374
MEYILFCAQDALFQTRSMLVPYHLFPQEYLTLLSEHAVQTKEVDNLILIEVVGQCFPRTE
ICSLVNKLTMYADGVDDEAVPLWYKEAKINLVSGFNHISNYNKLRKRQDVKEGFLVLLNF
SS
>lausan_369
MLVPYHLFPQEYLTLLSRHAVQTEEIDNLILIEVVGQCFPQTEICSLVNKLTMYADGVDD
EDGPLWYKEAKIGLVSGFNHISNYNKLRKRQDVKEGFLVLLNFSS
