# Supplementary material for: Past and present giant viruses diversity explored through permafrost metagenomics
Source: Nat Commun. 2022 Oct 7;13:5853. doi: 10.1038/s41467-022-33633-x (PMC9546926; doi:10.1038/s41467-022-33633-x)
Supplement: Supplementary file 8 — Supplementary Data 5 [file 41467_2022_33633_MOESM8_ESM.gz › Data_files/Viral_specific_hmms/Pithos_andMetaG_specific_OGs/OG0000092.fa]

>brc_399
MDSLKHPGTVLSTVSLVGLLGTSAYFYKKLGDLEEELNKFSDVVVRMDRAVNQEESTKVQ
LESVTMAVRKYGQTLGEMKEIMDSIDLATKENERKIRAILERMEEEGMEVDLKKKRRSKK
GKKVVQSEEEDDSGDDSDDYLEDLKKKKKK
>A11_137
MDSLKHPGTIISTVSLVGLLGTSAYFYKKIGDLEEELNKFSDVVIRMDRSVNQEESTKTQ
LESVTSAVRNFGRTLADMKEILDGINLATIENERKIKAIMERMAEENMEVDLKKKKRGKK
SKKIVESEEEEDSEEEDFLEKLKRDKKKNNGH
>geneDY0_96
MDSLKHPGTIISTVSLVGLLGTSAYFYKKLGDLEEELNKFSDVVIRMDRTVNQEESTKTQ
LEAVSGAVRSFGRTLSEMKEILDGVNLATMENERKIRAILEKMAEENMEVDLKKKKKGKK
SKKIVESEEEEDSEEEDFLEQLKKKKKNK
>geneDY1_127
MDSLKHPGTIISTVSLVGLLGTSAYFYKKLGDLEEELNKFSDVVIRMDRTVNQEESTKTQ
LEAVSGAVRSFGRTLSEMKEILDGVNLATMENERKIRAILEKMAEENMEVDLKKKKKGKK
SKKIVESEEEEDSEEEDFLEQLKKKKKNK
>AA_131
MDSLKHPGTIISTVSLVGLLGTSAYFYKKIGDLEEELNKFSDVVIRMDRSVNQEESTKTQ
LESVTSAVRNFGRTLADMKEILDGINLATIENERKIKAIMERMAEENMEVDLKKKKRGKK
SKKVVESEEEEDSEEEDFLEKLKRDKKKNK
>AB_130
MDSLKHPGTIISTVSLVGLLGTSAYFYKKIGDLEEELNKFSDVVIRMDRSVNQEESTKTQ
LESVTSAVRNFGRTLADMKEILDGINLATIENERKIKAIMERMAEENMEVDLKKKKRGKK
SKKVVESEEEEDSEEEDFLEKLKRDKKKNK
>ck_125
MDSLKHPGTIISTVSLVGLLGTSAYFYKKLGDLEEELNKFSDVVIRMDRTVNQEESTKTQ
LEAVSGAVRSFGRTLSEMKEILDGVNLATMENERKIRAILEKMAEENMEVDLKKKKKGKK
SKKIVESEEEEDSEEEDFLEQLKKKKKNK
>lausan_126
MDSLKHPGTIISTVSLVGLLGTSAYFYKKIGDLEEELNKFSDVVIRMDRSVNQEESTKTQ
LESVTSAVRNFGRTLADMKEILDGINLATIENERKIKAIMERMAEENMEVDLKKKKRGKK
SKKVVESEEEEDSEEEDFLEKLKRDKKKNK
>zaza_128
MDSLKHPGTIISTVSLVGLLGTSAYFYKKIGDLEEELNKFSDVVIRMDRSVNQEESTKTQ
LESVTSAVRNFGRTLADMKEILDGINLATIENERKIKAIMERMAEENMEVDLKKKKRGKK
SKKVVESEEEEDSEEEDFLEKLKRDKKKNK
>LCPAC103_111
MDKLGDVGTITGGTALLVSIGGLIYTINKINGVREDLDEMTGHLATTIGEKGTLDKMNET
MDKLAMAIRQLNSNVNEIATVVTEQQKIRDQQMTCILNILKEVGEVPEDTTKLLTQKMTV
SGRIHRVDNGISPIPTDINQLSAKNGMADHLTKSNGDRRTTLRHMGLGT
>LCPAC201_331
MQSSQTSLQTGSQVSSPALWISGGALFTSLGTAIYLNKQLSSLNDEIQKHSKRLSSSIIE
ISRIKSIGGNVNKIAEATRMLNIEGGRQNELINEMKDLISEFDQIFENLMPQVNDNSRQM
HLMFNAINELQDVAKQNGWKIRTNISSNPAIIPPSDLYSRQNNEVHPSIEDVNNYGESGR
LDENLPHSHQESISSSSVENSPYSQTPKLTQNDRSKRSQGYSNQRYEYTNSTRNNSSSRD
RSPDNRYFKDGRSMENSSRADPNRLSRKHQSSVRFSLKSDQRSPERNYHQHQTRDPQPTI
SQFRSYPPYISRINPKIHNRQFRPPSCHHDDQRQPAYHRTSYRSSDLDHRHQNNIKDHES
SSRNDSVEHSTRRLNLNLDGDLNGPPDVKTTSDGTINNEDNTKNEILARISL
>LCPAC202_137
MKSSQESSRLSSPALWISGTSLVTSLGAVIYLHKQIAAVNNEIEKNSKRLSSTIIEVSRI
KSSDDNIEKIANALRMLNLEGRQQAKLIYEMKDLITEFDQTFDSLIPQVNNNSHQINIMF
NAINELQDLAKQNGWKIRTNLSSTPAIYNPSDIHSRSDNRSYLQAGNINQYGEPIDLMND
NRHLAQNNQILHSSDDIVDGSQKPKSPHHDNAFHESERFIEIPKLSQSEYSSQRRSRSNL
TKNKISPRNQGGSVRFSLKSDQPLPAREYHQQEKEHISRNRNNQSLLLRNNSRMHDKQYR
STAHSYQYREERRKMAQKSPEFVHQHGNDTQGRSIPNLIPNINLDGDLNILSDVGIVLDS
KTNSEDRTKNDILARISL
>LCPAC302_250
METLKKPETVITLINTAALLGASVYFYRRINVLEQEIDKHTEHLTSTIKKVKEMQVTKEH
VKQLAGAIRELNNIIGGQRNEIIQLKHFSNFYKEQIKELQESTTGLGGEVKLTKIPVISP
VQFHPRNRYNQSQGYNQPLQQGYNQSQGYNQPLQQGYNQPQQRYNQSQQGLGFNEQFEKQ
NRQGFNMNSQPSFGFNSNQTFQQQNNSGYNQDQFYHPAQDLIDLNLMNNPEEDDIDSEIE
AVRRARQNTNTGLEL
>LCPAC304_481
MDTIKKPEMLLGVGNTVAIIGLGIYFNKQLATIKTELTELTEHLKTSVKKFSDVQDTTIT
RNEVVGVLNGLNKKVEATEKKLETVGQSDDLELLEEALETLAEVLDEAGVEWDYPPRRGR
RRSRRSKPKKRQSRKRRENSDSGDSSDSESDVEETIESTRKSKHKSKRRS
>LCPAC401_293
MDQVKNPAIMGSAVAIAAIGATAVFLTKQTNSIKEDIKGINEEINILKADDTQDKTNDKF
FKAIEILTKSLSDMTSKIEYINRQIYIINETLSHNNLEIPENLRRRTYENRQAYSEYSSH
NMSPILVPKRDIISEEIHSVMSSIKQ
>LCPAC403_201
MDSVKSPQTMVAAVSLAAVAGGAVYVTKQFKVLKEDIATINEEINILKSDDNQEKKIDKL
FSIVEALSQGQLQLKSTISELSKRIYILDETLKENNLKVSDDLRNKVYGHRQVYNDPYQQ
PFQQQRHIHHHPPPPSRDPISEMIHSVQSSINN
>LCPAC404_316
MDSVKSPGTMISFVSLTGVVGLGIWTQKQFKGVKDNIESLTEDINLLREDGQTKELCNRL
AAAMQEMNKIQQLNVLKIDKLQKHIYLLEETLKQNEMEVPEELVRKIFPPRRYPEQSMYP
GNQTGREYFDVNEHYHNPPFHNPQRNDYYGDARKPQEDPIAAEIRRVSERSST
>LCPAC406_419
MDQVKNPAVMGSAIAITAIAGTAVYFTKQTNAIKEDINTINEEIKILKTDDAQEKMNDRF
FKAIEILTKNLSDMSNKIEYINKQIYVINETLAHNNMKIPENLRRRVYEHRQTYSDYSSH
HHMSSAPVPQQRDLISDEIRSVMSSIKQ
>Orpheo_GVMAG_175
MENLKRPEVLFSLAAVGAVTVGGLYLLRRDAIQQTDIDQMKEVLKTLSQRLTDSLTGTAA
TDLVANVEKLNETMLLLNRSISVHQEDIEKIRSAVKQCAEASSLTVDVEPIRQRRSRRRG
GYESEESDGSRSPRRHERRDSRRY
>pmamoth_12
MDSLKSPGGLIAVTTAVGLVGTSAYFYKKIQNVDDELQRYSDTLLKVVKQLQENQNDNAQ
INSMSSTIRKQAELIQGFQDITKGLRQEIEENKRILRAILEALEGEDIQVDLRKKKSKAK
SRKVVSESESESEEEEDEDEDYLEKLKPKKKKKQQKGKKKKDDDDSD
>pmassi_13
MDSLKSPGGLIAVTTAVGLVGTSAYFYKKIQNVDDELQRYSDTLMKVAKQLQENQNDNAQ
INSMSSTIRKQAELIQGFQDISKGLRQEIEENKRILRAILEALEGEDIHVDLRKKKSKAK
SRKVVSESESESDEEEDEDEDYLEKLKPKKKKQQKGKKKRKDDSDDSD
>psiber_12
MDSLKSPGGLIAVTTAVGLVGTSAYFYKKIQNVDDELQRYSDTLLKVVKQLQENQNDNAQ
INSMSSTIRKQAELIQGFQDITKGLRQEIEENKRILRAILEALEGEDIQVDLRKKKSKAK
SRKVVSESESESEEEEDEDEDYLEKLKPKKKKKQQKGKKKKDDDDSD
