# Supplementary material for: Past and present giant viruses diversity explored through permafrost metagenomics
Source: Nat Commun. 2022 Oct 7;13:5853. doi: 10.1038/s41467-022-33633-x (PMC9546926; doi:10.1038/s41467-022-33633-x)
Supplement: Supplementary file 8 — Supplementary Data 5 [file 41467_2022_33633_MOESM8_ESM.gz › Data_files/Viral_specific_hmms/Pithos_andMetaG_specific_OGs/OG0000319.fa]

>brc_122
MNYALPYSDTLEVCTPELCGEEFWKEKAFREGFSFAFFDLYKRRGIYSLATENKQISPSY
RYLELISPINLPPESLAVFDGRENTVTDARGSLLGIYESYYGLWLALYSYNREAIDFFYS
SLDITSNDLYWLPNNLTQALPPQKALNYLAKISSSPSLKVEEEMGVGLEEVLQAEEQGVT
LDLLLRLATYGSLSLITRLALPEDLTPEEKKQLLYAAASSGNNEVLDFYQKELQESILES
DQIPEYVFRGMQKYLLYTGDVQSVYNILQRLPSSSMHYMAEYSFGISVDLALLLLRKQPT
ANNYYNLILYNLGNIDLLLTLLPLRESIELGSVDCIDISEQEDYFPLGWNLASDISC
>A11_442
MNYALPYSDTLEACTPEVCGEEFWKEKAYREGFTFAFFDLYKRRGLYGLATENRQISPSY
RYLELVSPINLPPESLALFDRSNSSLVGIYESYYALWLALYSYNKEAIDFFYSSLDVTSS
NLYWLPNNLTQVLPPQRSLNYLARISGSQRMVVEEEKEVSLDEITQAEEQGATIDLLRRV
ASFGSLSLITRLVLPQSLSAEERKELLYAAASSGNYEVLDFYQKELGESILESDQIPEYV
FRGMQKYLLYTGDVQSVYQILQRLPSSSMHNMAQWSFGITPDLALLLLRKQPSADNYYNL
ILYNLGNIDLLLTLLPLRDSLEASDVDCIDISEQEDYFPLGWNLASDLAC
>geneDY0_346
MNYALPYSDTLEVCTPEVCGEEFWKEKAYREGFTFTFFDLYKSRGLYSLATENRQISPSY
RYLELVSPINLPPESLAVFDGREIVEQAQRGSLLGIYESYYGLWLALYSYNKEAIDFFYS
SLDITSNDLYWLPNNLTQALPPQKSLNYLAKISSSRPVKVEEEAQVDLQEVLDAEEQGAS
LDLLFRVAASGSLSLITRLALPEDLSLEEKKQLLYAAASSGNYEVLDFYQKELEESILES
DEIPEYVFRGMQKYLLYTGDVQSIYKILQRLPSSSMHYMAEYSFGITVDLALLLLRKQPS
ADNYYNLILYNLGNIDLLLTLLALREDIQGSEDCIDISEQEDYFPLGWNLASDIAC
>geneDY1_395
MNYALPYSDTLEVCTPEVCGEEFWKEKAYREGFTFTFFDLYKSRGLYSLATENRQISPSY
RYLELVSPINLPPESLAVFDGREIVEQAQRGSLLGIYESYYGLWLALYSYNKEAIDFFYS
SLDITSNDLYWLPNNLTQALPPQKSLNYLAKISSSRPVKVEEEAQVDLQEVLDAEEQGAS
LDLLFRVAASGSLSLITRLALPEDLSLEEKKQLLYAAASSGNYEVLDFYQKELEESILES
DEIPEYVFRGMQKYLLYTGDVQSVYKILQRLPSSSMHYMAEYSFGITVDLALLLLRKQPS
ADNYYNLILYNLGNIDLLLTLLALREDIQGSEDCIDISEQEDYFPLGWNLASDIAC
>AA_434
MNYALPYSDTLEVCTPEVCGEEFWKEKAYREGFSFSFFDLYRRRGLYGLATENRQISPSY
RYLELVSPINLPPESLALFDRSNSSLVGIYESYYALWLALYSYNKEAIDYFYSSLDITSS
NLYWLPNNLTQVLPPQRSLNYLAKISGSQRMTVEEEKEVSLDEITEAEEQGATLDLLKRV
ASFGSLSLITRLVLPQSLSGEERKELLYAAASSGNYEVLDFYQKELGESILESDQIPEYV
FRGMQKYLLYTGDVQSVYSIVQRLPSSSMHNMAQWSFGITPDLALLLLRKQPSADNYYNL
ILYNLGNIDLLLTLLPLRDSLETSDVDCIDISEQEDYFPLGWNLASDLAC
>AB_434
MNYALPYSDTLEVCTPEVCGEEFWKEKAYREGFSFAFFDLYRRRGLYGLATENRQISPSY
RYLELISPINLPPESLALFDRSNSSLVGIYESYYALWLALYSYNKEAIDYFYSSLDITSS
NLYWLPNNLTQVLPPQRSLNYLAKISGSQRMIVEEEKEVSLDEITEAEEQGATLDLLKRV
ASFGSLSLITRLVLPQSLSGEERKELLYAAASSGNYEVLDFYQKELGESILESDQIPEYV
FRGMQKYLLYTGDVQSVYSILQRLPSSSMHNMAQWSFGITPDLALLLLRKQPSADNYYNL
ILYNLGNIDLLLTLLPLRDSLEASDVDCIDISEQEDYFPLGWNLASDLAC
>ck_375
MNYALPYSDTLEVCTPEVCGEEFWKEKAYREGFTFSFFDLYKSRGLYSLATENRQISPSY
RYLELVSPINLPPESLAVFDGREIVEQVQRGSLLGIYESYYGLWLALYSYNKEAIDFFYS
SLDITSNNLYWLPNNLTQALPPQKSLNYLTRISSSGPVKVEEEAQVDLQEVLDAEEQGAS
LDLLFRVAASGSLSLITRLALPEDLSLEEKKQLLYAAASSGNYEVLDFYQKELEESILES
DQIPEYVFRGIQKYLLYTGDVQSVYKILQRLPSSSMHHMAEYSFGITVDLALLLLRKQPS
ADNYYNLILYNLGNIDLLLTLLALREDIQGSEDCIDISEQEDYFPLGWNLASDIAC
>lausan_429
MNYALPYSDTLEVCTPEVCGEEFWKEKAYREGFSFAFFDLYRRRGLYGLATENRQISPSY
RYLELISPINLPPESLALFDRSNSSLVGIYESYYALWLALYSYNKEAIDYFYSSLDITSS
NLYWLPNNLTQVLPPQRSLNYLAKISGSQRMVVEEEKEVSLDEITEAEEQGATLDLLKRV
ASFGSLSLITRLVLPQSLSGEERKELLYAAASSGNYEVLDFYQKELGESILESDQIPEYV
FRGMQKYLLYTGDVQSVYSILQRLPSSSMHNMAQWSFGITPDLALLLLRKQPSADNYYNL
ILYNLGNIDLLLTLLPLRDSLEASDVDCIDISEQEDYFPLGWNLASDLAC
>zaza_430
MNYALPYSDTLEVCTPEVCGEEFWKEKAYREGFSFAFFDLYRRRGLYGLATENRQISPSY
RYLELVSPINLPPESLALFDRSNSSLVGIYESYYALWLALYSYNKEAIDYFYSSLDVTSS
NLYWLPNNLTQVLPPQRSLNYLAKISGSQRMVVEEEKEVSLDEITEAEEQGATLDLLKRV
ASFGSLSLITRLVLPQSLSGEERKELLYAAASSGNYEVLDFYQKELGESILESDQIPEYV
FRGMQKYLLYTGDVQSVYSILQRLPSSSMYNMAQWSFGITPDLALLLLRKQPSADNYYNL
ILYNLGNIDLLLTLLPLRDSLEASDVDCIDISEQEDYFPLGWNLASDLAC
