# Supplementary material for: Past and present giant viruses diversity explored through permafrost metagenomics
Source: Nat Commun. 2022 Oct 7;13:5853. doi: 10.1038/s41467-022-33633-x (PMC9546926; doi:10.1038/s41467-022-33633-x)
Supplement: Supplementary file 8 — Supplementary Data 5 [file 41467_2022_33633_MOESM8_ESM.gz › Data_files/Viral_specific_hmms/Pithos_andMetaG_specific_OGs/OG0000456.fa]

>LCPAC103_114
MSTLVYPAYYPTVVSPIPRPAPSDTSFGNAAAFVLLLSIAIITVIILFFIFMTNSDLRPT
PVVITEAISPEPALDSTLGSSETGMEDNPAFDGIDLTNSVVCTSQVSEWIFTTANGNRCE
CLEPFFGPKCTRELYDDTYFGVGTTEIASLDFETLMTIEADRLSFPYINVSEIIVPSDPE
IICTTECDIREDCVGVFWPPVVEGQTLFDKRTCTLMENVVNLRPEGTIVYNNNFDNTLFL
KQGGRLRVQNRVFAFIGNLPLRYYLRDTYTADEGSDQMIAMYQQTQYKFSFKPQLVVNDT
GCSATSMCPFGEAWFGVFSQTALPITDDAAM
>LCPAC201_324
MNPENISAVNFTNYPTGSLAASPLPISVPPTAPVISVPTSTNALQTSTPGVSTGTLKHDG
YIVESKGVISSHSPWIFIIGIVVGIIIILLIVALIFSVFVKENGDFPDINTVIIDDEIND
TTGSSADGTVKLNNGIAYQDMASCLAGPTREWTTGQSITFNTCDCLDSFFDSECFRESYS
DTYTSIGTPAQTNIIATFSNPQTIDRLSFPFTVNPGRLPDEDELLIPETICTKLCDQDRT
CLGVWWIQAEPPLFGIDQPELQKPKCQLISDQVVVKPGTNIPYSSSVDSILYLKKNIDPE
FKDRVFVYQGQKPLRYWTADSYSSPFGDNQSQTMFNRQLIKFNWRPEVVINVTGCDLSMN
SNCPWGKTWYGFFSNQMINLTDNSLLKELIDISNLGNTNTINIRGQEYVVVRPKQTQLAF
PTAWRELWGAFVDPSTIPGIPLSNISVSSDVSITNVTPILNNTIFDSLDVTSRTSSNLKT
VNLNTVTFPWTGEGKIIIIRVGDRIEIASTDRNYHDLVSTDSEWFIIGNPINLGVANPFQ
TTITFSRSGTYHLKDRMNPRIVRLTIQVNR
>LCPAC202_141
MNLENISPVNFVNYPSGDPVSLQRSPGQIGAPSVSTAPGATFSQTTPTTSNGTLKHVGTT
IESKGLITTHSPWIFIVGIIAGILIVLLIVALMFAIFVKEDLDFPDIDFVVADNEINDTT
GSSANGIVKLNNGALYLDSASCSAGPTREWTIGQSITFNTCDCLDPFFGTECFRESYVDT
YTSIGTPAQSNIVASFGSTQIVDRLSFPFTKNPGRLSDEDEPPTTEIICTKLCDQDQSCL
GVWWTQAEPPLFGMDQPNPNQKPTCQLIRDQVVVKPGTNIPYSSNMDSVLYLKKDVEPEF
KDRVFVYQGQKPLRYWTVDAYSSPFGDNQSQTMFNRQLVKFNWSPQIVINSTGCDMSMDS
NCPWGRTWYGFFSNQMINLTDNSLLKELIDMFNSTSKSNITVRGREYVVVGPKQTQLIFP
SAWSELWGVFVNPTTIPNLSLPEININTTSRVDFDEIELFDGAILNPADNMAGMIITRNQ
AVDTLDLNTSSFPLSGEGKFIVVKIGDRLEIISTDQKYHDLVSTTSEWYITNNPINFDVA
NPFRASLSFNQPGIYYLKDRMHPRIVRLIIQVT
>LCPAC401_369
MIQNVISIPLSNPALMGVITFIIVILIIILWASMATANIHKRPASVIADVPTPLTIDDPV
GASSNGIYTLREDGDAFTDAASCKMASNTQWSHLRCTCTTPFFGAMCTRESYSNDYFAVG
NPTPTDITIDVLDTPVVEALSFPIDDVTCTGLCDDNELCTGVIFQSTCTLLTGDVTVTSG
IVIPYSTNIDSTLYLKGDDEHLIFTDRVFIYSGTLPARYYLRTGVDSDAGGQMFPAIQGV
ITKLTFFPIKQLNTANLIGVYSENELTQNILNQISQGMMVENVIIVQPNVVDLPDFSDFS
DLFVAYIPM
>LCPAC403_453
MEKEQHRFLPDPALMGIMTIILIIIVIVIWVSISSVTLHKQPASVVADAPIPLTIDDPIG
ASTNGIYTLSDDGDFFTDSASCKLASNTQWSHLQCTCIVPFFGDKCTRESYNSTYFAVGN
PTTSDVTFDVLSSPVVDSLSFPTDSISCTGECDMDPLCTGIIFRSTCTLLTGDVIVNTGA
MIPYSMDIDSTLYLKTDDRHLIFTDRVFVYTGTLPARYYLRTGVFSSSAGQMIPIFQGDI
INLSFFPVKQLNVSTLTGVYSENEITQDMLNQISQGIILPGIILVQPNVVDLPDFSQFSS
LWVAYIAQV
>LCPAC406_125
MVQDITSVPLSNPALMGVITFIIVILVIILWASMATATTHRRPASVIADVPTPLTIDDPV
GASSDGIFTLREDGDAFTDAASCKMASNTQWSHLRCTCTTPFFGTMCTRESYSNDYFAVG
NPTPSDITIDVLDTPVVEALSFPIDDITCTGLCDDNELCTGVIFQSTCTLLTGDVIVTQG
IVIPYSTNIDSTLYLKGDDEHLIFTDRVFIYTGTLPARYYLRTETSSDAGGQMFPAIQGV
ITKLTFFPIKQLNTANLIGVYSENELTQNILNQISQGMMVEGVLIVQPNVVDLPDFSQFS
DLFVAYIAQN
>Orpheo_GVMAG_21
MDWFVFVILFVLLFALATTYIVWKHRKTIEKDPYPNFETGSTNGRKYDNNGSSFLNEETC
ETDVSLDQRYWNGSNCVCRTPYYGSECDKESFHSKYYVVGYLDDKKLLVPSDSRDVTVSN
LSFDNDNSNMSCTDHCDDNTDCRGVLWPTQFSETRTCTLLIDDVVTRRNMAFSKSGNYEL
LMKKGLRPRFDDRVFLFANQIKPDSPVWFNDKTDQSLTVYNSSEKKITFVPRHIINDGKL
IGIYSLRAFRDIDVPRILQSSPSTYYIHRPGTKLEVPFKAPMYVMYVSIDN
>orphe_1106
MESSSASSIFIIIIIVLVIIFFIVLFSFYIRGQFTSDTTTVPISTNIIDNREIGASVDGI
YNLENGKDLADPAICNKAPTRLWQGKGTYPCNCLKPFYGPNCYRESYNAQYFAVGLTDIN
NIDVNDKTMLPADRLSFTYLNPNTLLQKIQVLCTQRCSDDTTCQGVYWESPPPPTKGTNQ
REGTCILLKGDVIMDPNAPLPTYDQNIDSNLYMKRPNTVKFPDYVFLYTGNPPSRYWIFD
NLNNGNNKLARLRKNVPKVLNFIPTNEINYSELIGIYSSSPINIDSISNIINDPPSNVYI
HYPDTPLNVPSSLFVNGSLYVLYTSYNSNGNNINNLPYNDISTTRSTLIVGLSTYQNGNN
SYIPSQSPSQYISSQSPSQNITSQSPPQYISSQNPSQNITSQSQPQYISSQNPSQNITSQ
SQPQYIRSHRNNNIMTNDNMMTGESRNVTISKIEEL
