# Supplementary material for: Past and present giant viruses diversity explored through permafrost metagenomics
Source: Nat Commun. 2022 Oct 7;13:5853. doi: 10.1038/s41467-022-33633-x (PMC9546926; doi:10.1038/s41467-022-33633-x)
Supplement: Supplementary file 8 — Supplementary Data 5 [file 41467_2022_33633_MOESM8_ESM.gz › Data_files/Viral_specific_hmms/Pithos_andMetaG_specific_OGs/OG0000338.fa]

>brc_183
MDSILYVAPSSVPGAGQGVFVKKYCPRRLRLGFYDGYVKNSELGNEEHEYSIGDVNDVTV
IGYTKIRNQRGVAQLVNDACKPNLGSGLENLSLSRRIKKLCLILLEYTNQSLDRENVFCN
TELVLVASKSIQAGEECFFSYSLFYWLDWFCRRTDDKRLISAFSLMHSLVMKETKESTRK
ELVLALQNIYAKHEEELLPYRLQWRKDKTYREREEEVEEICNRDKRIKIVL
>A11_414
MDSILYVAPSSIPEAGMGVFVKKYCPRRLRLGFYDGYVRSSSKALTDEEHEYAIADVVDR
SVIGFTKVRNLRGVAQLVNDACKPNLGQGLENLSLSRRIKKLCLILLQYTNESMDKENVL
CNSELVLVTTKKIQAGEECFFSYSLFYWLDWYCRRTEDSRLISAFSLMHSLMMKQTKEST
RAELVLALQNIYAMHEEELLPFRLRWRTDKTYQEREKQVEEICNRDKRLKIVL
>geneDY0_316
MDSILYVAPSSIPEAGMGVFVKKYCPRRLRLGFYDGYVKSTRRALTNEEHEYTIEDVADR
SVIGFTKIRNPRGVAQLVNDACRPNLGQGLENLSLPQRIKKLCLILLEYTNESMDKENVF
CNSELVLVTTRKIQEGEECFFSYSLFYWLDWYCRRTDEPRLISAFSLMHSLMMKQTKESA
RAELVLALQNIYAMHEEELLPFRLRWRTDKTYQEREKQVEEICNRDKRLKIVL
>geneDY1_363
MDSILYVAPSSIPEAGMGVFVKKYCPRRMRIGFYDGYVVEGRYLTDREYGYGIPDMKDRS
LIGFTKIRNPRGVAQLVNDACKPNLGQGLENLSLPQRIKKLCLILLEYTNESMDKENVIC
NPELVLVARKPIQAGEECFFSYSLFYWLDWYCRRTDEPRLITAFSLMHSLVLEQTKECDR
KDLVLALQNIYARHEEELLPFRLRWKTDKTYQEREKQVEEICNRDKRLKIVL
>AA_405
MDSILYVAPSTVSGAGMGVFVKKYCPRRLRLGFYDGYVRSSSKALTDEEHEYAIADVVDR
SVIGFTKVRNLRGVAQLVNDACKPNLGQGLENLSLSKRIKKLCLILLQYTNESMDKENVF
CNPELVLVTTRKIQAGEECFFSYSLFYWLDWYCRRTEDSRLISAFSLMHSLMMKQTKEST
RAELVLALQNIYAMHEEELLPFRLRWRTDKTYQEREKQVEEICNRDKRLKIVL
>AB_403
MDSILYVAPSTVSGAGMGVFVKKYCPRRLRLGFYDGYVRSSSKALTDEEHEYAIADVVDR
SVIGFTKVRNLRGVAQLVNDACKPNLGQGLENLSLSRRIKKLCLILLQYTNESMDKENVF
CNPELVLVTTRKIQAGEECFFSYSLFYWLDWYCRRTEDSRLISAFSLMHSLMMKQTKEST
RAELVLALQNIYAMHEEELLPFRLRWRTDKTYQEREKQVEEICNRDKRLKIVL
>ck_343
MDSILYVAPSSIPEAGMGVFVKKYCPRRMRIGFYDGYVVEGRYLTDREYGYGIPDMKDRS
LIGFTKIRNPRGVAQLVNDACKPNLGQGLENLSLPQRIKKLCLILLEYTNESMDKENVIC
NPELVLVARKPIQAGEECFFSYSLFYWLDWYCRRTDEPRLITAFSLMHSLVLEQTKECDR
KDLVLALQNIYARHEEELLPFRLRWKTDKTYQEREKQVEEICNRDKRLKIVL
>lausan_400
MDSILYVAPSTVPGAGMGVFVKKYCPRRLRLGFYDGYVRSSSKALTDEEHEYAIADVVDR
SVIGFTKVRNLRGVAQLVNDACKPNLGQGLENLSLSRRIKKLCLILLQYTNESMDKENVL
CNPELVLVTTRRIQAGEECFFSYSLFYWLEWYCRRTEDSRLISAFSLMHSLMMKQTKEST
RAELVLALQNIYAMHEEELLPFRLRWRTDKTYQEREKQVEEICNRDKRLKIVL
>zaza_400
MDSILYVAPSTVSGAGMGVFVKKYCPRRLRLGFYDGYVRSSSKALTDEEYEYAIADVVDR
SVIGFTKVRNLRGVAQLVNDACKPNLGQGLENLSLSRRIKKLCLILLQYTNESMDKENVF
CNPELVLVTTKKIQAGEECFFSYSLFYWLEWYCRRTEDSRLISAFSLMHSLMMKQTKEST
RAELVLALQNIYAMHEEELLPFRLRWRTDKTYQEREKQVEEICNRDKRLKIVL
