# Supplementary material for: Past and present giant viruses diversity explored through permafrost metagenomics
Source: Nat Commun. 2022 Oct 7;13:5853. doi: 10.1038/s41467-022-33633-x (PMC9546926; doi:10.1038/s41467-022-33633-x)
Supplement: Supplementary file 8 — Supplementary Data 5 [file 41467_2022_33633_MOESM8_ESM.gz › Data_files/Viral_specific_hmms/Pithos_andMetaG_specific_OGs/OG0000629.fa]

>LCPAC103_78
MSRWLIIVIIGLWLWLVYIIFQGTQIKLNQKFYQPSQICTQLNQINFSLPEIRREVRRLH
SDQLSGLWLPWPELDLYEDQTKEWQIFPFIGFDKILPANCDRCPVLWRFIQSIPGVKIAL
LSKLGAGMKLIAHQGWGDHSNHVIRCHFGFQVPKGCYISVADRKDLKDQQIKYHQENEWL
CFDDSKYHYAHNPSDEDRIVLIMDIQRPQDIKPGQSKVNDTKELVKLLAQFG
>LCPAC201_158
MKLIWVFLIIVILIIFLIIGIWYFFRHQDPYYIASWLNSIVENDRLKQNQLDMENQQAHL
RDSGRGNDFRPIPSYCVASKSQNKLVRELNDELLLHFDQIKEEILSLLPSDRSISDRASP
NKTQPEYQGLPMVELDPVQHQFFKGKADEWRVIWVRFLNQWGRMADHLPTLKRILENYPE
IILLHVSIMAPGTILPEHEGVSKAVLRYHLPIQIPKGDVYLELEGQKIKWVEREGFVFDD
CLRHSVTMKPEKDEYRIIIFADIPREYDGWSGSVKSSISNFFHSMIRENDWIRKIKQKI
>LCPAC304_1
AWHPIFTSPNKEWLNYGLVFHDEPLDENAKRCPKTMELLSHIEGINVAGFSWMTPGSAIY
SHKDSTGLKYDSLAYHLGLLVPKGETNLVVGGETVAEEEGKTIIFDATFLHSAENQTEED
RIVRHIDFKLGL
>LCPAC404_45
MDVIFIIMLMIISIVIVCAALLTYCDGYDILNTLNTYIEPRRKKEYHDTNNLQWARYLRA
RWMIIHSEFDLYRSKIPRYRDIDSVQTPVDNDVQHWNVLMLRLYGKNTIHAKKFPKTMKY
INNIKVNIPTVFFSILEPGKTIPPHVGPWNGILKYHLALDIPIEGEVYLDVNGIKKEWKQ
GKDILFDDTFTHSAYNISNKSRVILLLEVERKLDGFLQSMINKIVLTAAKYNETTNKIVS
KVK
>LCPAC404_84
MYVLLIIAIILVLGICIYIYFNDQDSKIDQKFYEVSDIYPKLNGIYKHLDNIKDELNEDQ
YWQDWPEKELYRTANKSWKIIPFKIFDKKHKSNHNKFPALWKFIESVPDVEIAILSKLEA
GMKLNWHKGWGSHSNNILRCHFGLKVPSKNSCLIAVADDDVNGDPGKREIKYHKQDKWLI
FDDSKFHLAENNSEFDRIVLIMDLKRPKHVKRGTSTVEESPELLKILATI
