# Supplementary material for: Past and present giant viruses diversity explored through permafrost metagenomics
Source: Nat Commun. 2022 Oct 7;13:5853. doi: 10.1038/s41467-022-33633-x (PMC9546926; doi:10.1038/s41467-022-33633-x)
Supplement: Supplementary file 8 — Supplementary Data 5 [file 41467_2022_33633_MOESM8_ESM.gz › Data_files/Viral_specific_hmms/Pithos_andMetaG_specific_OGs/OG0000291.fa]

>brc_17
MSDLESLQASSERVSERVSEPIIERKHFYILAALYAISVLSIFLTYKVMSNLPFWEEVMV
AFFLGLPLASLALFTLLLFREMYLVMVIFLRLIKKLTEENN
>A11_17
MSDLESVFSSSEREVRSPPERMSPSSDLQASHSSSEREVRSLPERMSPSSDPLIERKHFY
ILASLYAISVLSVFLVYKVASNLPFWEEVMVALFLGLPLASLGLFLLLLVREMYLVCVIF
LRLIKRITEENNVIIN
>geneDY0_20
MSDLESAIERMSPSEESSSDPIINRKHFYIVATLYVLSALFVFASYRVMSSVPFWEEVMV
ALFLGLPLSSLALFLLLLFREMYLVFVIFLRLMKKLREENNI
>geneDY1_22
MSDLESAIERMSPSEESSSDPIINRKHFYIVTALYVLSALFVFASYRVMSSVPFWEEVMV
ALFLGLPLSSLALFLLLLFREMYLVFVIFLRLMKKLREENNI
>AA_16
MSPSSDLLASHSSSDPVIERKHFYILAALYVTSVLSVFLVYKVASNLPFWEEVMVAFFLG
LPLASLGLFLLLLVREMYLVCVIFLRLIKRLTEENNVIIN
>AB_15
MSDLESVFPPTSSEREVRSPPERMSPSSDLLASHSSSEREVRSSPERMSPSSDPVIERKH
FYILAALYITSVLSVFLVYKVASNLPFWEEVMVAFFLGLPLASLGLFLLLLVREMYMVCV
IFLRLIKRLTEENNVIIN
>ck_22
MSDLESDIERMSPSEESSSDPIINRKHFYIVTALYVLSALFVFASYRVMSSVPFWEEVMV
ALFLGLPLSSLALFLLLLFREMYLVFVIFLRLMKKLREENNI
>lausan_15
MSDLESVFPPTSSEREVRSPPDLLASHSSSEREVRSPPERMSPSSDPVIERKHFYILAAL
YITSVLSVFLVYRVASNLPFWEEVMVAFFLGLPLASLGLFLLLLVREMYLVCVIFLRLIK
RLTEENNVIIN
>zaza_16
MSDLESVFPPTSSERMSPSSEREVRSPPERMSPSSDPVIERKHFYILAALYAISVLSVFL
VYKVASNLPFWEEVMVAFFLGLPLASLGLFLLLLVREMYLVCVIFLRLIKRLTEENNVII
N
