# Supplementary material for: Past and present giant viruses diversity explored through permafrost metagenomics
Source: Nat Commun. 2022 Oct 7;13:5853. doi: 10.1038/s41467-022-33633-x (PMC9546926; doi:10.1038/s41467-022-33633-x)
Supplement: Supplementary file 8 — Supplementary Data 5 [file 41467_2022_33633_MOESM8_ESM.gz › Data_files/Viral_specific_hmms/Pithos_andMetaG_specific_OGs/OG0000355.fa]

>brc_237
MGGNWYTPTLFYGFELDEDVLWSWLKENKEYQDYVDTGLFAHKICLDEDVLSIIQEHVNL
QGLEIVNFLPSMYSRWSEEVPKWDQYLQNSILIGKRIPEPLTVEGIYTTTLLPLEEIVSL
LAPISPDLVLNAKPAFYNGFLI
>A11_347
MGGDWHYPTVFYGFELEQDLLWSWLKENKEYQEYVKEELFTDKICLDDDVLSIIKEHVNL
GDLEIVNYIPHIYSRWGDEIPKWDEYLENSILVGKRVPEPLTIEAIYTTILPPREEIVSL
FAPISLSLVTSEQPAFYNGFLI
>geneDY0_241
MGGDWHTPTLFYGFELDQDLLWSWLKKNKEYQKYVDKSLFKRKICLDEDVLAIIKENLDS
SLGELEIVNYLPSVYSRWGDEIPKWDEYLENSILVGKIVPQPLTIENIYTTTLPPYEEIV
SYFAPIGLGLVQNKKPAFYNGFLI
>geneDY1_276
MGGDWHAPTLFYGFELDQDLLWSWLKKNKEYQKYVDKSLFKRKICLDEDVLAIIKENLDS
SLGELEIVNYLPSVYSRWCDEIPKWDEYLENSILVGKIVPEPLTIESIYTTTLPPYEEIV
SYFAPIGLGLVQSKKPAFYNGFLI
>AA_338
MGGDWHYPTVFYGFELDQDLLWSWLKENKEYQEYVKEELFTDKICLDDDVLSIVKEHVNL
GDLEIVNYIPHIYSRWGDEIPKWDEYLENDILVGKRVPEPLTIEAIYATILPPREEIVSL
FAPISLSLVTSDKPAFYNGFLI
>AB_340
MGGDWHYPTVFYGFELDQDLLWSWLKENKEYQEYVKEELFTDKICLDDDVLSIVKEHVNL
GDLEIVNYVPHIYSRWGDEIPKWDEYLQNDILVGKRVPEPLSIEAIYATILPPREEIVSL
FAPISLSLVTSDKPAFYNGFLI
>ck_285
MGGDWHTPTLFYGFELDQDLLWSWLKKNKEYQKYVDKSLFKRKICLDEDVLAIIKENLDS
SLGELEIVNYLPSVYSRWGDEIPKWDEYLENSILVGKIVPEPLTIESIYTTTLPPYEEIV
SYFAPIGLGLVQSKKPAFYNGFLI
>lausan_335
MGGDWHYPTVFYGFELDQDLLWSWLKENKEYQEYVDAELFTDKICLDDDVLSIVKEHVNL
GDLEIVNYVPHIYSRWGDEIPKWDEYLENSILVGKRVPEPLTIETIYTTILPPREEIVSL
FAPISLSLVTSEQPAFYNGFLI
>zaza_333
MGGDWHYPTVFYGFELDQDLLWSWLKENKEYQEYVDAELFTDKICLDDDVLSIVKEHVNL
GDLEIVNYIPYICSRWGDEIPKWDEYLQNDILVGKRVPEPLSIEAIYATILPPREEIVSL
FAPISLSLVTSDKPAFYNGFLI
