# Supplementary material for: Past and present giant viruses diversity explored through permafrost metagenomics
Source: Nat Commun. 2022 Oct 7;13:5853. doi: 10.1038/s41467-022-33633-x (PMC9546926; doi:10.1038/s41467-022-33633-x)
Supplement: Supplementary file 8 — Supplementary Data 5 [file 41467_2022_33633_MOESM8_ESM.gz › Data_files/Viral_specific_hmms/Pithos_andMetaG_specific_OGs/OG0000061.fa]

>brc_504
MEPNLNLEELRRERRRLLESFARDPETTAKTFYTFIGSRLYSPYLSLNRRDLCCVFNRGV
PMEETPGLCLAPFREIGSGAHGTIYSVGTREESYVLKERDVTKPVVAYLEQSERTQRRLN
PYRGVCGFPLSFPSLALASDDFTNEVLISYILDELLDRQGVREAGLNNIATTYAASICGK
NKGLLLMERGEASLNDVNNAVFSPYQEFGFTISGEIPVFNEYFILNTIGQVVLILQYLDN
WNFVHGDLKLANVAFFSTPYDYYQADFTVKLIDFEKSSVTYSLENTDHRFFNYSSLADTY
LSLLPFTPNVKDGTFIIDATFVPQIYAYSRHDLTPYYSSFDLYTFIISMLLSPSYFFAFS
RFPNLVKSVFRVLFDEDNFVKIYDRIYKAQGKLDPDSMSDILDILRGVPLKCNLADLLYK
SIFTGGS
>A11_631
MEPNLNLEELRQERRRLLQSFSQDPETTAKTFYSFIGSRLYSPYLSLNRRDLCCIFNRGV
PMEDTPGLCLAPFREIGAGAHGTIYSVGTRQESYVLKERDVTKPLVAYLEQSERTQRRLA
SFRGTCGFPLSFPSLALASDDFTNEVLVSYILDELLDRPGVADAGLNNIATTYAASICGR
RKGLLLMERGDASLNDVNNPVFSSYQEFGFTISGEIPVFNEYFILNSIGQVVLILQYLHN
WNFVHGDLKLANVAFFSTPYRYYEADFTVKLIDFEKSSITYGLKDTDHRFFNYSSLADTY
LSLLPFTPNVKDGTFTIDATFVPQIYAYSRHDLTPYYSSFDLYTFIISMALSPSYFFAFS
RFPNLVSSVWRVLFDQDNFVKVYDRIYKAQGKLDPNSMSDILDILRGIPLKCDLADLLYK
SIFTG
>geneDY0_520
MEPNLNLEELRRERRRLLENFNLDPETTAKTFYSFIGSRLYSPYLSLNRKDLCCIFNRGV
PMENTPGLCLAPFREIGSGAHGTIYSVGTKEESYVIKERDVSKPLVAYLEQSERTQKRLL
PYRGACGFPLTFPSLALASDDFTNEVLVSYILDELLDRPGVREAGLNNVATTYAASICGK
NKGLLLMEKGEASLNDVNNSIFSPYQEFGFTISGEIPVFNEHFILNTIGQVVLILQYLEN
WNFVHGDLKLANVAFFSTPYSYYDADFTVKLIDFEKSSITYSLGDTDHRFFNYSSLAETY
LSFLPFTPNVRDGTFTIDATFVPQIYAYSRHDLTPYYSSFDLYTFIISMALSPSYFFAFS
RFPNLVTSVWRVLFDEDNFVKIYDRIYKAQGKLDPNSMSDILDILRGIPLKCDLADSLYK
TIFTR
>geneDY1_530
MEPNLNLEELRRERRRLLENFNLDPETTAKTFYSFIGSRLYSPYLSLNRKDLCCIFNRGV
PMENTPGLCLAPFREIGSGAHGTIYSVGTKQESYVIKERDVSKPLVAYLEQSERTQKRLL
PYRGACGFPLTFPSLALASDDFTNEVLVSYILDELLDRPGVREAGLNNVATTYAASICGK
NKGLLLMEKGEASLNDVNNSIFSPYQEFGFTISGEIPVFNEHFILNTIGQVVLILQYLEN
WNFVHGDLKLANVAFFSAPYSYYDADFTVKLIDFEKSSITYSLGDTDHRFFNYSSLAETY
LSFLPFTPNVRDGTFTIDATFVPQIYAYSRHDLTPYYSSFDLYTFIISMALSPSYFFAFS
RFPNLVTSVWRVLFDEDNFVKIYDRIYKAQGKLDPNSMSDILDILRGIPLKCDLADSLYK
TIFTR
>AA_604
MEPNLNLEELRQERRRLLQSFSQDPETTAKTFYSFIGSRLYSPYLSLNRRDLCCIFNRGV
PMEDTPGLCLAPFREIGAGAHGTIYSVGTRQESYVLKERDVTKPLVAYLEQSERTQRRLA
SFRGTCGFPLSFPSLALASDDFTNEVLVSYILDELLDRPGVADAGLNNIATTYAASICGR
RKGLLLMERGDASLNDVNNPVFSTYQEFGFTISGEIPVFNEYFILNSIGQVVLILQYLHN
WNFVHGDLKLANVAFFSTPYRYYEADFTVKLIDFEKSSITYGLKDTDHRFFNYSSLADTY
LSLLPFTPNVKDGTFTIDATFVPQIYAYSRHDLTPYYSSFDLYTFIISMALSPSYFFAFS
RFPNLVSSVWRVLFDQDNFVKVYDRIYKAQGKLDPNSMSDILDILRGVPLKCDLADLLYK
SIFTG
>AB_608
MEPNLNLEELRQERRRLLQSFSQDPETTAKTFYSFIGSRLYSPYLSLNRRDLCCIFNRGV
PMEDTPGLCLAPFREIGAGAHGTIYSVGTRQESYVLKERDVTKPLVAYLEQSERTQRRLA
SFRGTCGFPLSFPSLALASDDFTNEVLVSYILDELLDRPGVADAGLNNIATTYAASICGR
RKGLLLMERGDASLNDVNNPVFSTYQEFGFTISGEIPVFNEYFILNSIGQVVLILQYLHN
WNFVHGDLKLANVAFFSTPYRYYEADFTVKLIDFEKSSITYGLKDTDHRFFNYSSLADTY
LSLLPFTPNVKDGTFTIDATFVPQIYAYSRHDLTPYYSSFDLYTFIISMALSPSYFFAFS
RFPNLVSSVWRVLFDQDNFVKVYDRIYKAQGKLDPNSMSDILDILRGVPLKCDLADLLYK
SIFTG
>ck_509
MEPNLNLEELRRERRRLLENFNLDPETTAKTFYSFIGSRLYSPYLSLNRKDLCCIFNRGV
PMENTPGLCLAPFREIGSGAHGTIYSVGTKQESYVIKERDVSKPLVAYLEQSERTQKRLL
PYRGACGFPLTFPSLALASDDFTNEVLVSYILDELLDRPGVREAGLNNVATTYAASICGK
NKGLLLMEKGEASLNDVNNSIFSPYQEFGFTISGEIPVFNEHFILNTIGQVVLILQYLEN
WNFVHGDLKLANVAFFSTPYSYYDADFTVKLIDFEKSSITYSLGDTDHRFFNYSSLAETY
LSFLPFTPNVRDGTFTIDATFVPQIYAYSRHDLTPYYSSFDLYTFIISMALSPSYFFAFS
RFPNLVTSVWRVLFDQDNFVKIYDRIYKAQGKLDPNSMSDILDILRGIPLKCDLADSLYK
TIFTR
>lausan_616
MEPNLNLEELRQERRRLLQSFSQDPETTAKTFYSFIGSRLYSPYLSLNRRDLCCIFNRGV
PMEDTPGLCLAPFREIGAGAHGTIYSVGTRQESYVLKERDVTKPLVAYLEQSERTQRRLA
SFRGTCGFPLSFPSLALASDDFTNEVLVSYILDELLDRPGVADAGLNNIATTYAASICGR
RKGLLLMERGDASLNDVNNPVFSSYQEFGFTISGEIPVFNEYFILNSIGQVVLILQYLHN
WNFVHGDLKLANVAFFSTPYRYYEADFTVKLIDFEKSSVTYGLKDTDHRFFNYSSLADTY
LSLLPFTPNVKDGTFTIDATFVPQIYAYSRHDLTPYYSSFDLYTFIISMALSPSYFFAFS
RFPNLVSSVWRVLFDQDNFVKVYDRIYKAQGKLDPNSMSDILDILRGIPLKCDLADLLYK
SIFTG
>zaza_606
MEPNLNLEELRQERRRLLQSFSQDPETTAKTFYSFIGSRLYSPYLSLNRRDLCCIFNRGV
PMEDTPGLCLAPFREIGAGAHGTIYSVGTRQESYVLKERDVTKPLVAYLEQSERTQRRLA
SFRGTCGFPLSFPSLALASDDFTNEVLVSYILDELLDRPGVADAGLNNIATTYAASICGR
RKGLLLMERGDASLNDVNNPVFSSYQEFGFTISGEIPVFNEYFILNSIGQVVLILQYLHN
WNFVHGDLKLANVAFFSTPYRYYEADFTVKLIDFEKSSITYGLKDTDHRFFNYSSLADTY
LSLLPFTPNVKDGTFTIDATFVPQIYAYSRHDLTPYYSSFDLYTFIISMALSPSYFFAFS
RFPNLVSSVWRVLFDRDNFVKVYDRIYKAQGKLDPNSMSDILDILRGIPLKCDLADLLYK
SIFTG
>LCPAC101_501
MECKLDPVGPDQSMDNYLLYFDKIRDKILKLLLITPKEISSYLWNPEYSPLIDLYCQCDI
GSNVDEIQMTKKKEYTKIFNRITSRYNRCTQCSLFHRLMKDGQGNNEIVIKNNGKIERVY
TLDRHESLSLMIKWQKYNKVYRNNGNDSGKQTYIGFLLLDSFTCSILSNWYIEAALSSWD
IPGLANVETGYVCSNNGYIMKEKPSLPSWSSITKNYLDNSRYDDHPLVIISLWIQLFSIL
HVLSKHNFDNPSFSDMNINLQVGEVYYEYDNIQINNNVMIKLNFQDGCDVDVYMEPVKGG
EQGKEQGEEQGGDQGYESILKDGKEKYRIYKTNKMDTILNKKPFSITTRNINYVNCNQDD
FCISTERCYVQVNEGQFSSYLKQNKSIPNMKENISVYKRYINYGLIPNSVVTVYMCILTM
MTDIHTYQTVMANDELYDFWKELWHPLDFDSIHSRIKNMVPSDDIITPDDLLKIIILSRL
RCDVADYAWSSIKNIYNMNIDK
>LCPAC103_56
LWGGDSPIVVDSNCQCQLGAYHKLSLEQRIGLEDVPEAMYLGEYYKCINCSALGTLMDLD
TGLDNFIIEYGSRLGQKFDIHRLARGIRFLKCYQYPKHILAQLLRNRNYINCEPGATELV
GAEFYGADAFTTQVLVHIYVESILRKQLSEDRIPFLATAFVCGQDNYLVLRAPAIEKLTD
ISSPLFTIPIGTDCEDRRVLNFKVVYGLLYQLISFFWVLKDYQFSYGDPGWDKLSFNTRP
IVLTMAGITCICPVSLIIAISANCSITTVTTDGKANRIFQYTDRDSKTLRRTPFRPKVES
MTFNFTNCVTAEGACRINKAYVYQLPTDTSKSDMSALLRQLGAFMYPSSLGLYCFLCLLM
TEPSFYYGVKTNSTLNALWQSFFLAYDLPIIESRLKLADGSNIIKLLKGIYLRCDAVKHG
WDLIKIINERS
>LCPAC104_13
MSITDNIFSIWKKQKKFIINIINNEPYQLNEEFWSIIEKDFLCSCICNEEKNIDTLLSIN
YNQIYENLFLCHSCENLKRLTNNYNGKFIIESGDNKNKEIITDRIEIKENFKLVNNNNFI
KNDSLTNRILITWFIEDKIPFVENIYSTFVCKNIQNIVKEYYEIESLDYLLRERKLTNIT
SSSNKIFTKKIVINIIKQLFVALSMLNEYDFVYGNYNIKPFKITNVPIELTYYDIIIKSD
ISIKIIDLYDSGITTNDNYRIFNNNELYEFLYILNKENPIYYEGDIFSFPEWDNPKKISM
AHYLRKKGFGKNITAYDAYYFMINIMLNINFYLSIKNYPNIYKIWESMWNENEFEKINKI
LNDFHENNIDRKQVLNMLNSFHFNSNVIKIVLNNIKNI
>LCPAC201_94
MIKPSTVKVIPCRIEKRGTPCGQSEPQVDRALAKIDHIRSQTISNLIKNPEVFILGLWDL
LLSNDRSCKFRMGNNNPTLKERLEGKIHPLTSNRYFKCDGCRLLESIVPHKMDVKDKFFS
PEYGKSKSFRYSILRVKDVFAKISQTNQQDNIIGQIVSLNRLAQTCQPHLSILARAKYYS
LDSFSNRLLISWYLEKVLDKNKMPHLRKIYYGFICGNDGYFLMEENNYLKFSELDKINRK
TILSILYQLFALFHRLRNYDLSFHIIDQNTFLVENSPCHYEYDGVKISSEITLKINDLSG
AGVTVSALDNSNQIIRIYKSSTRPEKRFENKFFKSIDWGKHYELSQSPGMIPKSWVSYKV
SEKGLEQEQRTAFLYANRMGVPLYQSSFDIYRLILLLSSNPQFYKIMIEDSQLSKIWSSF
WISSEYDWVQERIKSHQICLSRNDESLDECPLATILTKLTLRCDIVEHVWSLLKNISNNE
NQLN
>LCPAC202_321
MTSKSKKMIGPSTIRVVPNYINKKGTACGRTEPQVDRALEKIDQIRNQAISELVKNPEEF
IIKLWEKSLSKDKSCKFQMGNNNPTLKERLEGNINFLSSDKYAKCNGCRLLESIVPPNGN
IKNKTFSPKSGKSRGLKYSILKVEGVISKNFQTGQQDDIIRQIVQQNELAQTCQPHLSVL
SKAKYFSLDSFSNRLLISWYLEKVLGKSKMPHLRKIYYGFICANDGYYLIEENKYLKFSD
LNKLSPEIIFSILYQLFALFHRLRNYDLSFHVIDQNTFLLEDSPCHYEYDGVQITGEMTL
KINNLSGAGISTYSRKNPDQIVRIYKSSTQPEKRFEKVFFKSINWSEHHELSTSPGEIPK
SWVSYKVSGNGLEQEQRTAFLYANRMGLPLYQSSFDIYRLILLLASNSKIYEIITKDSEL
SKIWSSFWIPSEYKHIQKKIKSHQFCLYRGIESPDFCSLATILTGLTLRCDIVEHVWSLL
KDFSNRNR
>LCPAC302_16
MSDRVSKFITVNNGDMIEYLKITRNVDDMLDQFKRDRNYVTGLAETDLNKLIVNLWTPSS
PICCDTKCLFNMGKTQQIFTLEERIEGNITINESVLNYYTCPQCKNVKRLIDFKKNKINE
PFYIECGNLAGQRLIITETPISKLYIIQENPPKSVAKLINNPWIKTLERCSSGCNDKDVC
QIKTIYNYIGTDPFSNNTLINWILNDRLEKLGIPNVIQMHTAFVCNRIGFSLYEYPDIGR
VRHLQEYSDLLEHSIKPSPTAKADTKVPITKDTVKGIIMQLFSTLHALRTVDFSHGNPCS
RSILFKKDPVSYLYNGVHIECPITMKLCDFAYSGITINSNRFYNKSVIADEEISKKQFKP
VITTTSITPFTFNQEDISEITIYRLKDPQKYFQEAMMFMYLKHLGLPLYQSSFDAYAFMI
SLMADRAFYITLMNDESMYLLWRRMWLPEEFEKVQDKILKLHESPDPMTRVEKVLRFLAD
LGLRCDMIDYGWDMIKTW
>LCPAC401_242
MMQISGDREAIITHYDRINRKALELFKRNSLCIPFERSELCSSIFFDRLFDNHTLRDLND
RVIDGAKVYFSCKGCQMTKSLIPYGEFQEFGETVEYTRIIVWRSKVVEQVTNECDTKNDR
LIVMKPFTTDVVIGWLLEKVIHESALTTYYAYICSDHGYKITEVVIPFTHSELTKEYITQ
IIKIFKKLKRYRFSWGSPHVKNLYIRGSKVVLVNHSKSTITVDGVKYAGQQSYLHCPLNN
PSRKINLMRIGHGNELSFRVLDVESFKIVKTLNDDSFGLQYDFYSLMISLMTWKVFRDNI
NIDTIWKGMWKKSEFDHIARLIQDHVEPPPEEVIDCILTKFTLSTAVIENVSRLI
>LCPAC403_52
MNESVCLQYVSSKSVSTCECMFALQHHLLKRSNINLLLQSFETMNILGDRDKIVLSYKIR
NRRALDLFKRNPKCLPFERSELCTSIFLDRLFDNHNLRCLNDRIIDGSKVFFSCKGCHMT
KSLIPYGEFEKFGNPVEYTRIIVWESEVVEQIVNEYENKTDDRLVTMKPFTADVVIGWLL
EDILHESALTTYYAYICSDHGYKVTEMVVPFMMKSYSGGAEYNGTAAEDGETKSEVSEET
ATGKNEVNKATATGKNETAAGKIEIGEGKVYIRSGEHMREGAEVGISRYDVIQIIKIFLK
LKKYKFSWGSSHVRNLYVRAYEGEDSKIVLMDHSRSTITVDGVKYAGEQSHRHCSLNNPS
KKINLLYATSFRVSNSESFRMRKTRYCGALGIQYDFYSLMVSLMTWKVFRDRVDIASIWT
SMWERSEFDHITRLIQEYDEPPLLEVIALILGKFTLKCSVIEIASSFK
>LCPAC403_248
MELSGDKKAIMSFYGKRNVKALDMFEKDPSIIPFEISELCQSVFLDRIVDDHSVRFSDDR
IMDGAKIYFVCRGCQMTKSIIPYGKFKGFGKTIKNSDIMVWKTKVKSQYSNEVENFVTMN
PFTSDIVIGWFLESILQKSSLITYYAYVCSNHGYKVTERVERLVYPSREQIVKIINIFMI
LKRYNFSWGNPHITNLYTKGSEVVLVEHSRSSIVIDGIVYSGEQSYESLCSIGSPTSNTK
GSFRIRNCESFRVTKGKNAIQYDFYSLIVSFMTSKEFRDTVNIDDMWESMWRKSEFSEIM
RIIRIYNESPPVDVILSILSKFTLNCSVIENSSRKLSY
>LCPAC404_351
MINRSINSSHCGNLREIIKSYKYDNENAFALFNRDKECLPFERSMLCSSQNGTNFTHHQT
SHYADGINDGSNVFFLCRGCEMMKSLIPFGKFENFGEPVNQTNIVIYRSLIGEQVVSEYH
TTSVSNNLSRCNENLNHRYNKIRFVDYFTLEVVIGWLIEKILSDARLNTARKIYYAYICG
NYGYKITEKTIPFCDVRLDKINVKNIMIQIALTFRELGRYGFSWGTPHINNLHLCERSSD
VSIKRGNSAKRSCYAICLVDHSSSAINTNNIRYMSNAYDASSSDCLCFPVSKVDIKTERN
KSILAFRINDNVEFARLKTKDSGIFGPQYDFYSLIISMMMWKEFRDEILNSNLKIPWIKM
FEPLEYCGLMEIISRFSCPAPPETVASLVNKVTMHCNVIDRFLRNTESL
>LCPAC406_372
MIKISGDREAIISSYARKNRKALELFKRDSSCIPFERSELCSSVFFDRLFDNHTLRHSND
RVIDGAKVYFICKGCQMTKSLIPYGEFEEFGDPVEYTRIIVWKSKVVEQVTNKCDTKNGI
LVIMKPFTADVVIGWLLEDILYESALTTYYAYICSNHGYKVTEVVTPFMCSEVTEEHVAQ
IIKIFKKLKRYGFSWGNPHIENLYIRSSKVVLTNHEKSTITVDGIRYIGQQSYSHCSLNN
PSREINLMRVGYGNELSFRVSDVESFKIMKTLNDDSFGLQYDFYSLIVSLMTWEVFRDGV
NVNIMWKSMWKKSEFDHITRLILNYVEPPSEKVISCILSKFTLSTTVIENASRLII
>Orpheo_GVMAG_37
MDLQIFNYNSCDTCCSTRSTTEIFERWETEKQSFVSHINKTCQLFEIWNSQWFSNDDSCE
CKLRDPTCSQKCAICTLLDRIVILQYQILDKYELEASEYEGKFIKINTFEVFPFIEVQNN
SMELTSIINAKWKPYLECESDYVSSLKYLITDVVTGQCIVSWMFEKICHKYLGYQYSPYL
TMFRCNSETAFVTKEIGSEIHGVVHNEDSLTFLVIQLIQLFEIMKRCQFSFYHISLSNFR
LQYDKKYMIKKSDEIMKCDFRLVLSVLNNVSMTILVGNENVRLSNCGSDIFIRLDNLMLI
ECLEFKTIKSPFETINFYKIRDMKMFRLIRKSGICLMSSSFDFYVVFIELMKKYSNLILS
NMFLRDVWKKLWIGNEGDIVISMIKNDTYDILSNVHLRCNVIFSLYNKIKKYLILDEEIL
CKKIE
>orphe_1033
MGDIKRNINWEENSVRANDLINLLCNKKNGLWDNMKDGKLQDINSYILSDRNCMYNLGKV
NINVEESDVDSLAIKSKLRRKNKEHSCMVCKTLQNGFQKDKIEMVGVPLNDNGKLYVIQE
SNPNNFYIGSVINSILPGHNMGHVGGFLCGNSLYHIREYCQYDNIKKYIDGQNSHSRKNT
NSNIFGILPVELSKIFKSLSRYNFCYRSDKLEIGNIGGNMKVRLCDFSNSSITIDNNSYG
KHSKYVKHSYIIPNLQNNLNRSYSLYNNEADMMNTTQGSYTYLLLTLFSHPTSRDFLLKN
NRLKQLWDEIWAPSQINYINDIISEENGIKINKPIWIRDDILEYISEWKI
>orphe_1247
MEIISAFGEYYGSCKYENSIYFYKSIFDRFCHSYEMSYESLVKELNIGISVKELCKDFEL
LYIPTPYKIIENNKHDLGGEYSLLTEYIKNMIPLHKIVSYDERNIDIKLCKDNFMIIESI
ANCIEYLHNKNIVHGDLNFSNIQIFIPSHDINNNIIGKEYKIVIIDWESGKISTDNNNDD
WMLLYYMFDIVDTSTYNKNTFLKHIKEKCGIE
>pmamoth_426
MQPNLNFQELKERRTNLLVRLNQDPENFVKTFYSQVSDKYFSPYLKLNNPDLCCLVGRRN
LPTGQEAPICYSPISQIATGSHGTVYSIGSFDQNYALKVRKVGKLFIEYSPILSNSERRV
KRFSGECGFPPEFAQASIGSDDFTNEILISYLLEYLMEETGALKAGLSNLANTFDSTICN
VVNPGVFFRTRENLGVLLMEKGLSSFDHPFSSVFTPFQREINWQGQFVPVFDQRFILDCF
RQLVFILGFLEKTFNFSHGDLKVGNVVFFPERYFASYQERKITSEFTLKIIDFEKSAVTV
NLAGRDHRIYNRSSLADNYLRFRPFEPQISKRLFAEAGDVQTSTQDLYESYTLPGFTTSQ
IYAASRHRATPFYQNFDIYTVFISFLLTPSFFIPVFSSSELKRRIWDPLFLPEESSRIYQ
SLYSAQGNKNPNSTGEILDLLKGFQLKCNILDLLLDSLF
>pmassi_456
MQPNLDFHQLKERRTNLLVRLNQDPENFVKTFYSQVSDKYFSPYLNLNNSDLCCLVGRRS
LPTGQEAPICYSAISQIATGSHGTVYSVGSFDQNYALKVRKIGKLFIEYSPVLPNSERRV
RRFSGECGFPLQFAQSSIGSDDFTNEILISYLLEYLMEETGALKAGLVNLVNTFDSTVCN
IVNPGVFFRTRENLGVLLMEKGLSSFDQPFSTTFTPFQREINWRGEFLPVFEQKFILDCF
RQLVFILGFLEKTFNFSHGDLKVGNVVFFPERYFATYQGRQVASDFTLKIIDFEKSAITV
NLAGKDHRIYNRSFLADNYLRIRPFEPQISKRLFTEPEGFQLSEQDSREFYTLPGFTTSQ
IYAASRHRATPFYQNFDIYTVFISFLLTPSFFIPVFSSSELKKRIWDPLFLPEESSQIYQ
SLYSAQGNKNPNSTGEILDLLKGFQLKCNILDLLLDSLF
>psiber_426
MQPNLNFQELKERRTNLLVRLNQDPENFVKTFYSQVSDKYFSPYLKLNNPDLCCLVGRRN
LPTGQEAPICYSPISQIATGSHGTVYSIGSFDQNYALKVRKVGKLFIEYSPILSNSERRV
KRFSGECGFPPEFAQASIGSDDFTNEILISYLLEYLMEETGALKAGLSNLANTFDSTICN
VVNPGVFFRTRENLGVLLMEKGLSSFDHPFSSVFTPFQREINWQGQFVPVFDQRFILDCF
RQLVFILGFLEKTFNFSHGDLKVGNVVFFPERYFASYQERKITSEFTLKIIDFEKSAITV
NLAGRDHRIYNRSSLADNYLRFRPFEPQISKRLFAEAGDVQTSTQDLYESYTLPGFTTSQ
IYAASRHRATPFYQNFDIYTVFISFLLTPSFFIPVFSNSELKRRIWDPLFLPEESSRIYQ
SLYSAQGNKNPNSTGEILDLLKGFQLKCNILDLLLDSLF
