# Supplementary material for: Past and present giant viruses diversity explored through permafrost metagenomics
Source: Nat Commun. 2022 Oct 7;13:5853. doi: 10.1038/s41467-022-33633-x (PMC9546926; doi:10.1038/s41467-022-33633-x)
Supplement: Supplementary file 8 — Supplementary Data 5 [file 41467_2022_33633_MOESM8_ESM.gz › Data_files/Viral_specific_hmms/Pithos_andMetaG_specific_OGs/OG0000615.fa]

>LCDPAC01_45
MSIRVGKYDYKSQTQPETDGYTNILIHTTGPLSPYTMKDDDGVIMENFWQFSKVWEHVSA
ISQPLSQYYPKCIRWKHPSEIHIKDDNLTPKYWDWRKKGFHHERWVRYPNSYKLHRESIG
SVVGTPDDYEFVDYVEARREIYYPKYREIAVSTKKFKELLKAYKSGENIQINEVDGPTYS
KEYPYNLTEGGSILVDEKILKLLINNPEQPFGHGYSLAACILGIEGFI
>LCPAC304_360
MERYGQIRVGRRKYARGGYTDPSFPGFTPVICLTKSTAYGSLSPYVITDEKGRIMENIFQ
YSKAYAQVPKSTQTYSRYDHRVIWDHPAEIHVKDGALTDDYWNWRNKGMNCKDAVRYPVG
FKHRHKCLYALSDNNLEEKLDYINSRKEIYLPLYKECIQDLPQFLELQHRVQQGEHLLII
EVDGPHEESMSYYKDKYGVNNDFIVTNTVLVTPENMEILLNDETHPFGHGYCLGLALLQ
>LCPAC404_203
MIRVGTRKYHKGGKFTDPSIEGFAPVVVLTKSTEYGSLGPYKIKKNGKIFENIWQFSKVY
PSVPEVVQRYSRWDRRVIWQCPAQQHVNNNCISSKYLEWRYAGMACQDAIRYPVGYDRKM
RASCIGCLTDQALEEMKYEHNTKIDNGKLLDYVESRKKLYLPLYCHLVKKEKQYCDLQDM
LKAGVNLLIIEVDACIQSSLPYYKEKYGVGDDFIENDTMLVNVKNLKIMLNDTKHPYGHG
YCLGAALLGIDKEIVL
>LCPAC406_28
MIRVGTRQYFKGKHVDPSFKGFKPIVVLTKSTEYGSLGPYVLRDEKGRIFENVWQFSKLY
KTVPAIKETYSRWDKRIIWDQQAQIHVNDEFITRDYLSWREKGMNCRDAIRYPVGRSFRT
RATCIGSLMNVEMKNDEIRLSDMKLFDYVESRKVLYLPEYCRLVKKQKQYRDLQNLLKAK
VNLLIIEVDGPRESSLSYYSEKYDVYNTFIQNNTMLVTTKNLKIMLNDTKHPFGHGYCLA
ASLLGIDKEILL
>orphe_106
MIRVGTITYKGGKKIPKIEGFTTIEVLTKSSKYGELGPYVLKNENAMIMENIWQFGKIYK
KVPRSIQRYSQYDKTIIWDWPEEEHIDGNGNILPAYWNWRYKGMMCDNAVRYPVGKPHTS
SCIGYLQYQADNNGNIICSRLLNYIEARKEVYYKVYVDLVRREKKYEELRERLNKGENLL
IVEVDGPREESMSYYKEKYGVNDNWIQNNTILVNEENMKILLNDPRHAFGHGYCLAMSLL
NMQPS
