# Supplementary material for: Past and present giant viruses diversity explored through permafrost metagenomics
Source: Nat Commun. 2022 Oct 7;13:5853. doi: 10.1038/s41467-022-33633-x (PMC9546926; doi:10.1038/s41467-022-33633-x)
Supplement: Supplementary file 8 — Supplementary Data 5 [file 41467_2022_33633_MOESM8_ESM.gz › Data_files/Viral_specific_hmms/Pithos_andMetaG_specific_OGs/OG0000356.fa]

>brc_238
MGGDWYVPKLYYGYALDLQQVENILYRSVDFNNTHPELVNREDEYITLTSSVLDYLKEKI
KLPQGLSFVFYVPEWYDRYDRNISEYSDLQLLVAKEVKTPLSGRELSAYKLGRRQTLEIA
LYALGGINVLMHEKAKFYVGFSC
>A11_346
MGGDWYVPKLYYGYRLDLQKIQDALYASSDFNQTHPELVNREDEYIKLTSSVLDYLREKI
KLPSGLDLVFFVPDWNDRYDGDLDEYSDLQLLLVREVKTPLSGRELSLYKFGRRQTLELA
LYSLGGKDIIDERAKFYVGFPCC
>geneDY0_240
MGGDWYVPKLYYGYELDLQKVEDILYASSDFNQTHPELVNREDEYINLTSSVLDYLREKI
KLPPGLSFVFFVPEWYDRYDGDISEYSDLKLLVTKEVKTPLSFTDLYNYNLGRKDTLKMA
LYALGGKEVLAKEAKFYTGFTCC
>geneDY1_275
MGGDWYVPKLYYGYRLDLQKVKDVLYASSNFNQTHPELVNREDEYIDLNSSVLDYLREKI
KLPLGLCFVFFVPEWYDRYDGDISEYSDLELLVAKEVKTPLSFTDLYNYNLGRKDTLKMA
LYALGGKEVLAKEAKFYAGFTCC
>AA_337
MGGDWYVPKLYYGYKLDLQKIEDVLYASSDFNQTHPELVNREDEYIKLTSSVLDYLREKI
KLPSGLDLVFFVPDWNDRYDGDLSEYSDLQLLLVREVKTPLSGRELSLYKFGRRQTLELA
LYSLGGKDIIDERAKFYVGFPCC
>AB_339
MGGDWYVPKLYYGYKLDLQKIEDVLYASSDFNQTHPELVNREDEYIKLTSSVLDYLREKI
KLPSGLDLVFFVPDWNDRYDGDLSEYSDLQLLLVREVKTPLSGRELSLYKFGRRQTLELA
LYSLGGKDIIDERAKFYVGFPCC
>ck_286
MGGDWYVPKLYYGYRLDLQKVKDVLYASSNFNQTHPELVNREDEYIDLNSSVLDYLREKI
KLPLGLCFVFFVPEWYDRYDGDISEYSDLELLVAKEVKTPLSFTDLYNYNLGRKDTLKMA
LYALGGKEVLAKEAKFYAGFTCC
>lausan_334
MGGDWYVPKLYYGYKLDLQKIEDVLYASSDFNQTHPELVNREDEYIKLTSSVLDYLREKI
KLPSGLDLVFFVPDWNDRYDGDLSEYSDLQLLLVREVKTPLSGRELSLYKFGRRQTLELA
LYSLGGKDIIDERAKFYVGFPCC
>zaza_332
MGGDWYVPKLYYGYKLDLQKIEDVLYASSDFNQTHPELVNREDEYIKLTSSVLDYLREKI
KLPSGLDLVFFVPDWNDRYDGDLSEYSDLQLLLVREVKTPLSGRELSLYKFGRRQTLELA
LYSLGGKDIIDERAKFYVGFPCC
