# Supplementary material for: Past and present giant viruses diversity explored through permafrost metagenomics
Source: Nat Commun. 2022 Oct 7;13:5853. doi: 10.1038/s41467-022-33633-x (PMC9546926; doi:10.1038/s41467-022-33633-x)
Supplement: Supplementary file 8 — Supplementary Data 5 [file 41467_2022_33633_MOESM8_ESM.gz › Data_files/Viral_specific_hmms/Pithos_andMetaG_specific_OGs/OG0000731.fa]

>LCPAC401_358
MSFFAVQVGNSFGYFKSFKNAKDVYEEKCGAELVSIRKVSANKYTGVFSEVGDDISHLSV
EGYNEPNDKQPEKLYTIGLPGVTMKFHETERAAAFYNDEQLGMTEQILLHMGNMEDYRDG
TLIGGSYKYVYGLSYIFDKCAKGDIRPLGDVFADMKRRGDMYEIHLGQFGILRPMGYVHD
TIEDSHRLVYKMANNYRELYDLIGYK
>LCPAC401_359
MSFFAVQVGQAFGYFKSFKDAKDVYEQKCCIEHTTIRKVSVNKNTRVFCEIGNDISHLSV
EEYNEPHDRPPEKLYTIGLPGITMKFHETEKEASFYHEHQLRFTEEILYNMGYDENRHGV
LISGSRKYVYGLSYIFNECAIEDSRPLEEVFDNMKRRGDMYEIQLGQLGISRPMGYVYDT
IKDIHRLIYKMAHNYSELYHLIGDE
>LCPAC403_3
MSFFILQSGEGFGYYSSFQEAKTEALEQKNDTFSIRKVSVNIYTRQFSEIGPDIKDSELS
EQFYQVPEKLYTVGLPGTASVFHRTEIKAAYYNKVQLVMTERILDYMGYIENFQGPRNYI
THGSLKDVYGLSYIYDMVILGDDHDISLEKVFSDMKDRGDMFEISLGDFGALRPMGFVHD
TIEETHRIIFAMAKMYNKLNNLIGMS
>LCPAC406_131
MSFFTVQVGNSFGYFKSFKDAKDVYEEKCGAELVSIRKVSTNKYTGVFSEIGDDISHLSI
EEYNEPNDKQPGKLYTIGLPGVTMKFHETERAAAFYNDKQLGMTKEILLYMGTNEDQHVN
SSDGSWKYVYGLSYIYDKCATGDSRPLREVFDDMKRRGDMHEIHLGQFGILRPMGYVHDT
IKEAHRLIYKMARSYSELYNLIGAG
