# Supplementary material for: Past and present giant viruses diversity explored through permafrost metagenomics
Source: Nat Commun. 2022 Oct 7;13:5853. doi: 10.1038/s41467-022-33633-x (PMC9546926; doi:10.1038/s41467-022-33633-x)
Supplement: Supplementary file 8 — Supplementary Data 5 [file 41467_2022_33633_MOESM8_ESM.gz › Data_files/Viral_specific_hmms/Pithos_andMetaG_specific_OGs/OG0000191.fa]

>brc_129
MNVSDYVRLVTAIKRYQSILASARLNYQRKTGKDPNTIRIRNKSSLTTIFHLLDIPPPFK
HSLEINLCEYQPIAPPCSLSSTEDEAPKSILKKVRSPSPSRVKRNVKFVGV
>A11_449
MPVSDYVRLVTAVRRYISILQSAHLHYHKKTKKDPSLPTTSNRSSLTTIFHLLNIPPPLK
HSIEINLCDYEPIAPSCYPVKTNSPKSILKSPSVKSPRVKRNVKFVGV
>geneDY0_352
MSSRHEVLNKDDNTVTIKMAVPDYVRLVTAIKRYNCILASARAHYQKKAKKDPSTVRNRN
RSSLTTIFHLLDIPPPFRHSIDINLCDYEPIAPPSYPPEKIEVPKSILKTPSTKSLRVKH
KVKFAGV
>geneDY1_401
MSSRHEVLNKDDNTVTIKMAVPDYIRLVTAIRRYTSILQSARAHYQKKAKKDPSTVRNRN
RSSLTTIFHLLDIPPPFRHSIDINLCDYEPIAPPSYPPEKIEVPKSILKTPSTKSLRVKH
KVKFAGV
>AA_441
MPVSDYVRLVTAIRRYDSILASAKKNYYLKTKKDPSLPTTSNRSSLTTIFHLLNIPPPLK
HSIEINLCDYEPIAPSCYPVKTNSPKSILKSPSVKSPSRVKRNVKFVGV
>AB_441
MPVSDYVRLVTAIRRYDSILASAKKNYYLKTKKDPSLPTTSNRSSLTTIFHLLNIPPPLK
HSIEINLCDYEPIAPSCYPVKTNSPKSILKSPSVKSPSRVKRNVKFVGV
>ck_381
MSSRHEVLNKDDNTVTIKMAVPDYVRLVTAIKRYNCILASARAHYQKKAKKDPSTVRNRN
RSSLTTIFHLLDIPPPFRHSIDINLCDYEPIAPPSYPPEKIEVPKSILKTPSTKSLRVKH
KVKFAGV
>lausan_436
MPVSDYVRLVTAVRRYICILQSAHLHYHKKTKKDPSLPTTSNRSSLTTIFHLLNIPPPLK
HSIEINLCDYEPIAPSCYPVKTNSPKSILKSPSVKSPSRVKRNVKFVGV
>zaza_437
MPVSDYVRLVTAVRRYISILQSAHLHYHKKTKKDPSLPITSNRSSLTTIFHLLNIPPPLK
HSIEINLCDYEPIAPSCYPVKTNSPKSILKSPSVKSPSRVKRNVKFVGV
>pmamoth_98
MSVETNGNVTIILSAYDYGRMITAVKRYAEVLYSAKKYYARQTGRDPEAMGGRSSCTTIF
HLLDQPLPEDSILDLTQKTPIPPPAYTPKRPRKKKLNDVSDEKPPMTLPKNPKSILKGCS
QPPAIKREVSFSNC
>pmassi_97
MSVETNGNVTVIMSAYDYGRMVTAVKRYAEVLYSAKKYYARQTGRDPEVMGGRSSCTTIF
HLLDQPLPEDSILDLTQKTPIPPPAYTPKRPRKKKMVDIPDEKPPMLLPKNPKSILKGCS
QPPTIKREVSFSNC
>psiber_98
MSVETNGNVTIILSAYDYGRMITAVKRYAEVLYSAKKYYARQTGRDPEAMGGRSSCTTIF
HLLDQPLPEDSILDLTQKTPIPPPAYTPKRPRKKKLNDVSDEKPPMTLPKNPKSILKGCS
QPPAIKREVSFSNC
