# Supplementary material for: Past and present giant viruses diversity explored through permafrost metagenomics
Source: Nat Commun. 2022 Oct 7;13:5853. doi: 10.1038/s41467-022-33633-x (PMC9546926; doi:10.1038/s41467-022-33633-x)
Supplement: Supplementary file 8 — Supplementary Data 5 [file 41467_2022_33633_MOESM8_ESM.gz › Data_files/Viral_specific_hmms/Pithos_andMetaG_specific_OGs/OG0000572.fa]

>orphe_30
MSLQDNNYQWKDICMNNAEEYRCQMYSKYHSDVWYPLLEEMSDEDKYFTMKSIFLPYDIN
LSHEQSVPYNPYFIRLNSMSPKYRNPVYNVYEAYKIINESERTTCTRRDHDHVELHLIFD
EMKYIIM
>orphe_31
MFREYWEEIKDCREYRCVVIKDKLCHIENYFEGTIDIDINTINKIKTFHQNLVMDSFTSY
ENYVFDIVDIPGRIKNSIYDDGLFIIEINDPWMTRLGYPMSYVYD
>orphe_1227
MDEVELNPVIPDPWLAFGCNILPIINNYQWKDVCMTDPEEYRCQMYSKYHSDVWYPLLEE
MSEDDKYFTMKSFFLPYNIDLMESQNIPYNPYFVRLNSVSPKYREPIYTVKDAYKVIMES
ERTRNTLLCNYDHKIMFREYWKDVKDYKEYRLVIIKDKLCHIENYFSGTIDIDKTVINMI
KSFHENLLMDSFTPYENYVMDVVHIPNKIENSIYEDGLFIVEINDPWMTRLGHPMSYVYN
>pmamoth_197
MEGFNQSNSESEFRFESDGRVSFPLSYCEFFPEAEKIGKRAYLNSTPEELLRRKISFTHA
ENWYPDLEEISSDGRILTWESVLLPFDNSPFEIVEKIDEVIKKLGGSCFIRLNSLSPKHF
ESVTSGYEAVTILYESERTRQTFGLFRNLVMVRKFERFPKEMEFRLFVRKGKLRAISRYD
PYCLAPLKNSAEELQRIFQRFFRCLQAESLVLFDLCTIDCVYWPEQINRSYFLDGVFLIE
FNTFGPDSISGSCLFDWEADKQILYHGKGEIRI
>pmassi_167
MEGFNQSNSESEFRVESDGRVSFPLLYCEFFPEAEKIGKRAYLNSTPEELLRRKISFTHA
ENWYPDLEEVSSNGRILTWESFLIPFDKSPFEVVEKIDEVIAKLEGSCFIRLNSLSPKHF
EPVTSGQEAATILYESERTRQTFGLFRNLVMVRKFENFPKEAEFRLFVRKGKLRAISRYD
PYCLAPLKKSAEEFQRIFQRFFRCLQAESLVLFDLCTIDCVYWPEQIDRSYFSDGVFLIE
FNTFGSDSVSGSCLFDWEADKQILYHGKGEIRI
>psiber_194
MEGFNQSNYESEFRVESNGRVSFPLSYCEFFPEAEKIGKRAYLNSTPEELLRRKISFTHA
ENWYPDLEEISSDGRILTWESVLIPFDNSPFEIVEKIDEVIKKLGGSCFIRLNSLSPKHF
EPVTSGYEAATILYESERTRQTFGLFRNLVMVRKFERFPKEMEFRLFVRKGKLRAISRYD
PYCLAPLKNSAEELQRIFQRFFRCLQVESLVLFDLCTIDCVYWPEQINRSYFLDGVFLIE
FNTFGPDSISGSCLFDWEADKQILYHGKGEIRI
