# Supplementary material for: Past and present giant viruses diversity explored through permafrost metagenomics
Source: Nat Commun. 2022 Oct 7;13:5853. doi: 10.1038/s41467-022-33633-x (PMC9546926; doi:10.1038/s41467-022-33633-x)
Supplement: Supplementary file 8 — Supplementary Data 5 [file 41467_2022_33633_MOESM8_ESM.gz › Data_files/Viral_specific_hmms/Pithos_andMetaG_specific_OGs/OG0000442.fa]

>A11_236
MEVCFLIFDLCGIEETRMVCSEFNSYFVSKGAYINSPHANLYFNYLVRHERYTEIENLIG
RGLVDFSHCLSKNKQGFILHICEKDCPCAYDPLFSQAINRVVVGTSLMLLKVILYNRKRH
NANPRDHMCCSRLYEHGRPG
>geneDY0_225
MQVIFDLRMVCFEFNSYFVGKGAYINSSYANRYYNYLVKKEKYVEIENLINRGLLDLSHS
SNKKQALHICKEECPCFEDPNFSQAINRMEVKTK
>geneDY1_257
MQVIFDLRMVCFEFNSYFVNKGAYINSSYANRYYNYLVKKEKYVEIENLINRGLLDLSHS
SNKKQTLHICKEECPCFEDSNFSQAINRIEVNLNNMILKLNLLNYKRKGVSREQC
>AA_230
MEVCFLIFDLCGMEEQRKLRMVCSEFNSYFVSTGAYINSPHSNLYFNYLVRHERYTEIEN
LIDRGLVDFSHCLSKNKQGSILHICEKDCPCAYDPLFSQAINRVVVGMSLMLLKVVLYNR
KGKSLFRYRQC
>AB_225
MEVCFLIFDLCGMEEQRKLRMVCSEFNSYFVSTGAYINSPHANLYYNYLVKHERYTEIEN
LIDRGLVDFSHCLSKNKQGSILHICEKDCPCAYDPLFSQAINRVVVGMSLMMLKVVLYNR
KGKSLFRYRQC
>ck_257
MVCFEFNSYFVGKGVYINSSYANRYYNYLVKKEKYVEIENLINRGLLDLPHSSNKHYTSV
KKSVLALKILISPRLPTEWS
>lausan_223
MEVCFLIFDLCDIEEQRKLRMVCSEFNSYFVSKGAYINSPHANLYFNYLVRHERYTEIEN
LVDRGLVDFSHCLSKNKQGSILHICEKDCPCAYDPLFSQAINRIVVGTSLMLLKVILYNR
KRHNASPRDHMCCSRLSKHG
>zaza_223
MEVCFLIFDLCGIEETRMVCSEFNSYFVSKGAYINGLHANLMLNMRDTQR
