# Supplementary material for: Past and present giant viruses diversity explored through permafrost metagenomics
Source: Nat Commun. 2022 Oct 7;13:5853. doi: 10.1038/s41467-022-33633-x (PMC9546926; doi:10.1038/s41467-022-33633-x)
Supplement: Supplementary file 8 — Supplementary Data 5 [file 41467_2022_33633_MOESM8_ESM.gz › Data_files/Viral_specific_hmms/Pithos_andMetaG_specific_OGs/OG0000325.fa]

>brc_132
MASNLAPLPGTQMSTITVRCDPISGECVKTNPQAPRSTVLYRPNGTCTNPLGQTIRNYTC
SVDGICPYDGRPCINTNLL
>A11_453
MSTNINVRCDPISGECVKVNPDNPRSTVLYRPNGTCTNPLGQTVRNYTCTVDGICPYDAR
PCINNNLL
>geneDY0_355
MSQTTVRCDPISGECVKVNPQAPRSTVLYRPNGTCTNPLGQTTRNYTCTVDGICPYDACP
CININLL
>geneDY1_404
MSQTTVRCDPISGECVKVNPQAPRSTVLYRPNGTCTNPLGQTTRNYTCTIDGICPYDARP
CININLL
>AA_444
MSTNINVRCDPISGECVKVNPDNPRSTVLYRPNGTCTNPLGQTVRNYTCTVDGICPYDAR
PCINNNLL
>AB_444
MSTNINVRCDPISGECVKVNPDNPRSTVLYRPNGTCTNPLGQTVRNYTCTVDGICPYDAR
PCINNNLL
>ck_385
MSQTTVRCDPISGECVKVNPQAPRSTVLYRPNGTCTNPLGQTTRNYTCTVDGICPYDARP
CININLL
>lausan_439
MSTNINVRCDPISGECVKVNPDNPRSTVLYRPNGTCTNPLGQTVRNYTCTVDGICPYDAR
PCINNNLL
>zaza_441
MSTNINVRCDPISGECVKVNPDNPRSTVLYRPNGTCTNPLGQTVRNYTCTVDGICPYDAR
PCINNNLL
