# Supplementary material for: Past and present giant viruses diversity explored through permafrost metagenomics
Source: Nat Commun. 2022 Oct 7;13:5853. doi: 10.1038/s41467-022-33633-x (PMC9546926; doi:10.1038/s41467-022-33633-x)
Supplement: Supplementary file 8 — Supplementary Data 5 [file 41467_2022_33633_MOESM8_ESM.gz › Data_files/Viral_specific_hmms/Pithos_andMetaG_specific_OGs/OG0000452.fa]

>LCDPAC01_242
MTNHVKISIKMSFLNLPALEIIHGPMFSGKTTELRRILSVYSSGKAKTLYVNSSKDTRSS
DEFSSHDAQLKMPSSIMSIKVDKVADLFVLSELKAYEVIGIDEAQFYPDLFRSVMTLIEK
HGKRMIVAGLTLDIKRDKFGFLSDLIPHADKCTKVYPYCSMCRDKNLFTEAIYTMLRYKK
IQGNEQILIGGKETYIPVCRKCYMS
>LCPAC102_175
MKTTNTSYFDYGSCEIIFGPMFAAKTSYLTHVLAECADIGLHVLYINHINDIRITEYSSN
SITSHSSQFSGISPKVDCVKAKNLLDINTDNYDVIGIDEGQFFDDLVINVRKWVLKLNKR
VMIASLDSTFEMEPFGHAHELICICDPNNIKKLSARCKRCMIETKPSRHFRLVDAGFTLK
KNKSINKIEIGGKELYEAVCMKCHQLYSM
>LCPAC103_118
MEWLHSRSRDQGYLYLIIGNMFSGKTTLLRSTLAKFLPLKLSVCYLNSKRDTRTTTGGNG
KFSTHSSLDLSSDGLAEFKLDSLSDFESQLTDYAVIGIDESHFFGEELVPTVIKWVREHH
KCVVVTILSGTFERKPFSSRPMDLYAEADERKTADDAFCTHCWKNDQKIVRAPFTARLTA
SHDELESGGHDDYVPTCRRHHNEISGI
>LCPAC104_40
MILNNKNGSCEIIYGPMFSGKTTKLLTDLTRFADIGINCLYINHTLDNRSSNNNFSTHNS
IFTDISKKLNNIKISELKNLNIEKYDVIGIDEGQFFIDINDIVRKWVLDLNKTVIISSLD
GDFEMNLFGEVYKLIPISYKISKQYAICTNCIEIFGKYNFAHFSAKLNNNSTVSQIEIGG
REKYTSLCLECYKKHNIT
>LCPAC201_173
MNGFPKPISFRRSSGQCHIYLGPMCSGKTLKINNELTMAADTGLKVLRVGHSTDIRSTAS
VDSENGVTTHHSQFVKLSPKIKSVLVTKLSDIDPNGYHVIGIDEGQFFPDLYLQVKNWVL
NLGKIVYIASLDADSNLELFGQVTKLIPISETVIKKTARCIFCLQNKSGIIITPAVSTVC
KVEKDGQTLVGGLESYSPSCLKCWLEHNQS
>LCPAC202_241
MSDTPKPIEFRRSSGQCHIYIGPMCSGKTLKINNELTMASDTGLKVLRIGHKDDIRNTAS
VDVENGITTHHSQFMKLSTKIKSVLVSKLSEVDPNGYHVIGIDEGQFFPDLYLQVKNWVL
NLGKIVYIASLDADSNLELFGQVTKLIPIAETVTKKTARCIFCLENESGLIITPAVSTVC
KVEKVGQTLVGGLESYSPACLKCWLEHNKS
>LCPAC304_420
MNGKECGHLELVFGPMWSSKSKYLALKISKYSDLGMRCLLINHTFDARKDSSDTEDDGTF
SQHGSSSFQLSPAIHRLKVSDLRKVDVSDYDAVAIDECQFFGKELLEEVPEWVKELHKVV
ICAGLDGDAEGNMFGYLLYLIPHSDEAKKVLAQCTVCLDVLKRTGFRGIGAIQANAPFTA
LITDVHKEKDIESQIHVGGSESYTAMCRYHHQQHLKKSSLLK
>orphe_1249
MHSINEIGYLEVFAGPMFSGKTDNLLKKCKNLHILSHKKCLFINHTHDVRDTKNGHSCHN
DNWSAYKLLSYVQNPNDPGVYGIKTNFLSNIDVSNYNVIGIDEGQFYPDLLVTVKSWLLQ
KKHIFVSGLDADSNMEPFGEVLDLMRIADRYNKLYSDCVICCKDNKLNPAPFTMRTVSDN
SKVLIGNEDKFIPVCRKHHPIFTLS
