# Supplementary material for: Past and present giant viruses diversity explored through permafrost metagenomics
Source: Nat Commun. 2022 Oct 7;13:5853. doi: 10.1038/s41467-022-33633-x (PMC9546926; doi:10.1038/s41467-022-33633-x)
Supplement: Supplementary file 8 — Supplementary Data 5 [file 41467_2022_33633_MOESM8_ESM.gz › Data_files/Viral_specific_hmms/Pithos_andMetaG_specific_OGs/OG0000414.fa]

>brc_505
MEVINARDELFSMNQEIRTLVQEEERGNTIWLWIAYIVFAIIAITITFLLASYLLKRRGE
GGVAPPSSC
>A11_632
MEVINARDELFSMNQEIRTLVEEEERGNTIWLWIAYIVFAIIAITITFLLASYLLRRQKP
VANVEVCGCA
>geneDY0_521
MEVINARDELFSVNQEVRALVDEEERGNTIWLWIAYIVFAIIAITITFLLASYLLKRRKP
VANVEVCTCA
>geneDY1_531
MEVINARDELFSVNQEVRALVDEEERGNTIWLWIAYIVFAIIAITITFLLASYLLKRRKP
VANVEVCTCA
>AA_605
MEVINARDELFSMNQEIRTLVEEEERGNTIWLWIAYIVFAIIAITITFLLASYLLRRQKP
VANVEVCGCA
>AB_609
MEVINARDELFSMNQEIRTLVEEEERGNTIWLWIAYIVFAIIAITITFLLASYLLRRQKP
VANVEVCGCP
>ck_510
MEVINARDELFSVNQEVRALVDEEERGNTIWLWIAYIVFAIIAITITFLLASYLLKRRKP
VANVEVCTCA
>lausan_617
MEVINARDELFSMNQEIRTLVEEEERGNTIWLWIAYIVFAIIAITITFLLASYLLRRQKP
VANVEVCGCP
>zaza_607
MEVINARDELFSMNQEIRTLVEEEERGNTIWLWIAYIVFAIIAITITFLLASYLLRRQKP
VANVEVCGCP
