# Supplementary material for: Past and present giant viruses diversity explored through permafrost metagenomics
Source: Nat Commun. 2022 Oct 7;13:5853. doi: 10.1038/s41467-022-33633-x (PMC9546926; doi:10.1038/s41467-022-33633-x)
Supplement: Supplementary file 8 — Supplementary Data 5 [file 41467_2022_33633_MOESM8_ESM.gz › Data_files/Viral_specific_hmms/Pithos_andMetaG_specific_OGs/OG0000206.fa]

>brc_297
MQEVIVETQGATLSPKGQDWEKQMQQWKEGMSQYRSGKVVVEEEEDVWLKSNLDKSEIKL
KEKEKIVYKKPLSPSRERPLSPCAQKKLHERPLSPSRERPLSPCALKKLEEKVACQRPLS
PSRERTLSPCAQKKLYERPLSPRERPLSPCALKKLEEKVAYQRPLSPCALKKQQHYKHVT
LKDDLCVKNRELYYKDRSHEGFYENIPKTCLGKPYLNLAEALTLDDQVMESVEVLTSPSA
VFLDVEKVVEHFPNLKAAYNIFIKVYEHNAYLIRELDLVYGLFVLDPLAPELTLTELLPH
LNHDGYFAFFYGKGMISINRDVMIVKDTEIPENLLKLVRYPADYPCKEGTWYTGTWKIYA
VGLTPSQCKCLDKVSSEGVIKLEHVKIKNEGNMFYGDWHLRQFVESLVLSLHSAQLPVFV
LSGLGSVPLIETIIYVYAEQNGLVTDDRKIRVDCLLQAWIGDNVTDKALSMAQVREIILR
HRGNATHFHKLLLQDPLLVKLIREEQELFAFGKPFSHNTPYHPELLE
>A11_255
MQEVIVETQGVPLSSKGQDWEKQIQQWKDGMSQWKNENRTTQVVAEKKKVIIEEEEDDIW
LKSNLSKDKVSYEKPLSPCREKKIHERPLSPCALKKIYEKPVSPCAQKKIYERPLSPCAL
AKLQDKYPNPGYRERPLSPREKPLSPCALKKLHERPLSPREKPLSPCAQKKIYERPLSPC
ALKKQQHYKHVALKDDLCVSERGTYYKDRNHDGFYENIPKTCLGKPYLNLAEALILDDQI
MESVEVLTSPSAVFLDVEKVVEHFPNLKAAYNIFIKVYEHNAYLLRELDLVYALFVLDPL
APELTLTELLPHLNHDGYFAFFYGKGMISINRDVMIVKDTEIPENLLKLVRYPGEYPCKE
GSWYTGTWKVYAVGLTPSQCKCLEKVSSDGVIKLEHVKIKNEGNMFYGDWHLRQFVESLV
LSLHSAQLPVFVLSGLGSVPLIETIIYVYAEQNGLVTDDRKVRVDCLLQAWIGDNVTDKT
LSMAQIREIILRHRGNATHFHKLLLQDPLLVKLIREEQELFAFGKPFSHNSPYHPELLE
>geneDY0_208
MQEVIVETQGPSLSNKGQDWEKQMQQWKQGMNQWKKDNRSSKVVIEEEDDIWLKSNLGKE
EIKLSHEEKLTYKKPLSPRQRPLSPSKKFEEKVEEKITYERPLSPRERPHSPCALRKLEE
KVEEKITYKRPLSPRERPLSPCALRKLEEKVAHERPLSPSRERPLSPCALRKMYEKKQHE
RPLSPCALKKQHHHKHVTLKDDLCVSKRELYYKDRNHEGFYEDLPKACMGKPYLNLAEAL
ILDDKVMESVEVLTSPSAVFLDVEKVVEHFPNLKAAYNIFIKIHEHNAYLIRELDLVYGL
FVLDPLAPELTLTELLPHLNQDGYFAFFYGKGMISINRDVMIVKDTEIPENLLKLVRYPS
EYPCKEGSWYTGTWKIYAVGLTPSQCKCLDKVSSEGVIKLEHVKIKNEGNMFYGDWHLRQ
FVESLVLSLHSTQLPVFVLSGLSSVPLIETIIYVYAEQNGLVTDDRKVRVDCLLQAWIGD
YVTDKCLSMTQIREIILRHRGNATHFHKLLLQDPLLVKLIKEEQELYAFGKPFSHNSPYR
PELLE
>geneDY1_236
MQEVIVETQGPSLSNKGQDWEKQMQQWKQGMNQWKKDNRSSKVVIEEEDDIWLKSNLGKE
EIKLSHEEKLTYKKPLSPRQRPLSPSKKFEEKVEEKITYERPLSPRERPLSPCALRKLEE
KVEEKITYKRPLSPRERPLSPCALRKLEEKVAHERPLSPSRERPLSPCALRKMYEKKQHE
RPLSPCALKKQHHHKHVTLKDDLCVSKRELYYKDRNHEGFYEDLPKTCMGKPYLNLAEAL
ILDDKVMESVEVLTSPSAVFLDVEKVVEHFPNLKAAYNIFIKIHEHNAYLIRELDLVYGL
FVLDPLAPELTLTELLPHLNQDGYFAFFYGKGMISINRDVMIVKDTEIPENLLKLVRYPS
EYPCKEGSWYTGTWKIYAVGLTPSQCKCLDKVSSEGVIKLEHVKIKNEGNMFYGDWHLRQ
FVESLVLSLHSTQLPVFVLSGLSSVPLIETIIYVYAEQNGLVTDDRKVRVDCLLQAWIGD
YVTDKCLSMTQIREIILRHRGNATHFHKLLLQDPLLVKLIKEEQELYAFGKPFSHNSPYR
PELLE
>AA_248
MQEVIVETQGVPLSSKGQDWEKQIQQWKDGMSQWKNENRTTQVVAEKKKVIIEEEEDDIW
LKSNLSKDKVSYERPLSPCREKKIHEKPLSPCALKKIYEKPLSPCAQKKIYERPLSPCAL
AKLQDKYPNPGYRERPLSPCAQKKIHERPLSPCAQKKIHERPLSPCAQKKIYEKPLSPCR
ERPLSPCALKKQQHYKHVALKDDLCVSERGTYYKDRNHDGFYENIPKTCLGKPYLNLAEA
LILDDQIMESVEVLTSPSAVFLDVEKVVEHFPNLKAAYNIFIKVYEHNAYLLRELDLVYA
LFVLDPLAPELTLTELLPHLNHDGYFAFFYGKGMISINRDVMIVKDTEIPENLLKLVRYP
GEYPCKEGSWYTGTWKVYAVGLTPSQCKCLEKVSSDGVIKLEHVKIKNEGNMFYGDWHLR
QFVESLVLSLHSAQLPVFVLSGLGSVPLIETIIYVYAEQNGLVTDDRKVRVDCLLQAWIG
DNVTDKTLSMAQIREIILRHRGNATHFHKLLLQDPLLVKLIREEQELFAFGKPFSHNSPY
HPELLE
>AB_244
MQEVIVETQGVPLSSKGQDWEKQIQQWKDGMSQWKNENRTTQVVAEKKKVIIEEEEDDIW
LKSNLSKDKVSYERPLSPCREKKIHERPLSPCAQKKIYEKPLSPCAQKKIYERPLSPCAL
AKLHDKYPNSGYRERPLSPCAQKKIHERPLSPCAQKKIYEKPLSPCRERPLSPCALKKQQ
HYKHVALKDDLCVSERGTYYKDRSHDGFYENIPKTCLGKPYLNLAEALILDDQIMESVEV
LTSPSAVFLDVEKVVEHFPNLKAAYNIFIKVYEHNAYLLRELDLVYALFVLDPLAPELTL
TELLPHLNHDGYFAFFYGKGMISINRDVMIVKDTEIPENLLKLVRYPGEYPCKEGSWYTG
TWKVYAVGLTPSQCKCLEKVSSDGVIKLEHVKIKNEGNMFYGDWHLRQFVESLVLSLHSA
QLPVFVLSGLGSVPLIETIIYVYAEQNGLVTDDRKVRVDCLLQAWIGDNVTDKTLSMAQI
REIILRHRGNATHFHKLLLQDPLLVKLIREEQELFAFGKPFSHNSPYHPELLE
>ck_240
MQEVIVETQGPSLSNKGQDWEKQMQQWKQGMNQWKKDNRSSKVVIEEEDDIWLKSNLGKE
EIKLSHEEKLTYKKPLSPRQRPLSPSKKFEKVEEKITYERPLSPRERPLSPCALRKLEEK
VEEKITYKRPLSPRERPLSPCALRKLEEKVAHERPLSPSRERPLSPCALRKMYEKKQHER
PLSPCALKKQHHHKHVTLKDDLCVSKRELYYKDRNHEGFYEDLPKTCMGKPYLNLAEALI
LDDKVMESVEVLTSPSAVFLDVEKVVEHFPNLKAAYNIFIKIHEHNAYLIRELDLVYGLF
VLDPLAPELTLTELLPHLNQDGYFAFFYGKGMISINRDVMIVKDTEIPENLLKLVRYPSE
YPCKEGSWYTGTWKIYAVGLTPSQCKCLDKVSSEGVIKLEHVKIKNEGNMFYGDWHLRQF
VESLVLSLHSTQLPVFVLSGLSSVPLIETIIYVYAEQNGLVTDDRKVRVDCLLQAWIGDY
VTDKCLSMTQIREIILRHRGNATHFHKLLLQDPLLVKLIKEEQELYAFGKPFSHNSPYRP
ELLE
>lausan_240
MQEVIVETQGVPLSSKGQDWEKQIQQWKDGMSQWKNENRTTQVVAEKKKVIIEEEEDDIW
LKSNLSKDKVSYERPLSPCREKKIHERPLSPCAQKKIHERPLSPCAQKKIYERPLSPCAL
SKLQDKYPNPGYRERPLSPCARKKIHERPLSPCAQKKIYEKPLSPCRERPLSPCALKKQQ
HYKHVALKDDLCVSERGTYYKDRNHDGFYENIPKTCLGKPYLNLAEALILDDQIMESVEV
LTSPSAVFLDVEKVVEHFPNLKAAYNIFIKVYEHNAYLLRELDLVYALFVLDPLAPELTL
TELLPHLNHDGYFAFFYGKGMISINRDVMIVKDTEIPENLLKLVRYPGEYPCKEGSWYTG
TWKVYAVGLTPSQCKCLEKVSSDGVIKLEHVKIKNEGNMFYGDWHLRQFVESLVLSLHSA
QLPVFVLSGLGSVPLIETIIYVYAEQNGLVTDDRKVRVDCLLQAWIGDNVTDKTLSMAQI
REIILRHRGNATHFHKLLLQDPLLVKLIREEQELFAFGKPFSHNSPYHPELLE
>zaza_241
MQEVIVETQGVPLSSKGQDWEKQIQQWKDGMSQWKNENRTTQVVAEKKKVIIEEEEDDIW
LKSNLSKDKVSYERPLSPCREKKIHERPLSPCAQKKIYEKPLSPCAQKKIYERPLSPCAL
AKLHDKYPNPGYRERPLSPCAQKKIHERPLSPRREKPLSPCAQKKIHERPLSPCALKKQQ
HYKHVALKDDLCVSERGTYYKDRNHDGFYENIPKTCLGKPYLNLAEALILDDQIMESVEV
LTSPSAVFLDVEKVVEHFPNLKAAYNIFIKVYEHNAYLLRELDLVYALFVLDPLAPELTL
TELLPHLNHDGYFAFFYGKGMISINRDVMIVKDTEIPENLLKLVRYPGEYPCKEGSWYTG
TWKVYAVGLTPSQCKCLEKVSSDGVIKLEHVKIKNEGNMFYGDWHLRQFVESLVLSLHSA
QLPVFVLSGLGSVPLIETIIYVYAEQNGLVTDDRKVRVDCLLQAWIGDNVTDKTLSMAQI
REIILRHRGNATHFHKLLLQDPLLVKLIREEQELFAFGKPFSHNSPYHPELLE
>pmamoth_108
MNDYAQMQNSLSQIPSYLGDQLSKVGSLPSSFLSGSFSPNSLNPQASGSYASPRATNGSY
LSPGLNGGSYASPRSTNSSYLSPRSLRSFEDEPIQTSSCSFRQPKNVEFVDKTTFRSPYG
KETEKLVLKEKFDSDNSFKCGSPVKSFGSPHSVKSSKCGIPKSVVGCPFQQEGVWDSEHG
IDSPLSLDRDITQICVSKPYLNFSQGFLLRDNRGLENVEVITSPSSIRIDIATLASYFPN
LKAAYNIYIDVDETSAPLLRQLDLTYALFILDGASPELTLTSLLPNLNPHGYFTFFYGKG
MISIWENVVAVKGTELPESLLKLVRVPEHTGCAHGEWHRGPWKVYAVELSGSQLHHVEDL
ARSGQILLEKVHIKNQSKMFYGDYLLRQFIEGVVLELRGTQIPVFVLSGIGSIPALESLI
YVYARDKGLLVDNSHIKIDYLMKSWFGDELPHEATSVSMEQIRDLISHHRLKPDHFKSLM
LHDPLLVKLIKTESDRITHGKTFGDAYTPELVY
>pmassi_109
MNDYIQMQNSLSQIPSYVGDQLSKVGSLPSSFLSGSFSPNSLSPQASTNGSYSSPRATNG
SYFPSGSNGGSYASPRATNGSYLSPRSLRSFEGEPVQTSACSFRQPKNLEFVDKTTFTSP
YGKETEKLVLKEKFGSDGSFKCGSPVKSFGSPRSAKSFKCGSPKEVAGCPFQREEAWDSI
HGVDSPLSLDRDITQICVSKPYLNFSQGFLLRDNRGLENVEVITSPSSIRIDIATLASYF
PNLKAAYNIYIDVDETSAPLVRQLDLTYALFILDGASPELTLTSLLPNLNPHGYFTFFYG
KGMISIWENVLAVKGTELPESLLKLVRVPEHTGCASGEWHRGPWKVYAVELSGSQLHHVE
DLARSGQILLEKVHIKNQSKMFYGDYLLRQFIEGVVLELRGTQIPVFVLSGIGSIPALES
LIYVYARDKGLLVDNSHIKIDYLMKSWFGDELPHEATSVSMEQIRDLISRHRLKPDHFKS
LMLHDPLLVKLIKTESDRITHGKTFGDAYTPELVY
>psiber_108
MNDYAQMQNSLSQIPSYLGDQLSKVGSLPSSFLSGSFSPNSLNPQASGSYASPRATNGSY
LSPGLNGGSYASPRSTNSSYLSPRSLRSFEDEPIQTSSCSFRQPKNVEFVDKTTFRSPYG
KETEKLVLKEKFDSDNSFKCGSPVKSFGSPHSVKSSKCGIPKSVVGCPFQQEGVWDSEHG
IDSPLSLDRDITQICVSKPYLNFSQGFLLRDNRGLENVEVITSPSSIRIDIATLASYFPN
LKAAYNIYIDVDETSAPLLRQLDLTYALFILDGASPELTLTSLLPNLNPHGYFTFFYGKG
MISIWENVVAVKGTELPESLLKLVRVPEHTGCAHGEWHRGPWKVYAVELSGSQLHHVEDL
ARSGQILLEKVHIKNQSKMFYGDYLLRQFIEGVVLELRGTQIPVFVLSGIGSIPALESLI
YVYARDKGLLVDNSHIKIDYLMKSWFGDELPHEATSVSMEQIRDLISHHRLKPDHFKSLM
LHDPLLVKLIKTESDRITHGKTFGDAYTPELVY
