# Supplementary material for: Past and present giant viruses diversity explored through permafrost metagenomics
Source: Nat Commun. 2022 Oct 7;13:5853. doi: 10.1038/s41467-022-33633-x (PMC9546926; doi:10.1038/s41467-022-33633-x)
Supplement: Supplementary file 8 — Supplementary Data 5 [file 41467_2022_33633_MOESM8_ESM.gz › Data_files/Viral_specific_hmms/Pithos_andMetaG_specific_OGs/OG0000245.fa]

>brc_476
MSRARFFHNFMEVYTIGMIPCSMPIGWVTGQEYVNGKFSAWRSASMAIVGTLFYPVTIYY
IYKK
>A11_600
MSRSQRFHRFMDLYTTGMLPSAVPIGWIAGREGYNRGMSRWESFGAAMVGAAFYPITMSY
LVYKTYKDEPF
>geneDY0_488
MSRSQRFHKFMDLYTTGMLPSAIPIGLIAGREGYNRGMSRWESFGTAMVGAAFYPITMSY
LVYKTYKDEPF
>geneDY0_494
MSRARLFHNFMELYTTGMLPCSVPIGWIAGQEYARGRCSAWQSASTAVVGTLFYPVTIYY
IYKNH
>geneDY1_496
MSRSQRFHKFMDLYTTGMLPSAIPIGLIAGREGYNRGMSRWESFGTAMVGAAFYPITMSY
LVYKTYKDEPF
>geneDY1_506
MSRARLFHNFMELYTTGMLPCSVPIGWIAGQEYARGRCSAWQSASTAVVGTLFYPVTIYY
IYKNH
>AA_575
MSRSQRFHKFMDLYTTGMLPSAIPIGWIAGREGYNRGMSRWESFGAAMVGAAFYPITMSY
LVYKTYKDEPF
>AB_579
MSRSQRFHTFMDLYTTGMLPSAIPIGWIAGREGYNRGMSMWESFGAAMLATAFYPITMSY
LVYKTYKDEPF
>ck_484
MSRARLFHNFMELYTTGMLPCSVPIGWIAGQEYARGRCSAWQSASTAVVGTLFYPVTIYY
IYKNH
>lausan_584
MSRSQRFHKFMDLYATGMLPSAIPIGWIAGREGYNRGMSRWESFGAAMVGAAFYPITMSY
LVYKTYKDEPF
>zaza_577
MSRSQRFHKFMDLYTTGMLPSAIPIGWIAGREGYNRGMSRWESFGAAMVGAAFYPITMSY
LVYKTYKDEPF
