# Supplementary material for: Past and present giant viruses diversity explored through permafrost metagenomics
Source: Nat Commun. 2022 Oct 7;13:5853. doi: 10.1038/s41467-022-33633-x (PMC9546926; doi:10.1038/s41467-022-33633-x)
Supplement: Supplementary file 8 — Supplementary Data 5 [file 41467_2022_33633_MOESM8_ESM.gz › Data_files/Viral_specific_hmms/Pithos_andMetaG_specific_OGs/OG0000069.fa]

>brc_16
MGIEGLTSWIRQNHPNAVSKKNITDFSGRRIAVDATNICYEIWSACFRDVVKITDVIAGE
VDRREVTSRCITRLYDYLRRIISCGVLPVFVFDGEYSQDKAEHAHVKRKVSKDKSKNRLS
VLDEEIASLDPSLRKGKYLEERRKILCQTEGPEEEMQMMKMVLLNTPLPCIQAKGEAEKL
CSQLCYEGKVDAVFSSDSDNLPNGCLMLLTKMVGTEDGEVSEAFSLPAILESTGLSFSSF
VDFCIMAGCDYNSNMPGIGIVRAFKLISEYGNIENLPSTYLKKPVDTSILNYQRCRELFS
LQSSEEMTDELVLDLGEGDPETLRELGVFWGNDLSALLFTLPKLEEQSIVTRLI
>A11_16
MGIEGLASWIRQNHPNAVSKKSMTDFSGRRVVVDATNICYEMWSACFRDVVKGTDVIANE
VDRREVTSRCLTRLYDFLRRVISCGVLPVFVFDGEYSQDKAEHAHVKRKATKDRARDRLK
LLDEEIASLDPALRKGKYLEERRKILCQVEGPEEEMQMMKMVLLNTPLPCMQAKGEAEKL
CSQLCYEGKVDAVLSSDSDNLPNGCLMLLTKMLGTEDGEVSEAFSLPAILESTGLSFSSF
VDFCIMAGCDYNNNIPGIGIVRSFELMSKYGSIDNLPSTYRNKPLDKEILNHHKCRELFA
LQRSEDMTDEIVLDLGQGDAETLRELDVFWGNDLSSLLFTLPTMEEQTILTRL
>geneDY0_19
MGIEGLTSWIRKNHPGAVSKKSIADFSGRRIAIDATNICYEIWSACFRDVVKGTDVIANE
VNRREVTSRCITRLYDYLRRIISCGVLPVFVFDGEYSQDKAEHAHVKRKEAKEKSQGRLN
LLDQEIASLDPALRKGKYLEERRKILCQVEGPEEEMQMMKMILLNTPLPCIQAKGEAEKL
CSQLCYEGKVDAVLSSDSDNLPNGCLMLLTKMVGSEDGEVAEAFSLPAILESTGLSFSSF
VDFCIMAGCDYNSNIPGIGIVRSYELISKYGSIDNLPESYRNKPLEKEVLNHHRCRELFA
LQSSEEMTDELVLDLGEGDPETLRELGVFWNNDLSSLLFTLPKLEEQNILTRLV
>geneDY1_21
MGIEGLTSWIRKNHSGAVSKKSIADFSGRRIAIDATNICYEIWSACFRDVVKGTDVIASE
VNRREVTSRCITRLYDYLRRIISCGVLPVFVFDGEYSQDKAEHAHVKRKEAKEKSQGRLN
LLDQEIASLDPVLRKGKYLEERRKILCQVEGPEEEMQMMKMILLNTPLPCVQAKGEAEKL
CSQLCYEGKVDAVLSSDSDNLPNGCLMLLTKMVGSEDGEVAEAFSLPAILESTGLSFSSF
VDFCIMAGCDYNSNIPGIGIVRSYELISKYGSIDNLPESYRNKPLEKEVLNHHRCRELFA
LQSSEEMTDELVLDLGEGDPETLRELGVFWNNDLSSLLFTLPKLEEQNILTRLV
>AA_15
MGIEGLASWIRQNHPNAVSKKSMTDFSGRRIVVDATNICYEMWSACFRDVVKGTDVIANE
VDRREVTSRCLTRLYDFLRRVISCGVLPVFVFDGEYSQDKAEHAHIKRKATKDRARDRLK
LLDEEIASLDPALRKGKYLEERRKILCQVEGPEEEMQMMKMVLLNTPLPCMQAKGEAEKL
CSQLCYEGKVDAVLSSDSDNLPNGCLMLLTKMLGTEDGEVSEAFSLPVILESTGLSFSSF
VDFCIMAGCDYNNNIPGIGIVRSFELISKYGSIDNLPTTYRNKPLDKEILNHQRCRELFA
LQRSEDMTDEIVLDLGEGDAETLRELGVFWGNDLSSLLFTLPSMEEQTIVTRL
>AB_14
MGIEGLASWIRQNHPNAVSKKSMTDFSGRRIVVDATNICYEMWSACFRDVVKGTDVIANE
VDRREVTSRCLTRLYDFLRRVISCGVLPVFVFDGEYSQDKAEHAHIKRKATKDRARDRLK
LLDEEIASLDPALRKGKYLEERRKILCQVEGPEEEMQMMKMVLLNTPLPCMQAKGEAEKL
CSQLCYEGKVDAVLSSDSDNLPNGCLMLLTKMLGTEDGEVSEAFSLPVILESTGLSFSSF
VDFCIMAGCDYNNNIPGIGIVRSFELISKYGSIDNLPSTYRNKPLDKEILNHQRCRELFA
LQRSEDMTDEIVLDLGEGDAETLRELGVFWGNDLSSLLFTLPSMEEQTIVTRL
>ck_21
MGIEGLTSWIRKNHPGAVSKKSIADFSGRRIAIDATNICYEIWSACFRDVVKGTDVIANE
VNRREVTSRCITRLYDYLRRIISCGVLPVFVFDGEYSQDKAEHAHVKRKEAKEKSQGRLN
LLDQEIASLDPVLRKGKYLEERRKILCQVEGPEEEMQMMKMILLNTPLPCIQAKGEAEKL
CSQLCYEGKVDAVLSSDSDNLPNGCLMLLTKMVGSEDGEVAEAFSLPAILESTGLSFSSF
VDFCIMAGCDYNSNIPGIGIVRSYELISKYGSIDNLPESYRNKPLDKEVLNHRRCRELFA
LQSSEEMTDELVLDLGEGDPETLRELGVFWNNDLSSLLFTLPKLEEQNILTRLV
>lausan_14
MGIEGLASWIRQNHPNAVSKKSMTDFSGRRIVVDATNICYEMWSACFRDVVKGTDVIANE
VDRREVTSRCLTRLYDFLRRVISCGVLPVFVFDGEYSQDKAEHAHIKRKATKDRARDRLK
LLDEEIASLDPALRKGKYLEERRKILCQVEGPEEEMQMMKMVLLNTPLPCMQAKGEAEKL
CSQLCYEGKVDAVLSSDSDNLPNGCLMLLTKMLGTEDGEVSEAFSLPVILESTGLSFSSF
VDFCIMAGCDYNNNIPGIGIVRSFELISKYGSIDNLPSTYRNKPLDREILNHQRCRELFA
LQRSEDMTDEIVLDLGEGDAETLRELGVFWGNDLSSLLFTLPSMEEQTIVTRL
>zaza_15
MGIEGLASWIRQNHPNAVSKKSMTDFSGRRIVVDATNICYEMWSACFRDVVKGTDVIANE
VDRREVTSRCLTRLYDFLRRVISCGVLPVFVFDGEYSQDKAEHAHIKRKATKDRARDRLK
LLDEEIASLDPALRKGKYLEERRKILCQVEGPEEEMQMMKMVLLNTPLPCMQAKGEAEKL
CSQLCYEGKVDAVLSSDSDNLPNGCLMLLTKMLGTEDGEVSEAFSLPVILESTGLSFSSF
VDFCIMAGCDYNNNIPGIGIVRSFELISKYGSIDNLPSTYRNKPLDKEILNHQRCRELFA
LQRSEDMTDEIVLDLGEGDAETLRELGVFWGNDLSSLLFTLPSMEEQTIVTRL
>LCDPAC01_186
MGIKGLNSFLRNKFSAGYIKKAFLKGLDGKRIAIDMNNLIAVFYSVSKRNVCKYTNLMKG
PPSDEKIIKSSISYVVSRINTIIAHGIIPICCFDGKMSSDKKHAWAKRKKTNNTAKERLD
NANEVLQSVDPFDQTTKMHDNYRKYFYQYFDRSLMREIVGKIKNVLKKMDIVALTPDSVT
APTVNPEAEALCAHLCINGLCYAAYSTDTDLHAYGVNICITKIEENEEREWITIFSESAA
ILKIIDMKYENFVDFCIMCGTDYNPNIPRVGPVTSYGLIKKYHTIEKVGECTSNDISILD
HTVARKKFQSARVPATLMVMELLKRNVKITQSEQ
>LCPAC101_204
MGIDGLNRLLESKVKTFKETLPLDECFGLRMGVDVSILFNAHWYICLGEALQYRGPLEEP
DNDRVLSLWIPRMLAFVEKMISHGIIPVLIFDGEPPELKRKFAHIRRKDQKMKDYKKLDA
LIEETKSMDILSITSAQINDMNKLYQRTYSIKEENKVLIKSICDAFGIPTLKAEGEAEEL
CSWLCSTGEVDMVYSTDTDNYVHGCPYLITKMERYTNSFTVTCLSNILDGLKMTMEQFVE
LCCLIKNDYGENIKIVNEDPTKRPYSVGCSRAYTLLKKHVSADNLPDKYQHYIKNKEYGV
NLEESKAIFSRDGKNKYLLTSSESHGSLDTLHVDYNKVLNGTHEAVSQYNLTDYIESLQI
TCKKMKDSTSYFNHTEVKTHKLLPILKRISMEPDFTTDDQNESILDSQLDILDQSRYNF
>LCPAC102_185
MGIRNLNSLLREICPHVFHNIQISHLKGMRIAIDVSILFMKYWSPALGQVLNSTNTVDDD
PDHEKIIEIWITYIINFFINKLLSNGIIPVIVFDGTPHQKKNEHARMERKLKRQKAEIKL
SKLKEEIRNIEPLYRTTKMNKDINKLYAQTYYPTKDDYNMIGKIIHDLGIPNIKAVGEAE
ELCSFLCKTGYVDVVYSTDTDNYVHGCPFLLTEFDKGYSKNPTVTIVSLHEILAGLNLSY
LEFVELCILLKCDYNVNIPGVGIKTAYKLIQQHKRINNIPSKYDTSCLNYDICISIFYPD
GKTYDSLCLNPDIELIINNELLNNFDNTSYNLSKEIDSLKFIYKSFKLPPSPIITSRLYD
IFTNLIYEQSQSCVNTNYVLPNMSNLDISNIIVPDISNLSNIIVPDINNSNFLHP
>LCPAC104_39
MGIKNLNQFLNKNCENYCYNIDLSVFKGHRIAIDADNFIYAFYFVSSKYIIDETNFITSD
IDKDKINIIFLDKIWAFIKKFLIKKITPIFIFDGKPPIEKQKVRNKRKEIKENRLLEIQK
LKEKLKEFDLNNDISNIINKIKNIYHYIPLFSENEKSLVKTLLQGLGIPYINALGEAEVL
CSTLCRNNKVIAVYSTDTDNFVHGCPVVIKKFENNNMVIIILRNILNSLELTFSEFVDFC
IMSGCDYNTNINLIGTIKSYNLIKKFKSIDNLPENYDRTNLNYKKCRELFSYKKLEEILP
NETQMYDIDFDISKKRDILSTINADKYLKELISLYEDFPKRTIKLKILD
>LCPAC201_312
MGIKSLKTLIDRCPKAVSKVPLGTFRGKRIAIDANNIAVIALTPAWRHVVMKTKYPQETP
NMEIFNKLWINAIKRQVERFLIAGITPVYVFDGTSPLEKKECREDRRKKRSVTETKFVTL
MEEMSNFNPNKIPKNILDDARKQAAIMWPYTIEILKSLLGSIGVPIIQGADNQIGCEAER
ICANLCLEGYCSATLSADGDTLVHGCPILIKKFLGNILDDTPGQTKSQEMVEIIDLRQLL
IGLNLPFKEFVDVCIMSGCDYNNKKNIKGIGPVNSWKLIKEHHSIDKLPPKYDIVTLKHV
QCRRLFSKMNVTKIIVNGSVPQLVINRSALSETAQDILSQYKMQGWIGTLMTLYSLIPEL
ERKDAPPTSPPDLVICSGNSGITLIVN
>LCPAC304_20
MGIKGLNKLLQRHAPYAFGEITLEQLRGTRVAIDGFNWIHTSYPTAKKIVIQRTDVTKHD
PDESEIVKEWISLFFEFVKKWLNHSITPVFVLDGEYPMEKSDTRSKRRDDQRKTKARMLE
LKETVRTCDPLSITAEMIDELRKKMTNTRTIADESIDYLKELLKALGIPYIQATYEGEQL
CSMLAIEGEVSAVFSTDTDNLAYGAPLLITKFSGFERSDSGGGVWKCKCVWHQNILKQLQ
YTHEKFVELCILGGCDYNTNMPKIGIITAYKLLNQYHSIDAFPPKYDVSPLKHHRCREMF
TVVPVRALWGEGYLDYQHDKHPLLRPYLEQLGMLDRHYYVVTLFQNLTSFTPKTLFTPPP
PPKLPVTKKYKNVTLIIHFT
>LCPAC401_500
MGIKGFGDLLKRFPHVKEEISTLYIGRTKIAIDAMIIMYKYYCISVKRSFDHMSVLDQEV
DRDEIRQDFLIQSMMSINNLLKMKITPIFVFDGDRRVLKKETTIERVDKRVKAEDRSKEL
LREYKDRVNEDKLYHSETQHIKEDDKYRYKYQSVEQYDQAIKSREEAIKQKEEIIKQYDK
QIGEEINREEAIKQKEEIIKQYDKQIGEALILYEDINKQEPLKPLTINEIQTYEDTIEKK
LKQSTTIDKDDIKAFRELIESVGIPTVTARNDGEELCAALCRERKVFAAYTTDTDVLVFG
SPVQLRSIKRSSIEITHLSSILEECEWSMEQFVDFCITLGCDFNKRMRQIGPARALILIN
KYKSIDNYPDKFGKWELNTDSLRYKECREIFRKKSSTELCLEGFTDKELSNLKIDHSKLK
TSQAYDWVDTLKELYSNLGDPITTLVDHIEESDDDI
>LCPAC403_395
MGIKDFSKLTKEIPGSRILVNPSYISRTKIAIDAMVFMWSYYCMSVDRSFYHMSVLEEEV
DRDDIRKEFLEKMATGINKLLKLKVTPIFVFDGIHRIEKSETTKSRTERREKSENQSNIL
LNEYKERIEIDGIETEIEVEIIPYETDEVKQKLVIEEVEQTRKMTKDEKETYKKKIETKL
KQCVTIKKDDIMALRRLLEAIGIPSITALNDGEELCASMCRERKVFAAYTTDTDVLAFGS
PTQMISVKKNELEIVILDVILKERNWTMDEFVDFCITLSCDFNSRIKKIGPARALILIDK
YRSIDNYPSHLGKIKLDTSVLNHETCREIFRPKSSVELCVEGLTDDELSNLKIDKTKLKT
CQDVLEELELSGWEDTLSDLYEDLGEPISTLVDGF
>LCPAC404_324
MINISFAHCSYNINVNMGILTFAKFIDDKRLLGAKMTIDPLFFHRTKIAVDALLFANAYF
SIAAKSVEPLKIQIDRAELRNRFLYRSTRGINKILRMKITPIFIFDGPRRIEKLDTSKER
FEKRMKAEEQRLQLIKDYEDIVSPSSTEKAFYITALEKKIAVSVKIDSDDICSFKNMLEI
VGIPCLTALHDGEELCASLNRERKVIGGYTKDTDLLVHGAPIQIRNISPSKIEITSLEII
LEKTGWTMNQFVDYCITCSCDFNVNIKGIGPKTAWKLIDEYKSIDKFPKKYRKIDLDTSI
LKYESCREIFRCKMSSEICTDSLDDSDLEIKKDKLIEARDSLNLLGQGNWIDDLLGLYEN
LGLPIGTLI
>LCPAC406_215
MGIKDFSSLFKKFPHVKEALSASYIGRTKVAFDAMIIMYKYYSVSVTRSFDHMSVLNQEV
DRDEIRQDFLMQTMIGINNLLKMKITPIFVFDGNRRVLKSEIVEERMNKRVKAENQSREI
LKEYKDRVSETQHVKEDDKYGYKYQSVEQYNQAIKNREEAIMQNNVEDIKQYDETIEQYD
KQINEDLILFEDTTKREPPKPLTVNEIQTYEDTMERKLKQCTTIDKDDIKAFRELIESVG
IPTITAKNDGEELCAALCRERKVFAAYTTDTDVLVFGSPVQLRSIKRSGIEVTHLSSILE
ECEWSMEQFVDFCITLG
>Orpheo_GVMAG_376
MGIKKLQKILDDKTIPKLISLTEFAGKAIAIDAANYLYISLSPILRDVVLNTTLEREPLN
TSVVINRWMYSIVNFTLKLLQNQIHPIFVFDGSSPIEKSQTLSKRKEVWKPIRERRKEIE
DIIDSSTALTFPIELMKEYRDILIRDLSLVYEYIPVVQKILSTLGIPVIKAKEDGEQLCS
MLCLSGYVAAVYSRDTDNYAYGCPILLTGNIEYRSRNKQKVAHIQGTRMRDILSTLDLSF
FSFQDLCITLGCDYNESIPKIGPVRSVKLIQEHKSIDNFPRTIDVTPLHHKRLREMFSFI
SPENLITNEVSLEVSMPKSEAYELLMKYEIDSKYDEFILHVSNLPPLSFNIATPQSSYDT
LIVSENKE
>orphe_493
MGIDCLTKIFKKSFPQVCGLTIDIRLFKGLRIAVDTNNLMYRHYKVQSSQVIKRTNVVHD
QVDYDQILRAFLQSMIGLINNFLHYGITPVFVFDGKPHRLKIEKELQKRKERKEKLETTH
QELIKELENVQWATPDQVKKLQSVLNQKIGITHKEITIVKDILYALGIPYIQSKGEAEDL
CSRLCREHLVNAVYSNDSDNLAFGCPLLIRDMGMRKYDTEKGEYYYAMDAFSLPQILSVM
GINMNQFIDLCIFSGCDYNERLRGCGPVNIMEYMRSYEYNIDNMKGVSALKIEQLQYEEC
RKIFKGGSSFELLGMEEEVDTEDTTYPWLQPIKERTKGCRDTMIRYGLENHIDAVVSLIN
ILNPNPIVRNNYIP
>pmamoth_453
MGIEGLTRWIREKHPSAVRQISLSKLAGRRIAVDATNVCYEIWAACFRDVVRFSDVVSGE
VDRFAVSDKCLNRLFDLIRRILSAEVLPVFVFDGEYPEEKRQFAHIRRKAVKDRARSRLE
ELEKEIQLTSPFDRGQGLLESKRKLLLQTEGPEQELETMKAALFASGIPCIQSTVEAEKL
CSQLCLDGKVEAVLSSDSDNLTHGCLMLLTKILSDSENGEFSESFSLTALLESTGMKFST
FVDFCIMSGCDYNNNMKGIGIGRSYDLMKKYERIENLPETYQKKVLDTSVLNYAVCRELF
AQKPSLEFVDGEMVLNPREADTETLRDMRISHWLDTLPAMLSSVSEIPNETVRTVLI
>pmassi_485
MGIEGLTRWIREKHPSAVRQISLSQLAGRRIAVDATNICYEIWAACFRDVVRFSDVVSGE
VDRFAVSDKCLNRLFDLIRRILSSEVLPVFVFDGEYPEEKRQYAHIRRKAVKDRARSRLE
ELEQEIRSASPFDRGQDLLESKRKLLLQTEGPEQELETMKAALFASGIPCIQSTVEAEKL
CSQLCLDGKVEAVLSSDSDNLTHGCLMLLTKILSDSENGEFSESFNLMALLESTGMKFST
FVDFCIMSGCDYNNNMKGIGIGRSFELMKKYERIENLPETYHKKVLDTSVLNYVACRELF
AQKPSSEFVDGEMVLNPREADTETLRDMRISHWLDTLPMMLSSVSEIPNETVRTVLI
>psiber_453
MGIEGLTRWIREKHPSAVRQISLSKLAGRRIAVDATNVCYEIWAACFRDVVRFSDVVSGE
VDRFAVSDKCLNRLFDLIRRILSAEVLPVFVFDGEYPEEKRQYAHIRRKAVKDRARSRLE
DLEKEIQLTSPFDRGQGLLESKRKLLLQTEGPEQELETMKAALFASGIPCIQSTVEAEKL
CSQLCLDGKVEAVLSSDSDNLTHGCLMLLTKILSDSENGEFSESFSLTALLESTGMKFST
FVDFCIMSGCDYNNNMKGIGIGRSYDLMKKYERIENLPETYQKKVLDTSVLNYVVCRELF
AQKPSLEFVDGEMVLNPREADTETLRDMRISHWLDTLPAMLSSVSEIPNETVRTVLI
