# Supplementary material for: Past and present giant viruses diversity explored through permafrost metagenomics
Source: Nat Commun. 2022 Oct 7;13:5853. doi: 10.1038/s41467-022-33633-x (PMC9546926; doi:10.1038/s41467-022-33633-x)
Supplement: Supplementary file 8 — Supplementary Data 5 [file 41467_2022_33633_MOESM8_ESM.gz › Data_files/Viral_specific_hmms/Pithos_andMetaG_specific_OGs/OG0000343.fa]

>brc_206
MDNQLVEKIDFYIAKLQSLKRVLLKQADEDEKKEWIETIKCFIEDLEVYEECYPVD
>A11_378
MDNQVRQKLQELQSVTEIVLEQDREEEKKEWMETMQLGSTLCSLTTMLSR
>geneDY0_300
MDNQVRQKLEDYIQELQSVTETLLKQGQEEEKKEWIETIKCLLADLEVYKECYPS
>geneDY1_344
MDNQVRQKLEDYIRELQSVTETLLKQGQEEEKKEWIETIKCLLADLEVYKECYPS
>AA_368
MDNHVRQKLQDYIRELQSVTEILLKQDEEEKKEWMQTIQCLLTDLEVYKESYPS
>AB_370
MDNQVRQKLQDYIQELQSVTEILLKQDEEEKKEWIETIQCLLVDLEVYKESYPS
>ck_328
MDNQVRQKLQDYIQELQSVTETLLKQGQEEEKKEWIETIKCLLADLEVYKECYPS
>lausan_365
MDNQVRQKLQDYIQELQSVTEIVLEQGQEEEKKEWMETMQCLLVDLEVYKESYPS
>zaza_363
MDNQVRQKLQDYIRELQSVTEILLKQDEEEKKEWMQTIQCLLTDLEVYKESYPS
