# Supplementary material for: Past and present giant viruses diversity explored through permafrost metagenomics
Source: Nat Commun. 2022 Oct 7;13:5853. doi: 10.1038/s41467-022-33633-x (PMC9546926; doi:10.1038/s41467-022-33633-x)
Supplement: Supplementary file 8 — Supplementary Data 5 [file 41467_2022_33633_MOESM8_ESM.gz › Data_files/Viral_specific_hmms/Pithos_andMetaG_specific_OGs/OG0000210.fa]

>brc_340
MLTLSLQRPPSWTSYTPCWQLNSLRQLCSGPRADCASCSDSCDRKFWRAQALFDIGISGD
YFNLDQTYPELASFDTQTQGGEERYLQIASRWYALPGSERYIDQGLAQLFAARDQDKCML
TYLLTFDQENWQNALIGAALSGSQNIFSSVLTEKFTSVDNYGVDYLYSLYSPLFRSRLQR
AAALGGNEQIFRYLVPDLSSFTDLEALVQGGNLTLIQEVMEGRSREGRSKASFSAPSSLL
PSAFYSGREDVVSYLSSFSSVPLSNFTEMAASSGNLNLLNLTGREDEEALLYGFARAGNK
EYLSNLPSSFVQGVLDSALDSASPARYEIAKRCLEKGARVNSRMVRKAVRTGDVDLVSLL
GVPLTETYIYDAISTGSLEMVKQFPNIRGQIYASYAAEMGFGEINIMLTR
>A11_228
MLTLSLQRPPSWTSYTPCWQLNSLRQLCGSCAPTTSTPCSDSCDRKFWKGQALFDIGVSG
DYFNLDQSYPELASRFDVEKEGGEERYLQVASRWYALPGSERYIDQGLAQLFAARDQDKC
MLTYLLTFEQENWQNALIGAALSGNQNIFSSVLTEKFTSVDNYGVDYLYSLYPALFRSRL
ERAAALGGNEQIFTYLVPDLSFFTDLEALVQGGNLNLIRQVLERREKEEVSSLSLLSSAF
YSGREDVVSYLASFSSLPLASFTEVAASSGNLDLLNFTGREDEEALLYGFARAGNKEYLR
DIPSSFLEGVLESALESTSPVRYDIAKRCLEKGAQVSSNMVRKAVRTGDVDLVSLLNSPL
TEDYIYDAISTGSLEMVKLFPGLKGSVYSSYAAELGFGEINIMLTR
>geneDY0_162
MLTLSLQRPPSWTSYTPCWQLNSLRQLCAGKESTCTSCTSDCDRKFWKSQALFDMGVSGD
YFNLDQSYPHLASFDTENEGGEERYLQVASRWYALPGSERYVDQGLAQLFAARDQDKCML
TYLLTFEQENWQNALIGAALSGSQNIFSSVLTEKFTSVDNYGVDYLYSLYSPLFRSRLQR
AAALGRNEQIFRYVVPDLSSFSDLEALVQGGNLVLIREILERGRSRGNVALSPLLSSAFY
SGKEDVVSYLSSLSSLPLSDFTEMAASSGNLNLLNLTGREDEEALVYGFARSGNKEYLRN
LPPSLLEGVLDSALESTNPARYDIAKRCLENGVKVNSRMQRKAVLTGDVDLVSLLGLPLT
KEYIYDAISTGSLEMIKRFPKIKGQAYASYAAELGFGEINIMLTR
>geneDY1_243
MLTLSLQRPPSWTSYTPCWQLNSLRQLCAGKESTCTSCTSGCDRKFWKSQALFDMGVSGD
YFNLDQSYPHLASFDTENEGGEERYLQVASRWYALPGSERYIDQGLAQLFAARDQDKCML
TYLLTFEQENWQNALIGAALSGSQNIFSSVLTEKFTSVDNYGVDYLYSLYSPLFRSRLQR
AAALGGNEQIFRYVVPDLSSFSDLEAVVQGGNLVLIREILERGKSREGRSNVSSALSPLL
SSAFYSGKEDVVSYLSSLSSLPLSDFTEMAASSGNLNLLNLTGREDEEALVYGFARSGNK
EYLRNLPPSLLEGVLDSALESTNPARYDIAKRCLENGVKVNSRMQRKAVLTGDVDLVSLL
GLPLTKEYIYDAISTGSLEMIKRFPKIKGQAYASYAAELGFGEINIMLTR
>AA_223
MLTLSLQRPPSWTSYTPCWQLNSLRQLCAGRVGDCPSTSPCSDSCDRKFWKGQALFDIGV
SGDYFNLDQNYPELVSRFDVEKEGGEERYLQVASRWYALPGSERYIDQGLAQLFAARDQD
KCMLTYLLTFDQENWQNALIGAALSGNQNIFSSVLTEKFTSVDNYGVDYLYSLYPALFRS
RLERAAALGGNEQIFTYLVPDLSSFTDLEALVQGGNLNLIRQVLEGRRKEEVSSFSLLSS
AFYSGREDVVSYLSSLYSLPLSSFAEVAASSGNLDLLNFTGREDEEALLYGFARAGNKEY
LRDIPSSLLEGVLDSALESTSPARYDIAKRCLEKGARVSSNMVRKAVRTGDVDLVSLLNS
PLSEDYIYDAISTGSLEMVKLFPGLKGSVYSSYAAELGFGEINIMLTR
>AB_218
MLTLSLQRPPSWTSYTPCWQLNSLRQLCAGRAGDCPSTSPCSDSCDRKFWKGQALFDIGV
SGDYFNLDQSYPELATRFDVEKEGGEERYLQVASRWYALPGSERYIDQGLAQLFAARDQD
KCMLTYLLTFDQENWQNALIGAALSGNQNIFSSVLTEKFTSVDNYGVDYLYSLYPPLFRS
RLERAAALGGNEQIFTYLVPDLSSFTDLEALVQGGNLNLIRQVLEGRRDVNTFTSLLPSA
FYSGREDVVSYLSSLSSLPLSSFTEVAASSGNLDLLNFTGREDEEALLYGFARTGNKEYL
RDIPSSLLEGVLESALESTSPARYDIAKRCLEKGARVSSNMVRKAVRTGDVDLVSLLNSP
LDEDYIYDAISTGSLEMVKLFPGLKGSVYSSYAAELGFGEINIMLTR
>ck_194
MLTLSLQRPPSWTSYTPCWQLNSLRQLCAGKESTCTSCTSGCDRKFWKSQALFDMGVSGD
YFNLDQSYPHLASFDTENEGGEERYLQVASRWYALPGSERYIDQGLAQLFAARDQDKCML
TYLLTFEQENWQNALIGAALSGSQNIFSSVLTEKFTSVDNYGVDYLYSLYSPLFRSRLQR
AAALGGNEQIFRYVVPDLSSFSDLEALVQGGNLVLIREILERGKSREGNVALSPLLSSAF
YSGKEDVVSYLSSLSSLPLSDFTEMAASSGNLNLLNLTGREDEEALVYGFARSGNKEYLR
NLPPSLLEGVLDSALESTNPARYDIAKRCLENGVKVNSRMQRKAVLTGDVDLVSLLGLPL
TKEYIYDAISTGSLEMIKRFPRIKGQAYASYAAELGFGEINIMLTR
>lausan_216
MLTLSLQRPPSWTSYTPCWQLNSLRQLCAGRAGDCPSTSPCSDSCDRKFWKGQALFDIGV
SGDYFNLDQSYPELATRFDVEKEGGEERYLQVASRWYALPGSERYIDQGLAQLFAARDQD
KCMLTYLLTFDQENWQNALIGAALSGNQNIFSSVLTEKFTSVDNYGVDYLYSLYPAPFRS
RLERAAALGGNEQIFTYLVPDLSSFTDLEALVQGGNLNLIRQVLEGREKEDTSSFSLLSS
AFYSGREDVVSYLSSLSSLPLSGFTEVAASSGNLDLLNFTGREDEEALLYGFARAGNKEY
LRDIPSSFLEGVLESALESTSPARYDIAKRCLEKGARVSSSMVRKAVRTGDVDLVSLLNS
PLSEDYIYDAISTGSLEMVKLFPGLKGSVYSSYAAELGFGEINIMLTR
>zaza_216
MLTLSLQRPPSWTSYTPCWQLNSLRQLCAGRAGDCPSTPASPCSDSCDRKFWKGQALFDI
GVSGDYFNLDQNYPELATRFDVEKEGGEERYLQVASRWYALPGSERYIDQGLAQLFAARD
QDKCMLTYLLTFEQENWQNALIGAALSGNQNIFSSVLTEKFTSVDNYGVDYLYSLYPALF
RSRLERAAALGGNEQIFTYLVPDLSSFTDLEALVQGGNLNLIRQVLEGREKEDTSSFSLL
SSAFYSGREDVVSYLSSLSSLPLSSFTEVAASSGNLDLLNFTGREDEEALLYGFARAGNK
EYLRDIPSSFLEGVLESALESTSPARYDIAKRCLEKGARVSSSMVRKAVRTGDVDLVSLL
NSPLSEDYIYDAISTGSLEMVKLFPGLKGSVYSSYAAELGFGEINIMLTR
>pmamoth_96
MFSVQLAQPSAPFGQSLCWKLNSKTSQCSSQPNLCSAEKWQRQAEADLGVSAEYFFLRKG
ARQRYIEIATRWYCVPGSDLYADRGFCQLVAARDRDNCSLEFLATFDDIDWSNSLIGGAL
SGNFDFFSGLLARRYLLTSEVGVSSLYTTLGPVFETRLRRASALGGNWQIFSFVNPELNS
FTEYSAAIFGGSMEILLSLPLTNSPDTNLLFNSAFLSGNEQVVSHLMNLFPSVELSQFAE
AAASSPNPNLLQLTGSSNQTLLIGAAFKGDEISFGRLISSFSGQTSILTSALKACCQSVS
PLRFGIALKCLNEGAKVDQEILKLAVWTGDIDLLHLIQSFSSLPLPYHLVKDAIETGNLQ
MVKQFHPIEDSTLHQHALSLGFSQISYLFARK
>pmassi_95
MFSVELSRPSAPFGQSLCWKLNSQTSQCSSQPNLCSADKWQKQAEADLGVSAEYFFLRKG
ARQRYIEIASRWYCVPGSDLYADRGFCQLVAARDRDNCSLEFLATFDDIDWSNSLIGGAL
SGNFDFFSGLLARRYLLTSEVGISSLYTTLGPVFETRLRRASALGGNLQIFSFVNPDLNS
FTDYSAAILGGSMEIVSALPLKSSSEAVSFLNSAFLSGNEQIVSYLTNLFPSVNLSQFAE
AASSSPNPNLLQLTGSSDQTLLIGAAYKGDKISFEKRISSFSGQTSILSSTLKACCRSVS
PSRFEIALRCLNEGAKVDSETLKLAVWTGDIDLLHLIQSFSSLPLPYYLVKEAIETGNLQ
MVKQFHPIEDSILQQHALSLGFSQISYLFARK
>psiber_96
MFSVQLAQPSAPFGQSLCWKLNSKTSQCSSQPNLCSAEKWQRQAEADLGVSAEYFFLRKG
ARQRYIEIATRWYCVPGSDLYADRGFCQLVAARDRDNCSLEFLATFDDIDWSNSLIGGAL
SGNFDFFSGLLARRYLLTSEVGVSSLYTTLGPVFETRLRRASALGGNWQIFSFVNPELNS
FTEYSAAIFGGSMEILLSLPLTNSPDTTLLFNSAFLSGNEQVVSHLMNLFPSVELSQFAE
AAASSPNPNLLQLTGSSNQTLLIGAAFKGDEISFGRLVSSFSGQTPILTSALKACCQSVS
PLRFGIALKCLNEGAKVDQAILKLAVWTGDIDLLHLIQSFSSLPLPYHLVKDAIETGNLQ
MVKQFHPIEDSTLQQHALSLGFSQISYLFARK
