# Supplementary material for: Past and present giant viruses diversity explored through permafrost metagenomics
Source: Nat Commun. 2022 Oct 7;13:5853. doi: 10.1038/s41467-022-33633-x (PMC9546926; doi:10.1038/s41467-022-33633-x)
Supplement: Supplementary file 8 — Supplementary Data 5 [file 41467_2022_33633_MOESM8_ESM.gz › Data_files/Viral_specific_hmms/Pithos_andMetaG_specific_OGs/OG0000825.fa]

>LCPAC104_175
MVRAIIYTRVSTQYQVGNDHISLELQEKKCEAVANLKDYEDKMIFKEEGKSGRTMKNRPI
LKLALSKLKEGDALIFYSLSRLIRNVKECYDIFDQVTKKKAFVFSATEPIDTSTSFGMAI
VGFLAIFAQLESDITGERIKDALAQRRANGERYSSRIPYGYKIGDDGKKLIGIPEQQKII
NRIVDLKNKDNFTFSQISKYFNTNAVPPSGTSREWTHVSVKRIYEKIIKDKENFAEVYKN
VNVYIYIVKTNDILIDDQVEKAKEYCKNKKYNVKKIITDFNGGNDISESILKLESNEIII
STKNDLNISDELKLNLLSKRCSIEYIES
>LCPAC304_302
MNGWGSETTTDQNALRAGIYLRVSTLDQKEGHGIELQKTRCEAMATVKGWTITKVYMDEG
ISGTIKETDRPGFSQLIDDANHKLIDAVIVYALDRLGRKTQIVLRTIENLAEMGIKLVSC
RENLDTSSAAGTFMVTIFAALSQLDRDTIVERMKAGTEERRKIDGDIGGHMPMGYKRARS
TVLIVEEKAKIVRHIFHRRYIDFRFMYEIADELNEKDVPRPTKRGKVWKAAVVQRILDNE
GKYLGGYRNRSKFRWPRILPLTFEEQERDAKENMKRQSELDLPSAGTSIKGVDKNRSNIK
RSKRGLAQLQALRKGEIIPRSTEELKPPKIYKEKRKIQRIIPGTPTPPRRSALGIRIPSP
ESKKRSPPKEPSKGPGIRVTTIPPRQIPTFVREIPIDVQHPQPPPIKRGTRSFGPP
>Orpheo_GVMAG_74
MWSNTGEKKIARGYCRVSTVMQSELGISLETQRKRISDYCDYKHVNLIEVYEDAGISGKD
MSRPGLQKLLHDIQKGEYVIITDLSRLSRNTRDALGMFETLKTKGVFLVCLHPEIDFSSA
IGELMFTTLMAVHNLERQNISSQVSNNMKALAKEGKLRSRPPFGYKFVSKECDLEPVESQ
QRVIEKIKEMFFSGIKLTHIANKLNTDGDNVVLLDNKRTMIDGKIPLFYAQTVKRILEDV
GLVRTKDVRVPISTRVLSHRRKDENNVFD
