# Supplementary material for: Past and present giant viruses diversity explored through permafrost metagenomics
Source: Nat Commun. 2022 Oct 7;13:5853. doi: 10.1038/s41467-022-33633-x (PMC9546926; doi:10.1038/s41467-022-33633-x)
Supplement: Supplementary file 8 — Supplementary Data 5 [file 41467_2022_33633_MOESM8_ESM.gz › Data_files/Viral_specific_hmms/Pithos_andMetaG_specific_OGs/OG0000406.fa]

>brc_466
MLSPLIIQEIALAGNDLYLTIRLGQICSSWRSVCNSDSVWKNLHESKFRLAPCLKESILL
YSGFEHTYKYLCYTTDKTLSRREMLREYKRVENRLYHLCRGRCGAQANCIRGNKFYFCVS
SVLMDREEFIEFLHSFSTFSPLVTKELLCTDYSLLVYEAVTILYAFLLFVCMSPILCLLL
WLFSRLC
>A11_61
MLSPLIKQEIALAQDSVHNLINLSQVSSSWRSVCNSDQVWKKHHQGEFKLTPGYKESTLL
HQGFPLAHKYLCYTVPNGHTLSRSEVLREYKIIEHRVFRLCKTSCSMQAHCIRREGEEVI
FYYTITSAFMDKEEFVNFLYSFSTFTPLITREALPIDYSIFAYEVMVCLYAFLLALLMSP
LLFILVFAWKQVSW
>geneDY0_52
MLSPLVKQEIALAKNNIHDLIKQSQISSSWRSVCNSNKVWRKHYQQEFKIASNYKESTLL
WWGFYRTYKYLCYTVPNGHALSRSEVLREYKIIEHRLFMLCKARCSMRAHCIRREGERVV
FYYSITCVFMNSKEFVDFLYSFSTFTPLITREPLPIDYNIFAYEVLIVIYALALALLMSP
LLYLLLWLFSRLC
>geneDY1_52
MLFTASTLFEENKICNTLTSMLSPLVKQEIALAKNNIHDLIRQSQISSSWRSVCNSNKVW
RKHYQQEFKIASNYRESTLLWRGFYRTYKYLCYTVPNGHVLSRSEVLREYKIIEHRLFML
CKARCSMRAHCIRREGERVVFYYSITCVFMNSKEFVDFLYSFSTFTPLITREPLPIDYNI
FAYEVLIVIYALALALLMSPLLYLLLWLFSRLC
>AA_58
MLSPLIKQEIALAQDSVHNLINLSQVSSSWRSVCNSDQVWKKHHQGELKLALGYKESTLL
HQGFPFTHKYLCYTVPNGHTLSRSEVLREYKIIEHRLFMLCKTSCSMQAHCIRKEGEEVI
FYYTITSALMDKKEFVNFLYSFSTFTPLITREALPIDYSIFAYEVMVCLYAFLLALFMSP
LLFILVFVWKQVDNQRLSD
>AB_57
MLSLIKQEIALAQDSVHNLINLGQVSSSWRSVCNSDQVWKKHHQEEFKLALSYKESTLLH
QGFPFTHKYLCYTVPNGHTLSRSEVLREYKIIEHRLFMLCKTSCSMQAHCIRREGEEVIF
YYTVTSALMDKKEFVNFLYSFSTFTPLITREALPIDYSIFAYEVMVCLYAFLLALFMSPL
LFILVFVWKQVNNQWLSG
>ck_54
MLSPLVKQEIALAKNNIHDLIKQSQISSSWRSVCNSDKVWRKHYQEEFKIASNYKESTLL
WWGFYRTYKYLCYTVPNGHALSRSEVLREYKIIEHRLFMLCKARCSMRAHCIRREGERVV
FYYSITCVFMNSKEFVDFLYSFSTFTPLITREPLPIDYNIFAYEVLIVIYALALALLMSP
LLYLLLWLFSRLY
>lausan_54
MLSPLIKQEIALAQDSVHNLINLGQVSSSWRSVCNSDQVWRKYHQGEFKLALSYKESTLL
HQGFPFTHKYLCYTVPNGHTLSQSEVLREYKIIEHRLFMLCKASCSMQAHCIRREGEEVI
FYYTITSALMDKKEFVNFLYSFSTFTPLITREALPIDYSIFAYEVMVCLYAFLLALFMSP
LALFMSPLLVFAWKQVSW
>zaza_57
MLSPLIKQEIALAQDSVHNLINLGQVSFAWRSVCNSDQVWKKHHQEEFKLALSYKESTLL
HQGFPLAHKYLCYTVPNGHTLSRSEVLREYKIIEHRLFMLCKTSCSMQAHCIRKEGEEVI
FYYTVTSALMDKKEFVNFLYSFSTFTPLITREALPIDYSIFAYEVMVCLYAFLLALFMSP
LLFILVFVWKQVNNQWLSG
