# Supplementary material for: Past and present giant viruses diversity explored through permafrost metagenomics
Source: Nat Commun. 2022 Oct 7;13:5853. doi: 10.1038/s41467-022-33633-x (PMC9546926; doi:10.1038/s41467-022-33633-x)
Supplement: Supplementary file 8 — Supplementary Data 5 [file 41467_2022_33633_MOESM8_ESM.gz › Data_files/Viral_specific_hmms/Pithos_andMetaG_specific_OGs/OG0000168.fa]

>brc_271
MPCDGLIMPCDGLIMPCDGLIMPCDGLIMPCDGLIMPCDGLIMPCDGLIMPCDGLIMPCD
GLIMPCDGLIMPFSKIYI
>brc_371
MNTDGHAMNTDGHAMNTDGHAMNTDGHAMNTDGHAMNTDGHAMNTDGHAMNTDGHAMNTD
GHAMNTDSYKPVFVFDLDDTLVFYGKRGAKVPRETWHALRFLHEQEVDMYVISYNPEAYF
IGAQLGLTRYIKDFITARPPRDVLLSLLLEKHNQQGKVVYFDDARDNLEEIRQSLLENIT
GRRIILHHVSKSITCTIVKRELYQQRASFQS
>A11_172
MQSEDMSKDDHGMSKDDHGMFVNDKPIFIFDLDDTLVFYNKKGAKVPRETWHTLRFLYEQ
GVDMYVISYNPGAYFIAAQLGLTRYIKDFITARPPRDLLLNMLLQKYQDIQGRPLVYFDD
ALDNLQEIRQSLLENVTQRRITLHHVSKNITYALVKNYL
>geneDY0_127
MGTMTISKNKEIYLFNANISRMQSHGMSSDDHGMSSDDHGMSSDDHGMSSDDHGMSSDDH
GMSKPVFIFDLDDTLVFYGKME
>geneDY1_157
MGTMTISKNKEIYLFNANISRMQSHGMSSDDHGMSSDDHGMSSDDHGMSKPVFIFDLDDT
LVFYGKME
>geneDY1_158
MYVISYNPGVYFITVRRKYIKDFISARPPRDLLLNLLLQKQSTQDYHLFTLMIL
>AA_164
MYVISYNPGAYFIAAQLGLTRYVKDFITARPPRDLLLNMLLQKHQSTQNRPLVYFDDAPD
NLQEIRQTLLENVTRRNITLHHVSKNITHALVINYL
>AB_161
MQSEDMSKDDHGMFVSDKHGMSSDKPIFIFDLDDTLVFYNKKGAKVPREVSRYFSACSSF
SVRTRCGHVCYLL
>AB_162
MYVISYNPGVYFIAAQLGLTRYIKDFITARPPRDLLLDMLLQKHQSTQNRPLVYFDDALD
NLQEIRQTLLENVTQRNITLHHVSKNITCALVKKYL
>ck_158
MGTMTISKNKEIYLAVPNISRMQSHGMSSDDHGMSSDDHGMSSDDHGMSSDDHGMSSDDH
GMSSDDHGMSKPVFIFDLDDTLVFYDKME
>lausan_157
MEICLVEPNISRMQSEDMSKDDHGMFVSDKHGMSKDDHGMFVSDKHGMSKDDHGMFVSDK
HGMSGDKPIFIFDLDDTLVFYNKKGAKVPREVSRYFSACFAILT
>lausan_158
MYVISYNPGAYFIAAQLGLTRYVKDFITARPPRDLLLNMLLQKHQSTQNRPLVYFDDALD
NLQEIRQTLLENVTQRNITLHHVSKSITCALVKKYL
>zaza_159
MQSEDMSKDDHGMFVSDKHGMSGDKPIFIFDLDDTLVFYNKKGAKVPRETWHALRFLYEQ
GVDMYIISYNPGVYFIAAQLGLTRYVKDFITARPPRDLLLDMLLQKHQSTQNRPLVYFDD
APDNLQEIRQTLLENVTRRNITLHHVSKNITCALVKKYL
