# Supplementary material for: Past and present giant viruses diversity explored through permafrost metagenomics
Source: Nat Commun. 2022 Oct 7;13:5853. doi: 10.1038/s41467-022-33633-x (PMC9546926; doi:10.1038/s41467-022-33633-x)
Supplement: Supplementary file 8 — Supplementary Data 5 [file 41467_2022_33633_MOESM8_ESM.gz › Data_files/Viral_specific_hmms/Pithos_andMetaG_specific_OGs/OG0000275.fa]

>brc_322
MDFYVEAATKEALKSNMRHRYGAVLVYRGKIVSKGHNLRVLPHWWVDDYRFSLHAEQMCI
NRCKDKTLLPKCTLVLVRVCNITSQKKQKLVYIPSYPCAKCLHIIEKYSVAKIYHT
>A11_289
MDFFVEAATKEALKSNMRHRYGAVLVYRGKIISRGHNLRILPHWWVDDYRFSLHAEQMCI
NRCKDKTLLPRCSLVLVRVCNITSHKKQKLVRIPSYPCAKCLHIIEKYSVAKIYHT
>geneDY0_181
MDFFVEAATKEALKSNMRHRYGAVLVYRGKIISKGHNLRILPHWWVDNYRFSLHAEQMCI
NRCKDKTLLPKCTLVLVRVCNITSHKKQKLVYIPTYPCAKCLHIIEKYSVSKIYHT
>geneDY1_213
MDFFVEAATKEALKSNMRHRYGAVLVYRGKIISKGHNLRILPHWWVDNYRFSLHAEQMCI
NRCKDKTLLPKCTLVLVRVCNITSHKKQKLVYIPTYPCAKCLHIIEKYSVSKIYHT
>AA_282
MDFFVEAATKEALKSNMRHRYGAVLVYRGKIISRGHNLRILPHWWVDDYRFSLHAEQMCI
NRCKDKTLLPRCSLVLVRVCNITSHKKQKLIRIPSYPCAKCLHIIEKYSVAKIYHT
>AB_279
MDFFVEAATKEALKSNMRHRYGAVLVYRGKIISKGHNLRILPHWWVDDYRFSLHAEQMCI
NRCKDKTLLPRCSLVLVRVCNITSHKKQKLVRIPSYPCAKCLHIIEKYSVAKIYHT
>ck_214
MDFFVEAATKEALKSNMRHRYGAVLVYRGKIISKGHNLRILPHWWVDNYRFSLHAEQMCI
NRCKDKTLLPKCTLVLVRVCNITSHKKQKLVYIPTYPCAKCLHIIEKYNVPKIYHT
>lausan_274
MDFFVEAATKEALKSNMRHRYGAVLVYRGKIISKGHNLRILPHWWVDDYRFSLHAEQMCI
NRCKDKTLLPRCSLVLVRVCNITSHKKQKLVRIPSYPCAKCLHIIEKYSVAKIYHT
>zaza_278
MDFFVEAATKEALKSNMRHRYGAVLVYRGKIISRGHNLRILPHWWVDDYRFSLHAEQMCI
NRCKDKTLLPRCSLVLVRVCNITSHKKQKLIRIPSYPCAKCLHIIEKYSVAKIYHT
>orphe_378
MAKRDFYYRLALEECESSGHSHKHGCLIVKGGKVLSKSANFDYCHAEDRAIRQRLLCRI
