# Supplementary material for: Past and present giant viruses diversity explored through permafrost metagenomics
Source: Nat Commun. 2022 Oct 7;13:5853. doi: 10.1038/s41467-022-33633-x (PMC9546926; doi:10.1038/s41467-022-33633-x)
Supplement: Supplementary file 8 — Supplementary Data 5 [file 41467_2022_33633_MOESM8_ESM.gz › Data_files/Viral_specific_hmms/Pithos_andMetaG_specific_OGs/OG0000223.fa]

>brc_492
MEKDVLGQLVIYSILANAAQNRKVNQLLSDALNIKLRKELENKISDLEEQSKELQSRVDS
LVKIKTSQDEELQTLKERRKHLEKENKRLTQDNEELRSENNLLKAKITE
>A11_618
MEKDVLGQLMIYSILSNAAQNKKINQLLSDALNIKLRKELENKISELEDQGKELQSKVDS
MIKIKASQDEELQTLKDRRKFLEKENKRLTQDNEELRTANNLLQAKIVE
>geneDY0_509
MEKDVLGQLVIYSILCNEVQNKKTNQLLSEALNIKLRKELENKISELEEHGKEMQSKIDS
MIKIKSSQDEELQTLKDRRKYLEKENKRLAQENEELKTENNLLQAKIVE
>geneDY1_520
MEKDVLGQLVIYSILCNEVQNKKTNQLLSEALNIKLRKELENKISELEEHGKEMQSKIDS
MIKIKSSQDEELQTLKDRRKYLEKENKRLAQENEELKTENNLLQAKIVE
>AA_591
MEKDVLGQLMIYSILSNAAQNKKINQLLSDALNIKLRKELENKISDLEDQSKELQSKVDS
MIKIKASQDEELQTLKDRRKFLEKENKRLTQDNEELRTANNLLQAKIVE
>AB_595
MEKDVLGQLMIYSILSNAAQNKKINQLLSDALNIKLRKELENKISDLEDQSKELQSKVDS
MIKIKASQDEELQTLKDRRKFLEKENKRLTQDNEELRTANNLLQAKIVE
>ck_498
MEKDVLGQLVIYSILCNEVQNKKTNQLLSEALNIKLRKELENKISELEEHGKEMQSKIDS
MIKIKSSQDEELQTLKDRRKYLEKENKRLAQENEELKTENNLLQAKIVE
>lausan_603
MEKDVLGQLMIYSILSNAAQNKKINQLLSDALNIKLRKELENKISDLEDQSKELQSKVDS
MIKIKASQDEELQTLKDRRKFLEKENKRLTQDNEELRTANNLLQAKIVE
>zaza_593
MEKDVLGQLMIYSILSNAAQNKKINQLLSDALNIKLRKELENKISDLEDQSKELQSKVDS
MIKIKASQDEELQTLKDRRKFLEKENKRLTQDNEELRTANNLLQAKIVE
>pmamoth_417
MARRENLKAELRKVEAERKRYHSDIQQIQSNLHNIQQITLISTISNFIFQRKLCEVLDQA
LNVQLRKEMEQKIRNLEEEKLEAEIKIEGMSKIRINQEDELNLLRERKKNSDKEIRKLTQ
ENSELTSKVNVLKLKCEKKSTESSDEED
>pmassi_447
MARRENLKAEMQKAEIERKRYHSVIQQIQTSLHNLQQLTLISTVSNFVFQRKLCEVLDQA
LNVQLRKELEQKIRNLEEEKLEAENKIEGMSKIRINQEDELNLLRERKKNSDKEIRKLTQ
ENSELTSKVNVLKLRCEKKSTESSEEED
>psiber_417
MARRENLKAELRKVEAERKRYHSDIQQIQSNLQNIQQITLISTISNFIFQRKLCEVLDQA
LNVQLRKEMEQKIRNLEEEKLEAEIKIEGMSKIRINQEDELNLLRERKKNSDKEIRKLTQ
ENSELTSKVNVLKLKCEKKSTESSDEED
