# Supplementary material for: Past and present giant viruses diversity explored through permafrost metagenomics
Source: Nat Commun. 2022 Oct 7;13:5853. doi: 10.1038/s41467-022-33633-x (PMC9546926; doi:10.1038/s41467-022-33633-x)
Supplement: Supplementary file 8 — Supplementary Data 5 [file 41467_2022_33633_MOESM8_ESM.gz › Data_files/Viral_specific_hmms/Pithos_andMetaG_specific_OGs/OG0000408.fa]

>brc_475
MSRSHLKVIGDVYLTGYKICAFPIGMAIGLEESERKQPFSTGLFRLTYRSLLYAALYPVS
LPYMFYNFADVKPRK
>A11_599
MSQGRTKVIAEAYLEGLRVFSFPIGMAVGFEESMRKRQSFSVGLFRVCYRSVLYSFFYPL
SIPYMLMTFPDVEH
>geneDY0_493
MSHPRFKVIGDAYLAGYKICAIPIGMAIGYEESLRKQPFSVGLFRMACKSLLYAALYPVS
MPYMLYNFPDVKHQR
>geneDY1_505
MSHPRFKVIGDAYLAGYKICAIPIGMAIGYEESLRKQPFSVGLFRMACKSLLYAALYPVS
MPYMLYNFPDVKH
>AA_574
MSQGRTKVIAEAYLQGLRAFSFPIGMAVGFEESRKWQPFSTGLFRVCYKSVLYSFFYPLS
IPYMLMTFPDVEH
>AB_578
MSQGRTKVIAEAYLQGLRAFSFPIGMAVGFEESRKWQPFSTGLFRVCYKSVLYSVFYPLS
IPYMVMTFPNVEH
>ck_483
MSHPRFKVIGDAYLAGYKICAIPIGMAIGYEESLRKQPFSVGLFRMACKSLLYAALYPVS
MPYMLYNFPDVKH
>lausan_583
MSQGRTKVIAEAYLEGLRVFSFPIGMAVGFEESNRKRQSFSVGLFRVCYKSVLYSFFYPL
SIPYMLMTFPDVEH
>zaza_576
MSQGRTKVIAEAYLQGLRAFSFPIGMAVGFEESRKWQPFSTGLFRVCYKSVLYSFFYPLS
IPYMIMTFPNVEH
