# Supplementary material for: Past and present giant viruses diversity explored through permafrost metagenomics
Source: Nat Commun. 2022 Oct 7;13:5853. doi: 10.1038/s41467-022-33633-x (PMC9546926; doi:10.1038/s41467-022-33633-x)
Supplement: Supplementary file 8 — Supplementary Data 5 [file 41467_2022_33633_MOESM8_ESM.gz › Data_files/Viral_specific_hmms/Pithos_andMetaG_specific_OGs/OG0000404.fa]

>brc_460
MKRALSNAMASGKTGRELLQKALYTRISQLPDAEYFYDTVREEKYGYEPLAYDGHGYCEY
ICMKLAPYLYSSDCETSLVKRFLQHDFVLTHDSFGQVYSYPRGYGHAYLKVFFEEEGTDI
FIDPTYKQLFINKRGPMKKFFSPYAEYLYSLPSVFAGTKQDFVDLVDEIEKRKQLDLYHK
NDRSLPLSCKEQDLV
>A11_69
MKKASTLGKGLLQRTLYHKIKSLPGSEYFYDTVREEKYGREPLAYDGQGCCEQICSHLVP
YFTSPDCELSMVRNILNHDFFITRDSFGQVYSYPRGYGHAYIKASFEGIDLYIDPTYKQL
FISKRGPMSKFFSPYSEFLYSLPPVFAGTEEDFTDLVKELEERKRHDPYHKDDKSLPLSL
LEFKESGELY
>geneDY0_59
MKQTVKSSGKGLLQKTLYDKIKSLSGSEHFYDTVRAEKYGYRSSSYDGRGYCEYICQELA
PYFHSSDCRVSIFRHVLNHDFVITHDSFGQVYSYPQGYGHAYLRARFAGIDLYIDPTYKQ
LFINKRGPMNKFFSPYTEHLYSLPPVFAGTREDFVDMVKDLEERKKDDPYHKDDRSLPLS
LLHLKEEELC
>geneDY1_59
MKQTVKSSGKGLLQKTLYDKIKSLSGSEHFYDTVRAEKYGYRSSSYDGRGYCEYICQELA
PYFHSSDCRVSIFRHVLNHDFIITHDSFGQVYSYPQGYGHAYLRARFVGIDLYIDPTYKQ
LFINKRGPMSKFFSPYAEYLYSLPPVFAGTREDFVDMVKDLEERKKDDPYHKDDRSLPLS
LLHLKEEELC
>AA_66
MRKASTSGKGLLQRTLYDKIRQLPGSEYFYDTVREEKYGREPLAYDGQGCCEQICSHLVP
YFTSPDCELSMVRNILNHDFFITRDSFGQVYSYPRGYGHAYLKASFEGIDLYIDPTYKQL
FISKRGPMSKFFSPYSEFLYSLPPVFAGTEEDFTDLVKELEERKRHDPHHKDDKSLPLSL
IEFKETGELY
>AB_65
MRKASTSGKGLLQRTLYDKIRQLPGSEYFYDTVREEKYGREPLAYDGQGCCEQICSHLVP
YFTSPDCELSMVRNILNHDFFIARDSFGQVYSYPRGYGHAYLKASFEGIDLYIDPTYKQL
FISKRGPMSKFFSPYSEFLYSLPPVFAGTEEDFVDLVKELEERKRHDPHHKDDKSLPLSL
IEFKETGELY
>ck_60
MKQTVKSSGKGLLQKTLYSKIKSLSGSEHFYDTVRAEKYGYRSSSYDGRGYCEYICQELA
PYFHSSDCRVSIFRHVLDHDFVITHDSFGQVYSYPQGYGHAYLRARFVGIDLYIDPTYKQ
LFINKRGPMSKFFSPYAEYLYSLSPVFAGTREDFVDMVKDLEERKKDDPYHKDDRSLPLS
LLHLKEEELC
>lausan_62
MRKASTSGKGLLQRTLYDKIRQLPGSEYFYDTVREEKYGREPLAYDGQGCCEQICSYLVP
YFTSPDCELSMVRNILNHDFFIARDSFGQVYSYPRGYGHAYLKASFEGIDLYIDPTYKQL
FISKRGPMSKFFSPYSEFLYSLPPVFAGTEEDFTDLVKELEERKRHDPHHKDDKSLPLSL
IEFKETGELY
>zaza_65
MRKASTSGKGLLQRTLYDKIRQLSGSEYFYDTVREEKYGREPLAYDGQGCCEQICSHLVP
YFTSPDCELSMVRNILNHDFFITRDSFGQVYSYPRGYGHAYLKASFEGIDLYIDPTYKQL
FISKRGPMSKFFSPYSEFLYSLPPVFAGTEEDFTDLVKELEERKRHDPHHKDDKSLPLSL
IEFKETGELY
