# Supplementary material for: Past and present giant viruses diversity explored through permafrost metagenomics
Source: Nat Commun. 2022 Oct 7;13:5853. doi: 10.1038/s41467-022-33633-x (PMC9546926; doi:10.1038/s41467-022-33633-x)
Supplement: Supplementary file 8 — Supplementary Data 5 [file 41467_2022_33633_MOESM8_ESM.gz › Data_files/Viral_specific_hmms/Pithos_andMetaG_specific_OGs/OG0000550.fa]

>LCPAC103_122
MESSEAVIGQGFYDQLNAAGYLVLPVLSEETAVSLSRALIKKTVELIFTKKGYSVDSANY
RELKCLVDKPLRSKLGPGADTAVWRNGNTRQPIINKSTGMIDLHFQPELLETVTFNPKIV
AASAKVMSVAPEKLVYAWGPERVSIKVQGATVMKKHLDANLFTESLNYAYRIQSLVTLSI
DTTISADKSGTLNVLTHFHHFWQLAGVLFHPETGIADCRFPSSCLKSRFMELPSYFDSQY
LDQLKHYGRLYIDYLNSGCDTMDTFGKYPENLTELFDSCYHADILVDYDLIKLSIYLEEM
NWQSIQAKPGDMIFWHQHLPHRSMPNKSLVPRVVAYVNLYPAGANWNSSFQRQWVAQQFR
KAESYYVKNADDLRATNVGVFRVTNLEEHQELTAMSKLESIAAMSTKDDFRKRLSGQLPV
>LCPAC201_308
MNNQPTTLLDYKRIFDRQGWVIVQNLLDTADREALKTEMIKTMLETVFTRRGVVLDTNNP
ENLKLLTNPQLRRNTLSNPKMIWRNNNTRDPIVSKTCGMINIHFNQMILEKITFNPKLYQ
VLSSLYGKINTETGQLQPRLNLVHSEGPERFSIKPKGSTKMPQHIDANLFHPKVNYPERI
QSFYCVNTDSQITPSDSGTIAILDNFCFYFDLLGGLCHPRDGILPFPQSKSRFFCLPKKF
DSEWLPKLNQMVRLYTEFLHRGIATDDRRIQTRFEQLKKAGRYVPSQFKEMKWKAIRLQP
GDFFCWSQCIPHYSCRNKSETPRMVCYYSIYPVKNTWYNSYHHQWTKQMFLNRIFYYSTN
AGEYLQNTKNPEEYQQLQSLGAEHLTQYQNWLRSDSFRAKLSGLESWFSTTQT
>LCPAC202_147
MITTNQQTTLLDHKRTFDRQGWVIIPGLLSDSNREALKTEMIKTMLDTVFTRRGVNIDTN
NPENLKLLTDPKLRKRTLSNPGGIWRNNNTRDPIVGKTTGMINIHFNAMILEKIALNPSL
YQVLSTLYGKINSETGQLQPMINLVHSEGPERFSIKAKGSTKMPQHIDANLFYPEVNYPL
RIQSFYCVNTDSQINPSDSGTIAVLDNFCFYFALLGGICHPRYGIHPFPENKSRFFSLPK
KFDSEWLPKLNQIVKLYTEFFHRGVVSTDQRIQTRFEQLKKSGRSVPNQFMEMKWKVIRL
QPGDFFCWSQCLPHYSCRNKSETPRMVCYYSLYPVSNTWYNSYHNQWTKEMFLNRIFYYS
TNAGECLKKTKNPEEYQYLKTLGDENLTKYQNWIKSDPLRAKLTGLESWFPSTTQT
>LCPAC304_409
MDSLTVHRPTYDNLNEEGYLIVDNVLDPTELKTVKEAILEDAFDLIFSQQGFEVDPTDPS
SASLFFDQKLRAEKLGPEGKRCVWRGGNTLYPLITKTTGMIHIHFNPTVMENIIFNPKLY
EISKNVNGTPYLSYITGPERVSIKAKGSTIMPQHIDANLFYPKVNYPFRIQSFVVLDINT
DPAFKLQHSGTLCILPYFHRYWDFAGRLFHPTKGFFNCRFPEDKSRFFRLPTGKKSFDKY
FLPELKKYAAWYADFLEGRKEKPKKFGLGWGSFRKFFQMCSEEGIAVPSNSKGYLKRMVW
KPLPLKPGSMVFWQQHLPHRSLSNKSNTTRVVSYYNLFPVDREWWGSEEQKWVARQFERC
EFYYGTDWNNYPTNIINIEEHKRLQKQDNLGEIAAISSSSSFRQKLSGQGDHFA
>LCPAC401_512
MSVQCEGTTKENKRCKRKTKTGKYCVTHRKQEVLILQLSNEDNWKKSLPLKEYGFGKRGY
SVTEGLYTSEELKRLEKSILDDIQNIVFTNRNIDYQLTDYKSLQVFTDPFYRKEVLENVN
SVWKNGNSRQPFLSKSVGMINIHYNKDVFDLIHMNERPYRILSHLYGTEHLVHRVGPERF
GMKIKGSVNMSKHIDANLWHKEVNYPERVQALICVQIPDDVQPRNSGTLELLLGFNQIWD
FTSALFHPSSGLIPMPDCKDRFQRLPSDFDSKYLPELIKYAEKYRNFLHSSDQKEDEVVL
EFFKRLQKNNITVPPRDVEIKWTAIRCKPGALIAWDQRLPHRNLRNTSETPRIAVYYGLY
PVTENYYGSEEHLWLRRMFEREEFYYSINAGKYPTKVVNIEEKKHRDGLEIQEFCQTELA
KKLTSEISWF
>LCPAC403_422
MSTKNDINICPSYNAKFMESFKKDGYVVIKGLYSLEEMKRVETSIIKDVDEIVFGGEGKL
DDYESLLVFTDSKRTKTTWRNGNSRQPLLSKSCGQISIHYNQDIIDTIQLDERPYKVMSK
LYRTKYLVHTQGLEKLGLKIKGSTNMNKHIDTNLWYDEVNYPKRVQSFICVQCPDDVKPK
VAGGLELLVGFDEYWDFASYLFHPKTGLFPMPDCKSRFQVLPKDFDINYLPKLIECAKLY
RENINNFDSPLFVNWRKEGVTVGNCELKWTPIVCEPGDMVCWSQRVCHRNLRNTSMTPRI
VVYYSLFPVDKHYYGSQAHAWLRKMIESGEHYYSVNAGKYPTKITNPEEVKLGKKALIKT
DLGKKLVGEVPWFKLRSVFSRK
