# Supplementary material for: Past and present giant viruses diversity explored through permafrost metagenomics
Source: Nat Commun. 2022 Oct 7;13:5853. doi: 10.1038/s41467-022-33633-x (PMC9546926; doi:10.1038/s41467-022-33633-x)
Supplement: Supplementary file 8 — Supplementary Data 5 [file 41467_2022_33633_MOESM8_ESM.gz › Data_files/Viral_specific_hmms/Pithos_andMetaG_specific_OGs/OG0000065.fa]

>brc_111
MDPSIYSASVVHYDSYPATSSYVSFLQGQNSIDHQETSYLPPLVEDEDTKSPFSLPLRNF
IYPQALLYADMDYAFAFARKEPSYMWAFPTGEYPAGQAFISSYLTPRLIGNYNIGAWDAP
GLEYFFYRRPECFVYGLYSPDFP
>A11_431
MDPSIYAASVVQYDSYPAISSYVSFLEEGSAQGYVSNPLPNLVGEEKQDSPFSLPLRNFI
YPEALLYADMDFAFSFALQEPAYMWAFPTGEYPAGQVFFSSYLTPRLIGNYNIGVWDAPG
LEYFFYRRPECFIYALYSKDFTEEGQIPQTQILLHRDKDRLSRKKFVDEVKTTQADGLDL
FISWNPDVKQSILMALKTVKAGGSVLIRVFDPSPNHLSLLPECFENMYLFKPMLLSPFTR
ERFLYLERKKDVSCLEQIALIEQDKVKTRPEVQDWIEYENSNLNQYAQDVQEGKYFAISS
SKCYIKWNLPDHDPPNESAFRSCPDNIPYQSLDAAGRKDNTIAFAETRNHNLYLAQPSYA
GGWEYVTTISKRDTCPLNYIS
>geneDY0_334
MDPSIYSASVVHYDSYPPTSSYASFLQNRQGEALLLPNLVADEEVPSPFSLPLRNFIYPE
ALLYADMDYAFAFARKEPSYMWAYPTGEYPAGQVFISSYLTPRLIGNYNIGAWDAPGLEY
FFYRRPECFVYGLYSTDFADEGQIPKEQILLHRDKDSLSRKKFVAEVKSIQVDGLDLFIS
WNQNLKESLLMTLKTLKTGGCALIRVFDPSPNYLSILPDCFENMYLFKPMLLSPSTRERF
LYLEKKKDVNCLEQIALLEQDKVKTNPKVETWIRFENNNLALYAQEVEQGSFFAISPSKC
YIKWNLPDHDPPRNESAFRSCPNNLPYQYLDSAGRKNNTISFAETRNHDLYIAQPSYVGG
WEYVSKINKRETCPLNYIF
>geneDY1_383
MDPSIYSASVVHYDSYPPTSSYASFLQNRQGEALLLPNLVADEEVPSPFSLPLRNFIYPE
ALLYADMDYAFAFARKEPSYMWAYPTGEYPAGQVFISSYLTPRLIGNYNIGAWDAPGLEY
FFYRRPECFVYGLYSTDFADEGQIPKEQILLHRDKDSLSRKKFVAEVKSIQVDGLDLFIS
WNQNLKESLLMTLKTLKTGGCALIRVFDPSPNYLSPLSGCFENMYLFKPMLLSPSTRERF
LYLEKKKDVNCLEQIALLEQDKVKTNPKVETWIRFENNSLALYAQEVEQGSFFAISPSKC
YIKWNLPDHDPPRNESAFRSCPNNLPYQYLDSAGRKNNTISFAETRNHDLYIAQPSYVGG
WEYVSKINKRETCPLNYIF
>AA_423
MDPSIYAASVVQYDSYPVISSYTSFLEEGSLDGHTLPNLVAEQENQASPFSLPLRNFIYP
EALLYADMDFAFSFALKEPSYMWAFPTGEYPAGQAFFSSYLTPRLIGNYNIGVWDAPGLE
YFFYRRPECFIYALYSKDFADEGQIPQTQILLHRDKDRLSRKKFIDEVKATQVDGLDLFI
SWNPDVKQSILMALKTVKAGGSVLIRVFDPSPNHLSLLPECFENMYLFKPMLLSPFTRER
FLYLERKKDVSCLEQIALIEQDKVKTKPEVQAWIEYENSNLNQYAQDVQEGKYFAISSSK
CYIKWNLPDHDPPSLPCTDNIPYQSLDAAGRKDNTIAFAETRNHNLYLAQPSYAGGWEYV
TTISKRDTCPLNYIS
>AB_423
MDPSIYAASVVQYDSYPVISSYVSFLEEGSLDGHTLPNLVAEQENQASPFSLPLRNFIYP
EALLYADMDFAFSFALKEPSYMWAFPTGEYPAGQAFFSSYLTPRLIGNYNIGVWDAPGLE
YFFYRRPECFIYALYSKDFADEGQIPQTQILLHRDKDRLSRKKFIDEVKATQADGLDLFI
SWNQDIKQSILMALKTVKAGGSVLIRVFDPSPNHLSLLPECFENMYLFKPMLLSPFTRER
FLYLERKKDVSCLEQIALIEQDKVKTKPEVQAWIEYENSNLNQYAQDVQEGRFFAISSSK
CYIKWNLPDHDPPSLPCTDNIPYQSLDAAGRKSNTIAFAETRNHNLYLAQPSYAGGWEYV
TTISKRDTCPLNYIS
>ck_363
MDPSIYSASVVHYDSYPPTSSYASFLQNRQGELLLPNLVADEEVPSPFSLPLRNFIYPEA
LLYADMDYAFAFARKEPSYMWAYPTGEYPAGQVFISSYLTPRLIGNYNIGAWDAPGLEYF
FYRRPECFVYGLYSADFADEGQIPKEQILLHRDKDSLSRKKFVAEVKSIQVDGLDLFISW
NQNLKESLLMTLKTLKTGGCALIRVFDPSPNYLSILPDCFENMYLFKPMLLSPSTRERFL
YLEKKKDVNCLEQIALLEQDKVKTNPKVEAWIRFENNSLALYAQEVEQGSFFAISPSKCY
IKWNLPDHDPPRNESAFRSCPNNLPYQYLDSAGRKNNTISFAETRNHDLYIAQPSYVGGW
EYVSKISKRETCPLNYIF
>lausan_418
MDPSIYAASVVQYDSYPAISSYVSFLEEGSPQGYVSNPLPNLVAEQEKQASPFSLPLRNF
IYPEALLYADMDFAFSFALKEPAYMWAFPTGEYPAGQAFFSSYLTPRLIGNYNIGVWDAP
GLEYFFYRRPECFIYALYSKDFTDEGQIPQTQILLHRDKDRLSRKKFIDEVKATQADGLD
LFISWNQDIKQSILMALKTVKAGGSVLIRVFDPSPNHLSLLPECFENMYLFKPMLLSPFT
RERFLYLERKKDVSCLEQIALIEQDKVKTKPEVQAWIEYENSNLNQYAQDVQEGKFFAIS
SSKCYIKWNLPDHDPPSLPCTDNIPYQSLDAAGRKDNTIAFAETRNHNLYLAQPSYAGGW
EYVTTISKRDTCPLNYIS
>zaza_419
MDPSIYATSVVQYDSYPAISSYVSFLEEGSPQGYVSNPLPNLVAEQENQASPFSLPLRNF
IYPEALLYADMDFAFSFALKEPAYMWAFPTGEYPAGQVFFSSYLTPRLIGNYNIGVWDAP
GLEYFFYRRPECFIYALYSKDFTDEGQIPQTQILLHRDKDRLSRKKFIDEVKATQADGLD
LFISWNQDVKQSILMALKTVKAGGSVLVRVFDPSPNHLSLLPECFENMYLFKPMLLSPFT
RERFLYLERKKDVSCLEQIALIEQDKVKTKPEVQAWIEYENSNLNQYAQDVQEGRFFAIS
SSKCYIKWNLPDHDPPSLPCTDNIPYQSLDAAGRKDNTIAFAETRNHNLYLAQPSYAGGW
EYVTTISKRDTCPLNYIS
>LCDPAC01_59
MISIEKQLDEIDITAHEKRDYSTLKKRYTWYIDDIKRKLMRTHSKIPVTRGTIKGFELLS
FKEVKDSYGINNTMFFNSELPGGFIFAAKEFFELKNDNWVFCSLYPRKVIGQTTAAERFF
GPEGKKRFLIDTYNLIGSNSSNWLGGSRVDGPCSYYLDCDMTKSSSIISVARLVRKKFPN
GVGVYTADGGIGYDEKDRKRSKEQINSILLAGEVICGIMSVGYRGTMIVKIFSGLHEWTH
QLIAFISLFFTKVTVRKIFTSNPLNRELYVIASDRNKTIPKFTTKIIDHILDESGVGTFG
FSGEQILKISENMDKFALRQISHYGKINTPPKFNTERYFEHIGE
>LCPAC001_137
MDPVIPMCKLWSSFKKEKIVYKSPVPYKTSKIEPTAYDLVDSNPNEYIKPDIYNQYLLEL
DNHGNPLKPEIFKDLEKKANPFESIGTSIFIDRSSVELANLDAIFKLTKPFLGLLGTVLS
PDIRGGQDFIFCVLNSVSGGFTQYIQYRKKRTIGFGMSPKPKNDSGNPNRNVIETNGINI
FHIELGSDLSGNVCTNGNGLSKKILKYHPYGLDLVVAGGMFDYDDHRQRNFKMLVCEILV
ALKSLSKTGKFACKIYDSIEPVMVELLYIVATCFEKFYIIKPASTRPSSSNRYIIGVSLR
KGEIDTQIKILNDLASTDEVPKHIIIYNQIDSKFVKYIYKNNNEVMSNQIKYLKIINSEQ
IHYNKEYNLVRFSYLWDIPS
>LCPAC101_459
MDPTLNLISIIPSRTKKASSVKIPKSYEAPNHGIPVLDIHNGSVNIPKSMPLNHPYEYRK
VGKSIFFDQSAVQLANIDRILSVTPLIGGYFTKQSDKEFRYCIINPGSGGYDSYLQYRFP
VCYGFGYTYGPNMKQFKENEKYIDTRSERYMNIEISRRNYITLDYKKISNKLSQNKSLDL
VISSPLGEKVRKNEQIQRLAAQLYIAHNNLNSDGKWIVEIDNLDVADSINTNNRTLHIPT
IQMIYIISLCFKKIILFKPLINPNNTYFLVAEVPIPITINPLLDEIIKFKSYPSTLIDNR
TIDPNLIKYIQDIRMDIEQIIQVYNNIEFNYPDSLIYWDLPGNIDRESKISNITYVNREL
IISETPITQPYDFTYFRYGKDREGASYPVSVDGVRSISSDTYEGIKMQTLESIK
>LCPAC102_203
MDPTINLVTVKNSFIQTKDDRDKDIIYPPKYIADNREIPIYKYIDATNYPAQIILPDNNE
YGPYMPSKIGNSIFMDNDAIKLANIDSVFKFSKHQGGMFGPQELKPFRYIGINVGMGGYH
QYLQYRLPLCFGYSISSINTNNINESLLDIRHERFKKIIGNDHTGNIITNVNSMLDEISN
IDSNNIDLVVSNMTNNRRNDVVFIAAEFIISLTLLKRNGYWIINLKNIDDPIKDLIYMIS
LVFDNITIFKPMASHFKQDIYLIAEGPRMNTNIIEILTDIIDAKKHKMYPEKLLSNRSTG
FDIYIDNILLYIMNIQNYENILYRHDKALVMWDLPGNLENKNLNPLLYTYGKKRDNASGP
IILTLDQLEKDKIYVLKKQDDDKQKQFIEYKQRTQISNIPDIAHPRMLSPRTISPRMQIQ
QSTITY
>LCPAC103_62
MRHTNYDSIDLAYSYLQCQALVIHPNIELKNIALLEPIITHFHEVISRMVTIKAVKKSKA
RIIDSIFARWYFAQFVHDRCELNYYIPYNAINFQTIHEDLEYIYGEAQPILAKQVIEALN
LTALCNKAVGEITAYIKNGEYNSPYQIHKSITTKYISLALEGITVTTGFRTVFVTKSVYN
SLEQSYQRFSDKRESLDVLVWSLVNRYMSLKIYNLQLAILPSLYKELQRTLDLQFETFAS
GINKFYDHYCSLFYDIEVNFGSRGSFFGFTPKKGFYSVNPPYDIVIIQLAIARVLAALKI
ATQKLGFFISLPVWDRASLTILQRTRTIRMPEHITPFPAVEQIKHSGYLQYHKIFHESDF
AYYDYQSAKIKKVSNTHIFVISNEDLTSIDFDSIFETAKMTAKAVTETPISFDNIIQAST
DPTVAYLKLRDSFTTDRPDDTRESMYKLLATETLIPSVAEKPGTERTMERVQHLLQLLPA
DNLINTFLDVGCGNAEITVAIAQAYQIPAGGVYCADVFPATEFTTPTVQYSQVKDNHIDL
PDQSMDLITAFVAMHHFENFDAMMKEINRILKPGGYLFFREHDVPLTRNEVIVKYLDELH
TKYADHPGGPINYLNRANLKSTLVTDFGFIHIDDLDYPYPSNPQQLYHSLFKKAGPDLPQ
RTSTKQFLSVAGYDNYKKLSIAKPAYAKIGNFSRIRSATNPFEKIPFPILAGTATTRAGL
KLANIDAIYGITMHRTGFLAKNTNNQLIFADLAGGPGGFAQYLLWRDNIAMGMGITLRTS
DRGLAWDTKLLDLTRFSRSYGVDNTGNLYTNTTAFPEEFLRKFPDGADLVVADGGFSVEG
REEQQEQLSTRLILTEMLTAIRILGNGPSVFVCKVFDSLTLMMAQLLYLCANVFEQIDLF
KPVSSRPANSERYLICSGFKRAQATDIAYILDQANQAYADGKTPFSLIDNELPTDFLDWL
KRRNDSSINLQLKSAIEIIKLARSIQESRRLKLPTTQLNLNRALVVWNLPDGLDILSPAK
GVRTGARSRPVRSSGLSRRS
>LCPAC104_141
MDPTINFCKLHSSFEIKTDISIVKKEVEIFIWKEDISYFEEDIIFSEKDPEFYNDIIDLE
KYNRLKIIKNTYDNDNFIRIRNVTNPFEDIGKSIFMNRAGVKIANIDSIFSVSSDDYSLL
NQKSSKQNFIFCDIAGAPGAFTQYLQWRIPNSKGIGISIKSKIKWNEKLLNINNFEIYYG
DSNSGDLLIESENFIKYIFEKFPDGIDLALADGGFEVVGEEERQEVLSISLILSEILIGL
EVTKKGGNFFCKIFDTFTKPMLDLLFILSISFNKIVIFKPMSSRPANSERYVVCLERNNN
RNVIQILKKIFKDDNFKKLMLHSIISKIPDTFINYIKDINNLSLNNQISAGERIIKSMGG
LDVDIPKFNLNRALIVWNIPGNK
>LCPAC201_108
MEPPETILFPPLSGPNLGFQPTIQLPPISLSPQHVVPQQVPSIQVPSTLPIGLPEQPVTS
PFSPEEKLSYQTWRNLYQDPTLLLLDPIISWNNRRGISTENFLVPDPLTLSPDEPIKIRI
QSDIIDPDSPLTVSNDIIDSEIYGILQESRDLSPPVIFSPKYRNMTNPFEQIGNSSFMNR
AAVKLANCDAVFGIAGGAKGGLLLPKDDKPLVFADLAGAPGGFTEYLQYRFPDSYGYGIS
IRSKNKSLQWDNHSLEKSRFYTTDGKDGSGDLLINADWMARWVLNKAPMSGMVTNIKLRQ
GRGVDLVLADGSIDPTGKEKLQERYNFPLLIAETLTALQIIWKGGNFFLKFTNLATVYTA
DLILLITNLFQTTYIFKPISSRPGNNEFYLIAKGYKGFPLATKTVDVLRQANRYQSSGRT
VSRLLTGTYPHFWKQLKIFNKRMLDRQTTVDRAKIEIYNSQDDSKIIRKYIPNYQVKYSL
AYWDILSADPIRKLRRKSKRGEPFYI
>LCPAC202_187
MDSPNINIISPPHILRPPPIIISDQPTQTGYTKTQSMFPRGTLPSLRKSEGLTSLPPITI
LSPASQNSRALPKIKLQHPIQGSGSILRGNILSPISSSPVTSSPFSPEETELYRAWRTLY
RDPTLLLLDPVISRNNRKGHFNDPFPVPSPLNLSQDEPIKIKIQSSIIEENLPLLVSDNV
INSKKYKILQTARDSYPSIIFSPEYRNLTNPFEGIGNSSFMNRAAVKLANCDAVLGIAGG
AKGGLFFPMDDKILVYCDLAGAPGGFTEYIQYRFPDSYGYGMSIETDKKSLQWNTRSINM
SLFNIYKGDGSGDLIVNADAMAEWILNKAPMYDKTPIAKHRRGKNVDLVLADGSIDPKGK
EKTQERYNFPLLVAETLTALQILWEGGNFFIKFTNLSTEYTADLILLISNLFESTYLFKP
ISSRPGNSEFYLIAKGYLGIPPASKTIDLLRLVIKKHRSGETISRLLAGNYPHFWKQLKA
FNDKMLVRQIKVDTAKLEILASKNSPDVINKHIPRYQVKYSLAYWNILSADPVKNLRYKS
KRDTPIYI
>LCPAC302_105
MDPSAIKCVYKDTFESKKDVPIKLHTYNRSYKYSINKTPKIMGTGQDIFENVSVKPFRYR
DSIVLADIDSVFNFSHHTSGYIMKQETKDFTFATIDDGPGKFTEYILYRNPNSYGFGIAQ
IEHPFDTDIIDVTHFNITKGESGFGDINRDYKSFIKYVRSTEVSGVDLVAANYNYNETKK
GFVARLLTALGTVKIGGTFICKISNIKDPIMIQLLYITSECFSKVTLFKPVSTPMFSNLY
LNSYYIIAEGANKNNIEWISYLGKYVDRLDEMKIEVDNNFVNWIQDYLVLMADYVNFISE
NEIDTYKCKAIWNLPQL
>LCPAC304_474
MDPSEGACRVYDTFTEEKPAYEPADFPLPFVVESPSSLTLGIKTATKKPVALYGNKKMYE
ELQSFKEEASPFIRNVKDTANPFSKLGESAFHDKNSVKLANIDAVYKLTGHYSTLLKQRL
DQTYERVGTTTSPAYKQPVGLFKEDKDFIFCAVNDEGGGFVNYLQFRIKHVHGYGMNEGG
WNIAKLNTGHFTPTYGDNGIGDLSTNWEYFIGMVRRRVPKGVQLVVANGGHNKKETNLFL
EEALVGIGCCGEGGSAVIKVFDTTTRVSAEWLYLFAQCFEAIDLFKPVTSSPFSSEKYLV
GLQRRSDDVVNLYIEMLKKVRTSFDHDAHGTHDTYVSQILKEPLPKDFVGWLTENNNTNT
SHQKKIWERIVRLQRDEKVDIPQYNLRTALKIWSIPGNIPAEREFKGV
>LCPAC401_186
MDPTTFLSRDDEIRNIEGFKYIHSPPSSSPSLFYAEGRYERLLDERKIYDTSLFENMSTI
VDPFSHLNQVFILDRGGLVMANLDSIFDITHSVTDFAAKRTIDKLSFIDIEGVPGGSIQY
LQYRFMRSEGLGFAKRRGYKGSIGWHEIVTNKVVNNSEFDTTVMGDEMNGDVEIEWELFK
EIVMRRYSKGVDLCSYHGNTKEGIFLCLSVIKKDKDIIIKMGDTVSLEDILLIHSISALF
DEIYLIRLASTNKFSPDKYLVCKGKRKLDEEYIEIEPSEEFTTWITMINNLHIDDELYYI
GEVKKAINGDYRPQYAVDLLRVLTLWHLPDLRMNKLVGYNLVYR
>LCPAC403_183
MDPSAWFSRGEKPPKLKRFSFSEESKISREKKFYTEDRYERLVEKRKIYETDLFKNVSTL
VDPFSDVNQVFILDKGGLVMSNIDAIFDITRSRTDFSSKRTEDNIKFIDIEGIPGSSVQY
IQYRFMKSEGFGFAKRRGYKGSIGWNEIVDARVVNNSNFNTSIMGIEMNGDVEVEYSYFK
DAVLLLYPNGVQLCSCHSYSFQGVLLCLDSIEIKRDIIVKLDDTISYEMVSLIYSISLLF
NEIYLIRLVSMNKFSGEKYLICKERKVGEFKKAELSEKFVEWITEINDLHIDDELFYIAE
VNRAIKEGKRYKHRYVYDLLKINTMFMLPDVNRLIGFESVYR
>LCPAC404_88
MDPTIALARGDKADYPESYSSDITELKISSDNYPDESRYFSGDSYERLQRGREIYKQRSF
SNIATFVDPFTKLSQVFILDKGGLIMANIDALFKITHDVTNFITKRTSSKIIFVDIDGVP
GGSVQYLQYRFLQSAGFGFAKRRGYQNSPGWSTAVTNMVVNSSDFETTYMGVEGNGDIAV
EWRAFIKKAKDRFPAKPKNVKQGNFKDTVNTAINVCTFHGEPKNVKQGLLVCASTVEFGG
DITCRFGDTVSTTTASLIYLVSLCFEEIHLIRLISTNKFSPEKYLVCKRKKENIQIYLDM
METPERINPSDLPIDFTKWLTKINDIHIGDELFYISEAQKAVKERNNYIHPYAYDMLLPL
TLFHLPQPDPLKLLGFELIYN
>LCPAC406_299
MDPTTFLSRDDEIRKLEGFKYIHSQSSSSPSLFYTNGRYERLLDERKIYDTNLFENVSTI
VDPFSQLNQVFILDRGGLVMANLDAIFDITHNLTNFESKRTIDKLTFIDIEGVPGGAIQY
LQYRFMRSGGFGFAKRRGYRGSIGWHEIVTNKVVNNSEFDTTIMGDEMNGDVEVEWELFR
DIIMRRYSKGVDLCSYHDNTKQGVLLCLSVIKQSKDIIIKMKDTVSYDSVLLIHSISALF
DKIYLIRLASSNKFSSEKYLVCKSKNKLDEEYIEIELSEEFITWITMINNLHIDDELYYI
EEVKKVINGDYRHPYAYDLLKVLTLWHLPDLCVNKLVGYNLVYQ
>Orpheo_GVMAG_119
MDPTYEETSADPCCEQIPVTYINTIREIKSPQIQLSRQRDIDVIFCAKRLYEENDRLKKK
ISDSSSIEYRRARKVTNEYENIGSGPFINRSAMKLANLDALFNFSLHTGGFLNFQTPGPF
LFLDIGGGPGGFTEYLQFRRPGAVGYGLTLKKTLDYVRENIDMSRFDILYGNDGTGNILT
NWKYIISETKRDGNSIDLVVSDIVVSPKSESDVRNMEKLNLIPNILTIIVTLSILRIGGN
FVFSIFEANSKISGQLLFLLSCCFDSVSLIKPVTSRPANSERYVVAQGFLGDSDRTILDL
LTQVIEGIQSDEIPVSLFNDDLPLEFIEWLTNINNLCLEIQNRTLEDIHKFMIGNKIRTV
KANLAKCMILWNVPSA
>orphe_1101
MDPTELILRYTKSSFNAEDPSIINERNRPPYYSLENDRLDIVSVLRSLSPQIQTYSLKDY
YSANTDLLLKNYADINAGERFINIVNKRTNRNINNEGEYYDGINSEILNSRSALKLANVD
AVYGILEHMSGLMTTRIGGIIYYVSIGHGTGTFLEYIQYRRSDAIGLGMTLRSLDKPLDK
NIIDTSRFYPITGKDGTGNIIKNYQNLIDNALDMSNDGMEYVFANSGMGGDENKVDHELL
VSRLLLTEIFVALRTLRVKSALGKGGIFVCRVFDTVTPLSLDILWLLSICFESVSIIKPV
TSRRSESEKYVVAYNLREHGIVNPVSELISKILDKYGELKEGETIVRILADGTIPGQFKE
WLTDINEYMYDLHDKVEGSAPLLNLQNALYVWNLAGYK
