# Supplementary material for: Past and present giant viruses diversity explored through permafrost metagenomics
Source: Nat Commun. 2022 Oct 7;13:5853. doi: 10.1038/s41467-022-33633-x (PMC9546926; doi:10.1038/s41467-022-33633-x)
Supplement: Supplementary file 8 — Supplementary Data 5 [file 41467_2022_33633_MOESM8_ESM.gz › Data_files/Viral_specific_hmms/Pithos_andMetaG_specific_OGs/OG0000558.fa]

>LCPAC304_241
MQHCPAKAKSYKKKSGKCGCCCCTRLIKRVPYATISNKTAASDTGAFISFLPDGNVFNLW
AAAPAGLNPTTTCINGPLGTLFDAATGLLTIVETGLYEITLTGDWDPATTNLSTQTDLAL
AVRINYVTLIEPTKRCINGALLPTTRNYSGQPGTAGNLATATTVTAKLVLLQGDVLQFQA
IAQLGSGSTPENFMFQIDIVQHSRLDKAKVEAAVFA
>LCPAC304_245
MGHTKKKCGCCCQPPRVKRLPYATISDKNADDELGSLFSISPVTETILWSAATQPSGNTC
LNGPLTTWFNTSTGIFTIQESGLYQVQFMGKLQPDPSISGTVTVTILRSLRDATKRCANS
NLNPTNTDDFSSFVNGSTSVSGTLPLVVGDTLAFQTQIIGFSGTAQAFFEINVVQLSRAD
IGKIEF
>LCPAC401_123
MNYDECKKHDCGKKKCYKCRQFITASITFNGTCTEDKLPEGIIIVGTFNLVKEWGVVFEF
TNGNWVAMPQTEDFFFICGSDDSIWFTKPKKPSRNVIDVFCAREWDTLFDCENGKFYVLM
CKKVSNNELVEHDECYKCTKKQLVWKLECTLMKSGSVFKCEKIVPGRYVVQTLAELNAIV
PGVGACGLVIDTGLVYFWNDGSQEWDLANIEPPFVFKGPSIPEDNSFFCMWWIDEGVVPA
VTYSEFFNLEPGAQLFDTV
>LCPAC403_301
MGRDHDKCDKCHKKHCICDESCEERRKQMITAGISFSGICVKDSPPTTVEPNGTFALVKE
WGVVLQSDGAQWHSVTVTDPFFFFCEPDKSIWFTKPGKRSINSIEKFCARKGDTLLDCQN
GKIYVLTRQEVILPSCDDPCKPKRKHKFFGCDLIWVLECNIGGTGFFCENILSGIVADNL
AALQLIVGSDGDLAFLLDTGEIYLWDGNEWILNELINQTSVYRDDSKEGENCMWYAPFPF
VGPAVTYSMFKGLSPGDLLFDTNLGGLWKFISECVWEFDCQIRTDPNILSVTGDAIDQPV
PDVGIIIVGLNIPVQPNTWVAGIPGVWEATSEGLYFVSYTIVASTTDGGSELGTLRSFIA
RNNLFLTGEVYQSVFPTPGENAVYMSFSSSGYIPLTVGATVSINLEKIIPGGLTIVLDTV
RSIMNVHKVQG
>LCPAC406_324
MDRDECKKHDCGKKKCYRCRQFITANITFSGLCTEDTLPQGIIIVGSHVLVKEWGVVFQF
TNGNWNAIPQTEEFFYLCEADNSIWFTKPKKSSRNVIEVFCVREWDTLFDCDAGKFYVLM
CEKIPVGNHDCPKHRLVWKLECTLMSAGSVLKCEKIVPGNYVVQTLAELNAIVGNPGEFG
LVIETALVYFWDGALWQLANITLPFVFRNGSDNNCMWWVDDSVVPAVTFSVFCDLSPGAQ
LFDTIEGILWKFIEECVWEEECQLLPAPNFLSVIGDGGEGAQTLNNDGTPTIIELDTFQG
GPLFTWATAGTGLFVCPSSGIYKVSYTIAMGTQTPAPADPDDVLPEFSVNGTVASGISYQ
TIESIPAAATITQSWSSSGFANMVAGDTLSLRVNRISINLLISVRISHTILNAFKVKNTG
>LCPAC406_325
MGHDECKEDDCGNKKCYKCRQFITANITFSGLCTEDKLPKGIIIVGLHVLVKEWGVVFQF
TNGNWNAIPQAEDFFYLCEADNSIWFTKQGKPSRNVIKVFCAREWDTLFDCNSNSFYVLM
CEDIPNNGSVGYHKCPKKRLVWELECSIDTSGGLKCEKILPGMVFQTKAELDAVIGTEGD
FALVVEQSLIYIWDEESGWVVQAFTRPLVFRNNTNGNCMWWVADGVIPAVTFSIFCDLSP
GAQLFDTVEGVLWDFIEECVWEEQCQLIPAPNFLSVIGTEQEEQTLNNDGNPTVIELDTF
ENPLFTWAIAGPGLFVCPSSGIYKISYTVAMSTVTNAPANSDDILPEFSVNGTTASGISY
QSIESVSGPNSLTQSWSSSGFAIMKAGDELSLRVNRIGINLVIQIRLRNTILNAFKVKNA
VLSL
