# Supplementary material for: Past and present giant viruses diversity explored through permafrost metagenomics
Source: Nat Commun. 2022 Oct 7;13:5853. doi: 10.1038/s41467-022-33633-x (PMC9546926; doi:10.1038/s41467-022-33633-x)
Supplement: Supplementary file 8 — Supplementary Data 5 [file 41467_2022_33633_MOESM8_ESM.gz › Data_files/Viral_specific_hmms/Pithos_andMetaG_specific_OGs/OG0000161.fa]

>LCPAC401_24
MIRCYGIMKKKKRECKGHRKYNGYCNHHTDQDLTGRPTCIALNTRGVRCMMPKEGKYENQ
CILHSWHSAYSSVRYWSIFNDKEIVISPTIQHAEIYLEKHENSNVFPQTWCKKYETYLEK
EVSLTKMDVLIDLINEFIGIDYIWIAIGKLFQFGSLAIHVVGTDCKTELGDASMYCVKIG
KVYKRSNLESQKIIT
>LCPAC401_25
MINEFIGMNYIWIVIGIRDKLLTIDVVGMDCKHKLKKPSSIYCVKIGKVYERSNLESQRI
II
>LCPAC401_26
MEKHDIWIAIGQYYGSLTIDVVGVNCEHMMKEASIYCLKIGKVYERSNLESQKVIS
>LCPAC401_28
MTQCYGITLKEEKCEKYGSYNGYCHKHTNQDLTTRPTCVALNTRGVRCMLPDHANDKCRL
HLLGVDWTKHWSIFNDETIVVLSTLWQAEDYFERHEVSSIHPHPWFKSQKIYLTKEVSSM
KIDVLIDLINEFAGKDYIWISIDNHAIFSYICIIQVDCDFKCPKNSIYCLKIGKIYEMCH
LENQKFF
>LCPAC401_539
MSSHSEGIIWQSEINCYGIISDDTYSHAEGNFTIAQSHTKEERCRKPGSHNGYCRQHVYQ
NRTCRSTCVALNSRGIRCVMSDYLNDKCRLHNTWRLDLTVYWSIVNDKEIVTLSALQHAE
DYCEKHEKRHCFFHHQHKGHEAYLTKEVSLTKVDVLINLINEFIGRNYIWIAIGKRYKLL
SIDVVGVDCKHKLEEASIYCVKIGKVYERSHLESQRIIT
>LCPAC401_540
YFEKHERSNVSSHHFCKGHGTYLYRRYSPIKIDVLIDLINEFIGMNYIWIAIGQRYKLSD
IDVVGMDCKHTLEKASIYCVKIGKVYERSNLESQLIIT

>LCPAC403_26
MDTYCCGITKERKRCKRYVPIKDLCHQHTNQNLTRKDWVEYWSILNDKEIVVLPTLQYSE
EYIEKYIEKYEESSCFPHSLYKGYKTYLTKELSLMKIDVLIDLINEFIGIDHIWIAIGEL
DKFPTIDVVGLNCKHKLKKASIYCVKIGKVYRRSNLESQRLIP
>LCPAC403_27
MSAFCFGITEERKRCMRYGSNEGLCHQHTNQNLTIEDWVDYWSIINHDEVIVLPELQYDK
YISEKYKESLSYPHYLYKGHSTYLTRELSPIKINVLNDLINKFIGIDYVWIAINEVHWIP
TVDVVGMDCKHELKNASIYCVKIGKVYKRCHLESQKIIT
>LCPAC403_28
MTETQKERRDRTTHWSIIYGNTLIVLTTFQHVDEYCYEHINSRIVIHSCYKENHGAHLTK
KVSPVKIDVLIDLINEFIGIGYIWIVIGQRYGSLAIDVVGVDCKHVMKEASIYYVKINKV
YERCHLESQWIIT
>LCPAC404_174
MTQCYGTTLKKKRCKKIGPNNGYCHHHITQDLSTRPICTTLTSRGVRCTLPECNTYNACE
LHISSMRNTNAWVIKNNKTIVVFNRFQKMEDYLQRSKHNFIIHRQFFYEQSHDHLTKEVS
PTKIDVLINLINKFIGTNYVWIAVGLHLRMRTVEIVKVNCKHDLKNASIYCLEIAEIYNI
CDLSSQIVIP
>LCPAC406_176
MIKCYGTTLKEEHCKRPGPNNGYCYQHTNQDFTGRPTCVAINTRGVRCMLPKYSDNKCTL
HVYKSDWTKRWSILNDKTIVVLPTLWKVEDYIEKHENSSVHPHYWYENQEKYLTKEVSLT
KIDALTDLINEFAGKDHIWITIGSHFNLPYIDVFQVDPHFQYSEAFIYCVKIGKVYEMCN
IENQRINQRFDF
>LCPAC406_178
MSIFCLGITKERKRCKRYVPNRDYCHHHTKQNLTSKDWVEYWSILNDKEIVVLSTLQYSE
EYLWKHKNSRFFAHYIYKDYKTCLTKELSPIHIDILIDLINEFIGINYIWIAIGELDRFP
IIDFVGMDCKHKLKKASIYCAKIGKVYERSHFESQRIII
>LCPAC406_179
MKTQCLGITKKKKRCKRYASNNGYCHQHTDQDLSDKCLSLDIRGVRCMIPKHFDNKCSLH
MWNPNWKEHLLAINHKEVLLTTLGNMEVYFNKHRESKIFPRHCYNTYLTKEVSLTRIDVL
IDLINEFIGIDYIWIVIGQRYGSLSIDIVGVDCEHNMKKASIYYVKIDKVYERSNLESRR
IIT
>LCPAC406_180
MNCHGVTSEGEGCWKLGSNYGYCHQHIDQCHAGRSRCMAINTKGDKCVLPEDYENKCHIH
LWRSDWATYWSIINDKEIVMSPTLQHYREYTDKHIGSTFRPFALYKKNYHTYLTKDISLT
KIDVLIDLINEFIGRDYLWIAMGKCRESLAIDIVSMNCKHNLEEASIYCVKIGKVYERSN
LESQRIIT
