# Supplementary material for: Past and present giant viruses diversity explored through permafrost metagenomics
Source: Nat Commun. 2022 Oct 7;13:5853. doi: 10.1038/s41467-022-33633-x (PMC9546926; doi:10.1038/s41467-022-33633-x)
Supplement: Supplementary file 8 — Supplementary Data 5 [file 41467_2022_33633_MOESM8_ESM.gz › Data_files/Viral_specific_hmms/Pithos_andMetaG_specific_OGs/OG0000758.fa]

>orphe_322
MSIFPSEIYVKILSNHIGTDNFMPSYVGITQTLTKETIQALDNQLIIYIIQNIIKIKDMG
SDIYKAYNLTQLLNLININLDINKEFVRIREYDFFVTDQFKNFLCIHFIGDFPVLQYFNI
MEICTLIKILYGVSYDIYRSMTRVKNTITRALEIKYSDEILKDIIDSVYSDNILNRKPKN
SLIGDVNKYMVKNSEVFEVIEELIKFNRVNLIPYFWNKLDTTRKSTFPNLEYLGNDTVSA
KSIILDPNVDMYDVDDVITEYITNTRDLSIITEFNNQKVKRLYKLNYNKLNRCKDPVTLT
KVMMSDNNIKKLLPENFIDGYNSLPFSSGMSASYYLSGLAVRYNREEILDENILKYIELA
VKSDKESVENFIIKSLYCPSILNKLKEPFPKYRNSIQCWNSLFYMIRNNSIQFVLNTFDR
LYESNMSASGGTNLAMACVLCPDYRISIYWYFRYDDPLGNLLGNFDEWSKSESYIRSDFP
NPSNI
>orphe_699
MSLPIEIQATIIVKQVMAGDANAINYYTIVKQQLIDDNARKSFDRYVRNIIISDAIGIKD
NNSDIYLAYPDVQSLLSFIFYGVDLNQEFTRIRDYNFFITEEFKNFLCKNFIGNYYILSQ
LNIMEICILIQMFYGVSYDITRIRMFSKLSNCLTRALEMKYTDNIMKTIIDELYTPDVLN
YQYLHEYELQNVIIELLNFGRRELNEYFWSKIPDYKRKGVFKNVSMTSPLPSDRELVILL
SNKTSVLAEYIVRTGDISILDGENKFNISLDIVNETRDPITLVNILLNYNPYLLDNPEYK
GFREGLNSKQYIKEYIPSYYLLGLAITYNMKEITDPILLESIRQAVTDADYSLRKFRSLW
QTYSPTILKYIAREYFDHISLFGFWNNYYYYMQNLRNMDLKRNPNIPENVDSVSQQQELK
IQAEQSRSINGSIYVASALLLCHDVNVLLYWLFKYGDGDDPITDSFQSWSKYELYKRYNI
QNPYQNPNDN
>orphe_701
MEHIPQNVPLEIYTKILNELIFTKDFNNAYLAIISGLTNEKRNLLNNGIKLYIINDIIGI
NINSTSKDIYQAYTFINIMNFLHYRINLNKEFVRIRDYNFFIDDKFKNFIGNHFLGSQLN
PEYNIMEVCTLIKILYGVSYDINQENHGINFVYRALEMKYSNILLKDIIDNIKISYDISI
ILIKYFIIFNKLPLIHYVWNKIEENKSFNINSDDSIRTIIINMCRSGLIENDDWAIVDNY
IINTEDLSIMDDLKKVTRGRKKYGLTDRVIAGCKDPVTLTKIMIQNINNPNVKLQKDFIS
GYEEATFNNRMNPILYLNGLHVRYNCRNILDPRILKSIDSACKALLSSDKHMYYIHNSYC
PYIMNLMYKLKIIDASEFSDHLYLSEYWNILSYVVNNNDRGDDFFMEQYEIFDGVGCEYA
AILALWCPNIDLSLDWYFYKSNEIFGNFKDWSLYNTYLRFNR
>orphe_1174
MSILPTELYVNILSNQLGTRDFINSYRGIVSTLSSEGKDTLDKQLSQYIIRNIIGLNDNS
DIYKAYNLEQLINLLNFNLDLNQEFVRIRDYNFFVTQEFKEFLGRYFLGDYPILKQLNIM
EVCTLIKILYGVSYDITRSMSEINNTVVRCLDMKYNDRLMKEILDKIYPDKRLNGKNVNM
YNQSEYYTIEDFNIISLLVKFIEYGRQTLLDYMWNKLSEQRIMEIFPELNPDDQSIPMRK
MLLYIIKIDRYHDPRLIGNYIVNTGDISILKDINYDLDFYSLDGVMDPVTLTKIMLENNI
ELPEDFLIGYNEGEYNDNMNELEYLYGLSIRYNRREITDENVLNSMKMAAKKGKNGELAN
GNIHVIRQTYCPTILRELYDVDIGQYNTLLEFWNGMSFYVRYEGDTDGVQEKLVDMFNGR
IPESGGTDGAVLTLLSSDVNISLYWYFRYGTSSELTGNFKRWSKYKEYKRLKAKNPNGN
