# Supplementary material for: Past and present giant viruses diversity explored through permafrost metagenomics
Source: Nat Commun. 2022 Oct 7;13:5853. doi: 10.1038/s41467-022-33633-x (PMC9546926; doi:10.1038/s41467-022-33633-x)
Supplement: Supplementary file 8 — Supplementary Data 5 [file 41467_2022_33633_MOESM8_ESM.gz › Data_files/Viral_specific_hmms/Pithos_andMetaG_specific_OGs/OG0000642.fa]

>LCPAC401_196
MEKYDLSKYNIDHVRTKWTQCINIFLSTAISNKVTYFITDPLYLDSCYKISHPCYITVAF
IYVKKWPGRIFICYSDHYTGVYKRIGKKNGYLHNNDNLLVGSTIQEDHNVFYIPGSRSPY
YIYVDWISGIAHQTFKISTFSGSLNTWINELRANVLEYIIINWKKLFKTIAEKNIKILSV
TCNDVHNVSSMITVKKIEFIFIYCNDTIFYFFSHIHDVDRKEYKCDRNNSLLEGYEWNSL
YIVKKTPERIEMKWCQILD
>LCPAC401_489
MEDIVNKIQCLCGKIAHFQCKKCKTIKYCSSKCKKKNRKKHEKVCSKYLDRKIPTKEEDD
QCIEDLVDDMIDQMLRDNKCPCGRKAILICPQCKTSVFCSKECLQKDSNQHMKTCSEKQM
MINLKVHLNKKD
>LCPAC403_187
MNLSFFHSSSKTEMDEYMIKNHVISKWTIFFKSFINDAEKAMTKRVIVHVSTDEYTFAFM
QDRRISKDAIFYSFSSHSDGVFKRIAEKYDYNYECSSENIIKGKYEGPSFFFDVSACKNP
TYVVVKWKTGKAYDERKF
>LCPAC404_102
MSDQKSGLCSCGSIANKHCAKCKVTWYCSRACQEKDRKYHKLICDENNGNLLTNKLIYHI
NHNWKTQFELFRKNYGNYQHVNMLDQPYVVKYFISCVSGIENISDYITLAFIYFKGCPDT
IFYGLSSNPVGLYAAIRAHGDTFQCDKNNVLCGNETDHVFICKISKHYKPVYHYIDWNTG
RWYNKYTIDKYRKYMGLKQLS
>LCPAC406_312
MKGSYPCCKDNLLVGSTTGKYYNICNVSEIHNPNYTCVVWLSGNVHQTFKISTFPGYLND
WIYELRFNILNHIMVNWRKLFNMIAEKNIKTLSIIADDAYVFYDYSQKLFSLYSSIIEIS
YFHMLMILIGKNISVTGKMLYWTSMRGVSYIL
