# Supplementary material for: Past and present giant viruses diversity explored through permafrost metagenomics
Source: Nat Commun. 2022 Oct 7;13:5853. doi: 10.1038/s41467-022-33633-x (PMC9546926; doi:10.1038/s41467-022-33633-x)
Supplement: Supplementary file 8 — Supplementary Data 5 [file 41467_2022_33633_MOESM8_ESM.gz › Data_files/Viral_specific_hmms/Pithos_andMetaG_specific_OGs/OG0000316.fa]

>brc_118
MSYNLEQLGCTPFQVNQFGPEGNGSFVYCTPSGSQNSCFQFQNPVDVWVCPSIPVPGAGG
GVVQQPINGGVAAQNAYLQNQSFQNGQAYLPNGQAALAQSYLQGQALQNGQVLLPGQNVQ
GLAQNALYGARTF
>A11_438
MSYNLEQLGCQPYQVNQFGPEGNGSYVYCTPSGSQNSCFQFQNPVDVWVCPSIPVPGAQN
GVVQNGFVQPGVAAQNAYLQNQALQNGQAYLQSGQALQGGLGQAYLQNGAGQAFLQNGLG
QALQGGLAQNPQTLQSLAQGVLGARTF
>geneDY0_342
MSYNLEQLGCTPFQVDQFGPQGNGSYVYCTPSGSQTSCFQFQNPVDVWTCPSIPIPGVQN
GITQPGVVAENAYLQNQAYQNGQAYQQNGLAQAYQNGQAYQQNGLAQPYLQGQAYQQNGL
AQAYQQNQALQNGQVLLPGQIQGMAQNPLYGARTF
>geneDY1_391
MSYNLEQLGCTPFQVDQFGPQGNGSYVYCTPSGSQTSCFQFQNPVDVWTCPSIPVPGVQN
GITQPGVVAENAYLQNQAYQNGQAYQQNGLAQPYLQGQAYQQNGLAQPYLQGQAYQQNGL
AQAYQQNQALQNGQVLLPGQIQGMAQNPLYGARTF
>AA_430
MSYNLEQLGCQPYQVNQFGPEGNGSYVYCTPSGSQNSCFQFQNPVDVWVCPSIPVPGAQN
GVVQNGFVQPGVAAQNAYLQNQALQNGQAYLQSGQALQSGLGQAYLQNGLLQGGLGQALQ
GGLAQNPQALQSLAQGVLGARTF
>AB_430
MSYNLEQLGCQPYQVNQFGPEGNGSYVYCTPSGSQNSCFQFQNPVDVWVCPSIPVPGAQN
GVVQNGFVQPGVAAQNAYLQNQALQNGQAYLQSGQALQGGLGQAYLQNGAGQAFLQNGLG
QALQGGLAQNPQALQSLAQGVLGARTF
>ck_371
MSYNLEQLGCTPFQVDQFGPQGNGSYVYCTPSGSQTSCFQFQNPVDVWTCPSIPVPGVQN
GITQPGVVAENAYLQNQAYQNGQAYQQNGLAQPYLQGQAYQQNGLAQPYLQGQAYQQNGL
AQPYLQGQAYQQNGLAQPYLQGQAYQQNQALQNGQVLLPGQIQGMAQNPLYGARTF
>lausan_425
MSYNLEQLGCQPYQVNQFGPEGNGSYVYCTPSGSQNSCFQFQNPVDVWVCPSIPVPGAQN
GVVQNGFVQPGVAAQNAYLQNQALQNGQAYLQSGQALQGGLGQAYLQNGLLQGGLGQALQ
GGLAQNPQALQSLAQGVLGARTF
>zaza_426
MSYNLEQLGCQPYQVNQFGPEGNGSYVYCTPSGSQNSCFQFQNPVDVWVCPSIPVPGAQN
GVVQNGFVQPGVAAQNAYLQNQALQNGQAYLQSGQALQGGLGQAYLQNGLLQGGLGQALQ
GGLAQNPQALQSLAQGVLGARTF
