# Supplementary material for: Past and present giant viruses diversity explored through permafrost metagenomics
Source: Nat Commun. 2022 Oct 7;13:5853. doi: 10.1038/s41467-022-33633-x (PMC9546926; doi:10.1038/s41467-022-33633-x)
Supplement: Supplementary file 8 — Supplementary Data 5 [file 41467_2022_33633_MOESM8_ESM.gz › Data_files/Viral_specific_hmms/Pithos_andMetaG_specific_OGs/OG0000264.fa]

>brc_49
MNQSVLYYNFNEDGTCFCVGTDKGFQIWNLSPCKIRYAKDLGGIGIVDMVERSNILALVG
GGNNPAYPKNKVMIWDDNMGEVLAELEFRSQVSLVRISRTRIMVATWNKIYVYRFSDLSL
LYSGEIQDGTGHITSYVDKILAYPALRDGQVQIHFEQSKFNKAPFQAHEHKISNLCLNRE
ATLLATASSQGTVIKIFNLGERKLLTKLRRSKDPAKITHMSFSPNSEWLCVCSDKGTAHI
FSILDDTKAQKSSINFIGDIAILPSGLHDYVNSDFSFAQIHYLPPDSKVIFDTQVDNQLH
VLSSDGHLTLYSFDTKRGGEARRELSYIYKQGD
>A11_595
MKQQDSSPPESILYFNFNTDHTCFCVGTTKGFEIWNISPCKLRYARELGGIGIVEMVDKS
NILALVGGGSNPASVKNKVMIWDDSMKKVIAELEFRSQVSLVRIYRSRILVATYNKVYVY
CFSDLSLLYSSEIQEDTGYMLAYSDKVLAYPSLKSGHVQVHFEKASLNLPPFKAHDHKIG
FLCWNREATLLATASSQGTVIKIFNGHTSSTRDGHTSSVRKSVAKLRRGKDPAKITHMSF
SFDSEWLCVCSDKGTVHIFNVLDSSKSQKSSMNFIADLSILPSGLQDYVKSEFSFAQIHC
SDNKSIAVFDTQVANQVNVLSSDGRLTLYSFDIEYGGEARKELSYIYKHV
>geneDY0_487
MSGTDCLPEKENVLYFNFNTNYTCFTVGTNKGFQIWNITPFKLRYAREVGGVGIVEMVER
SNVLALVGDGTNPDYPKNKVRIWEDVNKKIIAELEFRSEVKLVRIHRSRIVVATYNKIYV
YRFSDLSLLYSSEIQEDTGYMLAYSDKVLAYPTLKSGHVQVRFEKASLNLPPFRAHDHKV
GFLCWNREATLLATASSQGTVIKIFNALARDGHTSSERKSVAKLRRGKDPAKITYMSFSS
DSEWLCVCSDKGTIHIFNVLDSSKSQKSSMNFIADLSILPSGLQDYVKSEFSFAQIHCSD
NKSIAVFDTQVANQVNVLSSDGRLTFYSFDIEYGGEARKEFSYIYKHV
>geneDY1_495
MSGTDCLPEKENVLYFNFNTDHTCFTVGTNKGFQIWNITPFKLRYAREVGGVGIVEMVER
SNVLALVGDGTNPDYPKNKVRIWEDVNKKIIAELEFRSEVKLVRIHRSRIVVATYNKIYV
YCFSDLSLLYSSEIQEDTGYMLAYSDKVLAYPILKSGHVQVHFEKASLNLPPFRAHDHKV
GFLCWNREATLLATASSQGTVIKIFNALARDGHTSSERKSVAKLRRGKDPAKITYMSFSS
DSEWLCVCSDKGTIHIFNVLDSSKSQKSSMNFIADLSILPSGLQDYVKSEFSFAQIHCSD
NKSIAVFDTQVANQVNVLSSDGRLTFYSFDIEYGGEARKEFSYIYKHV
>AA_570
MKQQDSSPPENILYFNFNTDHTCFCVGTNKGFEIWNVSPCKLRYARELGGIGIVEMVDKS
NILALVGGGSSPAYAKNKVMIWDDSMRKVIAELEFRSQVSLVRIYRSRILVATYNKIYVY
CFSDLSLLYSSEIQEDTGYMLAYSDKVLAYPSLKSGHVQVHFEKASLNLPPFRAHDHKIG
FLCWNREATLLATASSQGTVIKIFNALVRDGHASSERKSVAKLRRGKDPAKITHMSFSSD
SEWLCVCSDKGTIHIFNVLDSSKSQKSSMNFIADLSILPSGLQDYVKSEFSFAQIHCSDN
KSIAVFDTQVANQVNVLSSDGRLTFYSFDIEYGGEARKEFSYIYKHV
>AB_574
MKQQDSSPPENILYFNFNTDHTCFCVGTNKGFEIWNVSPCKLRYARELGGIGIVEMVDKS
NILALVGGGSSPVYAKNKVMIWDDSMRKVIAELEFRSQVSLVRIYRSRILVATYNKIYVY
CFSDLSLLYSSEIQEDTGYMLAYSDKVLAYPSLKSGHVQVHFEKASLNLPPFRAHDHKIG
FLCWNREATLLATASSQGTVIKIFNGHASSERKSVAKLRRGKDPAKITHMSFSSDSEWLC
VCSDKGTVHIFNVLDSSKSQKSSMNFIADLSILPSGLQDYVKSEFSFAQIHCSDNKSIAV
FDTQVANQVNVLSSDGRLTFYSFDIEYGGEARKEFSYIYKHV
>ck_470
MSGTDCLAEKENVLYFNFNTDHTCFTVGTNKGFQIWNITPFKLRYAREVGGVGIVEMVER
SNVLALVGDGTNPDYPKNKVRIWEDVNKKIIAELEFRSEVKLVRIHRSRIVVATYNKIYV
YRFSDLSLLYSSEIQEDVLSYSDKVLAYPTLKSGHVQVRFETEVSSSEEMNLNGSAFKVH
DHKIGFLCLNKEATLLASASSQGTIIKIFNTLGRNLVTKLRRGKDPAKITHMSFSPTSEW
LCVCSDKGTVHIFNVSDSSKTQKSSINFIGDLSILPSSLHDYVNSEFSFVQIHSVKPDSI
AAFDEQVSNQVNVLSPDGSLTSYSFDVENGGEAQKQSCYIYKHV
>lausan_579
MKQQDSSPPESILYFNFNTDHTCFCVGTNKGFEIWNVSPCKLRYARELGGIGIVEMVDKS
NILALVGGGSSPVYAKNKVMIWDDSMRKVIAELEFRSQVSLVRIYRSRILVATYNKIYVY
CFSDLSLLYSSEIQEDTGYMLAYSDKVLAYPSLKSGHVQVHFEKASLNLPPFRAHDHKIG
FLCWNREATLLATASSQGTVIKIFNGHTSSERKSVAKLRRGKDPAKITHMSFSSDSEWLC
VCSDKGTIHIFNVLDSSKSQKSSMNFIADLSILPSGLQDYVKSEFSFAQIHCSDNKSIAV
FDTQVANQVNVLSSDGRLTFYSFDIEYGGEARKEFSYIYKHV
>zaza_572
MKQQDSSPPESILYFNFNTDHTCFCVGTNKGFEIWNVSPCKLRYARELGGIGIVEMVDKS
NILALVGGGSSPAYAKNKVMIWDDSMRKVIAELEFRSQVSLVRIYRSRILVATYNKIYVY
CFSDLSLLYSSEIQEDTGYMLAYSDKVLAYPSLKSGHVQVHFEKASLNLPPFRAHDHKIG
FLCWNREATLLATASSQGTVIKIFNGHTSSTRDGHTSSTRDGHTSSVRKSVAKLRRGKDP
AKITHMSFSSDSEWLCVCSDKGTIHIFNVLDSSKSQKSSMNFIADLSILPSGLQDYVKSE
FSFAQIHCSDNKSIAVFDTQVANQVNVLSSDGRLTFYSFDIEYGGEARKEFSYIYKHV
>orphe_300
MQIHSNKHNLNYVSHNQDMSCFNFATDNIVHVCDTNPFKTKFSTKVQTDYVDHIEKIFLA
EMYYKSNIIFVVYRSNKHKVSIWNDIERKFVAELEFREEICNLLIRKNKIIVITNKHVYI
YSFTDLKIIESIETYTNDLGICTANMIEDNFVLAVPVSMGNVKIYKRKDGKNLFFNLEVH
ESYIRYLCLDNSGKLLATCSEKGTIIRVFDVESGEKLHELRRGGKKADIQCIKFNDTTSK
LCVLSNTGTVHIYDLSCKSSLSLFSNIYNNAKRSEYNISIHEKLSICFFIGDDLVILGSS
GKYYKYKFGGDSYTLESTELFVDDQ
