# Supplementary material for: Past and present giant viruses diversity explored through permafrost metagenomics
Source: Nat Commun. 2022 Oct 7;13:5853. doi: 10.1038/s41467-022-33633-x (PMC9546926; doi:10.1038/s41467-022-33633-x)
Supplement: Supplementary file 8 — Supplementary Data 5 [file 41467_2022_33633_MOESM8_ESM.gz › Data_files/Viral_specific_hmms/Pithos_andMetaG_specific_OGs/OG0000347.fa]

>brc_222
MQRSESVLPLSVLYEIFQISDLENSLASCCREFRSIVTSEHFWKRKLARSGLPLLQKGKS
FAQWKSIYRFSLQVAREAANKKSMLLSLCKIPSLDYLTCDEVGKEKIFGFFSLARKYQAY
RHSSELFVYVSLEGYGTRSSLSYKIFSAERKDFFTSKFAKKILFYVPLSEKSYNLLLYKL
TYAQ
>A11_233
MFIPLSVLYEIFQNSALENRLALCCREFYFILSTEPFWKERLSRLSLPLLNKGTNLAQWK
SIYRYSLCTRNSLPRNKNSMIVALHKIPDLEYITCPEVDKEQVFGFVSLARKYRSYRHCS
ELFLCVSQECGSYSYKIFSSEKKDFFTSKFAKKTLFYALLSEQSYNLLLYKLTYLRGV
>geneDY0_158
MKLSFPVLYEIFQIGDLENSLAFCCREFYSVLTSENFWKERLRRLGLPLLEKGNNFLQWK
SIYYYSLEVNKQEKKKSILLPLCKVSNLEYITCTEVQKEKVFGFLSLARKYRAYRSSSEI
FLQISPGNYKITSTEKGDFFTSKFAKKMLFYAILSNESYNALLYKLTYLLETNGVRTT
>geneDY1_195
MKLSFPVLYEIFQIGDLENSLALCCREFYSVLTSENFWKERLRGLGLPLLEKGNNFLQWK
SIYYYSLEVNKQEKKKSILLPLCKVSNLEYITCTEVQKEKVFGFLSLARKYRAYRSSSEI
FLQISPGNYKITSTEKGDFFTSKFAKKMLFYAILSNESYNALLYKLTYLLETNGVRTT
>AA_227
MFIPLSILYEIFQNSTLENRLALCCREFYSILSSEPFWKERLSRLGLPLLNKGSNLAQWK
SIYRYSLCTRNSLPRDKNSMIVALHKIPDLEYITCPEVDKKQIFGFVSLARKYRSYRHCS
ELFLCVSQECGSYSYKIFSSEKKNFFTSKFAKKTLFYVLLSEQSYNLLLYKLTYLRGV
>AB_222
MFIPLSILYEIFQNSALENRLALCCREFYSILSSEPFWKERLSRLGLPLLNRGSNLAQWK
SIYRYSLCTRNSLPRDKNSVIVALHKIPDLEYITCPEVDKEQVFGFVSLARKYRSYRHCS
ELFLCVSQECGSYSYKIFSSEKKDFFTSKFAKKTLFYALLSEQSYNLLLYKLTYLQGV
>ck_190
MKLSFPVLYEIFQIGDLENSLALCCREFYSVLTSENFWKERLRGLGLPLLEKGNNFLQWK
SIYYYSLEVNKQEKKKSILLPLCKVSNLEYITCTEVQKEKVFGFLSLARKYRAHRSSSEI
FLQISPGNYKITSTEKGDFFTSKFAKKMLFYAILSNESYNALLYKLTYLLETNGVRAT
>lausan_220
MFIPLPVLYEIFQNSALENRLALCCREFYSILSSEPFWKERLSRLGLPLLNRGSNLAQWK
SIYRYSLCTRNSLPRNKNSIIVALHKIPDLEYITCPEVDKEQVFGFVSLARKYRSYRHCS
ELFLCVSRECGSYSYKIFSSEKKDFFTSKFVKKTLFYVLLSEQSYNLLLYKLTYLRGV
>zaza_220
MFIPLPVLYEIFQNSALENRLALCCREFYSILSSEPFWKERLSRLGLPLLNRGSNLAQWK
SIYRYSLCTRNSLPRDKNSMIVALHKVPDLEYIACPEVDKEQVFGFVSLARKYRSYRHCS
ELFLCVSRECGSYSYKIFSSEKKDFFTSKFAKKTLFYVLLSEQSYNLLLYKLTYLRGV
