# Supplementary material for: Past and present giant viruses diversity explored through permafrost metagenomics
Source: Nat Commun. 2022 Oct 7;13:5853. doi: 10.1038/s41467-022-33633-x (PMC9546926; doi:10.1038/s41467-022-33633-x)
Supplement: Supplementary file 8 — Supplementary Data 5 [file 41467_2022_33633_MOESM8_ESM.gz › Data_files/Viral_specific_hmms/Pithos_andMetaG_specific_OGs/OG0000299.fa]

>brc_37
MQKALYDGDDGKLHAAVPCHELTKEESQSLPSLKVVECEVHLQDSVYSLSEEEFVERYSG
PEKMDLLPSDRYKLYLLANTIVNSGAYYIDDSKKRKVRVELLGVNVVVPNEEGREVTAFP
GGYRGEQEKGFFYIQDGELHSREMSEDVIEAKDNYTLLNQGVLEREGETIYSFSVGEFIA
RFGEEYIEWKQYADSAEEELGIPESYFNLALDRDITPLQRYLEVAAQVVLTPDAAVTYDR
ETGQVFGIYESLAGVYESLRRNDAEMVLFFANRLRPQSRSLLQEQLLSGEIRKVLVPNFI
YFRTVALRALYSHLGLQPIRDLYPTPWQLYVEDLAQEGEIAGFDVDAFPSDDAIIQSLSY
LISREKYWALNSAIELNLPPEDVALAALASGSQDMIKAANNYARNTVLDALVREGDMLPG
KRRIPLYYFSALAQGCNSKLWTRLRDISREEPPEQSLLLLRAGYYLKVATSERPVTVDYY
NILRVERPLSDPTLALNVDTAILLAEEGVSVKDIVKNNLGNVNLLLTLSPELSDRDKAEL
KSESLAYPLTFLLL
>A11_42
MQLPEKDALLSRISDVITKKGAYYYDDNRARKVKVPFSNIGVVVEEYGDEVWAYPIEERD
FQLRNKFYISPDQELHTEKSSGVTTLNAQEVKTLLRNRKLVLENRYTGAETIYSLDVGRF
VQLYLPSLEEEETESNQEYLSLLSPSDRYKLSLLAEVISKNGAYYIDDSKRKKVRIELLG
VNLAIPEGEGREAHIFPGGYRGEQSKSILYIKDGELHNLESSSETPIQAKDNYTLLKQGV
IEVEGETIYSLPVKEFVDTFAGEFTEWNEYAQSAKEEFAISESYFNLALDRGITPLQRYI
EVATEVVLSSDAAVNLNRETGEVFGIYESLAGVYESLRRNDAEMVLFFVNRLKPQSRAML
EEQLLSGEINRFLIPNFAYFRTAALRSLYSHLLSKQDMNNYPAHWQLYTEDLAGEEEEVP
FFDIDLFPSDDAIVESLSYLISREKFWALNTAIELNLSPEDVALAALASGSEDMIRAANN
YSRNAVLDIFNFSSDIIPNKRRIPAYYFSALAQGCNFKLWTRLRDVSREEPPEQALPLLR
VGYYLKTRPEDYYNILQGELPLFEFQRPLTNPTLALNVDTAVLLASNGVSVKDIVKNNLG
NVNILLTLSPELSQQDKEEIKSEISGYPLSFLLL
>geneDY0_39
MQLPQKDAFLSGISDIITKKGAYYYDDNRARKVKVPFSSIGVVVEEDGEVWAYPIEDRDF
QLRNKFYISPDQELHTEKSSGATTLNTTEVKTLLRNHKLFLDLYTGTETIYSLDVRKFIQ
LYPPSSRQPLDVMESLSPSDRYKLSLLAQVISKNGAYYIDDSKRKQVKVELLGVNLVKPK
EEGEASAFPGGYRGEQDQSILYIKDGELHNMDTGNILEAKDNYTLFNQGVIEKEGETIYS
LSVDEFVDMFAEEFAEWREYAQSAKEEFGLTESYFNLALDRGITPLQRYIEVATEVVLSL
DAAVNLNRETGEVFGIYESLAGVYESLRRNDSEMVIFFADRLKPQSKALLEEQLLSGEIN
KFLIPNFAHFRTAALRSLYANLLTLQDMKNYPTSWQVYVEELAGEEDPISSPFDIDLFPS
DDAIVESLSYLISREKFWALDKAMQLALPPEDVALAALASGSEDMIKAANNYARNTVLGI
FNFSGDIIPNKRKIPPYYFSALAQGCNFKLWTRLRDVSREEPPEQALPLLRVGYYFKLRP
EDYYNTLQGELPLTNPRLALNVDTAILLATNGVSVKDIIKNNLGNINILLTLSPELSDQD
KEEIKREISAYPLSFLLL
>geneDY1_41
MQLPQKDAFLSGISDIITKKGAYYYDDNRARKVKVPFSSIGVVVEEDGEVWAYPIEDRDF
QLRNKFYISPDQELHTEKSSGATTLNTTEVKTLLRNRKLVLDLYTGTETIYSLNVRKFIQ
LYPPSSRQPLDVMESLSPSDRYKLSLLAQVISKNGAYYIDDSKRKQVKVELLGVNLVKPK
EEGEASAFPGGYRGEQDQSILYIKDGELHNMDTGNILEAKDNYTLFNQGVIEKEGETIYS
LSVDEFVDMFAEEFTEWKEYAQSAKEEFGLTESYFNLALDRGITPLQRYIEVATEVVLSL
DAAVNLNRETGEVFGIYESLAGVYESLRRNDSEMVIFFADRLKPQSKALLEEQLLSGEIN
KFLIPNFAHFRTAALRSLYANLLTLQDMKNYPTSWQVYVEELAGEEDPISSPFDIDLFPS
DDAIVESLSYLISREKFWALDTAIQLALPPEDVALAALASGSEDMIKAANNYARNTVLGI
FNFSGDIIPNKRKIPPYYFSALAQGCNFKLWTRLRDVSREEPPEQALPLLRVGYYFKLRP
EDYYNILQGELPLTNPRLALNVDTAILLATNGVSVKDIIKNNLGNVNILLTLSPELSDQD
KEEIKREISAYPLSFLLL
>AA_40
MQLPEKDAFLSRISDVITKKGAYYYDDNRARKVKVPFSNIGVVVEEYGDEVWAYPIEDRD
FQLRNKFYISPDQELHTEKSSGATTLNAQEVKTLLRNRKLVLENRYTGAETIYSLDVRRF
VQLYPPLVEGEYLSSLSPSDRYKLSLLAEVISKNGAYYIDDSKRKKVRIELLGVNLVIPE
GEGREAHIFPGGYRGEQSKSILYIKDRELHNLDSSSETPIQAKDNYTLLKQGVIEVEGET
IYSLPVKEFVDTFVGEFTEWNEYAQSAREEFAITESYFNLALDRGITPLQRYIEVATEVV
LSSDAAVNLNRETGQVFGIYESLAGVYESLRRNDVEMVLFFANRLKPESRAILEEQLLSG
EINKFLIPNFAYFRTAALRSLYTHLLPDSSEQNYPAPWQLYTEELAEEEEEVAFDIDLFP
SDDAIVESLSYLISREKFWALNAAIELNLSPEDVALAALASGSEDMIRAANNYSRNAVLD
IFNFSSDIIPNKRRIPPYYFSALAQGCNFKLWTRLRDVSREEPPEQALSLLRVGYYLKTR
PEDYYNILRGELPLFEFQRPLTNPTLALNVDTAILLASNGVSVKDILKNNLGNVNILLTL
SPELSDQDKEEIKSEISGYPLSFLLL
>AB_39
MQLPQKDAFLSRISDVITKKGAYYYDDNRARKVKVPFSNIGVVVEEYGDEVWAYPIEERD
FQLRNKFYISPDQELHTEKSSGATTLNAQEVKTLLRNRKLVLENRYTGAETIHSLDVRRF
VQLYPPSVGEEEETESNQEYLSSLSPSDRYKLSLLAEVISKNGAYYIDDSKRKKVRIELL
GVNLAIPEGEGREAHIFPGGYRGEQSKSILYIKDRELHNLDSRSENPIQAKDNYTLLKQG
VIEVEGETIYSLPVKEFVDTFVGEFTEWNEYAQSAREEFAITESYFNLALDRGITPLQRY
IEVATEVVLSSDAAVNLNRETGEVFGIYESLAGVYESLRRNDAEMVFFFANRLKPESRAI
LEEQLLSGEINKFLIPNFAYFRTAALRSLYSHLLPDSSEQNYPAPWQLYTEDLAEEEEEV
AFDIDLFPSDDAIVESLSYLISREKFWALNTAIELNLSPEDVALAALASGSEDMIRAANN
YSRNAVLDIFNFSSDIIPNKRRIPPYYFSALAQGCNFKLWTRLRDVSREEPPEQALSLLR
VGYYLKTRPEDYYNILRGELPLFEFQRPLTNPTLALNVDTAILLASNGVSVKDILKNNLG
NVNILLTLSPELSDQDKEEIKSEISGYPLSFLLL
>ck_44
MQLPQKDAFLSGISDIITKKGAYYYDDNRARKVKVPFSSIGVVVEEDGEVWAYPIEDRDF
QLRNKFYISPDQELHTEKSSGATTLNTTEVKTLLRNRKLVLDLYTGTETIYSLDVRKFIQ
LYPPSSRQPLDVMESLSPSDRYKLSRLAQVISKNGAYYIDDSKRKQVKVELLGVNLVKPK
EEGEASAFPGGYRGEQDQSILYIKDGELHNMDTGNILEAKDNYTLLNQGVIEKEGEAIYS
LSVDEFVDMFAEEFTEWREFAQSAKEEFGLTESYFNLALDRGITPLQRYIEVATEVVLSL
DAAVNLNRETGEVFGIYESLAGVYESLRRNDSEMVIFFADRLKPQSRALLEEQLLSGEIN
KFLIPNFAHFRTAALRSLYANLLTLQDMKNYPTSWQVYVEELAGEEDPISSPFDIDLFPS
DDAIVESLSYLISREKFWALNKAMQLALPPEDVALAALASGSEDMIKAANNYARNTVLGI
FNFSGDIIPNKRKIPPYYFSALAQGCNFKLWTRLRDVSREEPPEQALPLLRVGYYFKLRP
EDYYNILQGELPLTNPRLALNVDTAILLATNGVSVKDIIKNNLGNVNILLTLSPELSDQD
KEEIKREISAYPLSFLLL
>lausan_36
MQLPQKDALLSRISDVITKKGAYYYDDNRARKVKVPFSDIGVVVEEYGDEVWAYPIEERD
FQLRNKFYISPDQELHTEKSSGATTLNAQEVKTLLRNRKLVLENRYTGAETIYSLDVRRF
VQLYPPLVEEEETESNQEYLSLLSPSDRYKLSLLAEVISKNGAYYIDDSKRKKVRIELLG
VNLVIPEGEGREAHIFPGGYRGEQSKSILYIKDGELHNLDSSSETPIQAKDNYTLLKQGV
IEVEGETIYSLPVKEFVDTFVGEFTEWNEYVQSAREEFAITESYFNLALDRGITPLQRYI
EVATEVVLSSDAAVNLNRETGEVFGIYESLTGVYESLRRNDAEMVLFFANRLKPESRALL
EEQLLSGEINRFLIPNFAYFRTAALRSLYTHLLPDSSEQNYPAPWQLYTEDLTEEEEEVA
FDIDLFPSDDAIVESLSYLISREKFWALNTAIELNLSPEDVALAALASGSEDMIRAANNY
SRNAVLDIFNFSSDIIPNKRRIPPYYFSALAQGCNFKLWTRLRDVSREEPPEQALSLLRV
GYYLKTRPEDYYNILRGELPLFEFQRPLTNPTLALNVDTAILLASNGVSVKDILKNNLGN
VNILLTLSPELSDQDKEEIKSEISGYPLSFLLL
>zaza_38
MQLPEKDALLSRISDVITKKGAYYYDDNRARKVKVPFSNIGVVVEEYGDEVWAYPIEERD
FQLRNKFYISPDQELHTEKSSGATTLNAQEVKTLLRNRKLVLENRYTGAETIYSLDVRRF
VQLYPPLVEEEETESNQEYLSSLSPSDRYKLSLLAEVISKNGAYYIDDSKRKKVRIELLG
VNLAIPEGEGREAHIFPGGYRGEQSKSILYIKDGELHNLESRSENPIQAKDNYTLLKQGV
IEVEGETIYSLPVKEFVDTFVGEFTEWNEYAQSAKEEFAISESYFNLALDRGITPLQRYI
EVATEVVLSSDAAVNLNRETGQVFGIYESLAGVYESLRRNDAEMVLFFANRLKPESRAIL
EEQLLSGEINKFLIPNFAYFRTAALRSLYAHLLPDSSEQNYPAPWQLYTEDLAEEEEEVA
FNIDLFPSDDAIVESLSYLISREKFWALNTAIELNLSPEDVALAALASGSEDMIRAANNY
SRNAVLDIFNFSSDIIPNKRRIPPYYFSALAQGCNFKLWTRLRDVSREEPPEQALSLLRV
GYYLKTRPEDYYNILRGELPLFEFQRPLTNPTLALNVDTAILLASNGVSVKDILKNNLGN
VNILLTLSPELSDQDKEEIKSEISGYPLSFLLL
