# Supplementary material for: Past and present giant viruses diversity explored through permafrost metagenomics
Source: Nat Commun. 2022 Oct 7;13:5853. doi: 10.1038/s41467-022-33633-x (PMC9546926; doi:10.1038/s41467-022-33633-x)
Supplement: Supplementary file 8 — Supplementary Data 5 [file 41467_2022_33633_MOESM8_ESM.gz › Data_files/Viral_specific_hmms/Pithos_andMetaG_specific_OGs/OG0000907.fa]

>orphe_323
MNIVEDILIYNICPYLSQREICNLFNCIKRYRSLYKYHTILFPYKSFEDCIKDDAIVSYK
NLIINGEVKSYKVGLKCSCKYKNIHFIKYFISIREKTLQFIEYNIINGFDKEKLLISKHE
NKYDDIDEIFKYAAALHDRELLDYFLNNTSDKCYGFYGACEHSNLYLLSNLFENIDIDLD
KNINITPKWKDLYDIDTMVLRGSIDHCVQGNNKFLFEKLYKVAKDKSITHFINWDNILLN
SCINGSPNNITELCMEMKEICGELALYYACKFANMELIEKLEGMRVQDYTYALCGCACSG
NIELFNKYKDRSKEDYFLINCMIQAIYGNQLKMVKYLITLGVHNIDYAIELSIKLGNKDI
YEYLMTLTNDITYNALVDLLALESVEVFNKYKDMRKNVDVRYLRKGVLMRTCRKGRYERV
RYLLNNYNIERHDIIDSLEEANLFGNYDIALYLFNILK
>orphe_442
MDSIPEDIIIYHLCKMLSQRYCSYLLLSNKNLWDIRNKYYKILFPPSSYKDCCKEDKIIS
FKDVMHNKYPWFGIKYASKYNHKLLVLELLKNTNDDDEYKRCIEVAYSSSYYTKDEEFIE
CIEEILLDINGDIDIQKICYYVGETCDKDYIENFRNNINSFIKDRDKNIKLKIGDELYNN
KIEEGYRKGLIFKSNKINEEEVKLMETIGRWDSSYKSIWMYYKYLKYRNISLENIKDRII
KLWNGEKLFNIVSVRLPFHEMKLLFNPSIIRQHFDVKMSVIMSLSKCKDINVISYVVQML
CDSDFYLNPTWVDVLRSLMDSGNLEILKHYREKLKRQKLNGSINNINSIYVYGHKDVVQY
LKTLGFTKTKKDSFIASY
>orphe_877
MENIQEDIFINHILPSLNQRDIVNLCQQFSHIKDMVDKRYNIIFPEMSYKECCKRDAIVS
LKKVVDTKYPWYGAKYASRNKRKELLYELLEEVKSKYGSDEYDLFAKNAIAGSYASGDDN
WIHEVEKLFYPCEGEMIKICYNISQFGDIEYIKKWLPILEEKISQNKTYITCEHEGCTCE
DTFGQYMKKGELLEYIDRGYRKVKGYGDKMPFDNADMGINMYKYILHTLKQELRNGTNLD
RKYEELYNHVAQHPDDISLQLLNIALVRLSLDKVTKYFTQTNDYIINLGIAKSLSRQTDM
RVVDYLSSKIDNNFEYLLRMGVECGNIILVKHYKDNIGVIMRDNWDNCYINGHKDMIEYL
KIIGVKEPGIGMKLEITAILT
