# Supplementary material for: Past and present giant viruses diversity explored through permafrost metagenomics
Source: Nat Commun. 2022 Oct 7;13:5853. doi: 10.1038/s41467-022-33633-x (PMC9546926; doi:10.1038/s41467-022-33633-x)
Supplement: Supplementary file 8 — Supplementary Data 5 [file 41467_2022_33633_MOESM8_ESM.gz › Data_files/Viral_specific_hmms/Pithos_andMetaG_specific_OGs/OG0000225.fa]

>brc_503
MKKEIKDVYTGFVVTITFGPFPGTGSNLAALPASILASLSAVGIKTKAVSYRIANIPGTD
LYVAAVQFLVCPADLQRVQNLIGNPGVLSGPLSSYPALAQVANNIPGTTPVVFALQEAVI
LNTRCLSSYALRQRILTYITGSGFTVNNFSLLGDNIILTALPRDISPFNDAKLIIGSLLP
VLGVDCSKFSDLVKSDFEEEKEDCRPCQKKHKKKRHHKKYE
>A11_630
MKKEIKDVYTGFVVTITFGPFPGTGSNLAALPASILASLSAVGIKTKAVSYRIAGIPGTD
LFVAAVQFLVCPADLQRVQNLIGNPGVLQGPLSAYPALAQVAVNIPATTPVLFALQEAVI
INTRCLSSYALRQRILTYITGSGFTVNNFSLLGDNIILTALPRDISPFNDAKLIIGSLLP
VLGVDCSKFSKLVKSDFEDEKEEECSPCQRKHKKHYSKKKYHKKYD
>geneDY0_519
MKKEIKDVYTGFLVTITFGPFPGTGSNLAALPGSILASLSAVGIKTKAVSYRIAGIPGTD
LYVAAVNFLVCPADLQRVQNLIGNPGVLSGPLSSYPALAQVVSNIPADTPVVFALQEAVI
LNTRCLSSYALRQRILTYITGSGFTVNNFALLGDNIILTALPRDISPFNDAKLIIGSLLP
VLGVDCSKFSKLIKSDFEEEKEEYPCRKKHSKKKYHKKYD
>geneDY1_529
MKKEIKDVYTGFLVTITFGPFPGTGSNLAALPGSILASLSAVGIKTKAVSYRIAGIPGTD
LYVAAVNFLVCPADLQRVQNLIGNPGVLSGPLSSYPALAQVVSNIPADTPVVFALQEAVI
LNTRCLSSYALRQRILTYITGSGFTVNNFALLGDNIILTALPRDISPFNDAKLIIGSLLP
VLGVDCSKFSKLIKSDFEEEKEEYPCRKKHSKKKYHKKYD
>AA_603
MKKEIKDVYTGFVVTITFGPFPGTGSNLAALPASILSSLSAVGIKTKAVSYRIAGIPGTD
LFVAAVQFLVCPADLQRVQNLIGNPGVLQGPLSAYPALAQVAVNIPATTPVLFALQEAVI
INTRCLSSYALRQRILTYITGSGFTVNNFSLLGDNIILTALPRDISPFNDAKLIIGSLLP
VLGVDCSKFSKLVKSDFEDEKEEECSPCQRKHKKHYSKKKYHKKYD
>AB_607
MKKEIKDVYTGFVVTITFGPFPGTGSNLAALPASILSSLSAVGIKTKAVSYRIAGIPGTD
LFVAAVQFLVCPADLQRVQNLIGNPGVLQGPLSAYPALVQVAVNIPATTPVLFALQEAVI
INTRCLSSYALRQRILTYITGSGFTVNNFSLLGDNIILTALPRDISPFNDAKLIIGSLLP
VLGVDCSKFSKLVKSDFEDEKEEECSPCQRKHKKHYSKKKYHKKYD
>ck_508
MKKEIKDVYTGFLVTITFGPFPGTGSNLAALPGSILASLSAVGIKTKAVSYRIAGIPGTD
LYVAAVNFLVCPADLQRVQNLIGNPGVLSGPLSSYPALAQVVSNIPADTPVVFALQEAVI
LNTRCLSSYALRQRILTYITGSGFTVNNFALLGDNIILTALPETFLLSTMPNSSSALFFP
F
>lausan_615
MKKEIKDVYTGFVVTITFGPFPGTGSNLAALPASILSSLSAVGIKTKAVSYRIAGIPGTD
LFVAAVQFLVCPADLQRVQNLIGNPGVLQGPLSAYPALAQVAVNIPATTPVLFALQEAVI
INTRCLSSYALRQRILTYITGSGFTVNNFSLLGDNIILTALPRDISPFNDAKLIIGSLLP
VLGVDCSKFSKLVKSDFEDEKEEECSPCQRKHKKHYSKKKYHKKYD
>zaza_605
MKKEIKDVYTGFVVTITFGPFPGTGSNLAALPASILSSLSAVGIKTKAVSYRIAGIPGTD
LFVAAVQFLVCPADLQRVQNLIGNPGVLQGPLSAYPALAQVAVNIPATTPVLFALQEAVI
INTRCLSSYALRQRILTYITGSGFTVNNFSLLGDNIILTALPRDISPFNDAKLIIGSLLP
VLGVDCSKFSKLVKSDFEDEKEEECSPCQRKHKKHYSKKKYHKKYD
>pmamoth_425
MSRDCKDRNRRNIKALKTGFSIVITVTGLPADYPSAAILPTLLNILSNAGINPKGIQFTL
TPDGFLFGFLIFPDKLACFQQIIGTSPINGVPLSSIPGFAPLVNLFPPGTIDTTVTNISI
QDALIVVFRHRPDAFIQQTIIAYIEGSGFLINRYFLLDKIAVITSLPTDISPTFDAKLMI
GALLPLLGEKYCDKRKKHHRGERERGCDKGRWPNYGQGDCPNFGRGGDCYPGVGGGIPPR
FF
>pmassi_455
MSRDCKDRNRRNIKALKTGFSIVITVTGLPADYPSAAILPTLLNILSNAGINPKGVQFTL
TPGGFLFGFLIFPDKLACFQQIIGTSPINGVPLSSIPGFAPLVSLFPPGTIDTTVTNISI
QDALIVVFRHRPDAFIQQTIIAYIEGSGFLINRYFLLDKIAVITSLPTDISPTFDAKLMI
GALLPLLGEKYCDKRKKHHRGEHDRDGRGGCGQGYGQGGCPNFGQGGNCYPGLGGIPPRF
F
>psiber_425
MSRDCKDRNRRNIKALKTGFSIVITVTGLPADYPSAAILPTLLNILSNAGINPKGIQFTL
TPDGFLFGFLIFPDKLACFQQIIGTSPINGVPLSSIPGFAPLVNLFPPGTIDTTVTNISI
QDALIVVFRHRPDAFIQQTIIAYIEGSGFLINRYFLLDKIAVITSLPTDISPTFDAKLMI
GALLPLLGEKYCDKRKKHHRGERERGCDKGRWPNYGQGDCPNFGRGGDCYPGVGGGIPPR
FF
