# Supplementary material for: Past and present giant viruses diversity explored through permafrost metagenomics
Source: Nat Commun. 2022 Oct 7;13:5853. doi: 10.1038/s41467-022-33633-x (PMC9546926; doi:10.1038/s41467-022-33633-x)
Supplement: Supplementary file 8 — Supplementary Data 5 [file 41467_2022_33633_MOESM8_ESM.gz › Data_files/Viral_specific_hmms/Pithos_andMetaG_specific_OGs/OG0000332.fa]

>brc_146
MATQKIIHDAAKRGDYAFLEQVHKDKPLPNRVYDSIVRSDQMSTEEKKDLINKLLLLGVD
HKCKLSALGALQEGDVQLYRFLVEEGFPLQGVDLMQVVGSSKVTEEQLLSMMDFVPCKKK
GFTSTCCEHGYYRLLKKAIQKGHAYDVKKLENIVRKKHSFTHDDALYEVLDSCT
>A11_480
MNTQKTIHDFARRGDYALLEQMHKDRPLPNRVFDSIVRSDQMNREEKKDLIEKLLLLGVD
HKCKFSALSALQSGDVDLYHFLLEKGFPLHSVDLMQVLGCAGIKEEQLLHMIEFVPCKKR
GFTSSCCELGYYRLLKKAIQKGHAYDVKKLENIVRKKHSFADDDALYEVLSSVLS
>geneDY0_373
MTTQKTIHDAAKRGDCAFLEQVHKDKPLPNRIFDSIVRSNQINREEKKDLIDKLLNLGVD
HKCKLSALSALQSGDVELYHFLVEKGFPLHSVDLMQVLGCTGIKEEQLLHMIEFVPCKKR
GFTSSCCEQGYYRLLKKAIQKGHAYDVKKLENIVRKKHSFADDDALYAVLSAVLS
>geneDY1_416
MTTQKTIHDAAKRGDYAFLEQVHKDKPLPNRIFDSIVRSNQINREEKKDLIDKLLNLGVD
HKCKLSALSALQSGDVELYHFLVEKGFPLHSVDLMQVLGCTGIKEEQLLHMIEFVPCKKR
GFTSSCCEQGYYRLLKKAIQKGHAYDVKKLENIVRKKHSFADDDALYEILSAVLS
>AA_469
MTTQKTIHDTARRGDYALLEQMHKDKPLPNRVFDSVVRSDQMNREEKKDLIDKLLHLGVD
HKCKLSALSALQSGDVELYHFLVEKGFPLHSVDLMQVLGCAGIKEEQLLCMIEFVPCKKR
GFTSSCCELGYYRLLKKAIQKGHAYDVKKLENIVRKKHSFADDDALYEVLSSVLS
>AB_469
MTTQKTIHDTARRGDYALLEQMHKDKPLPNRVFDSIVRSDQMNREEKKDLIDKLLHLGVD
HKCKLSALSALQSGDVELYHFLVEKGFPLHSVDLMQVLGCAGIKEEQLLRMIEFVPCKKR
GFTSSCCELGYYRLLKKAIQKGHAYDVKKLENIVRKKHSFADDDALYEVLSSVLS
>ck_397
MTTQKTIHDAAKRGDCAFLEQVHKDKPLPNRIFDSIVRSNQINREEKKDLIDKLLNLGVD
HKCKLSALSALQSGDVELYHFLVEKGFPLHSVDLMQVVGYPGIKEEQLLHMIEFVPCKKR
GFTSSCCEQGYYRLLKKAIQKGHAYDVKKLENIVRKKHSFADDDALYAVLSSVLS
>lausan_466
MTTPKTIHDTARRGDYALLEQMHKDKPLPNRIFDSIVRSDQMNREEKKDLIDKLLHLGVD
HKCKLSALSALQSGDVELYHFLVEKGFPLHSVDLMQVLGCAGIKEEQLLRMIEFVPCKKR
GFTSSCCELGYYRLLKKAIQKGHAYDVKKLENIVRKKHSFADDDALYEVLSSVLS
>zaza_468
MTTPKTIHDTARRGDYALLEQMHKDKPLPNRIFDSIVRSDQMNREEKKDLIDKLLHLGVD
HKCKLSALSALQSGDVELYHFLVEKGFPLHSVDLMQVLGCASIKEEQLLHMIEFVPCKKR
GFTSSCCELGYYRLLKKAIQKGHAYDVKKLENIVRKKHSFADDDALYEVLSSVLS
