# Supplementary material for: Past and present giant viruses diversity explored through permafrost metagenomics
Source: Nat Commun. 2022 Oct 7;13:5853. doi: 10.1038/s41467-022-33633-x (PMC9546926; doi:10.1038/s41467-022-33633-x)
Supplement: Supplementary file 8 — Supplementary Data 5 [file 41467_2022_33633_MOESM8_ESM.gz › Data_files/Viral_specific_hmms/Pithos_andMetaG_specific_OGs/OG0000199.fa]

>brc_224
MELYVDLAKERYAEVWDKVYPLEEDASFEKLDAAFVAAYYSKPEKVHEVATKIYQRCEDE
KFLTRLRHYYKRVVENLDTVEEKREIAFYHPSTEKWGPEKHYLLEGMSLLIYNLASLLSK
EYKVVVYSNPLDQSKYRLSTANPQYKSTTDYKPHPVCISTSSEDKVSQGVEKFYLLVDKE
PASPSTHPLIWLNPTCYHRAKEDERTLLVLPPLCKKSKNKQKKNKHACVYAYPDNKHLSL
AVSIFEEARKKNPKLTLDVYTFWKSKEELATFQQNHPQVKIRDLLDVEHSLGKYTYWINP
EKESFMANLARENGCIVCEKSLEGEETEKQTCESWEQGCKRLRALF
>A11_230
MELYVDLAKERYQEVWDKVYPLGEEDSFETLDVAFVAAYYYKPDKVHEIASKIYQRCEDE
TFLTRLRHYYKRVVENLDTVKEKKEIAFYHPSSEKWGPEKHYLLEGIPLLIHNFASLLSK
DYKVVVYSNPLDQSKYRLSTANPQYKPIQDYEACPVCISTSTEEKVRQGVEKFYLLVSEG
GKVAGDYPLIWLNPSCFAREKTVESEKNTLLVLPPLCKSVKQKPKRNQHACVYAYPDNKY
LPLAVKIFEEGRKKNPKLTLDVYTFWKSKEELSTFQQNHPQIKVKDLLDAPHSLGKYTFW
INPEKESFMANLARESGCLVCDDNLEKEEDKTDQNQTWEQGCKRLQALF
>geneDY0_160
MELYVELAKENYQGVWDKVYPLGQEDSFEKLDAAFVAAYYIKPDKVHEVATKIYSRCEDE
KFLTRLKHYYKRVVENLDTIKEKREIAFYYPSSEKWGPEKHYLLEGIPLLIHNFASLLAK
EYKVIVYSNPLDQSKYRLSTANPQYKPIQDYEACPICISTSSEEKVVQGVEKFYLLTDGR
DDSTHPLIWLNPSCYSREKTEESEKRTLLVLPPLCKKSKQKNKKNKNACLYAYPDNKHLP
LALKIFEEGRKKNPKLTLDVYTFWKNKEEVATFQQNHPQIKVRDLLDVPHSLGKYTFWIN
PEKESFMANLARENGCLVCDKELVEREEEKLETLASWEQGCKLLQSLF
>geneDY1_197
MELYVELAKENYQGVWDKVYPLGQEDSFEKLDAAFVAAYYIKPDKVHEVATKIYSRCEDE
KFLTRLKHYYKRVVENLDTIKEKREIAFYYPSSEKWGPEKHYLLEGIPLLIHNFASLLAK
EYKVIVYSNPLDQSKYRLSTANPQYKPIQDYEACPICISTSSEEKVVQGVEKFYLLTDGR
DDSTHPLIWLNPSCYSREKTEESEKRTLLVLPPLCKKSKQKNKKNKNACLYAYPDNKHLP
LALKIFEEGRKKNPKLTLDVYTFWKNKEEVATFQQNHPQIKVRDLLDVPHSLGKYTFWIN
PEKESFMANLARENGCLVCDKELVEREEEKLETLASWEQGCKLLQSLF
>AA_225
MELYVDLAKERYQEVWDKVYPLGEEDSFETLDAAFVAAYYHKPDKVHEVARKIYQRCEDE
TFLTRLRHYYNRVVENLDTVKEKKEIAFYHPSSEKWGPEKHYLLEGIPLLIHNFASLLSK
DYKVIVYSNPLDHSKYRLSTANPQYKPIQDYEACPVCISTSTEEKVRQGVEKFYLLVSEG
EKVTGDYPLIWLNPSCFAREKTVESEKNTVLVLPPLCKSVKQKQKRSKDACVYAYPDNKH
LPLAVKIFEEGRKKNPKLTLDVYTFWKSKEELSTFQQNHPQIKVRDLLDAPHSLGKYTFW
INPEKESFMANLARESGCVVCHDNLEKVDTWSDQNQTWEQGCKRLQALF
>AB_220
MELYVDLAKERYQEVWDKVYPLGEEDSFETLDAAFVAAYYHKPDKVHEVATKIYQRCEDE
TFLTRLRHYYNRVVENLDTVKEKKEIAFYHPSSEKWGPEKHYLLEGIPLLIHNFASLLSK
DYKVVVYSNPLDHSKYRLSTANPQYKPIQDYEACPVCISTSTEEKVRQGVEKFYLLVSEG
EKVTGDYPLIWLNPSCFAREKTVESEKNTVLVLPPLCKSVKQKQKRSKDACVYAYPDNKH
LPLAVTIFEEGRKKNPKLTLDVYTFWKNKEELSTFQQNHPQIKVRDLLDAPHSLGKYTFW
INPEKESFMANLARESGCMVCHDNLEKVDTWSDQNQTWEQGCKRLQALF
>ck_192
MELYVELAKENYQGVWDKVYPLGQEDSFEKLDAAFVAAYYIKPDKVHEVATKIYSRCEDE
KFLTRLKHYYKRVVENLDTIKEKREIAFYYPSSEKWGPEKHYLLEGIPLLIHNFASLLAK
EYKVIVYSNPLDQSKYRLSTANPQYKPIQDYEACPICISTSSEEKVVQGVEKFYLLTDGR
DDSTHPLIWLNPSCYSREKTEESEKRTLLVLPPLCKKSKQKNKKNKNACLYAYPDNKHLP
LVLKIFEEGRKKNPKLTLDVYTFWKNKEEVATFQQNHPQIKVRDLLDVPHSLGKYTFWIN
PEKESFMANLARENGCLVCDKELVEREEEKLETLASWEQGCKLLQSLF
>lausan_218
MELYVDLAKERYQEVWDKVYPLGEEDSFETLDAAFVAAYYYKPDKVHEIASKIYQRCEDE
TFLTRLRHYYNRVVENLDTVKEKKEIAFYHPSSEKWGPEKHYLLEGIPLLIHNFASLLSK
DYKVVVYSNPLDHSKYRLSTANPQYKPIQDYEACPVCISTSVEEKVRQGVEKFYLLVSEG
EKATGDYPLIWLNPSCFVREKTVESEKNTVLVLPPLCKSVKQKQKRSKDACVYAYPDNKH
LPLAVKIFEEGRKKNPKLTLDVYTFWKSKEELSTFQQNHPQIKVRDLLDAPHSLGKYTFW
INPEKESFMANLARESGCMVCHDNLEKVDTWSDQNQTWEQGCKRLQALF
>zaza_218
MEFYVDLAKERYQEVWDKVYPLGEEDSFETLDAAFVAAYYYKPDKVHEIASKIYQRCEDE
TFLTRLRHYYNRVVENLDTVKEKKEIAFYHPSSEKWGPEKHYLLEGIPLLIHNFASLLSK
DYKVVVYSNPLDHSKYRLSTANPQYKPIQDYEACPVCISTSVEEKVRQGVEKFYLLVSEG
EKVIGDYPLIWLNPSCFVREKTVESEKNTVLVLPPLCKSVKQKQKRSKDACVYAYPDNKH
LPLAITIFEEGRKKNPKLTLDVYTFWKSKEELSTFQQNHPQIKVRDLLDAPHSLGKYTFW
INPEKESFMANLARESGCMVCHDNLEKVDTWSDQNQTWEQGCKRLQALF
>pmamoth_62
MEIGLLLADEKYSEVWDKCSNGTSLVDLDASFISSFYLTNGRSEEYADKILEQARKSPEF
ARQLRQHFSRVERNLSKVHTQRQISILCFANAVVGTWDPDSTTSGISGSEEAVIYLAQEL
AKKYRVTVYANPPEKSLYRLSSSNPQYKSVESYFTDEDCSTCILWRQTDFLAARKKASNV
LFWPHDVCTSTFSIEGCNGVLWLSSEQKKQYVEKNPLLEKLPSVLCGNGISLSQFSREKK
GGLYKIVRKNPFSCIYASNYARGLTLLIEIWPQIRKKFPRATLDIYYGWQTWGCLNQSEI
TELKRKVEDCRKLGVTEHGKVGHEELAQAFGKSSLWTYPCTAYETFCITATKAQAAGCIP
VVILDSALIETVEPSAPSVPLNSDSKKNYLQLLLQTMDRISNSTNQIEKERQTYINFASN
WSWENCASKVETLF
>pmassi_70
MEIGLLLAEEKYSEVWDKCSNGTSFVDLDASFIASFYLNRDKSEEYANKILEQAQKSPEF
ARQLRQHFSRVERNLSKVHTQREVSILCFANAVVGTWDPDSVTSGISGSEEAVIYLAQEL
AKKYRVTVYANPPEKSLYRLSSSNPQYKPVSQYFSDENCSTCILWRQTDFLAAKKKASKV
LFWPHDVCTSTFPTEGCDGVLWLSSEQKKQYVEKNSPLEKLPSVLCGNGISLSQFSREKK
GGLHKIVRKNPFSCIYASNYARGLSLLIEIWPQIRKKFPRATLDVYYGWQTWGCLNQSEI
IELKKKVEECRKLGVTEHGKVGHEELARAFGKSSLWTYPCTAYETFCITATKAQAAGCIP
VVILDSALVETVEPSAPSVPLDSDSKKNYLQLLLQTMERISNSSDHLEKERQLYSNFASN
WSWENCALKVETLF
>psiber_61
MEIGLLLADEKYSEVWDKCSNGTSLVDLDASFISSFYLTNGRSEEYADKILEQARKSPEF
ARQLRQHFSRVERNLSKVHTQRQISILCFANAVVGTWDPNSTTSGISGSEEAVIYLAQEL
AKKYRVTVYANPPEKSLHRLSSSNPQYKPVESYFTDEDCSTCILWRQTDFLAARKKTSNV
LFWPHDVCTSTFSVEGCDGVLWLSSEQKKQYVEKNPPLETLPSVLCGNGISLSQFSREKK
GGLHKIVRKNPFSCIYASNYARGLTLLIDIWPQVRKKFPRATLDIYYGWQTWGCLNQSEI
TELKKKVEDCRKLGVTEHGKVGHEELAQAFGKSSLWTYPCTAYETFCITATKAQAAGCIP
VVILDSALIETVEPSAPSVPLNSDSKKNYLQLLLQTMDRISNSTNQIEKERQTYINFASN
WSWENCASKVETLF
