# Supplementary material for: Past and present giant viruses diversity explored through permafrost metagenomics
Source: Nat Commun. 2022 Oct 7;13:5853. doi: 10.1038/s41467-022-33633-x (PMC9546926; doi:10.1038/s41467-022-33633-x)
Supplement: Supplementary file 8 — Supplementary Data 5 [file 41467_2022_33633_MOESM8_ESM.gz › Data_files/Viral_specific_hmms/Pithos_andMetaG_specific_OGs/OG0000365.fa]

>brc_300
MSIPSLLALSFRKLYSVYPEDALQLVEMGLDLPWSMICSKEFFELGLQRGLSERDRFLEI
LSLRVFSDLACPLVYDQDTLQLERFRAEQELEELPSNLTHNITFYRSNFVLGWRSFPYKS
IAHYFLSSHNLDDLLHDSLLLDFYRQDSNYASFLSLYRPLHYLLQTCDLEELKSVNLNST
DLCRALELKIIYNQEAKEAFALLSTLSDKRGHLPDKVNQALLVTGQGVLERSKVSHVSAL
AFGCQYRHLTRVLRDLPRVDLFLNAFEGWLHHRRLEDFYFTTQALLQTRIGKQERIKICQ
FSRALPVDIVAYLLTLMEEKVYFLKGILANNKGYLATTRFCEIKLQELAAQGQGLILPPL
V
>A11_258
MSVPNLLELSFRKLYASCPEDALQLVTMGLDLPWRLICDEEFFDLGLQRGLSERKRFVEI
LSYKVFTDLACPLLYDQDTLQLEKFRIEEELDQLPVSFQHNVAFYRNNFVLGWRTFPFKS
IVHHFLPWAGVDELLKDPVLVSSYNSNANYASFLSLYKPSHYLLSQCDLSDLLSEGLSNK
DLCRVLELKVIYNREGKEARNLLLSLCDSDGYLLQKVNQALLVHLVGVIDRKSISDMSAL
AFSCHYKFLRKIPENISRIDLFLNAFEGWMHHRRLEDFYYTTRTILVKKIGREDTIKLCQ
FSRSLPVDIVNYILGLVTEKTFFLKGILRNNKGYLGTIRFCEIKLQEIEATTPSLPPMV
>geneDY0_200
MPVPSLLELSFRKLCPEDALQLVTLGLDLPWNLACDKEFFDLGLQRGLSEKERFVEILSY
KIFTDLACPLLYDQDTLQLEKFRVEEELDHLPLSFQHNVAFYRNNFVLSWRTFPFKSIAY
HFLAQAGVDDLLVDSVLLNFYNTNANYASFLSLYKPSHYLFSQCDLSDLLLANLDNRNLC
RTLELKIIYNREGKEAQDTLLSLGDSEGYLVQKVNQALLVNGQGVLDRRSISDMSALAFS
CQYVFLRKIPQNISRIDLFLNAFEGWMYHRRLEDFYYTTKAILGEKINKEDTIKLCQFSR
ALPVDIVGYILNLVTEKTFFLKGILRNNKGYLGTTRFCEIKLQELEALTPMV
>geneDY1_232
MSVLSLLTLSFRKLYSSRPEDALQLAEMGLDLPWSVVADKEFFDLGLRRGLNEKERFMEI
VSYRVFSDLTSPILYDQDTLQLERFRVEEEIEELPKHFVHSIAFYRENFALGWRTFPYKS
IVHHFLPSFGLEDLLQDPVLVNFYNQDNSYVSFLSLYQPLHYLLSSCSLEDIKNSGVKTE
HLCRALELKIIYNQEPKEAFQLLSSFCKERGYLERKVKQALLVHGNGVVQIESISDVSAL
TFSCRYNHLNKMSCVDLFLNAFEGWLYHRNLEDFYYTTKTTLQSRIGKLDRIKICQFSRA
LPVDIVDYLLTLMEEKVYFLKGVLRNNKGYLATVRFCENKLKELAS
>AA_252
MSVTSLLELSFRKLCPEDALQLVTMGIDLPWRLACVGEFFDFGLQRGLSERERFVELLSY
KVFTDLACPLLYEQDTLQLEKFRGEEELDHLPRSFQHNVAFYRNNFTLGWRTFPFKSIVH
HFLPWAGVDELLKDPILLNSFNANANYASFLSLYKPVHYLLSQCELIDLLSEGLSSKDLC
RVLELKVIYDREGKEARDLLLSQSDSDGYLPQKVNQALLVHGQGVIDRKSISGMSALAFS
CHYKFLKKIPENISRIDLFLNAFEGWMHHRRLEDFYYTTRIILTDKIGREDTIKLCQFSR
SLPVDIVNYILGLVTEKTFFLKGILRNNKGYLGTTRFCEIKLQEIEAETPTLPPMV
>AB_249
MSVTSLLELSFRKLCPEDALQLVTMGIDLPWRLACVGEFFDFGLQRGLSERERFVELLSY
KVFTDLACPLLYEQDTLQLEKFRGEEELDHLPRSFQHNVAFYRNNFTLGWRTFPFKSIVH
HFLPWAGVDELLKDPILLNSFNANANYASFLSLYKPVHYLLSQCELVDLLSEGLPGKDLC
RVLELKIIYNREGKEARDLLLSLCDSDGYLPQKVNQALLVHGQGVLDRKSISDMSALAFS
CRYNFLRKIPQNISRIDLFLNAFEGWMRHRRLEDFYYTTRIILTDKIGREDTIKLCQFSR
SLPVDIVNYILGLVTEKTFFLKGILRNNKGYLGTTRFCEIKLQEMEAETPTLPPMV
>ck_234
MPVLSLLTLSFRKLYSSRPEDALQLAEMGLDLPWSVVADKEFFDLGLRRGLNEKERFMEI
VSYRVFSDLTSPILYDQDTLQLERFRVEEEIEELPKHFVHSIAFYRENFALGWRTFPYKS
IVHYFLPSFGLEDLLQDPVLVNFYNQDNSYASFLSLYQPLHYLLSSCSLEDIKNSEVKTE
HLCRALELKIIYNQEPKEAFQLLSSFCKERGYLERKVKQVLLVHGNGVVQVESISDVSAL
TFSCRYNHLNKISREISCVDLFLSAFEGWLYHRNLEDFYYTTKTTLQSRIGKLDRIKICQ
FSRALPVDIVDYLLTLMEEKVYFLKGVLRNNKGYLATVRFCENKLKELAS
>lausan_245
MSVTSLLELSFRKLFPEDALQLVTMGIDLPWRLACEGEFFDFGLQRGLSERERFVELLSY
KVFTDLACPPLYEQDTLQLEKFRGEEELDHLPRSFQHNVAFYRNNFALGWRTFPFKSIVH
HFLPWAGVDELLKDPILLNSFNANANYASFLSLYKPVHYLLSQCELVDLLSEGLPGKDLC
RVLELKIIYDREGKEARDLLLSLCDSDGYLPQKVNQALLVHGQGVLDRKSISDMSALAFS
CRYNFLRKIPQNISRIDLFLNAFEGWMHHRRLEDFYYTTRLLLTDKIGREDTIKLCQFSR
SLPVDIVNYILGLVTEKTFFLKGILRNNKGYLGTIRFCEIKLQEMEAETPTLPPMV
>zaza_245
MSVTSLLELSFRKLCPEDALQLVTMGIDLPWRLACEREFFDFGLQRGLSERERFVELLSY
KVFTDLACPLLYEQDTLQLEKFRGEEELDHLPPSFQHNVAFYRNNFALGWRTFPFKSIVH
HFLPWAGVDELLKDPILLNSFNANANYASFLSLYKPSHYLLSQCELSDLLSEGLSNKDLC
RVLELKVIYNREDKEARDLLLSLCDSDGYLPQKVNQALLVHGQGVLDRKSISDMSALAFS
CHYKFLKKIPENISRIDLFLNAFEGWMHHRRLEDFYYTTRTILADKIGREDTIKLCQFSR
ALPVDIVNYILSLVTEKTFFLKGILRNNKGYLGTTRFCGIKLQEMEAETPTLPPMV
