# Supplementary material for: Past and present giant viruses diversity explored through permafrost metagenomics
Source: Nat Commun. 2022 Oct 7;13:5853. doi: 10.1038/s41467-022-33633-x (PMC9546926; doi:10.1038/s41467-022-33633-x)
Supplement: Supplementary file 8 — Supplementary Data 5 [file 41467_2022_33633_MOESM8_ESM.gz › Data_files/Viral_specific_hmms/Pithos_andMetaG_specific_OGs/OG0000580.fa]

>pmamoth_159
MSDVVLGVGAHGQVEVCSEHDDCAVKKSKGCYGLNEMLYFSHCTPDFFPKIIEFRAISAQ
ETEIHMEKFDSVLIFGSDREKSLEAVKAVGLSLLYLHRRGLAHRDIKETNILCKKGRTVL
TDFTLTEPTETKCHANSGYCPPFRAPECWNIHEVDTSSDVFAFGVLLYYACGGGFEFDCE
DVSKEGVEYFYRECRKLGLFSSKINDPLFEKIEKPLADLILSCIAYSPHDRPTITKVLEQ
LGVQIPEQVAAPSFEISQPEWKFRNPAYQICKSIFWDDGIDGMPMSFVDLPAIQLSMSLV
FNQRKEITWDDVSALMFIYANTHSRQIERWAISDFCEKMETRLPDLLKSVNEILNSNALR
RMNYRHFRDQSWVEGYYWKYHNAKMIRSF
>pmamoth_160
MENLLGEGKYGQVFECDEHSNCAIKKFSSQLETLREAFFFSCLDDKFFPKLHEVRECEIH
MELFADQVPLEKKERKLPPEHILFSLASAIYYLHSRQICHGDIRHQNILFRENRVVLCDF
SLSFIGPEAQFCCGDDLYGSPESKARTGVQSDDIYAFGVYALQILASPIYLIPGNFRRQI
LVLGLTSPEPKVEGFSILPEEQKDLICSCLLPKLTRPSISEVLNKLTTCFPNYHQVSIEL
PIPLVECEKEAQFLYSLLLQEKKLTELNFSLQDIIPVCNFRKKIQEKFNWPEAECLFIAL
CVYFIVSDSLFVYKPLSQMFQLEEENPIGKMLQVFNSRFYRQFCHYFR
>pmassi_203
MEKFLGEGKYGQVFKCTEHSDCAVKRFSSQLETLREAFFFSCLDDKFFPKLYEVREDEIH
MELFSDQVSLDKRDENLPTEHILFSLASAIYYLHSRQICHGDIRHQNILFRGNRVVLCDF
SLSFTGPEARFCCGDDLYGSPESKIRTGVQPDDIYAFGVYALQILASPICLVPGNFQRQV
AILGLASPNPKVKGFETLPEEQKNLIRFCLRPKSSRCSISEVLKQLSICFPDYCQTSIQL
PSPLIKCEEEAQTLYSLLLRESKLANLNFSLQDIAPVYLSQKKLKESFGWSEAECSFVSL
CIYFIVSDSVFAYKPLSRMFSVEKENPVEKMVQVFNSGFYRKFCHYSH
>pmassi_204
MSNKVLGSGAHGQVELCTEHKDCAVKKSKGCYGINEMLFFSHCIPDFFPKIIEFRAITAQ
ESEIHMEKFDDTLFFEDKEKSLEVVKAVGLSLVYLHRRGIVHRDVKETNILCKEGRFVLT
DFTIAEPIETKCHANSGYCPPFRPPECWKMHEVHTSSDVFAFGVLLYYACGGSFQFESED
LSKENDEYFYRESRKFGLFSSKINDPSFEKIEKPLADLILSCISYSPYDRPTMTKVLEQL
GVKIPEQVFAPGFEIEQPEWKFRDPAYRICKSFFWNDGIDGMNMSYVDLPAIQLTMSLVY
NNRGESEFTWDDVCALMFIYATTHNREIERWAIQDFCEKIDIRLPALLKSINKILNSDAL
RRMNYRWPRYQSWVERYYDKYHGRDTICSC
>psiber_159
MSDVVLGIGSHGQVEVCSEHDDCAVKKSKGCYGLNEMLYFSHCTPDFFPKIIEFRAISAQ
ETEIHMEKFDSVLIFGSDREKSLEAVKAVGLSLLYLHRRGLAHRDIKETNILCKKGRTVL
TDFTLTEPTETKCHANSGYCPPFRAPECWNIHEVDTSSDVFAFGVLLYYACGGGFEFDCE
DVSKEGVEYFYRECRKLGLFSSKINDPLFEKIEKPLADLILSCIAYSPHDRPTITKVLEQ
LGVQIPEQVAAPSFEISQPEWKFRNPAYQICKSIFWDDGIDGMPMSFVDLPAIQLSMSLV
FNQRKEITWEDVAALMFIYANTHSRQIERWAIFNFCEKMETRLPELLKSVNEILNSNALR
RMNYRHFRDQSWVEGYYWKYHNAKMIRSF
>psiber_160
MENLLGEGKYGQVFECDEHSNCAIKKFSSQLETLREAFFFSCLDDKFFPKLHEVRECEIH
MELFADQVPLEKKDRKLPPEHILFSLASAIYYLHSRQICHGDIRHQNILFRENRVVLCDF
SLSFIGPEAQFCCGDDLYGSPESKARTGVQSDDIYAFGVYALQILASPIYLIPGNFRRQI
LVLGLTSSEPKVEGFSILPEEQKDLIRSCLLPKSTRPSISEVLNKLTTCFPNYFQVSVEI
PIPLIECEKEAQFLYSLLLQEKKLAELNFSLQDIIPVCNFRKKIQEKFNWPEAECLLIAL
CVYFIVSDSLFVYKPLSQMFQLEEENPVGKMLQVFNSRFYRQFCHYFR
