# Supplementary material for: Past and present giant viruses diversity explored through permafrost metagenomics
Source: Nat Commun. 2022 Oct 7;13:5853. doi: 10.1038/s41467-022-33633-x (PMC9546926; doi:10.1038/s41467-022-33633-x)
Supplement: Supplementary file 8 — Supplementary Data 5 [file 41467_2022_33633_MOESM8_ESM.gz › Data_files/Viral_specific_hmms/Pithos_andMetaG_specific_OGs/OG0000370.fa]

>brc_311
MQSKVNPGDFSLMNKPTRINALVQQIREHEHYKTKLDEAEVLIVESAYERIQKTGKAQSS
LRESAYMTKEHNWYLRQLWKKFHSLE
>A11_269
MQNKVNPRELTSMNKQPARINTLVQQIREHEHYKTKLDEAEVLIVESAYERIQKTGKAQS
SLRESAYMIKEHNWYLRQLWKKVYSLE
>geneDY0_189
MQNKPTRINALVQQIREHEHYKTKLDEAEVLVIENAYERIQKTGKAHSSLRESAYMIKEY
NWYPRQLWNKVYSLE
>geneDY1_221
MQNKPTRINALVQQIREHEHYKTKLDEAEVLVIENAYERIQKTGKAHSSLRESAYMIKEY
NWYPRQLWNKVYSLE
>AA_264
MQNKVNPRELTSMNKQPARINTLVQQIREHKHYKTKLDETEVLIVESAYERIQKTGKAQS
SLRESTYMIKEYNWYLRQLWKKVHSLE
>AB_261
MQNKVNPRELTSMNKQPARINALVQQIREHKHYKTKLDEAEVLTVESAYERIQKTGKAQS
SLRESAYMIKEYNWYLRQLWKKVHSLE
>ck_222
MQNKPTRINALVQQIREHEHYKTKLDEAEVLVIENAYERIQKTGKTHSSLRESAYMIKEY
NWYLRQLWNKAYSLE
>lausan_256
MQNKVNPRELTSMNKQPARINALVQQIREHKHYKTKLDETEVLIVESAYERIQKTGKAQS
SLRESAYMIKEYNWYLRQLWKKVHSLE
>zaza_256
MQNKVNPRELTSMNKQPARINTLVQQIREHEHYKTKLDEAEVLIVESAYERIQKTGKAQS
SLRESAYMIKEHNWYLRQLWKKVHSLE
