# Supplementary material for: Past and present giant viruses diversity explored through permafrost metagenomics
Source: Nat Commun. 2022 Oct 7;13:5853. doi: 10.1038/s41467-022-33633-x (PMC9546926; doi:10.1038/s41467-022-33633-x)
Supplement: Supplementary file 8 — Supplementary Data 5 [file 41467_2022_33633_MOESM8_ESM.gz › Data_files/Viral_specific_hmms/Pithos_andMetaG_specific_OGs/OG0000100.fa]

>brc_2
MSSTTQVWVILGLSVLTIILLTIVVYLGRRRALCYIPLNPWCWTDWTCPGEPEGSETRCP
VLPTQNRVQSCLPTADNPGPNCPYAWNV
>A11_3
MSTSTQVWIILGLSVLTIVLLTVVVYLGRRRALCFVPLNPWCWTDWTCPNEPLGSESRCP
VLPTQNRVQACLPTADNPGPNCPYAWNI
>geneDY0_2
MDISTQIWIILALCVLTIVLLTIVVYLGRRRALCYIPLNPWCWTDWTCPNEPLGSESRCP
VLPTQNRVQGCLPTADNPGPNCPYAWNV
>geneDY1_2
MDISTQIWIILALCVLTIVLLTIVVYLGRRRALCYIPLNPWCWTDWTCPNEPLGSESRCP
VLPTQNRVQGCLPTADNPGPNCPYAWNV
>AA_2
MSTSTQVWIILGLSVLTIVLLTVVVYLGRRRALCFVPLNPWCWTDWTCPNEPLGSETRCP
VLPTQNRVQACLPTADNPGPNCPYAWNI
>AB_2
MSTSTQVWIILGLSVLTIVLLTVVVYLGRRRALCFVPLNPWCWTDWTCPNEPLGSETRCP
VLPTQNRVQACLPTADNPGPNCPYAWNI
>ck_2
MDISTQIWIILALCVLTIVLLTIVVYLGRRRALCYIPLNPWCWTDWTCPNEPLGSESRCP
VLPTQNRVQGCLPTADNPGPNCPYAWNV
>lausan_2
MSTSTQVWIILGLSVLTIVLLTVVVYLGRRRALCFVPLNPWCWTDWTCPNEPLGSETRCP
VLPTQNRVQACLPTADNPGPNCPYAWNI
>zaza_3
MSTSTQVWIILGLSVLTIVLLTVVVYLGRRRALCFVPLNPWCWTDWTCPNEPLGSETRCP
VLPTQNRVQACLPTADNPGPNCPYAWNI
>LCPAC103_116
MSLYLFLIGVILVIALVVIITILVSYQRYSFDCYHQASPQCFLDWECPTSTCTRDQINAG
NACGKFRICTPAEIMSEICPFPAQVTRFTADQTGRCVTPGQTCPPVLGPGGRNICKTAWP
FLPTTVNTVLPVIL
>LCPAC201_314
MAGNSTETFEVVIIVILIIIIVILATMAADFARRRRDCYTYPSPWCFKDWTCPKEPEGKR
NVWDKAIAAGLVGTKENAKCFAAASDGINPTFTGNCPNAWPRVVGPNANKITGNVFNNQT
>LCPAC401_322
MNTFWYIIIAVLIVILTIFVALALGENFKSNSCINFNNPFCWSDWTCSEAQGGSPNDGTD
KPAEKLQQVVLECDKVLRGDPDDLDFTLCENLWPGILPDGSI
>LCPAC403_125
MNTFLYVLIAILVLSLAVFVLLFLGETFLNNSCLSFNNPWCYDDWFCSVENGGDPNNGSD
FPAKRLQKVAQDCDRAMNSDPSDISFNLCINAWPNVLPDGTVA
>LCPAC404_364
MNTFLFGVISVLMVSLSIFILLAVGEQFKADSCGHFTNPWCYLDWTCSPEQGGTSMDGTD
FPARKLRQVVVNCGMTDENGQPDLSLCPDQWSNPPLINPGVSPVPT
>LCPAC406_149
MNTFWYIIIAVLIIILTIFVALALGENFKSNSCINFNNPFCFSDWTCSEAQGGSPNDGTD
KPAEKLQMVVLECDKVLRGDPDDLDFTLCKNLWPGILPDGSI
>Orpheo_GVMAG_374
MSFIQSLIIGILILAVCFAIALQYILAVRYNRCVNQDITLCFKDWKCTTSSGTTNIALKM
YNGIKPCIGTVDGVKEFDFTLATCAVCTADSTLKKIVQEGVQFADTNGKTLVVDDICGVS
NS
>orphe_856
MGNASGYIALTLILFIFIASIVLVYIYVRYNGCIVYPSPQCWNNWTCSNPSGETINRSQQ
VYNLLNQCFLLPDGTVNPTCQPDETFCNAYDPSDPSKIPQICTETN
>pmamoth_461
MKVNLPKKEMSAIQIGALLFLSVVFIILITVIVYLFRRKVFCYNGINPWCWKDWTCPSVP
VGEPERCPVANAQSQAQNCLPLPNGQPGCSYAWN
>pmassi_494
MKEILPKKEMSAIQIGALLFLSVVFIILITVIVYLFRRKVFCYNGINPWCWKDWTCPSVP
VGQPERCPVANAQSQAQKCLPLPNGQPGCSYAWS
>psiber_461
MKVNLPKKEMSAIQIGALLFLSVVFIILITVIVYLFRRKVFCYNGINPWCWKDWTCPSVP
VGEPERCPVANAQSQAQNCLPLPNGQPGCSYAWN
