# Supplementary material for: Past and present giant viruses diversity explored through permafrost metagenomics
Source: Nat Commun. 2022 Oct 7;13:5853. doi: 10.1038/s41467-022-33633-x (PMC9546926; doi:10.1038/s41467-022-33633-x)
Supplement: Supplementary file 8 — Supplementary Data 5 [file 41467_2022_33633_MOESM8_ESM.gz › Data_files/Viral_specific_hmms/Pithos_andMetaG_specific_OGs/OG0000239.fa]

>brc_179
MLEVDGTQIYQLALTSRCMTNILSDSYFWKRRYQREGLYPVEGETNDVVSRLHSYTIACK
IKKRLCILDREQSFPQMFICARKYSTEELRFIFFFRPELLLSNTDSYRLTLGVNSNKEFY
FAIESYREIAGSGFLLRHNLQNTLIKNSCSALEMRKLLYRCYSL
>A11_418
MDLSYDIVLEVMLNADDAQIYKLAQTCKYMANILSENYFWKRRYEQEGLCLSGEEAGDDV
VSRLHSYTINGRVKQTLSALQRTQSFFPGLAIKYTREELRFIFSFRPMMVLEEEAVYSLT
LGVNKKEFYFAIASRKEIAGKGFLLRHNLSSLITRDTCSETEMRKLLYRCYMLN
>geneDY0_320
MQLSYPILVEVMLNVEGSEIYKLAQTCKSMVDVLSDNYFWRLKYEREGLYPLEEEVTCVA
SKLHSYIIACKIKKRLSFLDREQSFPQMFVCERKYSMEELRFIFFFRKDILFEEENFIYR
LTLGVNKKKEFYFAIETRKRVSGSGFLLHHNLDSARLEDVCSALDMRKLLYRCYMLN
>geneDY1_368
MQLSYPILVEVMLNVEGSEIYKLAQTCKSMVDVLSDNYFWRLKYEREGLYPLEEEVTCVA
SKLHSYIIACKIKKRLSFLDREQSFPQMFVCERKYSMEELRFIFFFRKDILFEEENFIYR
LTLGVNKKKEFYFAIETRKKISGSGFLLHHNLDSVRMEDVCSALDMRKLLYRCYMLN
>AA_409
MDLSYDIVLEVMLNVDDAQIYKLVQTCKYMANILSENYFWKRRYEQEGLCLSGEEDGDDV
VSRLHSYTINGRVKQTLSALQRTQSFFPGVAIKYTREELCFIFSFRPMMILEEEAVYRLT
LGMNKKEFYFAIEGRKEIAGKGFLLRHNLSSLIVKDTCSETEMRKLLYRCYMLN
>AB_407
MDLSYDIVLEVMLNVDDAQIYKLAQTCKYMANILSENYFWKRRYEQEGLCLSGEEDGDDV
VSRLHSYTINGRVKQTLSALQRTQSFFPGVAIKYTREELCFIFSFRPMMILEEEAVYRLT
LGMNKKEFYFAIASRKEIAGKGFLLRHNLSSLIVKDTCSEIEMRKLLYRCYMLN
>ck_348
MQLSYPILVEVMLNVEGSEIYKLAQTCKSMVDVLSDNYFWRLKYEREGLYPLEEEVTCVA
SKLHSYIIACKIKKRLSFLDREQSFPQMFVCERKYSMEELRFIFFFRKDILFEEENFIYR
LTLGVNKKKEFYFAIETRKKVSGSGFLLHHNLDSARLEDVCSALDMRKLLYICYMLN
>lausan_404
MDLSYDIVLEVMLNVDDAQIYKLAQTCKYMANILSENYFWKRRYEQEGLCLSGEEDGDDV
VSRLHSYTINGRVKQTLSALQRTQSFFPGVAIKYTREELCFIFSFRPMMVLEEEAVYRLT
LGMNKKEFYFAIEGRKEIAGKGFLLRHNLSSLIVKDTCSEIEMRKLLYRCYMLN
>zaza_403
MDLSYDIVLEVMLNVDDAQIYKLAQTCKYMANILSENYFWKRRYEQEGLCLSGEEDGDDV
VSRLHSYTINGRVKQTLSALQRTQSFFPGVAIKYTREELCFIFSFRPMMVLEEEEAVYRL
TLGMNKKEFYFAIEGRKEIAGKGFLLRHNLSSLITRDTCSEFEMRKLLYRCYMLN
>LCPAC201_32
MNWEISLDRLPDEIWWMVLLRTDISTFWSFIQTCQRIANLENDYFWKYKYQLDFGFVLPT
ESRGLNGSNRIVLPLMTKRPNVSEAMAEIKLVNTEEPRSYVRHTGVPTFGSKYQKFLDSF
PKSWKPEKWKERYRRIILSKRCNSQIATNLYRYGYLDSNGTVNFHNYKGFHKFSPDIRDG
LGKIFHPRVISLSFGDTKNYSVTEDGQCYIWWEGRDYDGNYFTPKLIPGLHGIIKIVGGA
YSVNGFISDDYSIYLLDYDYSDFSHRQTYLNPPTMLPIKARDFDVGWEMTGIIGTDLKIY
LCLHKSTSIKMENLPTESVKLKKIEWRDGNGMNLYQVIFPNLERVKETDLKFKQVAIGHS
EIVALSLEGDIYRMKYDHKMITEQKSSYSFPLFRIVPDYRTITSLNSIRNVKFPTDLKFT
QISANSGNYSALTNDGKVYVWGKGLTRIFDLTEIDGPPTENITTKSIPNPPIKRETSQYG
DFDADEMNMFCPNQKFNSIIFDHPTRIKSISNLPIKAISINSTYLAILTEQEELIIKGET
AWLIHHSADYDDYERSLFDESCLSD
>LCPAC202_85
MKNLEDELFWKYKYQLDFGFGLPLGNRGLNGSNRLVLPLMNKRPNVPEAMAEMKLINTEQ
PWLYKRDTGVPIFGSLYQKFLEDFPKNWKPEKWKRRYRRIVLSKRHNYQIAMTSSRYGYL
SSNCTINLHHYRRFYKIESLPRVISLSLGGTKNYAVAEDGQCYIWRDGSSLESLGSGLSS
LYNGIDFDENFYRPKLIPGLHGIIKIVGGMNSISGFITDDYSIYLSNYKYYSTFFRQIYL
TPPEILPIKAIDFDIGWGIRGVIGIDKKVYLCVPRSTSFKMTSSESYKLKKIKWESGYLM
DLYRMVFSVSCTSNLNLKFKQVIIGNSEIVVLSLDGDIYRIKYDHEIIKEKPLNNLPVPI
TDCSAIINLNPIRKVKFQTDIKFSQISGNFGNYSALTRDGNVYVWGDNLEKIFNLAELDD
SLSEIRPAKKLPETSTRGTTGKLGHSGDFDDDEMNSFLPNDPNRIIFDQPTLVNSLSNLS
IKSISISSAYLAIFTEKEKLIIKGETVSVPAFSSDYDDYERSLFDDSCASE
