# Supplementary material for: Past and present giant viruses diversity explored through permafrost metagenomics
Source: Nat Commun. 2022 Oct 7;13:5853. doi: 10.1038/s41467-022-33633-x (PMC9546926; doi:10.1038/s41467-022-33633-x)
Supplement: Supplementary file 8 — Supplementary Data 5 [file 41467_2022_33633_MOESM8_ESM.gz › Data_files/Viral_specific_hmms/Pithos_andMetaG_specific_OGs/OG0000481.fa]

>LCDPAC01_183
MVNFVASSLKTGIQPRLNIDLIAKEIINVANRYDYSPIMIAVYLSQTTKAGFYSMYFNFL
VRSSSNIRETMEDILSENMANFIPEIYKNEYTTQNNRNDIATVIEQEVELAENAYKEGKY
NYFEKECCEQLCLKEEGKSDKPSENIDVTYKEYRHEFLMTYCFDRKQILLEFAEASVKRR
KAINLLNGEVFPDKVIIEFAKKHYDDIIMFMPMASETYSEMKKWYSANMNMVGSGSFRTT
WKRK
>LCPAC101_339
MTTISIDTNSIDYGNDEVNSNMPPKQSFRVGNTVITIDSKYMFCRSILSECLSTYDLDDI
DYIWGIDNIIPLIMEDPNIDKSWGVPSRNTPLIASMELPWPKLLLFILHGCRQLNVGLLS
FVYRYEIKNAIKNKDLYQLDILLNLAENDRWPEKVHNILLTDAEINKLDIMKNKEVAALS
NLISEGRTMNPPYLDGFVVCPTDPLTTQNNNLFSQCYNDICFKSTSASEISSNTVSNDTI
VVARDDMEGSDNVMLDTNIFTFNNNNITDESSFGSTPTCMFFGNTCQNEENNTRCYSLEE
ILEILSTNNYSSQIIFGTKDQESQLRLCLSTEIKLYQGYLDYMRLL
>LCPAC102_232
MTEVNIKTLPNHNIVIYINDKRVFYNEIIRECYESHNIELSNDDIEWATNITTDYILDDY
NLDTGYSNKLILFILYGFKQLQTGKLAFIYNYELDDSIKNKDTNKLKILLNIPATDRWQE
VTKNSSLNTNELNELYQIRNIEMITLINVISEGKNLTGPIYITNNPKSLLDMDIHKNIRR
ETQLGGFIKACDRDNKIYEYNNITLYESCLEGVCIEQNNNIKNTMLNNKTSIIIMPIDTK
NNNSFSGGEIQCYQYNTLIYILSVDNTINSDNKIKLNNNIKNILSHRYATDIKIYKYYIK
YKNTLNRS
>LCPAC103_46
MQTVDRSVRVAGEAVRQALATRKAYTTDDINFVVTSLTADAEETITIEVIARFCIRTYVY
SNTGRYSFSFNAILRKTVEIKSAGGIRMLAMLAETEAFPELYKNELLTTHERAKIITMIN
REYLSTVNMLNMAISKTDDRLTLFGQLKSEHHYKTKLVVKTEHYSEVKPCLYNTAYKYVM
MQELAGVDLGFSGPISSMPPKTIFVKGEVEHELEIREVDYLYFIMQLAKESPIIRDIRLR
GDIMEFMSRKYASEIKLCKYWRHNPI
>LCPAC201_166
MIKSPATIISKRPVFCRELIGECLTTHDALNSDDIKFALQLNCDLLSDQQLAIIIVHLCK
TTDIGKFSLLYNYNIDMAIKSRDLSWLMRLLQVDDQMAFPELYRQKSVFTIKEQDAIYRT
HTREYNAAFQLVKTGDKITPPYSQYLIKSCPVYQKDTSKVLSSSFHDGVVKSDGRTKVSL
YQTCLEGVCIAEKTPSNINFTSLSTDDTDMIMVPSRESNGLAKVQCFNIIDLTKAVSTDP
AVNPTTGKPFDLAVLQMIRNRLAKEIKLYRYFLANVNK
>LCPAC202_235
MIRTPPTIISKRPVFCRQLIGECLTTHNDLNAEDIKFALQFNCDIFSDQQLAIVIVHLCK
TTDIGKFSLSYNYDVDIAILSRDFTRWVGLLQVGHMTAFPEFYDQKSVFTPIEQASIQRT
HSREYNAAFQLVKTADKMVPPYSQYLIKPCPVYNGDSSKVISSSFHDGVVKLDGKTKVSI
YTTCREGVCIAEKTHADINFAALSSGDTDLLRVPFRGENETIIVKCFKILNLTRIVSSSP
AINPTTKKPFEASVLRMIRNRLAKEIKLYKYFLAKAGQ
>LCPAC302_54
MSKVIAIPRSKLIQNTVIEHALRTHDLTDLDIEFALNEIEKLNLDTKKLSKFINQIYKLS
NTGRFSLTFNKDLDIHIQSKVPSRIKSLVRVSGTEKAWPELYDNNYLEKSEVETIKSMSN
REYYAVLNTLETADSAKDFENILPCVTISDESYYLTDEGIYHTSVYSKCYNNICISEAQQ
IGKIVSLDNDIPQIAYIACSEKEKYCMNLLELIERTAKGDYTNPETGKIFSDRIIKQILS
KYNKEIQMYKKYLDIMRNAGM
