# Supplementary material for: Past and present giant viruses diversity explored through permafrost metagenomics
Source: Nat Commun. 2022 Oct 7;13:5853. doi: 10.1038/s41467-022-33633-x (PMC9546926; doi:10.1038/s41467-022-33633-x)
Supplement: Supplementary file 8 — Supplementary Data 5 [file 41467_2022_33633_MOESM8_ESM.gz › Data_files/Viral_specific_hmms/Pithos_andMetaG_specific_OGs/OG0000371.fa]

>brc_329
MVSSAVLIIVVVVIILGILLSFGLFFLLRNSDTEQTANVLIAPNPLPFASCQTSSQCLTS
QICSNGRCTNVVDAVQNNLAATSVAPPPVVVVNRTEEVSVPSSTSSSLEEIERLLERQNG
NLQSLQVNLERQIESKLANLENTIISKGVSSLPTQVLDLPPPPPRRNTSIRDLPPPSYVD
DDEYFTETPQQPAQSSTVQQPVQATRTVQQPVQSSTVQQPVQATRTVQQPVFNLPLRGTA
TVTQTTSQPTAAVQQPVPASQPIVLSGATVNPTLNAQPVPVTAPSTVVLAGNANPPRTNN
VTVRRNPYANSDDPFDQFNQQDLPPPAILQTKSVKQEKNCAKREVSCPLVPAEVPRCKKN
KDRKAVVWQL
>A11_217
MVNSAVLLIVIVVIVLGILLSFGLFFLLRNSDTEQTSNVLIASPSTTPLPFASCQTSSQC
LTSQICSNGRCTNVVDNVQNNLASTFSAPQPVPVVPVTGITEPVVEDNIAQEIENLERLM
ERQNGDLRSLQTTLERHIESNQSKLSNLENTIISKGVRDLPPPPSTRRSNIRDLPPPSYV
QDDEDFTETPPMQEGGSTTIQSVNNLPLRGSTSLPTQATSLPTQTTTQSINNLPTQVNNL
PRGTVQQPTFNLPLRSTYIAQQTATLAQQPVTGIQTNVLPQQQTTSVRQPTQTTSSVQQQ
PIQATALPQQQPVVLSGAVVNPTLTAQPVPITGPSTVVLSGNNNLPRSTNLANRNPYINS
DDPFEQFAQQDLPPPVILQTGPVREERKNCRKDASCPLVPAEVPRCKRNKDRKAVVWQL
>geneDY0_172
MVNSVVLLIVVVVIVLGILLSFGLFFLLRNSDTKQTTVSTLNSQTLPFASCQTSSQCLTS
QICSNGRCTNVVDNLETSALGVIPPPPVPVKSNSTMEIENLERMMERQNGNLKSLQVTLE
RHMESNQNKLSNLENTIISKGVRDLPPPARTKRNIVRELPPPSYVQDEEDFMESIIIEES
VSSQQQPVSSQQQPVSSQQQPVSSQQQPVSSQQQPVSSQQQPVNVAQTTLDGIPLRSSVL
AQSRTNLPLRGTDSSQQQPVLSQQQPVILSGATVNPVLNTQQIPITSPSNVVLSGSIPKT
NIVNRRNPYINLSNDSEDPFEQFGQQELPPPAILQTKPIREEKNCKRDVSCPLVPMEVPR
CKKNKDKKSVVWKL
>geneDY1_207
MVNSVVLLIVVVVIVLGILLSFGLFFLLRNSDTKQTTVSTLNSQTLPFASCQTSSQCLTS
QICSNGRCTNVVDNLETSALGVIPPPPVPVKSNSTTEIENLERMMERQNGNLKSLQVTLE
RHMESNQNKLSNLENTIISKGVRDLPPPARTKRNIVRELPPPSYVQDEEDFMESIIIEES
VSSQQQPVLSQQQPVLSQQQPVLSQQQPVLSQQQPVSSQQQPVNVAQTTLDGIPLRSSVL
AQSRTNLPLRGTDSSQQQPVLSQQQPVILSGATVNPVLNTQQIPITSPSNVVLSGSIPKT
NIVNRRNPYINLSNDSEDPFEQFGQQELPPPAILQTKPIREEKNCKRDISCPLVPMEVPR
CKKNKDKKSVVWKL
>AA_211
MVNSAVLLIVIVVIVLGILLSFGLFFLLRNSDTEQTSNVLIASPSTTALPFASCQTSSQC
LTSQICSNGRCTNVVENVQNNLASTFSAPQPVPVVPVTGITEPVVEDNITQEIENLERLM
ERQNGDLRSLQTTLERHIESNQSKLSNLENTIISKGVRDLPPPSTRRSNIRDLPPPSYVQ
DDEDFTEPLPVQEGGSTTIQSVNNLPLRGNTSLSTQATGLSTAQSVNNLPTQVNNLPTRG
TVQQPTFNLPLRSTYIAQQTATLAQQPVPLQQTTSVRQTVPLQQPVSSLQQPVQQPTQGI
TSVQQPVSSLQQQPVVLSGAVVNPTLTAQPVPITGPSTVVLSGNNNLPRSNNLANRNPYI
NGDDPFEQFAQQDLPPPAILQTRPVREERKNCRKDASCPLVPAEVPRYKRNKDRKAVVWQ
L
>AB_207
MVNSAVLLIVIVVIVLGILLSFGLFFLLRNSDTEQTSNVLIASPSATPLPFASCQTSSQC
LTSQICSNGRCTNVVDNVQNNLASTFSAPQPVPVVPVTGITEPVVEDNITQEIENLERLM
ERQNGDLRSLQTTLERHIESNQSKLSNLENTIISKGVRDLPPPPSTRRSTIRDLPPPSYV
QDDEDFTEPLPVQEGGSTTIQSVNNLPLRGNTSLSTQTTGLSTQATTQSVNSLPTQVNNL
PTRGTVQQPTFNLPLRSTYIAQQTAQQPVPLQQTTSVRQTVPQQQTAPSLQQPVQQPTQG
IASVQQPVSSLQQQPVVLSGAVVNPTLTAQPVPIVAPSTVVLSGNNNLPRSNNLANRNPY
INGDDPFEQFAQQDLPPPAILQTRPVREERKNCRKDASCPLVPAEVPRCKRNKDRKAVVW
QL
>ck_204
MVNSVVLLIVVVVIVLGILLSFGLFFLLRNSDTKQTTVSTLNSQTLPFASCQTSSQCLTS
QICSNGRCTNVVDNLETSALNVIPPPVPVKSNSTTEIENLERMMERQNGNLKSLQVTLER
HMESNQNKLSNLENTIISKGVRDLPPPPSTKRNIVRELPPPSYVQDEEDFMEGRTIEEPV
SSQQQPVSSQQQPVSSQQQPVSSQQQPVSSQQQPVNVAQTTLDGIPLRSSVLAQSRTNLP
LRGTDSSQQQPVLSQQQPVLSQQQPVLSQQQPVLSQQQPVILSGATVNPVLNTQQIPITS
PSNVVLSGSIPKTNIVNRRNPYINLSNDSEDPFEQFGQQELPPPAILQTKPIREEKNCKR
DISCPLVPMEVPRCKKNKDKKSVVWKL
>lausan_204
MVNSAVLLIVIVVIVLGILLSFGLFFLLRNSDTEQTSNVLIASPSTTPLPFASCQTSSQC
LTSQICSNGRCTNVVDNVQNNLTSTFSAPQPVPVVPVTGITEPVVEDNITQEIENLERLM
ERQNGDLRSLQTTLERHIESNQSKLSNLENTIISKGVRDLPPPPSTRRSNIRDLPPPYVQ
DDEDFTEPLPVQEGGSTTIQSVNLPLRGNTSLPTQATGLSTTQSVNNLPTQVNNLPTRGT
VQQPTFNLPLRSTYIAQQTAQQPVPLQQTTSVRQTVPQQQTVSSLQQPVQQPTQGIASVQ
QPVSSLQQQPVVLSGAVVNPTLTAQPVPIVAPSTVVLSGNNNLPRSNNLANRNPYINGDD
PFEQFVQQDLPPPAILQTRPVREERKNCRKDASCPLVPAEVPRCKRNKDRKAVVWQL
>zaza_205
MVNSAVLLIVIVVIVLGILLSFGLFFLLRNSDTEQTNNVLIASPSATALPFASCQTSSQC
LTSQICSNGRCTNVVDNVQNNLTSTFSAPQPVPVVPVVTGITEPVPEDNIAQEIENLERL
MERQNGDLRSLQTTLERHIESNQSKLSNLENTIISKGVRDLPPPPSTRRSNIRDLPPPSY
VQDDEDFTEPLPVQEGGSTTIQSVNNLPLRGNTSLSTQATGLLTQATTQSVNNLPTQVNN
LPTRGTVQQPTFNLPLRSTYIAQQTATLAQQPVTGMQTNALTQQQTTSVRQPTQTTSSVQ
QQPIQTNVLPQQQPVVLSGAVVNPTLTAQPVPIVAPSTVVLSGNNNLPRSNNLANRNPYI
NGDDPFEQFAQQDLPPPAILQTRPVREERKNCRKDASCPLVPAEVPRCKRNKDKKAVVWQ
L
