# Supplementary material for: Past and present giant viruses diversity explored through permafrost metagenomics
Source: Nat Commun. 2022 Oct 7;13:5853. doi: 10.1038/s41467-022-33633-x (PMC9546926; doi:10.1038/s41467-022-33633-x)
Supplement: Supplementary file 8 — Supplementary Data 5 [file 41467_2022_33633_MOESM8_ESM.gz › Data_files/Viral_specific_hmms/Pithos_andMetaG_specific_OGs/OG0000126.fa]

>A11_311
MRREIIVPILLEMEIKDILRMSLLEPDLFDESMWRRLCKSLFNTSWDYYSFLLQTGRKRF
VEIAQRKCFLPVDCPLRQIYLAIFNQRKDILKKCCKEHPKLAKKIWLHSSTRTRIYFNRD
MYNFIYQCLGAEPPYRERLIAEHQSGLYTNLALLEARIDKGDGTKNLQERFNQKTGLGIY
RTGVMDCNCLLLCDSLQMCVLYGDQDGLVVMNDDNIEFWLNLYSRSQKKDVIERLIE
>A11_312
MNRESILSLLYKSNNLELARKFEEKFNERLYDDDFVMKLITYYLNTGDDRGLYESLSSLE
KQGMIKESIVDGFVFNLGLEEVNLVLRRCGVRKGGSLF
>A11_315
MRPEPVLPRSEPVSPRSEVVVPILLEMEIKDILRMSLILPELFDENMWSLLCRNTLATSW
DHYSFLPLSQRRKFVEIARRKCLLPAICPFSQVRWAVFNKRTDILERFAKEHYTETSTVY
HSSLEEYRIYFNRPMYNFVQQCLYARVYYRDRLIGEYASPSPRPFSSYTWQERFAMMKQE
EGSGIIPCDYLNTYDELHMHILHGEQDDDITLDGDNIELWLSLYSKSQKKAIISRMIDFV
EKDNLPLMLHKILCNLYSGNHLDLAARYEKKFNMHLTGDQVLSNLATYYFNTGDDRGLYQ
SLCLLDEQGKINKRVRRDNYILYLGLIEVDLLLAKYGIIKY
>geneDY0_279
MQPEILVAIIKEMQPKDILRMSLVLPELFDKGIWMMLCTKRLSATWDDYYFLFPDNPRKR
FIEIAQRKCFLRTTSPFRQIHFAILNKRKDILEECCKQDPDVAKSILVLFSSRVCIYFNL
SMHRFIYRCLSEEPRERKNIIDDLQGEFSVSKEIKRVSSMQIFREDGECNLLQRFRYTMD
YEKNVMSIPYGIYPKLYDRLHMHVLYGADDEDVVFDKDNIEFWLVLYSKSQKKEIIQRLI
EQATEQDLRMDKNYILYNLYASNNIEMAAKFEEKFNIKLSDNQTVTNLALYYFNTGDSKG
LYESLINLETRGMIEPGTIKDKLIFEFDLPEVNTILKRCSVWNTNQRCCLF
>geneDY1_312
MQPEILVAIIKEMQLRDILRMSLVLPELFDKGIWMMLCTKRLSATWDDYYFLFPDNPRKR
FIEIAQRKCFLRTTSPFRQIHFAILNKRKDILEECCKQDPDVAKSILVLFSSRVCIYFNL
SMHRFIYRCLSEEPRERKNIIDDLQGEFSVSKEIKRVSSMQIFREDGECNLLQRFTYTID
YEKNVMSIPYGIYPKLYDRLHMHVLYGADDEDVVFDKDNIEFWLVLYSKSQKKEIIQSLI
EQATEQDLRMDKNYILYNLYASNNIEMAAKFEEKFNIKLSDNQTVTNLALYYFNTGDSKG
LYESLINLETRGMIEPGTIKDKLIFEFDLPEVNTILKRCSVWNTNQRCCLF
>AA_302
MPVLLKMETKDIFNLSLVYPELFDEATWSLLCKSLFGASWDYYSFLPEKNQRRKFVEIAR
RKCFLPVSCPRSQLYLALFNNRKDIIEQCCLQHPKQAGKVVLSSFSFDRLYFNRPLYNFA
QEILFGGTFQRLKLLEQKRDLPSLVPEYWEEKYSLATEDFCYGSMDNSHARVHDLLHMYI
LYKEEGGENIVLREDNVEFWLNMYSRSQKKAIISRMIDFAQKKDLPCKSENILCNLYSSN
HLDLAEKYQTKFSLSLSKEQILASLANYYINTGDDRGLYQSLSLLEKEGKLKGGPVEDNL
IVKLGLSEVNSLLKA
>AA_303
MRREIIVPILLEMEIKDILRMSLLEPDLFDESTWRMLCKSLFNTSWDHYSFLLQTGRKRF
VEIAKRKCFLPVDCPLRQIYLAIFNQRKDILERCSKEHPKLTEKICLHSSTRTRIYFNRD
MYNFLYQCLGKEPSYREQQVGQHQNNFHTSLALLEMMVGKGDGTKSLLERFNQKMGLGIY
RTGVMDDDYIRLYDDLQMCVLYGNQDDLVVVDDDNIEFWLTLYSRSQKRDIIERLIEQAN
KNNLPLMNRESILSLLYKSNNLELARKFEEKFNKRIYDNDFAMKLITYYLNTGDDRGLYE
SLCILEKRGMIKEGVVDGFVFNLGLDEVNLVLRRCGIRKGGSLF
>AA_306
MQPDPVSPRSEILISILKEMEIKDILRISLVHAGLFDESMWRMLCRETLQTNWDDYYFLF
PYNPRIRFAQIAQRKCFLPVSSPLRQMYFAVLNKRKDILERCCKEHPNIARDVLLLGLSR
PCIYFNCDMHNFLYQCLDEEPTERAKIIADGSVNFNLDLLETIESNPDRNLLERLMLAIY
HETDGNYACLYDAAQMFALHENQDDKVVINKDNIEFWLDVYSISQKRDVIERLIKHIEKD
DIRLSKGDILRKLYTSNNLDMARKFEKKFNKVLTHNEAVANLAVYYFNTGDDRGLYESLI
NLEQRGMIRSEPVNGRLVFDLDLPEVNAILERCGVKGPRHRCL
>AA_309
MEIKDILRISLVLPELFDENTWSLLCRNTLATSWDHYSFLPLSQRRKFVEIARRKCLLPT
ICPFSQVRWAIFNKRTDILERVAKEHFSETRTVYRSSLEEYRVYFNRPMYNFVQQCLYGK
AYFRDRLILIGECDVSNPRPFSSYTWQERFTMMRQEEGLEITPFEYLSTYDELHMHILHG
EQDDNITLDGDNIELWLSLYSKSQKKAIISRMIDFAEKDNLPLMLHKILCNLYSGNHLDL
AVRYEKKFNIHLTGDQVLSNLATYYFNTGDDRGLYRSLCLLDEQGKINKVRRDNYILYLG
LIEVDLLLAKHGIIKY
>AB_300
MRREIIVPILLEMEIKDILRMSLLEPDLFDESTWRLLCKSLFNTSWDHYSFLLQTGRKRF
VEIAKRKCFLPVDCPLRQIYLAIFNQRKDILERCSKEHPKLTEKICLHSSTRTRIYFNRD
MYNFLYQCLGKEPSYREQQVGQHQNNFYTSLALLEMMVGKGDGTKSLLERFNQKMGLGIY
RTGVMDDDYIRLYDDLQMCVLYGNQDDPVVVDDDNIEFWLTLYSRSQKRDIIERLIEQAN
KNNLPLMNRESILSLLYKSNNLELARKFEEKFNKRIYDNDFAMKLITYYLNTGDDRGLYE
SLCILEKQGMIKEGVVDGFVFNLGLDEVNLVLRRCGIRKGGSLF
>AB_303
MQVQVLIPILKEMEVKDILRISLVHAGLFDESMWRMLCRETLQTNWDDYYFLFPHNPRIR
FAQIAQRKCLLPVSSPLRQMYFAVLNKRKDILERCCKEHPNIARDVLLLGLSRPCIYFNC
DMHNFLYQCLGREPTERAKIIADGSVNFNLDLLETIESNPDRNLLERLMLAIYHETDGNY
ACLYDAAQMFALHENQDHKVVINKDNIEFWLDVYSISQKRDVIERLIKHIEKDDIRLSKG
DILRKLYTSNNLDMARKFEKKFNKVLTHNEAVANLAVYYFNTGDDRGLYESLINLEQRGM
IRSGPVNGRLVFDLDLPEVNAILERCGVKGPRPRHV
>AB_306
MQPEPILLRSEPVSPSSEVMVLILLEMEIKDILRMSLVLPELFDENTWSLLCRNTLATSW
DHYSFLPLSQRRKFVEIARRKCLLPAICPFSQVRWAIFNKRTDILERVAKEHFSETSTVY
RSSLEEYRVYFNRPMYNFVQQCLYGRVYYRDRLIGEYKSPSPRPFSSYTWQERFTMMRQE
EGLEITPFEYLSTYDELHMHILHGEQDDDITLDGDNIELWLSLYSKSQKKAIISRMIDFV
EKDNLPLMLLKILCNLYSGNHLDLAARYEKKFNIHLTSDQVLSNLATYYFNTGDDRGLYQ
SLCLLDEQGKINKRVRRDNYILYLGLIEVDLLLAKYGIIKY
>lausan_295
MRREIIVPILLEMEIKDILRMSLLEPDLFDESTWRMLCKSLFNTSWDHYSFLLQTGRKRF
VEIAKRKCFLPVDCPLQQIYLAIFNQRKDILEKCCKEHPKLAEKICLHSSTRTRIYFNRD
MYSFLYQCLGKEPAYREHQVGQHQNNFYNSLALLEMMVGKGDGTKSLLERFNQKMGLGIY
RTGVMDDDYIRLYDDLQMCVLYGNQDDLVVVDDDNIEFWLTLYSRSQKRDIIERLIEQAN
KNNLPLMNRESILSLLYKSNNLELARKFEEKFNKRIYDNDFAMKLITYYLNTGDDRGLYE
SLCILEKRGMIKEGVVDGFVFNLGLDEVNLVLRRCGIRKGGSLF
>lausan_298
MQVQVLISILKEMEIKDILRISLVHAGLFDESMWRMLCRETLQTNWDDYYFLFPHNPRIR
FAQIAQRKCFLPVSSPLRQMYFAVLNKRKDILERCCKEYPNIARDVLLLGLSRPCIYFNC
DMHNFLYQCLDKEPTERAKIIADGSVNFNLDLLETIESNPDRNLLERLMLSIYYETDKRY
ACLYDAAQMFTLHENQDDKVVINKDNIEFWLDVYSISQKRDVIERLIKHIEKDDIRLSKG
DILRKLYTSNNLDMARKFEKKFNKVLTHNEAVANLAVYYFNTGDDRGLYESLINLEQRGM
IRSGPVNGRLVFDLDLPEVNAILERCGVKGPRHRCL
>lausan_300
MQPEPILPRSEPISPRSEVMVPILLEMEIKDILRISLVLPELFDENTWSLLCRNTLATSW
DHYSFLPLSQRRKFVEIARRKCLLPAICPFSQVRWAIFNKRADILERVAKEHFSETSTVY
RSSLEEYRVYFNRPMYNFVQQCLYGKAYFRDRLILIAECDVSNPRSFSSYTWQERFTMMR
QEEGLEITPFEYLSTYDELHMHILYGEQDDDITLDGDNIELWLSLYSKSQKKAIISHMID
FAEKDNLPLMLHKILCNLYSGNHLDLAVRYEKKFNIHLTGDQVLSNLATYYFNTGDDRGL
YRSLCLLDEQGKINKRVRRDNYILYLGLIEVDLLLAKYGIIKY
>zaza_298
MQVQVLISILKEMEIKDILRISLVHAGLFDESMWRMLCRETLQTNWDDYYFLFPHNPRIR
FAQIAQRKCLLPVSSPLRQMYFAVLNKRKDILERCCKEHPNIARDVLLLGLSRPCIYFNC
DMHNFLYQCLDEEPTERAKIIADRSVNFNLDLLETIESNPDRNLLERLMLTIYHETDKRY
ACLYDAAQMFALHENQDDKVVINKDNIEFWLDVYSISQKRDIIERLIKHIEKDDIRLSKG
DILRKLYTSNNLAMARKFEKKFNKLLTHNEAVANLAVYYLNTGDDRGLYESLISLEQRGM
IRSGPVNGRLVFDLDLPEVNAILERCGVKGPRHRCL
>zaza_300
MQSEPVPPSSEVMVLILLEMEIKDILRMSLVLPELFDENTWSLLCRNTLATSWDHYSFLP
LSQRRKFVEIARRKCLLPTICPFSQVRWAIFNKRADILERVAKEHFSETSTVYRSSLEEY
RVYFNRPMYNFVQQCLYGKAYFRDRLILIAECDVSNPRPFSSYTWQERFAMMRQEEGLEI
TPFEYLSTYDELHMYILHGEQDDDITLDGDNIELWLSLYSKSQKKAIISRMIDFAEKDNL
PLMLHKILCNLYSGNHLDLAARYEKKFNIHLTGDQVLSNLATYYFNTGDDRGLYHSLCLL
DEQGKINKVRRDNYILYLGLIEVDLLLAKYGIIKY
