# Supplementary material for: Past and present giant viruses diversity explored through permafrost metagenomics
Source: Nat Commun. 2022 Oct 7;13:5853. doi: 10.1038/s41467-022-33633-x (PMC9546926; doi:10.1038/s41467-022-33633-x)
Supplement: Supplementary file 8 — Supplementary Data 5 [file 41467_2022_33633_MOESM8_ESM.gz › Data_files/Viral_specific_hmms/Pithos_andMetaG_specific_OGs/OG0000529.fa]

>LCDPAC01_43
MSSKNELQEFFQKNKLSLPEYTTDRIGGDAHTPEWLTVVELCDGSTHRGDIQATKKKAEL
NAATNALKHIQNAKFLHTNPLYDLQFNKAIKIFVDIENKPNFIEEFVNKVSSKNIEVHGF
VSNGHPQFKHFKDNRISIYPIPSTRKDGADVGLIMHVGMILRQEQSDETVYIIVSNDHFA
DALVDCIKIYKKEAYVCRSFEDVISTFQELYER
>LCPAC103_40
PKPVYNTKLVGGESNNPIYKSTVILPDGVEITGLSFRGKKKQAEFSAARIALKYLKTAKV
PSMSKSLFTLPPLPSPESTFGDIPAFTKIGLYIDLENKANIADNIATIIDLEPDIQIKAF
AAVGAAVLSRDYHEQIQLIEVPCTRKDGADMGLMVAVTVDIVSNKVTHVIVATGDKFGNG
IVDCLRGFTKLGGQSDHRACCCTRIRDIKAALNNLTKTGDFELAPNYS
>LCPAC104_37
MKIFIFCILNIKMDNKSKLNIYCQQNKIPTPEYEISNPEGKSHSPIFKWIKISTKGVIDD
FIIYGDFKNKKDAEYKCAELFLEKIKKNENINNYKDDILLIYQTI
>LCPAC302_2
MNPKNQLQEFCQKRSMVLPRYDTVQIESIYNYPQFNCRVILTYNNIIYQTDGYNKSNKKK
AELSAANAMLNKLDEIRTSETQYYESKNVNVIIYIDMENIHIGDFFETRKFGKGIYFQGV
VTDNHSSIKAAPKELKIHTIQSDRRDAADMLIVWLAAQQDSGSTIVVITKDHFGSGLVDI
INDVKYGCGSVGVRLKTMDKLHEWLNQYRVSILSH
>LCPAC304_532
MSAKNQLQEFFQKKGLRLPEYTYIREGGGDHCPEWCCEIELPEGTTFKTARCASKKNSSK
QAAEMALSWLDVYKTTMLKEVKKKQIRLLEDAAHTFVLLDLENVPHGYRDLCERVCFDSL
PQGGSESLKDTVTIVGFVGYAAPHIRSKILREQKEYGQQIFVIEACSSCSDAADLKMCMW
VGELMASFEAEYDRSIKTMDYHPHFELPTQDVYEQLITFGIGTRPKIRLLIVTGDHFGKG
LVELINGENSGEESIEWRAELYYTVNDIVE
>orphe_589
MSTSEKAILHQHLIKESIPLPFYTYIPDGSKWRSIMTLHDGTKFYSSTNASKRGADKETV
ASALKYYDITSDNEIDDRRLNISKGSDSDSDGPDDKNAERKREISKKMDLERKGKVFAFV
DIENKPIIDKLVTELFGRYNTDDIIIYGFLYGESGLYNKYENFRHKNIKILPVEGKLDKS
KDAADIYMILYIGHLLGKGSLDDKEIYICTGDHFGTTLCHLINNGFYGMVGRQCKVLTSY
EELEKYLLNGCSLSYTP
