# Supplementary material for: Past and present giant viruses diversity explored through permafrost metagenomics
Source: Nat Commun. 2022 Oct 7;13:5853. doi: 10.1038/s41467-022-33633-x (PMC9546926; doi:10.1038/s41467-022-33633-x)
Supplement: Supplementary file 8 — Supplementary Data 5 [file 41467_2022_33633_MOESM8_ESM.gz › Data_files/Viral_specific_hmms/Pithos_andMetaG_specific_OGs/OG0000703.fa]

>LCPAC302_4
MDSRGRTRRTRKRARDLQEVVDNNSELLDGLSMDGEGYVKLDQNLIKRLKPKENEPKETN
PFEDFPEFTNVLKLGSSVTLDFIQECSDRFNEDPFAQKMADILGNLPLELIALKYSQLKA
DDWNYSITLPENPKVSNQESSGRCWEFAALNRLRYGVMRKFQLDSKFEFSQTYLYFYDKL
ERSALFLEYMWEMRHNDLFDPKMRMFMDINSDAHPLSDGGQYSYFVNLANKYGLVPKNIY
GESYNSRSSDTMNTIIKTVLSHMTLEIFENKDKWDQEEFQLEKDTYMISIYDLLVRFMGE
PPKPSDSFDWSYKDINGNCHTVKNLTPEKFYRIIASDSEDKITVIHDPRHPETYFIPSWL
EFGLNVHGTYPVSMINLPMNVFKRIIYDSLKNEDPVWFTCDVSHGHDFDAKTWDTQRFNY
DDILGIQTEFSKEDMLDLLTSRPEHAMVFNGVDAVEDDDGNVVEYKKWRIDNSWGSSDNV
EEEKDYGYYRMTDDFFNKYVYHAVVDLKYFEPDEAKAILENANEGKSFTYRFTDAFGTVA
QCNHCKGKK
>LCPAC401_384
MSEHITTERLKVFSDDFEDKSFNKALQNIISKNNIEDLVINRDQVSVSQNTFSKQIEPRV
KVTNQKKSGRCWLFASLNILRREVIKKYNLNSDFELSQTYLFFYDKLEKMNYNLECIMKT
SDLDINSRLVNRILSDPASDGGQHSMFINLVRKYGVVPKSVFDETYHSNNSGIMTSLLVR
KFREIALEIRSLNKVSDRRRCKEDFNQFAYDMLRKMLGTPPEDFMWEYTDKDDNYHRINV
NSPQEFFADHVSFDLDDYICIIHDPRLEHNYYQMYTVEYLNNMSDGQDVKYLNVPIQLMK
ESVLKSLEGDDAVWFGCDISRDLYDNVMSCNIKQYGELLGTTFRMKKEDRLNTGDSAMNH
AMVFCGVNLSEVEGKEVVSRWEVENSWGKSKSDKDDGYYIISDKWFSEYVFEVVINKKYA
SKAMLLALESKNITTLPLWDPMGNLAM
>LCPAC403_442
MSEHISPEKLGQFKAKFENNAWNRVMQNVISKNNIEDLVINRDQVSKDQKIFSKQLEPRV
KVTDQKASGRCWLFAALSVVRRKVIKKYNLDPGFELSQSYLFFWDKLEKMNFNLECIMEL
HELDINSRLVNKILCDPVSDGGQWDMFVNLVHKYGVVPKSAFDETYHSDNSRSMNSLLIT
KFKEAALKVRALMKKSEKEARKYKEDFIQFVYDTLRKMLGTPPTHFVWEYIDKDKKYYRV
EVNSPQQFFSENVSLILDDYVCLIHDPRSEHNYYKLYTVQYLGNVLGGHPVKYLNVPIES
MKDVTLASLKGDDAVWFGNDVGKEKFNKVMRCGIKQYGELLGTTFNMSKEDRLNTGDSVM
THAMVFSGFNLVKSERKEFVSRLEVENSWGKKFGDDDDGYYTMSIDWFTEYVYEVVIHKK
YATSEMMTALESKNITVLPPWDPYGALAL
>LCPAC406_56
MSEHITTERLGVFSDDFESKDFNKALQNIISKNDLEDLVVNRDQISVSQNTFSKQVEPRV
KVTNQKKSGRCWLFASLNILRREVIKKYNLNSDFELSQSYLFFYDKLEKMNYNLECIMKT
SDLDINSRLVNRILSDPASDGGQHNMFVNLVRKYGVVPKSVFDETYHSNNSGIMTSLLVR
KFRETALEIRSLNKVSDQRRCKEEFNQFVYDTLRKMLGTPPENFVWEYTDKDKNYHRVHV
NSPQEFFTDYVPFNLDDYICIIHDPRSEHNYYRLYTVEYLNNMSDGQDVKYLNVPIQYMK
ESVLKSLKGDNVVWFGCDVGKEICDNVMSCNIKQYGELLGTTFRMKKDDRLNTGDSAMNH
AMVFCGVNLSEIDGKEVVSRWEVENSWGKSKSDKDDGYYMMSDEWFTEYVFEVVINKKYA
SKAMLLALESKDITTLPLFDPFGNLAM
