# Supplementary material for: Past and present giant viruses diversity explored through permafrost metagenomics
Source: Nat Commun. 2022 Oct 7;13:5853. doi: 10.1038/s41467-022-33633-x (PMC9546926; doi:10.1038/s41467-022-33633-x)
Supplement: Supplementary file 8 — Supplementary Data 5 [file 41467_2022_33633_MOESM8_ESM.gz › Data_files/Viral_specific_hmms/Pithos_andMetaG_specific_OGs/OG0000149.fa]

>Orpheo_GVMAG_123
MMFGTLIEQERSIRNIEFDVFLDPELESEELESKELELESEELESKELELESEELELESN
LKSESQRIESDVKENLTFVRSNQKTLFSSINFYGTHEIERCEITINNQRYLNIFQKVWIS
DTTREIGIQISEELNKNHFFATIEFFDENETLIYIHNLRFYSNQIVFDNHFTKISGTSLL
ASDLYLYDTMSKTRVNSFDHSLTKRARITDKNDDIESKINQLKKEIRKITPKIYNGLEEK
WCESDGFYYETWCTKENEKIFVVQMSEHIYFVSKDLKKITLVISENGRIFQCSNFNNLIL
TGVLSSNYNETYLDSKFDTNEISSFVFRSFSDVRVLPRIPSDVSGITFNENNGVSNYTYR
IDNNRLPSYILLDSGYTKTWFLCSLLLSN
>Orpheo_GVMAG_128
MESIIDENYTINWKNAIIFNFNDPLRYLIDSEMFRKKIDTGNCHTTYVFSSQRNMDIFYS
FIDLTCESSVIFISCETYNKKYIPNGFSFSLYFDFELSSSELSDSEKQSESDVTCDSKES
PQKLYDKNKYHIDFIYLDDVIIFSEFYTIDGTSEIVLHQSSSFRKEIESDEIEEKKIFDV
TKLKILNFIPTFDIKKINSSYYSHYNNKITIHRPHDESNFNLIIDTLFPTKPNNASDFKL
NMSRGYVRYDLYSKEKYDLYYELVGFNVKCENNALFRLIKHEPKNYSDYNIDRYEIWNPK
MNEHYFVIEFNKNIYFANIETLEIIRVTENENFSEPISWYISNNNVLILNNVVINKNYNK
KYLNSKYQNKTMSRQRSYSFSSLSECKRKKFTGYVYFNDNDKPCKYIKCIGDGYDSYRDR
NILMKVGHTKTWFLCSLLLFY
>Orpheo_GVMAG_154
MNKPKIILTLTEINSDVSFSCVSSIHVLFPFFTISMKNYRDLFRCSIVASSQKCLFDRSL
LLDTGKNDRGLILTFAELPKYHLFFNLTLFDSKNNEIEKHNFHWFFDSKIYKFPCFYIHN
TTKFYCGNFLIDAESNQIFELDRKIRGSSVQIINGYYFINSFSIESIYKFTEENNKLIYV
DSIPYDGNESFFYIGSEKYTVNENEQTIRKGDFELKIDKPFRDSSEELWIDENNVSYILF
QTFGDGVLTTIYIISLNLDFIVELCGCSMVNKIPRILNDNYLEIYGILSQNYMKEYCTSS
FIESIDPEKDSNYLLRSLTNIRKCDKTRKKDIVFYNQMGKVKSYSCINKPFKEFHPSGRS
KVWFLCSLLFR
>Orpheo_GVMAG_166
MTLMNLGSSNFIQFEIRIEENQNHTKEILENGSFLKNNDTNEIYFLLYKQPKNHMFFLLR
LLTSENKKYLVSFRYTFDSFSPIKRFYYINGTTEIASDIRVVDLFTKKIRRFHDGLVFKN
STLYSFENKIINVSDNQVEEYKIKNENQELYTRTSSLLHRENITYSGDVQFGWGPEYIRN
EGVFLLFNPPRKFDLIAWKDKNSNNWLVIRFINEEDEEFCFLDPNDISNPNSMIRVMKSC
KINGFRNVSVCNQGNLIIYGKLQPEFHAKTCEVSESEEMKFYRFESPFEVFEFPMSLDQI
KCQNHFCVVLFNEENKPCMHVSSRSMIQTSVFPVGYTKTWFLCSLILG
>Orpheo_GVMAG_168
MIPINVKVIPKYTPEQSLHKLNNFTPNMIFTINVSILQLSHFTIITNKTHEIFETIKIKI
IKDSNHLHNNDKIRIQIISDSSKELLFFKLIPCDKQNKRLKYYVSFIYDPESIPYFFPFD
AIEILGTSEFVNFYQNKCIITDVKHNTSFEIETDSYCNWLRNFEYVLKFENKYYFIFAST
FEETIVVTKIDILCENNNKKICGPKTVVKIKNQQCPRYIKYKKHLCTIGYKIDVSSYFSS
EKLVMIYWDMIFTTFYSVIDNERYAILKSKVGYYEKKLKIKTNHCGFIPWFDCYSTPHIL
LAENGSIKLIDIELNNITLIFDSYSLEIRISDGILLIRGKLNINYANKYYKQGDSDQSVC
YMFKSPTEISTIHLPMNIRQIYFNSDGKPESFLQCGGLSVRDLSFEDENSRDMIVGFNKK
KVGYAKTWFLCLLFLST
>Orpheo_GVMAG_169
MRKIPFTIEIDNNLNFNTKNSSLITFPFLSVKYKKTKKISHSKITTSSYTPLFDRCMILI
PSEVKNECSISFSDLPSYHIFFTLSFFDSNNKEIYKKNFHYFFDSILYDTSTIYIPNTCE
LYYNNYIVNFETKETYKIDFHNLHFNLDHITSNNFIHKINEYYYVSFSTSIHRYKKEKNK
VIFVDKINFINNIGFEFTNYKYFGFDRYDVNWDNRTINKDEFELKINENGSYSIMFWIDK
NNVPYIVLNVSGEFQDTIYILSLNLDIIVKLCVCDSFVSMSIVNDGYLKIYGTLDGDYVN
KYLKANDEKWELNQHYLFRSLSDVTICQEPQKTHIAFYNEFGKEKSYLCRKNNDKKIFNP
VGRCKVWFLCSMLL
>Orpheo_GVMAG_326
MNPIGAFLTDLIDSLETKHQPKSLSLSIKVDPDFPFFTDNKLNQTIHLRSSHSTEFTTIS
YIPYLLDRCSIITSRNEPDLFINVIHDDEEIKIQTKRFPKNHFFAQLIFYYNNEPLAQDC
ITLIYYRDSIYYPLNFTFIPSTSEIITDNSETHDVVENKYLFSFEDSQKKRVQKIDEKYF
VYKKQLKIEVYSYSKSKILSLINKYTDSDYRHLRFGYEYCDYEKKHNEWFLIPNKYKKRI
KGIPSFIGSTIWITSEGKKYYILIVNRETVVGLYTLYIAVSHDFSEHTSLAYSLGQTRIF
SSNSGKLILSYVYLDDDFNMEYCDSRFTTQPDLDDSHSGTKTFVLSSLNSVEIIENTQLE
NFVYFNEDEKPTCYLQTVDDILPVRINFNHTKTWFLCSLFI
>Orpheo_GVMAG_327
MDEPLIESYLKINPTIKLDWNKTYFLPPKFNHTFKFYALSNLVIFYESKNDEEFLISSLV
LHASSNLHNNPKDYELTISIKYPNKVIFFIVKTTYAQCDQMFLVLPDLTILNLPFQFINH
STEIIFKNKSVYDVKQKKTLFKSNDLYAWLIKENDKYIFVDLINSNIHYFDLLVDSTKKS
SHKIIKNQLSIDYRDKFYYSCFDELNQNYIIESCFSEFKSGKHYLISHDDLGLDAIIIKN
LRVFKLESLIGYVFNKPFYATPLKKSDGENCMIIVNVKYGINSNYNGCYITNNGHLMFQG
KSGDDYLIKSFDNIIKFYKRQSIKYIYFNSNDKPWCYIGSSNDGKHQSVMNVGYTKTWFL
CSLLL
>Orpheo_GVMAG_328
MNEEYNKKYLSSLIDTSEEYDFSFLSPNKCEIIKYVPNVFFNSSDKPCKYIRKNLGNDLD
ANLYETSNVIMNVGYTKTWFLCLLML
>Orpheo_GVMAG_329
MGDTEITRSIIDSNHTIDWKKSIIFSFNHQLMIEYENIFISKDPSTSVIICSTEKDLATY
QSLVRLEIIDMYQSIKISTKSIKNKSKRLNLINSTFSFTIQTKNGNITFVHLPDVKIFDN
RYFALSGTSEIFLYDHNDDWGNWGSENYQVFDVIRNDPPFYPISKGLKKLMIFIFHIGMK
PLIYTK
>Orpheo_GVMAG_330
MSELNIEENIIIQDNLILDWKESYFQSSITNCSFWKPSSTVFTKVYCTSENDRDYLIKNL
KISFCSNDSKLKILFHNKFYSCIYFIVTLFDEDSNIIFDIPICSFSNLIDLSDITMIHAS
PDIQTSEKNIVDVTTMKTSLFSLPTNQEQGIKFNFKFDNKYYSSIFYDNNYYFTYTSNET
KEIIATHDLYGKTDEQYNAYYVWDTKTDSGDVFIAPDPTYLFGPKNKSKYIAHDVIPDDF
CIWTPNSETHCEDSNKKSYFVFESSDFGIYIGNPDGKPCVRLSISDERRINNFYVSNNNY
LIVEGKLDPNMEKYLDFSETNIKYELNMGIYCFRSLTNVFPLVNRDMAYAVKSIKRVYFN
SNDKPCCYIENKKLIDGKNKNEKIRMNVGYTKTWFLCALFY
>Orpheo_GVMAG_331
MKHKIIIDENQLIDWSLAKIINFNNSPSEIDIFLKIRDLFSSPKIICASKKDANLIHNSI
RIDIKSYDLTKKHVKISNTNDQIKNIYFSFTLSFVNEAKNSNVEFDFIHCPDATMIDSYK
FIHGSPYINIGQRYNLFDVINLKTIDCPLSGASPMKIIKINNMYFSYDFMNHKIHAYQVL
NEFSDKISYFIYYCTKMEHVCQMFYGIHGCFIDFSDEIPVLSKQRNNNGLWSNDDYTIWT
IKEKKYYVFSNDSSLYIADVDLKCVDKIAGTQLSIVRIKWYISNTNELIIIDNSLDVNYI
DKYLNKKFDSEEICSYVFDSLRNVKKCNFKHLIYFNENKKPCRYILDRKDHLPHGTNVVM
NVGYTKTWFLCSLILNGGLNESFM
>Orpheo_GVMAG_332
MSVNFVLSPYMCINWRESIFLDTQNKTRYFCKENNENEKITIFCCSTRDRDIIKNKIKLD
FSNNIHIKLTISDLNVNMLYFVIEISDIKTGKSELFRFLLLFDSMSFQIKEDGSNMLYLI
DGTHEIVASDDYYSDLIDVVTMKPIVSIFGDIYKKYFNKYCSLFCHSNYDDYLIEKEPSD
DYWELRPNKKYLNECKNSVLYPEYKCYHIDEDYYETHNKKFIFRNIENERRLYIDWVQND
DVLVRVKKGSLWKINNFSYLIVSIKDDNCIYIGIRFEIPFLCLCKCEDNKLDFKICNNGY
VIFSGFIDSDFNKNYCESRFDSNKNQTYLMKSQSEISLFDKPMNVYNVYFNKYDKITCYI
HDDPKIGAFSQTTRVNVGYTKTWFLCAMMCRE
>Orpheo_GVMAG_333
MIKPDILIDPNHTIDWKKCTFLSFIDPMRNLKNYTSFSIDFSYCSGIPNLIFSSEKDSKL
FKTYFTITYNHPKINIELITNKNISKVFAFTLKFNHVTRQYFHLPIRIKMFSNFHRIEGT
SEIILYQPMGSRRYEKDQLFDILTQKITKSQFNDSMVTKVHELYFYNSDKYIHIYKILSS
NYFNEMMKKFGDNKDSKIIDDSYLHFTVLSEPYTMYYGTKGYYVEYLENEPIRLTKTYIE
SENIVKHYSVWVVNSKVYFVFGIRYNKNVYLANEKTGSIDRITNNDFITLNVNWYISNTN
RLLISKTKIDDDYNKRYLNCSLDRYKEYEFSFSSPSEFEIIKYKSNVFFNSDNKPCSYIR
NIENSVYQERNLLMDVGYTKTWFLCTLLLSEK
>Orpheo_GVMAG_338
MNPTILIEINPNYSFDSIIESIPHEPNMVLSLSRVKPEKIEFIRVITDKASEFYDSLTVD
VNYSSDKIQIKSDIPNETLFFVVQLCSNIDKMNYDSEPELDSDINFDSSDNQILKVFSFC
YLPGVYGHKTTRIPVEFEDIDYTSEYFCESDDGDQYVLSLRNNEKFKFESKEKINNVFDI
YKYSESYYFEFDTDEKTIIKKFIIDHDENNVALLRETKTFCFLTPPEGFIKIINDEPFFF
TYEYQGENSCILVIESNGKLFKVLINKNICAFKIFVWNDYYGNNHIVIWDSSLFLVNIEL
TQRITIFDQCNHNYICNDGILIANGTLNGFESKGCYYLRSPKDVVKFYRHPSIKNINLNE
IGNPEWLIWIQKNSIQVGNDYGETFLIKKEVGHSRLWFLCLLLFI
