# Supplementary material for: Past and present giant viruses diversity explored through permafrost metagenomics
Source: Nat Commun. 2022 Oct 7;13:5853. doi: 10.1038/s41467-022-33633-x (PMC9546926; doi:10.1038/s41467-022-33633-x)
Supplement: Supplementary file 8 — Supplementary Data 5 [file 41467_2022_33633_MOESM8_ESM.gz › Data_files/Viral_specific_hmms/Pithos_andMetaG_specific_OGs/OG0000135.fa]

>brc_394
MLLLTLFSIFLYLKSLVERFLFPSKMRNPFVRDLPTDVLSYNLCKREKPSRRFFPNFKKP
KTTFFALNVFPGLFSPSTETLSQAQKSMMRKIGRNLSLTPGTRILDIGCSSPALISYLSQ
TYDVYIDGLTSSPSRYEMCCSLDLKGCNFYLSDFGEFTSPLPYHRIYSSTPFIYQDDTFL
QKIRSHLLDDGYFLCFLLQGESLHSWLNMELGLMDKELVLDRQDLLLSRLDDLTLHYDKT
LLLKSFLCENKLGNYTLGVLSGCLRARRMRLYQCLFKREQV
>A11_142
MFLLTLFSFFLRLKGLFIQRPKNPFIRDFPTDVLAYNLCKREKLSCWKRFLPDLSKQETT
YFALNVFPGLFSHSGEDLSSAQKHMMRKIARNLSLSPGIRILDIGCASPALIKYLSQTYD
VYIDGLTSSPSRYQMCSSLNLKGCNFYLGDYDTFTSPLPYHRIYSSTIFIQQDKEFLQKV
RSHLLDDGYFLFFLLQGKSLDSWINKELSLLDKEFKPQELDTQGLYLSRLDDLTCDYNKT
LLLKSWLCENKLGNYTLGLLSGCLRARKMRFYQCLLKRV
>geneDY0_101
MLLFSFFMRLVGFYFFPKPVKFCRDLPTDVLSYNICKREKPSWWKRLWPSLGKKKTTYFA
LNIFPGLFSYSGEDLSSAQKNMMRKIAKNLSLTPGARILDIGCSSPELIKYLSQTYDVYI
DGVTSSPSRYEACSSLALRGCNFYLVDYQDFSSPLPYHRVYSSNLFINQDREFMEKTRLH
LLDGGYFLFFLLQGESLHSWVNKELGLKDKRLSLDDLNRKGLTLACLEDLSSHYDKTLLL
KSISCENKLGNYTLGLLSGCLRARKMLLYQCLLRRHEV
>geneDY1_132
MLLFSFFMRLVGFYFFPKPVKFCRDLPTDVLSYNICKREKPSWWKRLWPSLGKKKTTYFA
LNIFPGLFSYSGEDLSSAQKNMMRKIAKNLSLTPGARILDIGCSSPELIKYLSQTYDVYI
DGVTSSPSRYEACSSLALRGCNFYLVDYQDFSSPLPYHRVYSSNLFINQDREFMEKTRLH
LLDGGYFLFFLLQGESLHSWVNKELGLKDKRLSLDDLNGQGLTLACLEDLSSHYDKTLLL
KSISCENKLGNYTLGLLSGCLRARKMLLYQCLLRRHEV
>AA_136
MFLLALFSFFFRLKGLFTQRPKNPFIRDFPTDVLAYNLCKREKPSWWKRFLPDISKQGTW
YFALNVFPGLFSHSGEDLSSAQKNMMRKIARNLSLSPGIRILDIGCASPALIKYLSQTYD
VYIDGLTSSPSRYQMCSSLNLKGCNFYLGDYDTFTSPLPYHRVYSSTIFIQQDKEFLEKV
RSHLLDDGYFLFFLLQGKSLDSWINKELSLLDKEFKPQELDAQGLFLSRLDDLTCDYNKT
LLLKSWLCENKLGNYTLGLLSGCLRARKMRLYQCLLKRV
>AB_135
MFLLTLFSFFFRLKGLFTQRPKNPFIRDFPTDVLAYNLCKREKPSWWKRFLSDLSKQETT
YFALNVFPGLFSHYGEDLSTAQKNMMRKIARNLSLSPGIRILDIGCASPALIKYLSQTYD
VYIDGLTSSPSRYQMCSSLNLKGCNFYLGDYDTFTSPLPYHRVYSSTIFIQQDKEFLEKV
RSHLLDDGYFLFFLLQGKSLDSWINKELSLLDREFKPQELDAQGLYLSRLDDLTCDYNKT
LLLKSWLCENKLGNYTLGLLSGCLRARKMRLYQCLLKRV
>ck_130
MLLFSFFMRLVGFYFFPKPVKFCRDLPTDVLSYNICKREKPSWWKRLWPSLGKKKTTYFA
LNIFPGLFSYSGEDLSSAQKNMMRKIAKNLSLTPGARILDIGCSSPELIKYLSQTYDVYI
DGVTSSPSRYEACSSLALRGCNFYLVDYQDFSSPLPYHRVYSSNLFINQDREFMEKTRLH
LLDGGYFLFFLLQGESLHSWVNKELGLKDKRLSLDDLNRQGLTLACLEDLSSHYDKTLLL
KSISCENKLGNYTLGLLSGCLRARKMLLYQCLLRRHEV
>lausan_131
MFLLTLFSFFFRLKGLFTQRAKNPFIRDFPTDVLAYNLCKREKPSWWKRFLPDLSKQGTW
YFALNVFPGLFSHSGEDLSTAQKNMMRKIARNLSLSPGIRILDIGCASPALIKYLSQTYD
VYIDGLTSSPSRYQMCSSLNLKGCNFYLGDYDTFTSPLPYHRVYSSTIFIQQDKEFLEKV
RSHLLDDGYFLFFLLRGKSLDSWINKELSLLDREFKPQELDTQGLYLSRLDDLTCDYNKT
LLLKSWLCENKLGNYTLGLLSGCLRARKMRLYQCLLKRV
>zaza_133
MFLLTLFSFFFRLKGLFTQRPKNPFIRDFPTDVLAYNLCKREKPSCWKRFLPDLNKQETT
YFALNVFPGLFSHSGEDLSTAQKNMMRKIARNLSLSPGIRILDIGCASPALIKYLSQTYD
VYIDGLTSSPSRYQMCSSLNLKGCNFYLGDYDTFTSPLPYHRVYSSTIFIQQDKEFLEKV
RSHLLDDGYFLFFLLQGKSLDSWINKELSLLDREFKPQELDTQGLYLSRLDDLTCDYNKT
LLLKSWLCENKLGNYTLGLLSGCLRARKMRLYQCLLKRV
>LCPAC103_178
MSAAKTIILELTAKIGLDLSSITIHDERVYAEVLNKRNFGLGKTYMEGGWSCDRLDDFFF
QLQRSRIAAKVELTWWAKLRYMYLYTYSRLFNLQSYQKSLEVGVSHYDLGEELYSKMLDT
RMCYSCGYWKNAETLDQAQEAKLDLICRKLGLEAGMTVLDIGCGWGGLARYAADNYGVSV
LGITISKSQLAYCVHHNKTELTDFEFLDYRELLECEEYAAHFDRVVSVGMIEHVGSQNYG
QFMTMVDYVLKASGLTLIHSIGGRDPKLLADPWYNTYIFPNSVLPTLTQISEAVEGVAGN
PWVIEDVHNFGSDYDRTLKCWYQNFMASLTEINKVRKAQGKTILDEHFVRMWSYYLLSSA
GMFRARDIQLYQIVISKGGVLTGYQSIR
>LCPAC201_117
MSAKTIIKTLAIESKIDLSQITVHNDRFYRRTFQSRNLGAGESYMDGDWDCDHLDQLFCE
IKTTRLDKQLKLSLWMWLRVIFLYLLSYLINFQSKNRSLVVGAKHYDLGTALYSKMLDKK
MIYSCGYWKGAKNLDQAQINKLDLICRKLKFEPGMKVLDIGCGWGGFAKYAASNYGVDVL
GITISKEQLKYAIEHSKVESGKENKGSTEYEFIDYRDLLHYGKYKNCFDAVVSIGMFEHV
GIQNYRKYMEVVSFVLKDDGLTLLHTISQTKSRLENDPWFDKYIFPNSLLPTIQQISKAA
EEILVIEDLHNFGSDYDKTLMVWHRNFNQNFQKINHERSKSGKSKFDERFKRMWNYYILS
SAGMFRARDIQLYQVVFSKGLKEGYTGIR
>LCPAC202_196
MSAKTIIRTLAAESKIDLTQITVHNDRFYQRVLQYRNLGAGESYIEGDWDCDHLDQLFCQ
IKTSRSDKQLKLSLWMRLRVICLYLLSFLINFQSKNRSLVVGAKHYDLGTDLYSQMLDKK
MIYSCGYWKGAKDLDQAQINKLDLICRKLKLGPGMKVLDIGCGWGGFAKYAASNYGVDVL
GITISKEQLNYAIKHNKVESENGHEGSTKFEFVDYRDLLHYGKYKNNFNAVVSIGMFEHC
GVQNYHKYMEVVSFVLKNDGLTLLHTISQRKSRLEGDLFFDKYIFPNSLLPTIQQISKAA
EEILIMEDLHNFGLDYDKTLMVWHHNFNQNFKKINQERIKNGKPKFDERFKRMWNYYLLS
SAGFFRARDLQLYQIVFSKGLKEGYTGIR
>LCPAC304_691
MSTAKAIVCEIGEAFDIDTSSIAVYDERVYDRLLKDRNLGMGESYMEGWWDCKRLDDFIC
QVQRKQIGPKIQWGWWTWIRWGALYSWSWVFNLQSYDKSLEVGASHYDLGEELYGTMLDS
RMMYSCGYWKDATTLDLAQEAKCELICQKLGLKEGMTVLDIGCGWGGFAKYAADTYSVQV
IGITISNNQLQYARNHNKTDLTTFHFMDYRRMLGLPRYEGYFDRVVSIGMLEHVGAQNYD
IFMETVDYVLKAEGLALLHTIGGRQPKLLADAWFNKYIFPNSVLPTLTQISKSVEKVPGN
PFVIEDIHNFGSHYDKTLLCWYQNFMDGLGEINKKRTKAWKERLDETFVRMWRYYLLCSA
GMFRSRDIQLYQVVLSKGGVEGGYQSIR
>LCPAC404_65
MKIVDRNSLLNVTVIVTSYYLCRNLHFIFAFSWLFLIIADDILLFCGKSIFDTEVQIQRG
YEFGHIFLENQSMKGIDLGFNLIDGDLEKSDAQAQKDKWDYILTSLQLKKGDSLIDIGCG
FGDWLNYARSKGINVVGVNICQSQVRTARKNFGLDIEYTNWKDINDSPRLRSKLYVRFDA
VTFMDTIEHYVSSQFRHDEYEQGKIYTDMFGMANKLLKDQGKVFISCLHQTLKKPTILQR
ISMYFLVRYHSGFYPRGDYGLTKWSTSFFKEISRADKTEDYRLTGLRNSSHFQAPKIELN
IQKILYAVALLFLDPHFLHKCFAIYFDAWMRLYGEDWQDKEYNPEKRVKLSKVVLWWLLL
EKKRL
>orphe_453
MALYDKLQETYLLLEEVNSDRKGIREDDDKITNILIGNMMQIVVLLNENMNDKEKILLNK
IIGFVEEYEGFWRMRNKPLGYDGDYITISCLLDTNYEIEDRMKRIGKLYVHNLGITKQHI
LKLNESRLAVINTMKRKKGCKILYLSSGLCHELRDLDLSSAEVTLVDINKDCMDLNKQYF
NKNNFNYVVGNPVTYLLKKCDEKKYDIILTGGLLDYVSPRYVKDFVQKCYDSLEEGGLLF
VTNIDKDFPTTQTLKYISKWSLIQRDRNTMLDILGNRSDIKYDMHKDHTNLTWIIKAYKL
PKCKL
>orphe_989
MTSNNKFLILELCKTIGLDIQTLINVKDDKFYDIIVSKGALGFGETYMDNMWESKIPLDI
LCEKIGKLKVKDMLYQSWYWKIRVGISLLRNWIWSPYTKLGSKKMAETHYDIGNELYKRM
LGKYLVYSCAYFKDGNEDLEDAQVEKMKLCADKLYLKPGMKVLEIGFGWGELSYYLAHNC
GVNIDAVTISTEQYTYALEHKSHPNINYMLKDYRDLCDGRKYDAIVSVGMFEHVGQHNYS
SFFEKCSKMLKEDGLFLLHTIGQNKSQSVGNEWISKYIFPNSCLPSIGQITEGCEGKFIV
EDVHNFGVHYAKTLRLWYGNFVREWDAINKERIENGKCALDEKFYRMWEFYLLSCAGYFD
ARECQLYQVVLSLGRDGGYKRPNV
