# Supplementary material for: Past and present giant viruses diversity explored through permafrost metagenomics
Source: Nat Commun. 2022 Oct 7;13:5853. doi: 10.1038/s41467-022-33633-x (PMC9546926; doi:10.1038/s41467-022-33633-x)
Supplement: Supplementary file 8 — Supplementary Data 5 [file 41467_2022_33633_MOESM8_ESM.gz › Data_files/Viral_specific_hmms/Pithos_andMetaG_specific_OGs/OG0000422.fa]

>LCPAC001_136
MYSNTNKDSAQFYCLSFKNPKRKKNMEDRFKAVGLKCTFSSGVEFTDSRIKGRLDLIKRV
FSIMYGHLDMIKDFYYNSGSEYGVFCEDDIHIHKNLAKNMPQILRDFDYMKLDVLLLGYL
SIQKINKNITGFNLLKTENNGYRYYHFPNFIWGTQMYLLSKKHAKYLIDKYNTEYADKSQ
KNPRMVHFAADWTLTKDGNRALITPIMAVEAMEKEYINDVFRVKCHTAHYDSEYYI
>LCPAC101_276
MENLTNIYCINVRSSTDRRKRMVNRFETSGILDKVTFIDAIPSNSGLIDYYAGYTSNEKE
KDKIKRNVISCKASHIKAIRQFLSDAPSIYFEGENENIVNNYGIICEDDIMLSNDFLRRY
EETIQNLPDNTPLICLSYLIWQYGDIKWSGKDRNIENICNIGKDVWGTQMYMISREYAIK
VINKYDKDNHTLQSENSGHILTSELITRKSGGYIAYPPLAIEDCIFSSIAYVDHTRSNHI
QALKSFGYENYNKGELDESSPLSNK
>LCPAC104_106
MIIVRVYGILEEFYINEFLKRKIKIISCNEENDEENIEYNLILGNTSRDYNETKTIYIQT
NFSSLNGNFLYSHIFSKGLFNIPIIDFFSDILLEKKSIISSVIYSEKDNFIKSLKIPGIE
IDFFDVKDKEKALKNYKYTIAFEENYLNYYLSEKIINPIISETLCFYYGCPNLEKYIDSN
SFIRIDKENYAEVIENSIKNNFWGKNIDTIREMKKKYINKLSLVPIVEKIIYNIRFPIYI
INLDRRKDRWRKISKKLTNKWDNINKFSAINGKDLVINYQKFKIFEGNDFNNRRTFIACA
LSHIELWKKLISENSINYYIIFEDDILLSKKFSEKILSLCRTIEYTKKIDLIFLGLSFWR
NKREESFHNIESNDYKIKKFDNHKKLNSCIGGMFGYIISKNCAKMLLEIIEKEGIKNGID
YWLLKQLLKINSYVVEPHFVYTEYSHKDMKVDSDIQEDHEEITIENFQKIEEVFNDNEIK
KIKTKIGEKKVSVINKEYICIYDYDSYFNDINHYENKDIFELIDLCIEKNAIGFNTNGWL
KEKISESNEWIEFPNGKLIIKKSFFLN
>LCPAC201_7
MEPSTPTKTNIWNLLNDITSKDNWYSKVFNPKILQKWRDEIKAEYKDNHYHGSIDDMISQ
VIQILQTSAQGTNINHDTCTWDDTYPPICNACLDRMKQKVLANPKEYEYDGNEDLDAFLE
DWDTWDDYLGEDWCIHSLCKCKGPDSTLNDYVVYSSQGLLLDVQRTNLKKVIAEMMKKLP
IDWHPGSNQQVRDLIHPSICPYVKGVSALANGKVGAKVIEKFRYQWLPSDFCCNNQGRVR
LISYINNLPSQSDGVLHKSFGFMTLPSRETNLSTLIINTLERLIPSFEKVIHQKLKGRNF
QAVVKVASTHLDLTKPKFPGGSWHIEGTQQEHIIATGLHYLTVEGITNSFLEFRKPVIIN
EEDLEYPQSDTKFTTHHYGITPGSHHNGEMNRYLGLIKCQEGASVVFPNTLQHHVKEFSL
KNNSEKGTRIILAFFLIDPNHRIISTKDILPQQEDYLGKKSKVTFSKNVANFHRERLMFH
RKFVVDEMNQVFERPFSLCEH
>LCPAC201_46
MNRLVYYFPERRDWKDLPSQSDGVLHKSKGFIMLPSARYNFVVSDKGRGFPQETLPSIEP
RRKKRDRSYGFLGKSTTVDPPRRDA
>LCPAC201_135
MNSLNDPENSETKRERKSEETPNTLIDHPIPDQKPEVKIRIILPSLCDGVLSNSKNFEEL
PSAEHNIVVFDNGRGFPQETITLPKDLITPLVQTAIEIPRSIQGGSIPIDIPKLESVSSP
SLLTNSDKNNRKEPSPKIPSIISLIMSPDAICPPVAQEENLIDPFKLLVRPNFDSRSSFD
KWTHRIYCISLKTSIDRRERIKKRFRYHGLLPWLTFVDAIPLDSPLIQRYVEGTGPGKST
DRSSLAVASCFASHLKALRIYLEDSNASYSRGAIICEDDILLRNSWRELYESIMGNMPIS
ANMIQFSYMLDTWGNTQWVGNDPRKENIFRLKVPADYLTNPHVGSTAAWGTQMYWISISQ
AIISLNQFDRPFIHHEFSLVTAELITVLPRGYFVYPAMVIEDCIGSLIREKSKLDYHVQI
FSPWGYSNYSGGDDDGINDPISPLFHKQMKDTGTRPPPPPKSNFADTNFSSGGDALSKEE
ENLIA
>LCPAC201_269
MDCPYILLPLAQVFGYDLNRGCASGPKKYQPKPIRTKSRRNKNPRSDLTAIKSEKQGKNA
SSGKLFEKLPSLCDGVLSNSKNFVELPSARYNNVLSDNGRGFPQETLPSLCDGVLSNSKN
FVELPTSGNNSQNISGGRPFRPGESLQGKVYQNSSPIPSGEKSKSNEPSSYVTRITVAQT
PPKISYPVISNSNHIKSKNFEELPSAGKNKTKPTPRRDAQPSVRDGLISVNLPNISRKKD
TSSSKFFESTPSRSDGSLEILNLVPKPIDGRSEITGLFPYILNSIRDSPSEDDSFTNCIP
IPRRSANRIIDILNLPENQIPQTSSGEPNPVSSIPSINPSMIFGRKNIPKSKLTRSENKS
HSKEGTIEDKVFHSEESKNDQPRQLTPISKMLREKSGLGPDVIDLDQSLHGSRIREYGSV
RSDRSMWSARNSVRQLLGEVIDSYQISPKIPISSSTKKPKIKHSRIIDHHSDTKTPRKLK
GILRQPTPRFYSDRVKDNSKNQIEDYHRQDTTKLYLTTDEVSHRKPYHSFKGMAGVMDSS
KNTSHYRVDRSRLSDNSLSERRVKVGKLIENITVKD
>LCPAC202_163
MDCPYVLLPLAQVFGYDLNRRCVPRPRPCRINRPEPPKSKYNKSSSLPDARKNKYMKTKY
DARKSRKKSGKNVNSIQDVHHEGSNISKSDRSLSHKNIISSSSGKKINSSPEIVEINIAK
KPINTKQRKNPGVISRRDKIIRRRRSKKNDSVSRYSQSEITGLFPYLLNSIRESKSPEEE
FYFNCFPLRPHKLGKKLGSSSRLGKAQPQIVNRIIYTLNLPENQIPQISDNEPHFIPSVS
PFVIFGQKNDPTEIQVLTIDDVSKINITKEEIGNEPLYSMKQERKPPKQLIPISKMLKEK
SGLGPEIIDLDQSLHGLRIRDFESDGSIWSARNSVRELLTEVIGPYKIPSKSPRKLPVIK
PKIKQKQIKNDPVEEKPEKKLKSILKAPTPRFYYDRMKDNPDDSMVHDIKQIKNMENIKE
ITPIPYKITTTDLTDSWNRWETPSNHLSERRIHVDKLIEGIGDG
>LCPAC202_214
MDPPNNYEKSEIIVASKRPESLNIRYDYIVSSQEPIKIILPSDLITPLIKTSENISANKH
LQTVIKEQVLDELPPLEVNLSESSSINTNKETPSIISQIMSPGAIKPPVIQNKLPADFVF
PEIKSQPERETSFDKWTHRIYCISLKTSIDRRERIKKRFAYHGLLPWLTFVDAIPIDSPL
MQRYVEGTGPGKSSDRKSLAIASCFASHLKALRLYLEDPNAFYSRGAIICEDDILLRNNW
RELYKSIMGNMPIETNMIQFSYMLDTWGNTIWIGNDPRKENIFRLRVPRDYKTNPNISST
AAWGTQMYWISASQAVESLNRFDRPFIHQSQFSLVTAELITVLPRGCFVYPAMVIEDCIG
SLIQDNKNSDLNYHIKIFSPWGYSNYSGGDDDGTKIPLSPLFLVEIQNTGRRPQVPPKSK
YLTLIKNPVA
