# Supplementary material for: Past and present giant viruses diversity explored through permafrost metagenomics
Source: Nat Commun. 2022 Oct 7;13:5853. doi: 10.1038/s41467-022-33633-x (PMC9546926; doi:10.1038/s41467-022-33633-x)
Supplement: Supplementary file 8 — Supplementary Data 5 [file 41467_2022_33633_MOESM8_ESM.gz › Data_files/Viral_specific_hmms/Pithos_andMetaG_specific_OGs/OG0000298.fa]

>brc_34
MHALLFTLNENIVDIHSCNEYTHPKLKLKPLVPYFFGTTYSSLEVSNGELVLASYEVIFT
PAHLPDKPESSLWKEDIRKFFGKEYENYDDLIRNKYDYYPCFVGDNLPRDMEIENCHGDR
CRKEMHVYDTGVWCESCHGEFDDNIDFNLNFFINDKVYFREFPPQCIISIEKKTKPVPDS
FALQEHLDKLKQRSALGKKIKKRLATWDEDTKQLLQKREEERQSLLSYKDYEQILQEVNQ
VLERKEREKQAREKAEKIKILEEEALKKKEELDRQLEELALLKEQI
>A11_36
MEHTSTENYYNLLVALNEKVERITSCSHNTHPKLKVKPLVPYFYGSTSPDLEVNDKDEFV
LVSYEVIFTPAHLPGSEESSLWKEDIRKFFGAKYENYDTLIMVQYEYYDAFVGEHLPCTM
EVENCYGDRCRKEMHVYHSGIWCESCHGEFEENIDFNLGFFINDTVYMKDFPKQCIISIE
KKTKPVPDSFALEEHLGKLRQKVVLAEGIKKRLETWEEETSRLKRDLLDRREKEKQSLLS
CQNKDYSNMLQKINNVLNHKKREKEIKEREEKIKALEEDNRRKREELEKQLRELEEEQAR
LKELVN
>geneDY0_37
MEPYRSLLLALNENIINIRSCNEYTHPKLKVKPLVPYFYGTTSPCLEVSNGELVLASYEV
IFTPAHLPGKADSSLWKEDIRKFFGKDYQNYDDLVQNKYDYYPCFVGDFLPREIEIENCH
GDRCRTERHVYYTGIWCESCHGEFEDNVDFNLSFLINDKVYLKDFPPQCIIRIKKKTEPI
PDSFTLQEHLDKLKKRSALGQEIRKRLAVWDEETDRLQKQLLQQREEERQSLLTYKDHSQ
VLEEVNQVLERKAREKEAREKEERIKVLEEEARKKKEELDRQLEELNRLRQI
>geneDY1_39
MEPYRSLLLALNENIINIRSCNEYTHPKLKVKPLVPYFYGTTSPCLEVSNGELVLASYEV
IFTPAHLPGKADSSLWKEDIRKFFGKDYQNYDDLVQNKYDYYPCFVGDFLPREIEIENCH
GDRCRTERHVYYTGIWCESCHGEFEDNVDFNLSFLINDKVYLKDFPPQCIIRIKKKTEPI
PDSFTLQEHLDKLKKRSALGQEIRKRLAFWDEETDRLQKQLLQQREEERQSLLTYKDHSQ
VLEEVNQVLERKAREKEAREKEERIKVLEEEARKKREELDRQLEELNRLRQI
>AA_35
MEHTSTENYYNLLVALNEKVERITSCSHNTHPKLKRKVLVPYFYGSTSPDLEVNDKGEFI
LVSYEVIFTPAHLPGNKDSSLWKEDIRKFFGAKYENYDTLIMVQYEYYDAFVGQHLPSDM
EIENCYGDRCRKEMHVYHSGIWCESCHGEFEDNIDFNLGFFINDAVYMKDFPKQCIISIK
KKTKPVPDSFALEEHLGKLRQKVALAEGIKKRLETWEEETARLQRELLERREKEKQSLLS
CQNKDYSSMLQKINNVLNHKKREKEIKEREEKIKALEEDNRRKREELEKQLRELEEEQAR
LKELVN
>AB_34
MEHTSTENYYNLLVSLNEKVERITSCSHNTHPKLKRKVLVPYFYGSTSPDLEVNDKGEFI
LVSYEVIFTPAHLPGNKDSSLWKEDIRKFFGAKYENYDTLIMVQYDYYDAFVGQHLPSDM
EVENCYGDRCRKEMHVYHSGIWCESCHGEFEDNIDFNLGFFINDAVYMKDFPKQCIISIK
KKTKPVPDSFALEEHLGKLRQKVALAEGIKKRLETWDEETARLQRELLERREKEKQSLLS
CQNKDYSGMLQKINDVLNHKKREKEIKEREEKIKALEEDNRRKREELEKQLRELEEEQAR
LKELVN
>ck_39
MEAYRSLLLALNENIINIRSCNEYTHPKLKVKPLVPYFYGTTSPCLEVSNGELVLASYEV
IFTPAHLPGKADSSLWKEDIRKFFGKDYQNYDDLVQNKYDYYPCFVGDFLPREIEVENCH
GDRCRTERHVYYTGIWCESCHGEFEDNVDFNLSFLINDKVYLKDFPPQCIIRIKKKTEPI
PDSFTLQEHLDKLKKRSALGQEIRKRLAVWDEETDRLQKQLLQQREEERQSLLTYKDHSQ
VLEEVNQVLERKAREKEAREKEERIKVLEEEARKKREELDRQLEELNRLRQI
>lausan_31
MEHTSTENYYNLLVSLNEKVERITSCSHNTHPKLKRKVLVPYFYGSTSSDLEVNDKGEFI
LVSYEVIFTPAHLPGNKDSSLWKEDIRKFFGAKYENYDTLIMVQYDYYDAFVGQHLPSDM
EIENCYGDRCRKEMHVYHSGIWCESCHGEFEDNIDFNLGFFINDTVYMKDFPKQCIISIK
KKTKPVPDSFALEEHLGKLRQKVALAEGIKKRLETWEEETARLKRELLERREKEKQSLLS
CQNKDYSNMLQKINNVLNHKKREKEIKEREEKIKALEEDNRRKREELERQLRELEEEQAR
LKELVN
>zaza_32
MEHTSTENYYNLLVSLNEKVERITSCSHNTHPKLKRKVLVPYFYGSTSSDLEVNDKGEFI
LVSYEVIFTPAHLPGNKDSSLWKEDIRKFFGAKYENYDTLIMVQYDYYDAFVGQHLPSDM
EVENCYGDRCRKEMHVYHSGIWCESCHGEFEDNIDFNLGFFINDTVYMKDFPKQCIISIK
KKTKPVPDSFALEEHLGKLRQKVALAEGIKKRLETWDEETARLQRELLERREKEKQSLLS
CQNKDYSNMLQKINNVLNHKKREKEIKEREEKIKALEEDNRRKREELERQLRELEEEQAR
LKELVN
