# Supplementary material for: Past and present giant viruses diversity explored through permafrost metagenomics
Source: Nat Commun. 2022 Oct 7;13:5853. doi: 10.1038/s41467-022-33633-x (PMC9546926; doi:10.1038/s41467-022-33633-x)
Supplement: Supplementary file 8 — Supplementary Data 5 [file 41467_2022_33633_MOESM8_ESM.gz › Data_files/Viral_specific_hmms/Pithos_andMetaG_specific_OGs/OG0000528.fa]

>geneDY0_390
MCDYFFQTDCLGEEGLCLLPDKCVDMVLCDPPYGVTSRNSWDVPLDLDSLFTELDRIVKP
KACVIFFSQGMLTADLMRGPWSRYWRYNLVWKKNKPRGFLNAKKMPLRYHEDIVVFYKET
PLYYPQMIETGKAIHQCTRKSNGSNYGESRGGVNERTGKTDRYPGSVLEFSVVNKPVHPT
EKPVDLCEFLIRSYTKEEDVVLDMCAGSGTTGVVCAKNRRYFIGYEKEETFYDLAKERIM
GV
>geneDY1_431
MCDYFFQADCLGEEGLCLLPDKCVDMVLCDPPYGVTSRNTWDVPLDLNALFTQLDRVVKP
KACVIFFSQGMLTADLMRGPWSRYWRYNLVWKKNKPRGFLNAKKMPLRYHEDIVVFYKET
PLYYPQMIETGKAIHQCTRKSNGSNYGESRGGVNERTGKTDRYPGSVLEFSVVNKPVHPT
EKPVDLCEFLILSYTKEEDVVLDMCAGSGTTGVACAKNRRYFIGYEKEENFYNLAKERIM
GV
>ck_412
MCDYFFQTDCLGEEGLRLLPDKCVDMVLCDPPYGVTSRNSWDVPLDLNALFAELDRIVKP
KACVVFFSQGMLTADLMRGPWSRYWRYNLVWKKNKPRGFLNAKKMPLRYHEDIVVFYKET
PLYYPQMIETGKAIHQCTRKSNGSNYGESRGGVNERTGKTDRYPGSVLEFSVVNKPIHPT
EKPVDLCEFLILSYTKEEDVVLDMCAGSGTTGVACAKNRRYFIGYEKEENFYNLAKERIM
GV
>pmamoth_263
MSLYNCLSPQGLATVESSSIDMVLCDPPFGVLNREQWDKKLDLVALFAEIERVTKPNAAV
IFFSSSKFTAELILGPWEKYYRYDLIWEKNKPRGFLNAKKMPLRTHENILVFYRKTPKYF
PQMKEGFEPIHACRRKKTSSHYGEGEGGINEREGKTDRYPTSILKFPVVQKPIHPAEKPV
ALLEFLISSFTVEGDVVCDMCFGSASAGEACWNLKRNFIGFEKDEHFFHLGKDRLEKLAS
I
>pmassi_285
MSLYNVDCLSPQGLATVENSSIDMVLCDPPFGVLNREQWDKKLDLVALFAEIERVTKPNA
AVIFFSSSKFTAELILGPWEKYYRYDLIWEKNKPRGFLNAKKMPLRTHENILVFYRKTPK
YFPQMKEGFEPIHACRRKKTSSHYGEGEGGVNEREGKTDRYPTSILKFPVVQRPIHPAEK
PVALLEFLISSFTTEGDVVCDMCFGSASTGEACWNLKRNFIGFEEDEHFFRLGKDRLEKL
AAI
>psiber_265
MSLYNVDCLSPQGLAIVESSSIDMVLCDPPFGVLNREQWDKKLDLVALFAEIERVTKPNA
AVIFFSSKFTAELILGPWEKYYRYDLIWEKNKPRGFLNAKKMPLRTHENILVFYRKTPKY
FPQMKEGFEPIHACRRKKTSSHYGEGEGGVNEREGKTDRYPTSILKFPVVQRPIHPAEKP
VALLEFLISSFTTEGDVVCDMCFGSASTGEACWNLKRNFIGFEEDEHFFRLGKDRLEKLA
AI
