# Supplementary material for: Past and present giant viruses diversity explored through permafrost metagenomics
Source: Nat Commun. 2022 Oct 7;13:5853. doi: 10.1038/s41467-022-33633-x (PMC9546926; doi:10.1038/s41467-022-33633-x)
Supplement: Supplementary file 8 — Supplementary Data 5 [file 41467_2022_33633_MOESM8_ESM.gz › Data_files/Viral_specific_hmms/Pithos_andMetaG_specific_OGs/OG0000438.fa]

>brc_473
MQDRYLNLLRDSISDACFKVRIIEGKKVYPEEIALGKIWPSEAVSMIGLARLDNIREVLE
KVFTDRVEGDFLEAGVWRGGACIFAKGVIDAYSEKRKVILADSFEGLPPPDPKYVHDRGA
VWHLMTNLAVSEEQVRDNFQKFSLLDDQVVFLKGFFEDTLFSPSLPFEKLSVLRLDGDMY
SSTIQTLQALYDKVSPGGFIIVDDYLSCPGCKRAVDDFRKERDITDEIVEIDWTGVFWRK
I
>A11_597
MQDLRDRYLTLLRDSISDACFKIKIVDGEKVYPEEIAQGKIWPSEAVSMIGLARLNNIRE
LLEIVFREKVEGDFLEAGVWRGGACIFAKGIIDTYQEERKVIVADSFQGLPPPDPKYVHD
AGARWHTFEALAVSEEQVKDNFQKFSLLDNQVIFLKGFFSDTLFSPSLPFEKLSILRLDG
DMYSSTIQTLEALYDKVSLGGFIIVDDYLSCPGCARAVDDFRKIRDITEPIIKVDWTGVY
WRKLGA
>AA_572
MQDLRDRHLTLLRDSISDACFKIKIVDGEKVYPEEIAQGKIWPSEAVSMIGLARLNNIRE
LLEVVFREKVEGDFLEAGVWRGGACIYAKGIIDAYQEERKVIVADSFQGLPPPDPKYVHD
AGARWHTFEALAVSEEQVKDNFQKFSLLDDQVVFLKGFFSDTLFSPSLPFEKLSVLRLDG
DMYSSTIQTLEALYDKVSPGGFIIVDDYLSCPGCARAVR
>AB_576
MQDLRDRYLTLLRDSISDACFKIKIVDGEKVYPEEIAQGKIWPSEAVSMIGLARLNNIRE
LLEVVFREKLEGDFLEAGVWRGGACIYAKGIIDAYQEERKVIVADSFQGLPPPDPKYVHD
AGARWHTFEALAVSEEQVKDNFQKFSLLDDQVVFLKGFFSDTLFSPSLPFEKLSVLRLDG
DMYSSTIQTLEALYDKVSPGGFIIVDDYLSCPGCARAVEDFRKARDITDPIVKVDWTGVY
WRKN
>lausan_581
MQDLRDRYLTLLRDSISDACFKIKIVDGEKVYPEEIAQGKIWPSEAVSMIGLARLNNIRE
LLEVVFREKVEGDFLEAGVWRGGACIFAKGVIDAHQEERKVIVADSFQGLPPPDPKYVHD
AGARWHTFEALAVSEEQVKDNFQKFSLLDDQVIFLKGFFSDTLFSPSLPFEKLSVLRLDG
DMYSSTIQTLEALYDKVSPGGFIIVDDYLSCPGCTRAVEDFRKARDITDPIVKVDWTGVY
WRKLGV
>zaza_574
MQDLRDRYLTLLRDSISDACFKIKIVDGEKVYPEEIAQGKIWPSEAVSMIGLARLNNIRE
LLEVVFREKVEGDFLEAGVWRGGACIFAKGVIDAHQEERKVIVADSFQGLPPPDPKYVHD
AGARWHTFEALAVSEEQVKDNFQKFSLLDDQVVFLKGFFSDTLFSPSLPFEKLSVLRLDG
DMYSSTIQTLEALYDKVSPGGFIIVDDYLSCPGCARAVEDFRKARDITDPIVKVDWTGVY
WRKLGEN
>LCPAC104_117
MDCKLLYIEILKKCVLDTIYGSKHINGTGEIIDKKANDMEILEGKYWPSRAHSMLGIKRI
DNIQEMFDYVINNKIEGDLLEAGVWRGGAAIFMAGLNKCNNQNRKIFVADSFEGLPKPDS
KYESDINDIHHTLSFLAVSLEDVKSNFKKYNLLDDNVIFIKGFFENSLKSDYIEKLAILR
VDGDMYSSTIQVLDNLYDKVSKGGVIIIDDYALKGCKDAVDYFRSNRNINSKMIQIDWTG
MYWIKE
>LCPAC202_76
MAHVLVTALYDLGNFEGNSTRRQASWYLDNCDFILNHDVPIVIFTEPQFMDRIRKLRGDR
PIVLIERKFEDLLYFNDQKMVDKANQNIKKNPFGKRGDFKLTASYMMLMWNKFVFVQDAI
KLYPDAKSYSWIDFGIGPFATKYTSSIDLEKILINNNPEKVTFTALNPIIKSEYKDQKEY
FSKWKYRVCGNFWSVGRESFPHFFQYIFNKVENMLDQEFIAPDEEILACYVYEHPKNCDF
FFGDYNSSILNRLGLKYDINIAKACIDRACIHSLHSISYSGYRQLIEYVYSTGGKIEDLF
DYLTNLYIHSFYLDQKEALNIAIFILQTREMHPYCGSLIFNRNVDINRILEFSGLSTVDK
DIKFTPNKFLNSVQDYIKLDCLKWLGIETIPVIKNQPKSVEFSSILKNNFFHFAELQKII
SNHEGERLTSSYLMRRTVHYYPDCYPKQLSLFSRFKKLSSELATTNVIEIGVNAGHSLLI
MLLASINSKIKITAFDICEYSYTKPCVDYLNSNFGNRITLIEGRSPEVYRRYLKDTNSLP
KFDLIHVDGSHHWNVMFEEILLSLTCIKSGGYLLMGDTNEIPYIFIKGGYLVRVEKADPS
SWSQNSYYQAVKKFEIPQEEESTLCKLSYKYRTDKCPKIKHNYTKFYHHLFYPIRKEAKN
ILEMGIGTTRLMGNGYTPGASLRSWRDYFSTAHIFGLDYDKSVLKSSDRISCYYTDQSKS
TELLKTLHTIDQERKVDIFDVIIDDGSHVCAHQLLTFNVLFRYVKPGGLYVIEDVNDTNL
FTLIKGHPLAEYYEQYHLDQKILDDRMIIIWRNSMINIQTQTFKPRSDQLEKIYKMIQPF
TELSKKRIENNMMLVDYVTKNKIQGAIVEIGVWKGGSIMSMIMQSNQLGTTRKFYIYDTF
SEITPPKDVYVDYAGRKTSDYIDYIQRKSPLNDVKENVFSVTPNHSDLFFIKGDINKNTI
YPDKISILRIGVDLYESIKHSLKTFYPLVESGGYVIINDYGHQKGSKKATDEFVADKNIK
LETIDYSGVFWVKP
