# Supplementary material for: Past and present giant viruses diversity explored through permafrost metagenomics
Source: Nat Commun. 2022 Oct 7;13:5853. doi: 10.1038/s41467-022-33633-x (PMC9546926; doi:10.1038/s41467-022-33633-x)
Supplement: Supplementary file 8 — Supplementary Data 5 [file 41467_2022_33633_MOESM8_ESM.gz › Data_files/Viral_specific_hmms/Pithos_andMetaG_specific_OGs/OG0000130.fa]

>brc_69
MSLGKKTSLVATIYSNLDLLLDETILTSDDRCEVTAIEYANLRLPGFGFLLHRLFLSLQD
TDKREEFKAYAQVMALIQDLETNQKDGFYWVIFADSNKKLREEGEKNEGTSAAYPLNEGT
SAAYPLNEVLTHVLILEKQGEKITLVHTYVNIGNRRIVGLPLFEQDRAEMVKRMTGISRL
LSFSEKVLTWNSEKWYAWLSHLELPLIHLPPYLKIHYPRCMWGFVEISNKGCLHELSTLV
NLSNQACLIRKNNLLPLYLRILRVQYEEKYVSKLI
>A11_150
MSFPLVKAIYDNLSFLEKNRYLTRFQACSSSVRDYLAYRLPGVQFNKFMHLTYKAKPELR
TKGQIASLVQHIKDNKQDGLYWVLFNDLNTDHEEPEVFQHTFILEKQEDNFCLVQTYQGI
GNRSVFGISVQSKGEDIINRLENIARLVDGDFVIWNTEDWYIYSKNLNLPDVKILRDHEV
VYNPQVAWKFVPLTSQGCLYTMYQKAKDNNHCDLVKYLEDLSQDKDYIEYNHLQPLVDSI
NAEVREED
>A11_571
MSLPLLETSLSGVIYSNLAFLMDEKILTSDDRCEVTAIEYANLRIPGFGPLLHRLFLSLQ
DTNKKEEFKAYHQVMALIQDLETNQKDGFYWVIFADSNKKLREENKNILTEVLTHVFILE
KQGEKMSLVHTYVNIGNRRIIGIPLFCQDRAEIVKRMTGISRLLSFSETVATWNSEKWYT
WLKHLELPPVHLPPYLKIHYPRCMWGFVEVSNKGSLHEITNLAPSVNLSSQDHLTRKNNI
LPLYLRILKVRYEEQYVSRLI
>geneDY0_467
MSLSLPETIYSNLSFLMDNKILTSDDRCEVTAIEYTNLRMPGFGFLLHRLFLSLQDTNKK
EEFKAYHQVMSLIQDLETNQKDGFYWIIFADSNKKLEFSEVLTHVLVLEKEGEEMSLIQT
YVNIGNRRIVGMPIHKRDRTEVIKRVTSISRLLSYSEKVLTWNEEKWYSWLKQLELPLVH
LPPYLKIHYPRCMWGFVEVSNKGSLHELVNLSSQDHLTRKNNLLPLYLRILRAEYEERYI
SRLLD
>geneDY1_476
MSLSLPETIYSNLSFLMDNKILTSDDRCEVTAIEYTNLRMPGFGFLLHRLFLSLQDTDKK
EEFKAYHQVMSLIQDLETNQKDGFYWIIFADSNKKLEFSEVLTHVLVLEKEGEEMSLIQT
YVNIGNRRIVGMPIHKRDRTEVIKRITSISRLLSYSEKVLTWNEEKWYSWLKQLELPLVH
LPPYLKIHYPRCMWGFVEVSNKGSLHELVNLSSQDHLTRKNNLLPLYLRILRAEYEERYI
SRLLD
>AA_545
MSLPLLKSSCGKTLPEVIYSNLAFLMDEKILTSDDRCEVTAIEYTNLRMPGFGPLLHRLF
LSLQDTDKKEEFKAYHQVMALIQDLETNQKDGFYWVIFADSNKKLREENQNILTEVLTHV
FILEKQGEKMSLVHTYVNIGNRRIIGIPLFYQDRAEIVKRMTGISRLLSFSEKVATWNPE
KWYTWLKHLELPPVHLPSYLKIHYPRCIWGFVEVSNKGSLHEIVNLAPSINLSSQGHLTR
KNNILPLYLRILKVRYEEQYISRLA
>AB_551
MSLPLLKSSCGKTLPEVIYSNLAFLMDEKILTSDDRCEVTAIEYTNLRMPGFGPLLHRLF
LSLQDTDKKEEFKAYHQVMALIQDLETNQKDGFYWVIFADSNKKLREENQNILTEVLTHV
FILEKQGEKMSLVHTYVNIGNRRIIGIPLFSQDRAEIVKRMTGISRLLSFSEKVATWNPE
KWYTWLKHLELPPVHLPPYLKIHYPRCMWGFVEVSNKGSLHEIVNLAPSINLSSQGHLTR
KNNILPLYLRILKVRYEEQYISRLA
>ck_451
MSLSLPETIYSNLSFLMDNKILTSDDRCEVTAIEYTNLRMPGFGFLLHRLFLSLQDTNKK
EEFKAYHQVMSLIQDLETNQKDGFYWIIFADSNKKLEFSEVLTHVLVLEKEGEEMSLIQT
YVNIGNRRIVGMPIHKRDRTEVIKRITSISRLLSYSEKVLTWNEEKWYSWLKQLELPLVH
LPPYLKIHYPRCMWGFVEVSNKGSLHELVNLSSQDHLTRKNNLLPLYLRILRAEYEERYI
SRLLD
>lausan_556
MSLPLLETSLSGVIYSNLAFLMDEKILTSDDRCEVTAIEYANLRMPGFAPLLHRLFLSLQ
DTDKKEEFKAYHQVMALIQDLETNQKDGFYWVIFADSNKKLREENQNILTEVLTHVFILE
KQGEKMSLVHTYVNIGNRRIIGIPLFCQDRAEIVKRMTGISRLLSFSEKVATWNPEKWYT
WLKHLELPLVHLPSYLKIHYPRCMWGFVEVSNKGSLHEIVNLAPSINLSSQGHLTRKNNI
LPLYLRILRIRYEEQYISRLA
>zaza_546
MSLPLLKSSCGKTLPEVIYSNLAFLMDEKILTSDDRCEVTAIEYANLRMPGFGPLLHRLF
LSLQDTDKKEEFKAYHQVMALIQDLETNQKDGFYWVIFADSNKKLREENQNILTEVLTHV
FILEKQGEKMSLVHTYVNIGNRRIIGIPLFCQDRAEIVKRMTGISRLLSFSEKVATWNPE
KWYTWLKHLELPPVHLPSYLKIHYPRCIWGFVEVSNKGSLHEIVNLAPSINLSSQGHLTR
KNNILPLYLRILKVRYEEQYISRLA
>pmamoth_26
MSFVLVDFIYRNLEFLTDLGILNPLENCGPSAQNYLDLRAGIGYEVLETLDKLSNSPVGD
EKFRAEVILQNLVHDVRFRQEDGLYWVLISDSSSGPPSEEVIGHVFVIEKVKNKFCLIQT
YVGIGNRSICGIPVCRVERENIVERLQNITDLLTSDEDTIYWNEREWNSWLQNLGVPPSP
PRNQLVIRHRRALWGFVPLTDRGVLFRLFHAIRQKIPRWVSQYQPIVPRTRDEQLIQTDY
ERYSALLSLLSEIEQISAGTDYLDNNEQEIKHFLREFRTKLNRSFFRQL
>pmamoth_235
MTFPLTEIIYNNLEVLDESGVLPSFQNCGPSGYQYIALRIFPTRSIETAMEHVQNSPVGD
EKFKAYRILTQLVQHLETNTQDGLYWVAITDNNLLHDINGNEVICHFFLLEKSNEKLCLI
QTYLYIGGRQICGIPLCGVEKGEIANRISGIIQLLNTDSLAFQWTQEDWNSWLDYLALPH
LYTPESLQITNPRALWQFIPLTTKGCLFALYEKISSRIPHWILKSNSSKFSQRLGKYSEL
VDILSQIEQISEGEDYLDNNRRQLFEISQEIDQHFSEQFFDTLN
>pmassi_29
MSFVLTDFIYQNLDSLTDLRILTPLENCGPSAQNYLDLRAGIGYEVLETLDKLSDSPVGD
EKFRAEIILQNLVHDVRFRQEDGLYWVLISDSNSNSSSDEVIGHVFVIEKKGNNFCLIQT
YVGIGNRSICGIPVCRVDRENIVKRLQNITDLLTSNEDIIYWNERDWNSWLRNLGVPPSP
PHNQLIIRHRRALWGFVPLTSRGILFRLSQAIRQKIPRWVFQYQPTVPRTRDEQLIQTDY
ERYSNLLSLLSEIEQISAGTDYLDNNEQEIKHFLKEFRTKLGRSFFR
>pmassi_239
MTFPLTEIIYNNLEVLDETGVLPSFQNCGPSGYQYIALRIFPTRSIETAMEHVQNSPIGD
EKFKAHRILSQLVQHLRTNTQDGLYWVAITDNNLLHDINGNEVICHFFLLEKSGEKLCLI
QTYLYIGGRQICGIPLCGVEKEEIANRISGIVQLLNTDSLVFQWTQEDWNAWLDYLALPH
LYTPESLQITNPRALWQFIPLSTKGCLFALHEKISSRIPRWVLTSNSSKFAQRSGKYSEL
IDILDQIEQISEGKDYLDNNRRQLFEISQEIDQHFSEQFFDTLLG
>psiber_25
MSFVLVDFIYRNLEFLTDLGILNPLENCGPSAQNYLDLRAGIGYEVLETLDKLFDSPVGD
EKFRAEVILQNLVHDVRFRQEDGLYWVLISDSSSGPPSEEVIGHVFVIEKVKNKFCLIQT
YVGIGNRSICGIPVCRVERENIVERLQNITDLLTSDEDVIYWNEREWNSWLQNLGVPPSP
PRNQLVIRHRRALWGFVPLTDRGVLFRLFHAIRQKIPRWVSQYQPIVPRTRDEQLIQTDY
ERYSALLSLLSEIEQISAGTDYLDNNEQEIKHFLREFRTKLNRSFFRQL
>psiber_232
MTFPLTEIIYNNLEVLDESGVLPSFQNCGPSGYQYIALRIFPTRSIETAMEHVQNSPVGD
EKFKAYRILTQLVQHLETNTQDGLYWVAITDNNLLHDINGNEVICHFFLLEKSNEKLCLI
QTYLYIGGRQICGIPLCGVEKGEIANRISGIIQLLNTDSLAFQWTQEDWNSWLDYLALPH
LYTPESLQITNPRALWQFIPLTTKGCLFALYEKISSRIPHWILKSNSSKFSQRSGKYSEL
VDILSQIEQISEGEDYLDNNRRQLFEISQEIDQHFSEQFFDTLN
