# Supplementary material for: Past and present giant viruses diversity explored through permafrost metagenomics
Source: Nat Commun. 2022 Oct 7;13:5853. doi: 10.1038/s41467-022-33633-x (PMC9546926; doi:10.1038/s41467-022-33633-x)
Supplement: Supplementary file 8 — Supplementary Data 5 [file 41467_2022_33633_MOESM8_ESM.gz › Data_files/Viral_specific_hmms/Pithos_andMetaG_specific_OGs/OG0000229.fa]

>brc_520
MSLWVCRLNEFEKSPLSTLLDKNILSREYILEDIYKFTYKGDLDEEALNLIDAIRLFNLW
FFSSFTELDMYNLGPLLKSMIKNFFGADVDSFLIYNLNFTGLRIIPIDVNGNFVYSSWSK
INYFTYHVQVDNLVDYKISNPEEESYTLFGTDFVPKKRQDSAEDYALPRQREDLPHPVLV
EEIRESFALGSGPENIARGPFWTSLDHDWLIEAWSRILLQQLPLITVYYPSEEDENLSLK
LELLAHLAKAREVTSQNNSVSFVVASRRELEDVLDRMQAEAPSMVQWLVLGTDNPEQTRL
LQIAFEKKYPHAVAWSRDGKIVVNLTEYTTPEFSDEELLAAQEESNPPKQFMSKREIINV
PPLLERNGQTEVKVGSDLYPIDYNYAELSPLWSASILTPWALERFKQGRWTEQWFR
>A11_646
MSLWVCRLGEFEKSPLPSLLDKNILSREYILEDIYKFTYEGELEQEALNIIDSLRLFNLW
FFSSFTQLDMYNLKPLLSSMIKNFFGFEVDSFLIYNLNFTGLRLIPLDVNGNFVYSSWSK
INYFIYHVQVDNLLSYQIGSYRTGESPAYRTEEKSYSLFGTDFVPKRIETVPSDFAPPLK
REDLPHPQVLDEIRESFQTLLSENISKGPFWTSLDRYWLEEAWLRILLQQLPLITVYYSR
DVPDYELAAQDENLSLKLELLAHLAGAREVSSQTNSVSFVVSSREEIENILTRMQAEEPQ
MAQWLVLGTDNPEQTLLLQVAFENKYPNAVAWSKDGKIVVNLTQYVTPEFSDEELFSTPD
TLPKQFQTRRQVINIPPLLERNGQTEVKIGPNFYPLEFSYSELSPLWSDSILTPWAIERY
KQGRWTEQWFR
>geneDY0_533
MSLWVCRLGEFEKSPLPSLLDKNILSREYILEDIYKFTYEGELEEETLNIIDSLRLFNLC
LFSSFTELDMYNLGPLLRSMIKNFFGADVDSFLIYNLNFTGLRLIPLDFNGNFVYSSWSK
INYFTYHVQIDNLVDYQATNSLENSYTLFGSNFVPKSKQPLLDDFAPPLKREDLPHPELV
EEIKESFAFNNSTNIARGPFWTTLDHDWLVQAWSLILLQQLPIITVYYSRDVPDYSLGED
DNLSLKLQLLAHLAGARKVSSQTNSVTFVVSSRQELENILDRMQAEETQMAQWLVLGTDN
PEQTRLLQVAFENKYPNSIAWSDKGKIVVNLVDYTTPEFSDEELFSTQDTVPKQFAPRRE
VINPPSLLERNGQSGVQVGTNFYPLDFSYSELSPLWSEAILTPWALERYKQGRWTEQWFK
>geneDY1_543
MSLWVCRLGEFEKSPLPSLLDKNILSREYILEDIYKFTYEGELEEETLNIIDSLRLFNLC
LFSSFTELDMYNLGPLLRSMIKNFFGADVDSFLIYNLNFTGLRLIPLDFNGNFVYSSWSK
INYFTYHVQIDNLVDYQATNSLENSYTLFGSNFVPKSKQPLLDDFAPLLKREDLPHPELV
EEIKESFAFNNSTNIARGPFWTTLDHDWLVQAWSLILLQQLPIITVYYSRDVPDYSLGED
DNLSLKLQLLAHLAGARQVSSQTNSVTFVVSSRQELENILDRMQAEEIQMAQWLVLGTDN
PEQTRLLQVAFENKYPNSIAWSDKGKIVVNLVDYTTPEFSDEELFSTQDTVPKQFAPRRE
VINPPSLLERNGQSGVQVGTNFYPLDFSYSELSPLWSEAILTPWALERYKQGRWTEQWFK
>AA_617
MSLWVCRLGEFEKSPLPSLLDKNILSREYILEDIYKFTYEGELEQEALNIIDSLRLFNLW
FFSSFTQLDMYNLKPLLSSMIKNFFGFEVDSFLIYNLNFTGLRLIPLDVNGNFVYSSWSK
INYFTYHVQVDKLLDYQARDSLAYQVGNLPTYQASLTEKSYTLFGTDFVPKRRETIPDDF
APLLKREDLPHPEVLDEIRESFQTLLPENISKGPFWTSLDRYWLEEAWSRILLQQLPLIT
VYYSRDVPDYELAAQDENLSLKLELLAHIAGAREVSSQTNSVSFAVSSREEIENILTRMQ
AEAPQMAQWLVLGTDNPEQTLLLQVAFENKYPNAVAWSKDGKIVVNLTQYVTPEFSDEEL
FSTPDTVPKQFQTRRQVINIPPLLERNGQTEVKVGTNFYPLEFSYSELSPLWSDSILTPW
AIERYKQGRWTQQWFR
>AB_622
MSLWVCRLGEFEKSPLPSLLDKNILSREYILEDIYKFTYEGELEQEALNIIDSLRLFNLW
FFSSFTQLDMYNLKPLLSSMIKNFFGFEIDSFLIYNLNFTGLRLIPLDVNGNFVYSSWSK
INYFTYHVQVDKLLDYQVGTYQASLTEKSYTLFGTDFVPKRRETIPDDFAPLLKREDLPH
PEVLDEIRESFQTLLPENISKGPFWTSLDRYWLEEAWSRILLQQLPLITVYYSRDVPDYE
LAAQDENLSLKLELLAHIAGAREVSSQTNSVSFVVSSREEIENILTRMQAEAPQMAQWLV
LGTDNPEQTLLLQVAFENKYPNAVAWSKDGKIVVNLTQYVTPEFSDEELFSTPDTVPKQF
QTRRQVINIPPLLERNGQTEVKVGTNFYPLEFSYSELSPLWSDSILTPWAIERYKQGRWT
QQWFR
>ck_521
MSLWVCRLGEFEKSPLPSLLDKNILSREYILEDIYKFTYEGELEEETLNIIDSLRLFNLC
LFSSFTELDMYNLGPLLRSMIKNFFGADADSFLIYNLNFTGLRLIPLDFNGNFVYSSWSK
INYFTYHVQIDNLVDYQATNSLENIYTLFGSNFVPKSKQPLLDDFAPLLKREDLPHPELV
EEIKESFAFNNSTNIARGPFWTTLDHDWLVQAWSLILLQQLPIITVYYSRDVPDYSLGED
DNLSLKLQLLAHLAGARQVSSQTNSVTFAVSSRQELENILDRMQAEETQMAQWLVLGTDN
PEQTRLLQVAFENKYPNSIAWSDKGKIVVNLVDYTTPEFNDEELFSTQDTVPKQFAPRRE
VINPPSLLERNGQSGVQVGTNFYPLDFSYSELSPLWSEAILTPWALERYKQGRWTEQWFK
>lausan_631
MSLWVCRLGEFEKSPLPSLLDKNILSREYILEDIYKFTYEGELEQEALNIIDSLRLFNLW
FFSSFTQLDMYNLKPLLSSMIKNFFGFEVDSFLIYNLNFTGLRLIPLDVNGNFVYSSWSK
INYFTYHVQVDKLLDYQVGTYQASLTEKSYTLFGTDFVPKRRETIPDDFAPLLKREDLPH
PEVLDEIRESFQTLLPENISKGPFWTSLDRYWLEEAWSRILLQQLPLITVYYSRDVPDYE
LAAQDENLSLKLELLAHIAGAREVSSQTNSVSFVVSSREEIENILTRMQAEAPQMAQWLV
LGTDNPEQTLLLQVAFENKYPNAVAWSKDGKIVVNLTQYVTSEFSDEELFSTPDTVPKQF
QTRRQVINIPPLLERNGQTEVKVGTNFYPLEFSYSELSPLWSDSILTPWAIERYKQGRWT
QQWFR
>zaza_621
MSLWVCRLGEFEKSPLPSLLDKNILSREYILEDIYKFTYEGELEQEALNIIDSLRLFNLW
FFSSFTQLDMYNLKPLLSSMIKNFFGFEVDSFLIYNLNFTGLRLIPLDVNGNFVYSSWSK
INYFTYHVQVDKLLDYQARDPLAYQVGRFPTYQASLTEKSYTLFGTDFVPKRRETIPDDF
APLLKREDLPHPEVLDEIRESFQTLLPENISKGPFWTSLDRYWLEEAWSRILLQQLPLIT
VYYSRDVPDYELAAQDENLSLKLELLAHIAGAREVSSQTNSVSFVVSSREEIENILTRMQ
AEAPQMAQWLVLGTDNPEQTLLLQVAFENKYPNAVAWSKDGKIVVNLTQYVTPEFSDEEL
FSTPDTVPKQFQTRRQVINIPPLLERNGQTEVKVGTNFYPLEFSYSELSPLWSDSILTPW
AIERYKQGRWTQQWFR
>pmamoth_110
MFFRWVTDFSNPLLEPAASTAVSWLIEKGARVSQNSIEKSFVEIRVEIEGVSNWEIEGVG
NVFDLIEISQIESLFCTYPAELTLRQFESLKAVLKACVEKFFTCFVDSFQIFSVQGVVKF
VPLLSNGYGIYRTWSERSYFLYWLDMSQLLNKVVLSTSPLTQAALAICDECPERQIFDLF
GVWMIEGSKEGNPSLPFDQEFPFELSLAIDSLTDRGIYTLALPHQEILAEIGQQFSILAS
GTNLPPDELLFSIRTFRVGPFWLQLDKNWLKSAWKEVCLGRLPKVTLSYLEEESDLSKEQ
LSAQLYMLSYLALLKVSPQHLGDIISGQNFTTFPVESLTSLRKIFSEVKKNFSQIDRWTL
LAASDLEQMRVLQLAIEEKFPYSYALGLESLLVVANTLSASPFEFSEQEVQQAQQAYEEG
VVSKQYLPILVSPIEIPLLQQKEGRAYVEMGGQKFFLGISYAELVTNWSEALLSPWAVAR
LKEGQWTELWWRT
>pmassi_111
MFFRWVTDLANPLLEPAASTAISWLTEKGAQISQTSIEKSLVEIRVEIKGVSNWEIEGVG
NVFDLIEISQIESLFCTYPAELTLRQFESLKVVLKACIERFFTCFVDSFQIFSVQGVVKF
VPLLSNGYGIYRTWSERSYFLFWLDMSQLLNKVVLSTSPLTPAALTICQDCPERQIFDLF
GVWMIEGSKEGNPSLPFDQEFPFELSLAIESLTNRGIYTLSLPHQEILAEIGQQFSVLAS
GPDLPADELLFSVRTFRVGPFWLQLDKNWLKLAWKEVCLGRLPKVTISYIEDESEISKEQ
LSAQLYMLSYLALLKVSPQYLGQIVSGQNFTAFPVESLTSLRKIFSEIKKNFSGIDRWTL
LAASDIEQMRVLQLAIEEKFPYSYALGLESLLVVANTLSASPFEFSEQEVQQAQQSYEEG
VVSKQYLPILVSSVEIPLLQQEEGRAYVEVKGQKFFLGISYAELVANWSEALLSPWALAR
LEEGNWTELWWRT
>psiber_110
MFFRWVTDFSNPLLEPAASTAISWLIEKGARVSQNSIEKSFVEIRVEIEGVSNWEIEGVG
NVFDLIEISQIESLFCTYPAELTLRQFESLKAVLKACVEKFFTCFVDSFQIFSVQGVVKF
VPLLSNGYGIYRTWSERSYFLYWLDMSQLLNKVVLSTSPLTQAALAICDECPERQIFDLF
GVWMIEGSKEGNPSLPFDQEFPFELSLAIDSLTDRGIYTLALPHQEILAEIGQQFSILAS
GTNLPPDELLFSIRTFRVGPFWLQLDKNWLKSAWKEVCLGRLPKVTLSYLEEESDLSKEQ
LSAQLYMLSYLALLKVSPQHLGDIISGQNFTTFPVESLTSLRKIFSEVKKNFSQIDRWTL
LAASDLEQMRVLQLAIEEKFPYSYALGLESLLVVANTLSASPFEFSEQEVQQAQQAYAEG
VVSKQYLPILVSPIEIPLLQQKEGRAYVEMGGQKFFLGISYAELVTNWSEALLSPWAVAR
LKEGQWTELWWRT
