# Supplementary material for: Past and present giant viruses diversity explored through permafrost metagenomics
Source: Nat Commun. 2022 Oct 7;13:5853. doi: 10.1038/s41467-022-33633-x (PMC9546926; doi:10.1038/s41467-022-33633-x)
Supplement: Supplementary file 8 — Supplementary Data 5 [file 41467_2022_33633_MOESM8_ESM.gz › Data_files/Viral_specific_hmms/Pithos_andMetaG_specific_OGs/OG0000112.fa]

>brc_527
MQNPRSTSRAAKSTRTLKTPRVRKEEVEELLVPLPANIKKNVEEGTFFRVRGKKSVKNNL
SIGGAKNRFKADPKFIYVPAGLNLAGSEQDVIAVLEKLVPEDEIDEILQQAITAQNYDVP
ESQGGKKETFERLLRDYTLRQKGEAERRQEGFNASGKPIVTLGMLDFIIDNLDAATETTP
SKTSTAATPKGPSRTKSAKSVRTPAPSSRVKTLSAKIGALAEGKVLNVSKMDANGVGARV
INIPGPTSTIVGVDLQEIPIVSSTEEGYANALDLLSRESGQDYTPLIEDWREAKENVAPR
SNRPISLAAASSRKKGKQLASPRRTRTLPSLNETSPPGVRKLEGMASRTFGSRAREGEIL
SPPTSPTVRRSPSPQRVSPPALVEEEEEVAPIRRSPSPRSSPLAETVRQLTTPPRQATPP
RQNITTSPTVSRGALGTGRKLKLGGLKLGRGILNPGGAGAEEY
>A11_653
MQNPRSTSRTAKSTRALKTPRARKQEVEELLVPSQGTIDKNVKDGTFFRVRGKKSVKNNL
SIGGAKNRFKSDPTFIYLPAGLNLAGSEGDVIAVLEKLVPEGEIDEVLQQAITAENYNVP
VSQGGKKEIFDALVRDYGLKQRGEVERRQEGISASGKPIVTLGMLDYIISNLDTAVESAP
SKGTATPKGPSRTKSAKSTRTAAPSSRVKTLSSKIASLAQGKVLNVSKMDANGVGARVIN
VPGPTSTIVGVDLEEIPIVSSTEEGYANALDVLSRETNRDYTPLIEDWREAKENVAPRSN
RPVSLATASSRSKGKKLASPRRTRTLPNLNESTPPTSPPGVRKLAAMAATRTFGSRVTSP
PTSPTARRSPLAQRIVEEEAEERAPVRRSPSPPRRSPSPVRTSPLQETTRQLTPPRENIT
TSPTVARGVGTGRKLKLGGLKLGGRSILNPAAAATEEF
>geneDY0_540
MQKSRSTPRAPKSTRTLKTPRVRKPEAEELLVPTDATIKKNVKEGTFFRVRGKKSVKNNL
SIGGAKNKFKAEPKFIYVPADLNLAGTEEDVVAVLEKLVPEDEIDEVLRQAITSENYNVP
ESQGGKKEIFDELVRDYNLKQKGEAERRQEGISASGKPIVTLGMLDYIISNLDNAVETAP
SKATTGTPKGPSRTKSAKTAAPSSRVKTLSSKIAALAEGKVLNVSKMDANGVGARVVNTP
GPNSTIVGVDLNEIPIVSSTEEGYANALDVLSRETGRDYTPLIEDWREARENVAPRSNRP
VSIAAATSSRKKGKALASPRRRTGKTLPSLNESTPPTSPPGVRKLQGMASRTFGSRVTSP
PTSPAARRSPSPERIPVEEEAEEERVSPRRSPLAETVRQLTTPPRQATPPRENVAVSPTV
ARGVGTGRKLKLGGLKLNRNVLNPASAAVEEF
>geneDY1_551
MQKSRSTPRAPKSTRTLKTPRVRKPEAEELLVPTDATIKKNVKEGTFFRVRGKKSVKNNL
SIGGAKNKFKAEPNFIYVPAGLNLAGTEEDVVAVLEKLVPEDEIDEVLRQAITSENYNVP
ESQGGKKEIFDELVRDYNLKQKGEAERRQEGISASGKPIVTLGMLDYIISNLDNAVETAP
SKATTGTPKGPSRTKSAKTAAPSSRVKTLSSKIAALAEGKVLNVSKMDANGVGARVVNTP
GPNSTIVGVNLDELPIVSSTEEGYANALDVLSREIGKDYTPLIEDWREARENVAPRSNRP
VSIAAATSSRKKGKALASPRRRTGKTLPSLNESTPPTSPPGVRKLQGMASRTFGSRVTSP
PTSPAARRSPSPERIPVEEEAEEERVSPRRSPLAETVRQLTTPPRQATPPRENVAVSPTV
ARGVGTGRKLKLGGLKLNRNVLNPASAAVEEF
>AA_624
MQNPRSTSRAAKSTRALKTPRARKQEVEELLVPSTSTIDKNVKDGTFFRVRGKKSVKNNL
SIGGAKNRFKSDPTFIYLPAGLNLAGSEGDVIAVLEKLVPEGEVDEVLQQAITAENYLVP
VSQGGKKEIFDALVRDYGLKQRGEVERRQEGISASGKPIVTLGMLDYIVSNLDTAVESAP
SKGTATPKGPSRTKSAKSTRTAAPSSRVKTLSSKIASLAQGKVLNVSKMDANGVGARVIN
VPGPTSTIVGVDLEEIPIVSSTEEGYANALDVLSRETGRDYTPLIEDWREAKENVAPRSN
RPVSIAVASSRNKGKKLASPRRTRTLPNLNESTPPTSPPGVRKLAAMAATRTFGSRVTSP
PTSPTARRSPLAQRIVEEEAEERAPVRRSPSPPRRSPSPVRVSPLQETTRQLTPPRENIT
TSPTVARGVGTGRKLKLGGLKLGRSILNPAAAATEEF
>AB_628
MQNPRSTSRAAKSTRALKTPRARKQEVEELLVPSTSTIDKNVKDGTFFRVRGKKSVKNNL
SIGGAKNRFKSDPTFIYLPAGLNLAGSEGDVIAVLEKLVPEGEVDEVLQQAITAENYLVP
VSQGGKKEIFDALVRDYGLKQRGEVERRQEGISASGKPIVTLGMLDYIVSNLDTAVESAP
SKGTATPKGPSRTKSAKSTRTAAPSSRVKTLSSKIASLAQGKVLNVSKMDANGVGARVIN
VPGPTSTIVGVDLEEIPIVSSTEEGYANALDVLSRETGRDYTPLIEDWREAKENVAPRSN
RPVSIAVASSRNKGKKLASPRRTRTLPNLNESTPPTSPPGVRKLAAMAATRTFGSRVTSP
PTSPTARRSPLAPGVVRVLEEAEEQAPVRRSPSPPRRSPSPVRTSPLQETTRQLTPPREN
ITTSPTVARGVGTGRKLKLGGLKLGRSILNPAAAATEEF
>ck_532
MQKSRSTPRAPKSTRTLKTPRVRKPEAEELLVPTDATIKKNVKEGTFFRVRGKKSVKNNL
SIGGAKNKFKAEPKFIYVPAGLNLAGTEEDVVAVLEKLVPEDEIDEVLRQAITSENYNVP
ESQGGKKEIFDELVRDYNLKQKGEAERRQEGISASGKPIVTLGMLDYIISNLDNAVETAP
SKATTGTPKGPSRTKSAKTAAPSSRVKTLSSKIAALAEGKVLNVSKMDANGVGARVVNTP
GPNSTIVGVDLNEIPIVSSTEEGYANALDVLSRETGRDYTPLIEDWREARENVAPRSNRP
VSIAAATSSRKKGKALASPRRRTGKTLPSLNESTPPTSPPGVRKLQGMASRTFGSRVTSP
PTSPAARRSPSPERIPVEEEAEEERVSPRRSPLAETVRQLTTPPRQATPPRENVAVSPTV
ARGVGTGRKLKLGGLKLNRNVLNPASAAVEEF
>lausan_638
MQNPRSTSRAAKSTRALKTPRARKQEVEELLVPSTSTIDKNVKDGTFFRVRGKKSVKNNL
SIGGAKNRFKSDPTFIYLPAGLNLAGSEGDVIAVLEKLVPEGEVDEVLQQAITAENYLVP
VSQGGKKEIFDALVRDYGLKQRGEVERRQEGISASGKPIVTLGMLDYIVSNLDTAVESAP
SKGTATPKGPSRTKSAKSTRTAAPSSRVKTLSSKIASLAQGKVLNVSKMDANGVGARVIN
VPGPTSTIVGVDLEEIPIVSSTEEGYANALDVLSRETGRDYTPLIEDWREAKENVAPRSN
RPVSIAVASSRNKGKKLASPRRTRTLPNLNESTPPTSPPGVRKLAAMAATRTFGSRVTSP
PTSPTARRSPLAQRIVEEEAEERAPVRRSPSPPRRSPSPVRVSPLQETTRQLTPPRENIT
TSPTVARGVGTGRKLKLGGLKLGRSILNPAAAATEEF
>zaza_628
MQNPRSTSRAAKSTRALKTPRARKQEVEELLVPSTSTIDKNVKDGTFFRVRGKKSVKNNL
SIGGAKNRFKSDPTFVYLPAGLNLAGSEGDVIAVLEKLVPEGEVDEVLQQAITAENYLVP
VSQGGKKEIFDALVRDYGLKQRGEVERRQEGISASGKPIVTLGMLDYIVSNLDTAVESAP
SKGTATPKGPSRTKSAKSTRTAAPSSRVKTLSSKIASLAQGKVLNVSKMDANGVGARVIN
VPGPTSTIVGVDLEEIPIVSSTEEGYANALDVLSRETNRDYTPLIEDWREAKENVAPRSN
RPVSIAVASSRNKGKKLASPRRTRTLPNLNESTPPTSPPGVRKLAAMAATRTFGSRVTSP
PTSPTARRSPLAQRIVEEEAEERAPVRRSPSPPRRSPSPVRVSPLQETTRQLTPPRENIT
TSPTVARGVGTGRKLKLGGLKLGRSILNPAAAATEEF
>LCDPAC01_198
MSETKKKQVKIKSLSESDVDSRIKKAKDEGSYWRISKPGSLKPGAAHTNATRRLKGFEKE
YPDEVAPTLYYIPSLWLVATEDDLKYLPENVENAIPDDGFIDPLTPAGKRTMMDIGAKLK
EQEKKKTPSFSEFQFFADKILKKDGVKRGVEGVEKKKKGVKKGAAQVSTQGAKDRFLRIM
DDYDKYDYDNLDNPIPSHILNVGKFTSSGTNALKKRRATTPRTNNPFRPTIEGAVVDLPL
AFFYEKADQRKALKLFLNMIAIPAIRDGKITYTGNLKMINPKTLQEVISQVDNPIAEKRP
ARTPRKISPRTVRRPSPKRTVRRPSPKRTLRKTSPARSRPPLRASRPRSRESSPARPRSP
LRASRPRSRESSPARPRPPLRASRPRSRERSPTGERELPVVPQVLFKRGSPGKVPAFRES
GEPKKGSPRGTLSLRPRSK
>LCPAC102_81
MTSKGPSLATVIKQVDNAKAAKTFHRLGGGVLRINNATTYWQTHPNTIYLVSYHIAGEYQ
DLFNLLIGSGGFTDSNQVNNEISRLGVTSTNYRTDPYASLLRIAQDEERSIKGKGAKSSL
AQRNDDQLALTLIDAFTAHRKSAKASGIKVVGGAISVDGTPTTGHRGQTAKALTLAQRLS
EAKSGQVINVSSLLSPGVILSNGMVMKKDIKIVKAPTTKSRKLKMVPGINIASDNPAAYN
RAIDILGANQQFKTQFGQLLSTQQVMSPAMQQAMQTIRTAPLGITPGSPTPTNIPTQPLT
TFDQFRSAQLPSVPLGTLPAPQFVQQFGQQLPAVTAPIFSVPSQLGVQLGQTQFSPSQLT
GGIPTPIVIGASSSPIRSASPVRIVPSPRSISPGGSRLVGSIPTTSVQPLPPLGSPRLSA
F
>LCPAC103_101
MATKERKPRRLKNIFTDVMLMDATRDTIYWYPKPNGKRTPLRIGGAYAKLGLDKQGHVKT
PPSKGYVSGFRYIPSLRVAGTPEDFRVFMEKLEANDATSFAEVGGMAAALSKVLDPTREV
YTSETVRAGGVLRVKFEAEIEASRGHGGAKKAKMSSGEAAIFFNELVAARKQTGDNKQFK
FELVKAPRAEAKGKSKRTGTRKGRAPETSSLGLGLGLGLAPAPALAPALGGLPSPGALSL
PPGTALGATSLGGMPGAGFSLAGLSSPRGL
>LCPAC104_76
MDQYPFFNEEFVNKLINKGEYLNVTPDTKGKITSSRTLSITGSKNRWNKFPDTVYLPDVR
LAGNPENVRNFMNVAEYNDTEINNSLRNAYTKSNTSVGQNMHGNYDIEWKNAKRARTPTR
ASSQRFAAETDLLENLTNELKQGLSVVPSPRDTTTKKVRTPSTGRAGGRSVESFSARISK
LPIGRMLNVSKVDNTGRGARTIIEPKNPRKLIVLKDLKLVSSTTEGLENALDLLVKEKHI
TASDKNRYLKEFKSLSVPRVKKSAVSRGKKPAVSRARKPAVSPTVARTSPQTSPPPSPKS
PSKPISSESTSRRPSTTTKRPPASRAPVSSSPPPSRLSGKPRVRAPLGRLPTFE
>LCPAC201_287
MATQPPTVVSPGKKIKKDWQVYSGDARDKAAAEFYYIKVEPRKTGNLHITGAKLRFKTHP
GTIYNSQFRIAGTEANIRAYMVFQRTSPEALNSPLRNNTADQIIAGAFTEGNYAEYKSAI
DQEIANYRAFKGTGVAGASISLEDSSSLLRASGGLSGLRTKKIAGPTGAARKRPGRKPKT
TLREKVDILTKSNTQQRSQNNPSLVQVYDVLNITDTGTKIKKYWVQSTNAALTPKLPKNR
FFLQGLPIASTLTLEGRAAYAKAIAQLGAQNMDARNYLVAFDEQVKRSTQAAQAAPTQFL
QSAPPSITNPQFTQQPGGQFTQL
>LCPAC202_270
MASQLPITTSPRAKKDWQILTRKALDNALRNYHYIKIEKGKTGNLHLTGAPRMFVEHPTM
IYNPTWRLAGTPEAITEYMAFQKTDKDAIDSPLREVSVAVVLAPDASYTKANFEVNKVSI
QKEITAYEKHRKDIKASSSISLEDASALLRASGGLGGIKSRTAPGPTGAAGAKKRTSHKV
GETLKVKVENLLKGNTSHPESPQVYDVSKLTDKGTGIRRYYLQGTDARFKPKLPKSRYYV
DGLPIAATLDAAGRLGYARAVQQLTAQGMDGTNLAGYLANFDQKLGTVAQAAPVVGQAGI
IQLQNAAPPILATGQKLLQPI
>LCPAC304_491
MSELLQGLFWSKADAEKALSKHTFIRVSPSEKRSTRQMTGAERVWSLPETKDEIYLITFR
ISGKKGDVQTSLINAGYSPETVSTALGDAVTFETHKTTKKEAYEREIEKLKIFKQEEKER
KKQQDIDWETLLKISSNIKRAHVVMKDRSASPKKTGRGKTLLERFEEVRYLEGKMIDVTE
MRDDGTGIKIQSKPTTERGQKVFLASIPIMSKNQEKYLRALEMLFHGEKFDSETEYQKAI
NAAQAKFSKKHQSK
>pmamoth_6
MFAQTNPITAVGNQITAQASGQQQPAPQQQAYTTRTGISVPNAATISRRVNDWNFYKVDA
ARTSQGTPLSLTGAVNYWKLPGNEDYIYVPGYNISGHLPNVIEALRVLTGGNDELVQQFL
DTAFTSQNYNIPKAQGGKKEDFEAFKQFYDQERARKRDVEATTGVTASGQRIIPLEALPY
IVSQISNQPAVVSTVPSTAPSSRSRVRGAVSERTRRPAGLADRLRSLRPGQVLDVSSATP
SGTGIRAINQPGPASSKFGVEGLNIVSSDRNNFINALQRLGGETGEDYSGLVALWDQAAA
AGTSRGRTSTRRGVSTRIPAQPIVSAGQLGLAQAQSVQAPPAQQTQFNLPTGLARPATTA
LPSLGAFGRPAQQTSLPPLAAPTQQPTLPFQVNVPSLAPPSLGAPQQIGVNASGLPNLGL
STQTQRNSPPATRPTFNIPNLTAPTTPPSRPQPGFSFNAPVGGAPRLQIPSGFNIPSGGA
LPPVPSTPPRTGTTPLASVSGFTGVPLPLAPTTVGSPSSAGGSPDVEEY
>pmassi_6
MFAQTNPITAVGNQIAAQASGQAAPQQQAYTTRSGISVPNAATISRRVNDWNFYKVDAAR
TSQGTPLSLTGAVNYWKLPGNDDYIYVPGYNISGHVPNVIEALRVLTGGNDELVQQFLDT
AFTSQNYNIPKAQGGKKEDFEAFKQFYDQARAQKREVEATTGVTASGQRIIPLEALPYIV
SQISSQPAVVSTVPSTVPSSRSRARGAVSERTRRPAGLADRLRSLRPGQVLDVSSATPSG
TGIRAINQPGPASSKFGVEGLNIVSSDRNNFITAIQRLGGETDQDLSGLVALWDQAAAAG
TARGRVSTRRGASTRLPAQPIVSAGQLGLAQAQSVQAPPAQQTQFNLPTGLARPATTALP
SLGAFGRPTQQTSLPPLAAPTQQPNLPFQVNVPSLAPPSLGAPQQIGVNASGLPNLGLSA
QTQRNSPPAARPTFSVPPLTAPTTPPSRPQPGFSFNAPVGGAPRLQIPSGFNIPSGGALP
PVPSTPPRTGTTPLASVAGFTGVPLPLAPTTVGSPSSAGTSPEVEEY
>psiber_6
MFAQTNPITAVGNQITAQASGQQQPAPQQQAYTTRTGISVPNAATISRRVNDWNFYKVDA
ARTSQGTPLSLTGAVNYWKLPGNEDYIYVPGYNISGHLPNVIEALRVLTGGNDELVQQFL
DTAFTSQNYNIPKAQGGKKEDFEAFKQFYDQERARKRDVEATTGVTASGQRIIPLEALPY
IVSQISSQPAVVSTVPSTAPSSRSRVRGAVSERTRRPAGLADRLRSLRPGQVLDVSSATP
SGTGIRAINQPGPASSKFGVEGLNIVSSDRNNFINALQRLGGETGEDYSGLVALWDQAAA
AGTSRGRTSTRRGVSTRIPAQPIVSAGQLGLAQAQSVQAPPAQQTQFNLPTGLARPATTA
LPSLGAFGRPAQQTSLPPLAAPTQQPTLPFQVNVPSLAPPSLGAPQQIGVNASGLPNLGL
STQTQRNSPPATRPTFNIPNLTAPTTPPSRPQPGFSFNAPVGGAPRLQIPSGFNIPSGGA
LPPVPSTPPRTGTTPLASVSGFTGVPLPLAPTTVGSPSSAGGSPDVEEY
