# Supplementary material for: Past and present giant viruses diversity explored through permafrost metagenomics
Source: Nat Commun. 2022 Oct 7;13:5853. doi: 10.1038/s41467-022-33633-x (PMC9546926; doi:10.1038/s41467-022-33633-x)
Supplement: Supplementary file 8 — Supplementary Data 5 [file 41467_2022_33633_MOESM8_ESM.gz › Data_files/Viral_specific_hmms/Pithos_andMetaG_specific_OGs/OG0000430.fa]

>orphe_97
MTSIVFYAAVNPFKSQQDENDSLVSDDKQVSLNNPYYFVTSAVKSLQNVLNRTNGSTGIL
LIPVNVLQPNADVTITPLISIVGGDVPIRSTNLYLRTLNVQTMRGIDQQIVNIKITVNTN
NISGDGRLELSNTTIRETMTRGDSKHSFINVKDSNLILQDVHIQSQNYTILQIQNANLKL
KNVMINDNMEMEDDMTSSGGKRTVINCSRSKIESFNGNYNLQDMDVFLRAEDSNVEFHND
ILKNGNYFLMNSSFDSYISYNYCELYVKDAESILGEGNKIIYNNCIFGDDSDKLLNKKKA
VYTGTYKGRYVQSYDKNKVKSDVKLERTENKTERTEPCIEHIDGEKILVGYNGKFTPDDN
DQIIVFTNFKEIDIQPPKETWTGTRLEYKFIGQNICMSNIKDIHELVFDYKDKNNPIIYA
KTINGKEIKIK
>orphe_197
MNQTQSICTRVARGIPIFYALVNVRNGDDMTAQVGRIYIGLRPFKTLQVAVNALSRELQG
KDPEWRGQAIIINTGTENSREIINRDLNIPRGIFIRPGDALGNYNLFDELGRPYIEVRGT
LNIGGDTRFEQLIFSAYNIIAVGSHCAGLVHFIRQNSRELSDNFINVLDGELAIQNGLIE
ASSCDKLCDLKNSTLALDNTDILTKDVDIGFNANNSKIFIDSCNLDMEIHTLLHAEDKSL
LRITKSDMTIKGENVILNNINSSSAEYDRTFINLEVDNIKDVTDGNKIIYKFDTITGNFT
GLLDEKTAEYTVITENGIISSDSSKILRCLSEYTVQNSDKYLVFKNSKKLQIKLPDNSFN
GRTLSLKFIDVKERKIKGTFSKDDIEKIDKLQELNLVYINKVWYVI
>orphe_242
MSGRIPNTCNELLSGVIIFYALVDFRIGDDNTGQVGRVYLGLRPFRTLQAAVNELSRRLQ
GESPVARGQAIILDGPDNVQVVNGDLTIPNAIFVRGGDAAGNITLIRIPTVNVRGTLTLV
GNNRFDVITLNATRIVANGSSCGRGVYFTSGVVRGTNDFPFIQIKNGHFGLEDSFVKTSS
TAELFDVENSTLVLNSCTISEEDGKIGFDLHNSKAYLSNCNVNLEVDVAVREEGNSLFYI
TKSDVTIIGDDVVLNDLSGCNECNTEYDRTFINLEVNSIKDINTGNKIKYNFDTFAGNFD
GLLNEETAEYSVITDNGIISSSSSKVLRCLTEYVVQISDQYLVFKHSENLTIILPNNAYN
GKALSMKFIDVKDRKIKGRFDRNDVEKIKKLDIINLVYINNAWYLM
>orphe_243
MSQAINVCNTPIFGRVALYARVDVRTGNDNTGQVGPATFTGGGGIPIVFLSPFRTLQAAA
NALDRSLRGNSTLRGMLGEAIILNGTNRENNTEYITGDLIIPDRILVATETFFPIPIVNV
TGTLYLSGNNNISGVTFNVSRLVTEGSVCTRGIFLSDNATRGQSQYPFIQVKNGHLGLED
STISTIYSSELFDITNSELALVGCNISEKDGKIGFDLHNSKAYLSNCKINLQVDVAVKEE
GNSSFYITKSDLTIEGDDVVLNDLSNCNQCQTEYDRTFINILSKSAKDINTGNKIKYNFD
TFTGNFDGLLNNDTSEYSVISDNGIISSNSSKVLRCISEYNVLISDQYLVFKHSEDLIIT
LPNNAYNGKALSMKFIDVQDRKIKGRFDRNDVEKIKKLDIINLVYINNAWYLM
>orphe_244
MSEIIDICNQVASGAIIFYALVNVLTGNDNTGQVGRGYFGLQPYRTLQAAVNALSRQLQG
ESSIARGQAIIINSPTSSVERINGNLTIPRGIFVRPGDAQGTYNIFDPFGVPLIAINGTL
NVGPDTRFESLVFQANNIISNGTHCAGRVVFRRNNVIPFNAEVQPINNNQFFNITDGRFA
LRDGEIEASVDTLFNMKNSTLALQGCKVVERDGEVGFDLHNSKVFIDNCNLDFEVDTFLH
ANNESSLQINNSDMIIKGGNVILNDINSSNAKYDRTFINLQVDRVKDVTNGNKVIYNFDT
FLGNFEGLLDEDTAEYNVITKNGIISSQSAKVLRCLTEYSVQCSDQYLVFKHSKELQVVL
PNNTYNGRTLSIKFIDVRKRAIRGRFNDDDIEKMKKLNILNLVYINKVWYLI
>orphe_570
MGNGGNTGTICQTGASGIITYYALVSSSRGNDSRGTVGYLTYLGLNPFRSINAAINALSR
TLNGKEEYERGQVIMAQSSSDDVYYQSGDVTLNNKIFLRGGDSLGTLNSLSLYVPTLNIR
GRLILNGNNRLENLIIRSDGIIGSNPICGGSIYFYDNLAQVRGNDNYFFNITNSNINLYN
TTISTSNKGIFNIKDTNLILNKCNIVGQDMEVAFNINNSSCSIINCHLETMATKVMEVNE
SNLEVKSSNIVIEGKDVIFNENNNSNINYEVSFINVKANKVSDVTKDKKIKYNNDLLLGN
YIELLNDKTAEYNVLTNNGYISSNQVKVLRGITHYVINTKDIDIIFKKSDMLVIILPVDS
YNGRKLTLKFIDVKERRLEGRFNKDDVEKLKTLKVLNLEYVDGVWYLM
>orphe_571
MYMDKMGNGGSGPVDEFCTEIASGDIAWYALVSQFTGNDSTGTLGNRTFINISPYRTIEA
ASDALINALGNNQIQRGQIIILRNPNNPDGNSYTQNGDLVLRRRIFLRGSSDQAGNFSAG
LTLNTGGGQLLAVTGNVIFEGANRLDSIIIIADSFTGQRITCTSVTGTVLVARQNRDKTN
GTFMNFTDSQISIKDSKIEADGKNLLELNDSLFQLNNCQISNLDSDLCLELNNSKCYMEQ
CNLKTDCEKFLDANNNSTLEVNSSSITIDGDNVILNDIDRTSNSLYKLSTLDIEGKNVKD
VTNGNKVKYDNDLLLGNYLGLLNSKTAEYKVLTDEGVITSTEAKIIRGANKYVITQDDVD
IIFKDSGILVIKLPDESYNGRKLTLKFINVKERRLQGRFNKDDVEQLKTLKVLNLEYVDG
VWYLM
>orphe_574
MGNGGSIDTERLNITTNVCSAGATGVPLYYALVDVTNGNDNTGYTQSLSYAGIRPYKTIR
AAINAMTATLSNTNESVRGQIIYSGPLNVPDNVTGNLTVNERIFIRGGDQFGNVYLSNRI
LNITGTLILRGNNRFDNMYIRARRVEGVGATCGANVTFIQDSTLRGTDTFINIKNGSLGM
YEGNIECNGLNLISMVNSTLKLNKCNIVEKNGDVGFNLDNSKAEIVNCNLDMSVDIVVQE
TNDSSFIMQSSDIIVKGDDVILNKIDNSISIYKESYIKIEATNVKDIISDNNKIKYEYDI
LDGNYIGLLDNNKAIYVVETEDGGVSSYNEAKIIRNQSYYEIVGYNGIYIFKHSEDLVVR
LPKKVYNGSVIELKFIDVKNRKIIGKFDKGDIEKIKIDNQLKLVGIDNVWYLY
>orphe_1233
MLKDIMGNEICSRTLYNVPTYYAIVNAITGNDQTGELRISDPRQYVNARPFRTIQAANAA
IDRARGLDTRVGQIILQTDVNVNGPLTLTEFLFLRSGDAVGTLNLGIINELRVTGKLQFG
KDTRLEAINITAGSIVQNGIGCGARITINGIDIRGDKCTTTTTTTSNIDTDEAFYTVIDG
GLSLNNSTIEANSKILIKSEKSQINIKDSIIIDVGEKCFKLNNSNMNLNRCNIKFEGDEF
LEETNSKSNILFCNVTIDGDDVILNDIDSSSKAKYENSFININAKEAKDIVDGNKVVYEN
DNFSGNAKGILKKSTAEYNGIFNSALVSSASQSIIRGAKIYKVKDEDQLLIFKDSENLKV
SLPIDTIDGRALTLKFIKVANRKISGKFDRDDIPKINEYNILNLNYLDGVWYVV
