# Supplementary material for: Past and present giant viruses diversity explored through permafrost metagenomics
Source: Nat Commun. 2022 Oct 7;13:5853. doi: 10.1038/s41467-022-33633-x (PMC9546926; doi:10.1038/s41467-022-33633-x)
Supplement: Supplementary file 8 — Supplementary Data 5 [file 41467_2022_33633_MOESM8_ESM.gz › Data_files/Viral_specific_hmms/Pithos_andMetaG_specific_OGs/OG0000352.fa]

>brc_232
MEEHQRAVLALRELSASMEENLLLFSSWLNAIMDLPEDFCDSSSEEGFYRKVREVIQANM
EQRMYRFYSEDLVPGEDEIRAWLRKGSE
>A11_352
MEAQRVMTALRDLSDSMSEDPLLFSSWLNAILDFLEDKDLAQGGIYETTREIIQTNMKAG
MYRFFSQDMQPSQDEVKVWLDKIKGSEE
>geneDY0_246
MQDNSITERVMSSLRDLSESVEDPLLFSSWLNALLDYLPEDSPNKVWEKIREIIQSNMDR
GMHRFYSEDLLPSEDKIKVWLEKI
>geneDY1_281
MQDNSITERVMSSLRDLSESVEDPLLFSSWLNALLDYLPEDSPNKVWEKIREIIQSNMDR
GMYRFYSEDLLPSEDKIKVWLEKI
>AA_343
MEAQRVMTALRDLSDSMSEDPLLFSSWLNAILDFLEDKDLPEGGVYETTREIIQTNMKAG
MYRFFSQDMQPSQDEVKSWLDKIKGSEE
>AB_345
MEAAQKVMAALRDLSDSMSEDPLLFSSWLNAILDFLEDKEPPEGGVYEVTREIIQTNMKA
GMYRFFSQDMQPSQDEVKSWLDKIKGSEE
>ck_280
MQDNSITERVMSSLRDLSESVEDPLLFSSWLNALLDYLPEDSPNKVWEKIREIIQSNMDR
GMYRFYSEDLLPSEDKIKVWLEKI
>lausan_340
MEASQKVMTALRDLSDSMSEDPLLFSSWLNAILDFLEDKELPEGVYETTREIIQTNMKAG
MYRFFSQDMQPSQDEVKSWLDKIRGSEE
>zaza_338
MEAAQRVMTALRDLSDSMSEDPLLFSSWLNAILDFLEDKELPEGGVYETTREIIQTNMKA
GMYRFFSQDMQPSQDEVKSWLDKIRGSEE
