# Supplementary material for: Past and present giant viruses diversity explored through permafrost metagenomics
Source: Nat Commun. 2022 Oct 7;13:5853. doi: 10.1038/s41467-022-33633-x (PMC9546926; doi:10.1038/s41467-022-33633-x)
Supplement: Supplementary file 8 — Supplementary Data 5 [file 41467_2022_33633_MOESM8_ESM.gz › Data_files/Viral_specific_hmms/Pithos_andMetaG_specific_OGs/OG0000351.fa]

>brc_229
MSWATLLVFPVLPKGKVHFPKISFTQLKDYTFSLSDETQTLNDKLWNKVVEERINLLHLT
TQCKTGDDVYKIRRWKNKEDYTYEDYRYIDYKPLCSTFTQKIIVGYQDIFDRDLEAFAQV
NFNVDLYAVVLLKKGEYFGHVYTWISPEDPNLAFCIGIRSRVDWVFYKNKYQESALVKTP
ISSLLFEGVRRFASIKGARSMIIYQPLEVIRNIAPRLGFEPLPEDLYNPQVIGISIYDYI
LLDRPFEEALVRNTEEAIVEQVGEFVLKD
>A11_356
MASDTLLVFPVLQRRVARGELRFPKINFRDLKDYTFSLSDSTETLNEKLWGKIIEERINL
YHLATQCKSKKDLYKLLRWPNKEDFTYEDYRYLDREPLCSTFMEKIVAGYQDIFERDLEA
FEQDNFNVDLYAVVLLNRGEYFGHVYCWISPTNPDLAFCIGIRSKPSNSFKQERRDGNLA
>geneDY0_248
MATSTLLVFPVLRREKVNFPKISFRQLKDHTFSLSDNVQTLNHKLWEKVIEERINLLHLN
TQCRRGEDLYKILRWKDKDDYTYEDYRYIDYKPLCYTFIEKIAGGYQDVFERDLEAFEQD
DFNVDLYAVVLLNRGEYFGHVYTWISPEDPNLAFFIGIRGRVDWIFYKSKYPNSPLTKTP
ISSLLFEGVRRFASIRGAKSMIIYQPLQVIRNIAPRSGFEPLPEDLYNPEDIGRSIFNYT
YLDRPFEDALVRSTEEPIVQEVGEFILKEWNHF
>geneDY1_284
MATSTLLVFPVLRREKANFPKISFRQLKDHTFSLSDNVQTLNHKLWEKVIEERINLLHLN
TQCRRGEDLYKILRWKDKDDYTYEDYRYIDYKPLCYTFIEKIAGGYQDVFERDLEAFEQD
DFNVDLYAVVLLNRGEYFGHVYTWISPEDPNLAFFIGIRSRVDWIFYKSKYPNSPLTKTP
ISSLLFEGVRRFASIKGAKSMIIYQPLQVIRNIAPRSGFEPLPEDLYDREDIGRSIFSHT
YLARPFEDALVRSTEEPIVQEVGEFILKE
>AA_346
MAANTLLVFPVLQRKIPISTRGEAVFPKINFKDLKDYTFSISDSTETLNEKLWGKIIEER
INLYHLATQCKSKKDLYKLLRWPNKEDFTYEDYRYLDYEPLCATFTEKIIVGYQDVFERD
LEAFGQVDFNVDLYAVVLLVGGEYFGHVYCWISPTNPDLAFCIGIRSRVDWIFYKNKYQN
RVRTPISSLLFEGVRRFALFKGALYMVIYQPLQVIRNIAPRIGFEPLSEKRYPGRDIGQS
IYTWGYLERPYEKALIRNTEEPITDDVGEFVLKE
>AB_348
MAANTLLVFPVLQRKIPISTRGEAVFPKINFKDLKDYTFSISDSTETLNEKLWGKIIEER
INLYHLATQCKSKKDLYKLLRWPNKEDFTYEDYRYLDYEPLCATFTEKIIVGYQDVFERD
LEAFGQVDFNVDLYAVVLLVGGEYFGHVYCWISPTNPDLAFCIGIRSRVDWIFYKNKYQN
RDRTPISSLLFEGVRRFALFKGALYMVIYQPLQVIRSIAPRIGFEPLSEKRYPGRDIGQS
IYTWGYLERPYEKALIRNTEEPITDDVGEFVLKE
>ck_277
MATSTLLVFPVLRREKANFPKISFRQLKDHTFSLSDNVQTLNHKLWEKVIEERINLLHLN
TQCRRGEDLYKILRWKDKDDYTYEDYRYIDYKPLCYTFIEKIAGGYQDVFERDLEAFEQD
DFNVDLYAVVLLNRGEYFGHVYTWISPEDPNLAFFIGIRSRVDWIFYKSKYPNSPLTKTP
ISSLLFEGVRRFASIKGAKSMIIYQPLQVIRNIAPRSGFEPLPEDLYDREDIGRSIFSHT
YLARPFEDALVRSTEEPIVQEVGEFILKE
>lausan_342
MAANTLLVFPVLQRRVARGELRFPKINFKDLRDYTFSLSDSTETLNEKLWGKIIEERINL
YHLATQCKSKKDLYKLLRWPNKEDFTYEDYRYLDREPLCSTFMEKIVAGYQDIFERDLEA
FEQDNFNVDLYAVVLLNRGEYFGHVYCWISPTNPELAFCIGIRSRVDWIFYKSKYAQSAL
SKVPISSLLFEGVRRFASIKGAGSMIIYQPLEVIRNIAPRVGFQPLPEDLYEPKDIGRSI
FNYTFLIRPYEEALIRNTEEPVVEQIGEFVLKER
>zaza_340
MAANTLLVFPVLQRRVARGELRFPKINFKDLKDYTFSLSDSTETLNEKLWGKIIEERINL
YHLATQCKSKKDLYKLLRWPNKEDFTYEDYRYLDREPLCSTFMEKIVAGYQDIFERDLEA
FEQDNFNVDLYAVVLLNRGEYFGHVYCWISPTNPELAFCIGIRSRVDWIFYKSKYAQSAL
SKVPISSLLFEGVRRFASIKGAGSMIIYQPLEVIRNIAPRVGFQPLPEDLYEPKDIGRSI
FNYTFLIRPYEEALIRNTEEPVVEQIGEFVLKER
