# Supplementary material for: Past and present giant viruses diversity explored through permafrost metagenomics
Source: Nat Commun. 2022 Oct 7;13:5853. doi: 10.1038/s41467-022-33633-x (PMC9546926; doi:10.1038/s41467-022-33633-x)
Supplement: Supplementary file 8 — Supplementary Data 5 [file 41467_2022_33633_MOESM8_ESM.gz › Data_files/Viral_specific_hmms/Pithos_andMetaG_specific_OGs/OG0000373.fa]

>brc_333
MSYYRSPATSPSVIPKTGYYEEEEEEIISPSRRGVYNRRNATPSIFDYSRRGRLEEEEEE
EGEDEYEDEGEYSRGTPTRPPSLYQPSRYRTYPRNTGYAPRRIEF
>A11_221
MSYYRSPAVSPSVIPKNRDYYQSDEEETYVSPARRLGVFQRRTTPTIYDYSRRGNLRDEY
GYDEDETEDEDEGEYTRGTPVVRSPRLYQPPRYRSYPRNNGYSPRRIEF
>geneDY0_168
MSYLRSASVSPSVIPKPKYYQSDDEREEVLSPSRRLGVFQRRTTPSIYDYSRNASYEDED
TEDEDEGEYSRGTPVRSPPRLYQPSRYVSRERSSYVPRRIEF
>geneDY1_203
MSYLRSASVSPSVIPKPKYYQSDDEREEVLSPSRRLGVFQRRTTPSIYDYSRNASYEDED
TEDEDEGEYSRGTPVRSPPRLYQPSRYVSRERSSYVPRRIEF
>AA_215
MSYYRSPSRSPSVIPKRGDYYQSDEEEEVFVSPRLGVFQRRTTPTIYDYSRRGNLRDEYG
YDEDETEDEDEGEYTRGTPVRSPRLYQPSRYRSYPRNNGYSPRRIEF
>AB_211
MSYYRSPSRSPSVIPKRGDYYQSDEEEEVFVSPRLGVFQRRTTPTIYDYSRRGNLRDEYG
YDEDETEDEDEGEYTRGTPVVRSPRLYQPSRYRSYPRNNGYSPRRIEF
>ck_200
MSYLRSASVSPSVIPKPKYYQSDDEREEVLSPSRRLGVFQRRTTPSIYDYSRNASYEDED
TEDEDEGEYSRGTPVRSPPRLYQPSRYVSRERSSYVPRRIEF
>lausan_208
MSYYRSPSRSPSVIPKRGDYYQSDEEEEVFVSPRLGVFQRRTTPTIYDYSRRGNLRDEYY
YDEDETEDEDEGEYTRGTPVRSPRLYQPSRYRSYPRNNGYSPRRIEF
>zaza_209
MSYYRSPSRSPSVIPKRGDYYQSDEEEEVFVSPRLGVFQRRTTPTIYDYSRRGNLRDEYG
YDEDETEDEDEGEYTRGTPVVRSPRLYQPSRYRSYPRNNGYSPRRIEF
