# Supplementary material for: Past and present giant viruses diversity explored through permafrost metagenomics
Source: Nat Commun. 2022 Oct 7;13:5853. doi: 10.1038/s41467-022-33633-x (PMC9546926; doi:10.1038/s41467-022-33633-x)
Supplement: Supplementary file 8 — Supplementary Data 5 [file 41467_2022_33633_MOESM8_ESM.gz › Data_files/Viral_specific_hmms/Pithos_andMetaG_specific_OGs/OG0000240.fa]

>brc_261
MSHPVTAVIGTFFGDEGKGKLVDYLASTKNFSVIARSAGGSNSAHTISHQGQTYTSHLVP
SGILACDALCLLGNGMVIDLAFLLEECKNIEARFGVSCLSRLYISDRAHLVFPFHKKVDY
LQDRKTGVKTTCQGIGPAYSDKVSRRGIRMGTLRNKEKFTLAYWKLVDYHRSIFPELSGF
DFQAILDLHLGLYRELFLPLLVDSCSLLHRELDNKILVECSQACMLDIDHGFYPFVTSSS
TCVGGVVSGLGLPPQSISSIGVAKAIVTRVTSPSRLPTQFTDEEKKEILSWFSPESLPVD
DYKHSLPKAAGLIMNEGNDEVDEDDLTLAKKFFEVDASGRPRTCGWFDAVLLKRACQING
FTSLCLNKLDCLSGMKKVKICVGYGEEGFSEQPKQVDYLELPGWEKDISNLTSWDDLPQE
AQNFVTTIEELVKVPVTYIGTGRDRASLIIR
>A11_310
MSLPVTAVIGTFFGDEGKGKLVDYLASIKDFSVIARSAGGSNSAHTISHQGQTYTSHLVP
SGWNAFQPSGILGCDAHCLLGNGMVIDLAFLLEECKNIESRFGVSCLPRLRISDRAHIVF
PFHKKVDYLQDRKTGVKTTCQGIGPAYSDKVSRRGIRMATLRDKSAFTVAYWKLVEYHRN
IFPELSGFDFQAILDLHLNQYRDIFLPLLVDSCSLLHRELDLGHEILVECSQACMLDIDH
GFYPFVTSSSTCVGGVISGLGLPPQKVSTIGVVKAIVTRVTSPARMPTQFTDEEKKEILS
WFGYLPVDDYKHNLPKAAGLIMNEGAEEINQDDLSLARKFFEVDASGRPRTCGWFDAVLL
NRACKINGFTSLCLNKLDCLSGLKKVKICISYGPGLGLDSFSEQPEQVQYLELPGWEKDI
SNLTSWDDLPKEAKTFVTTIEELVKVPVRYIGTGRDRASIILR
>geneDY0_281
MNLSDLPVTAVIGTFFGDEGKGKLVDYLASTQNFSVIARSAGGSNSAHTISHQGQTYTSH
LVPSGILACDALCLLGNGMVIDLAFLLEECKNIESRFDVSCLSRLRISDRAHLVFPFHKK
VDYLQDRKTGVKTTCQGIGPAYSDKISRRGIRMGTLRDKNKFTLAYWKLVDYHRNIFPEL
SGFDFQAILDLHLGQYRDVFLPLLVDSCSLLHRELDQNKNILVECSQACMLDIDHGFYPF
VTSSSTCVGGVVSGLGLPPQKISTIGVIKAIVTRVTSPSRLPTQFTDEEKKEILSWFSPD
SLPVDDYKHNLPKAAGLIMNEGSDEVDEDDLLLAKKFFEVDASGRPRTCGWFDAVLLKRA
CQINGFSALCLNKLDCLSGMKKVKICIGYGPGLGLDSFSERVSPSSEGISPSSEEPEQVQ
YLELPGWEKDISNLTSWDDLPEEAKTFIITIEELVKVPVLYIGTGRDRDSLIVR
>geneDY1_314
MNLSNLPVTAVIGTFFGDEGKGKLVDYLASSQNFSVIARSAGGSNSAHTISHKGQTYTSH
LVPSGWNMFQPSGISSCDTLCLLGNGMVIDLAFLLEECKNIESRFDVSCLSRLRISDRAH
LVFPFHKKVDYLQDRKTGVKTTCQGIGPAYSDKISRRGIRMGTLRDKNKFTLAYWKLVDY
HRNIFPELSGFDFQAILDLHLGQYRDVFLPLLVDSCSLLHRELDQNKNILVECSQACMLD
IDHGFYPFVTSSSTCVGGVVSGLGLPPQKISTIGVIKAIVTRVTSPSRLPTQFTDEEKKE
ILSWFSPDSLPVDDYKHNLPKAAGLIMNEGSDEVDEDDLLLAKKFFEVDASGRPRTCGWF
DAVLLKRACQINGFSALCLNKLDCLSGMKKVKICIGYGPGLGLDSFSERVSPSSEGISPS
SEEPEQVQYLELPGWEKDISNLTSWDDLPEEAKTFIITIEELVKVPVLYIGTGRDRDSLI
VR
>AA_301
MSLPVTAVIGTFFGDEGKGKLVDYLASTKDFSVIARSAGGSNSAHTISHQGQTYTSHLVP
SGILACDAHCLLGNGMVIDLAFLLEECRNIESRFGVSCLSRLRISDRAHIVFPFHKKVDY
LQDRKTGVKTTCQGIGPAYSDKVSRRGIRMASLRDKSAFTTAYWKLVEYHRNIFPELSGF
DFQAILDLHLGQYRDIFLPLLVDSCSLLHRELDLGNKVLVECSQACMLDIDHGFYPFVTS
SSTCVGGVISGLGLPPQKVSTIGVIKAIVTRVTSPARMPTQFTDEEKKEILSWFSSETLP
IDDYKHNLPKAAGLIMNEGDEEINQDDLSLARKFFEVDASGRPRTCGWFDAVLLNRACKI
NGFTSLCLNKLDCLSGMKKIKICISYGPGLGLDSFSEKPEQVQYLELPGWEKDISNLTSW
DDLPEEAKNFVITIEELVKVPVRYIGTGRDRESVIIRDSIVR
>AB_299
MSLPVTAVIGTFFGDEGKGKLVDYLASTKDFSVIARSAGGSNSAHTISHQGQTYTSHLVP
SGILACDAHCLLGNGMVIDLAFLLEECRNIESRFGVSCLSRLRISDRAHIVFPFHKKVDY
LQDRKTGVKTTCQGIGPAYSDKVSRRGVRMASLRDKNAFTTAYWKLVEYHRNIFPELSGF
DFQAILDLHLGQYRDIFLPLLVDSCSLLHRELDLGNKLLVECSQACMLDIDHGFYPFVTS
SSTCVGGVISGLGLPPQKVSTIGVIKAIVTRVTSPARMPTQFTDEEKKEILSWFSSETLP
IDDYKHNLPKAAGLIMNEGDEGINQDDLSLARKFFEVDASGRPRTCGWFDAVLLNRACKI
NGFTSLCLNKLDCLSGMKKIKICISYGPGLGLDSFSEKPEQVQYLELPGWEKDISNLTSW
DDLPEEAKSFVITIEELVKVPVRYIGTGRDRESVIIR
>ck_310
MNLSDLPVTAVIGTFFGDEGKGKLVDYLASTQNFSVIARSAGGSNSAHTISHQGQTYTSH
LVPSGILACDALCLLGNGMVIDLAFLLEECKNIESRFGVSCLSRLRISDRAHLVFPFHKK
VDYLQDRKTGVKTTCQGIGPAYSDKISRRGIRMGTLRDKNKFTLAYWKLVDYHRNIFPEL
SGFDFQAILDLHLGQYRDVFLPLLVDSCSLLHRELDQNKNILVECSQACMLDIDHGFYPF
VTSSSTCVGGVVSGLGLPPQKISTIGVIKAIVTRVTSPSRLPTQFTDEEKKEILSWFSPD
SLPVDDYKHNLPKAAGLIMNEGSDEVDEDDLLLAKKFFEVDASGRPRTCGWFDAVLLKRA
CQINGFSALCLNKLDCLSGMKKVKICIGYGPGLGLDSFSERVSPSSEGISPSSERVSPSS
EEPEQVQYLELPGWEKDISNLTSWDDLPEEAKTFIITIEELVKVPVLYIGTGRDRDSLIV
R
>lausan_294
MSLPVTAVIGTFFGDEGKGKLVDYLASTKDFSVIARSAGGSNSAHTISHQGQTYTSHLVP
SGILGCNANCLLGNGMVIDLVFLLEECRNIESRFGVSCLSRLRISDRAHIVFPFHKKVDY
LQDRKTGVKTTCQGIGPAYSDKVSRRGVRMASLRDKNAFTTAYWKLVEYHRNIFPELSGF
DFQAILDLHLGQYRDIFLPLLVDSCSLLHRELDLGNKVLVECSQACMLDIDHGFYPFVTS
SSTCVGGVISGLGLPPQKVSTIGVIKAIVTRVTSPARMPTQFTDEEKKEILSWFSSETLP
IDDYKHNLPKAAGLIMNEGDEEINQDDLSLARKFFEVDASGRPRTCGWFDAVLLNRACKI
NGFTSLCLNKLDCLSGMKKIKICISYGPGLGLDSFSEQPEQVQYLELPGWEKNISNLTSW
DDLPEEAKSFVITIEELVKVPVRYIGTGRDRESVIIR
>pmamoth_92
MSFPVTAVIGTFFGDEGKGKLVDYLASTEDFSVIARSAGGSNSAHTISNEGQTYTSHLIP
SGILSDGEKICLLGNGMVIDLAFLLEECKNIDLRFGISCLNRLRISDRAHIVFPFHKKVD
YLQDKKTGVKTTCQGIGPAYSDKISRRGIRIGTLKNKEKFSLAYWKLVAYHRNIFSDLDF
DFQAILDLHLKQYADIFLPLTIDSCNFLHQELDLGNKILVECSQACMLDIDHGFYPFVTS
SSTCVGGAISGLGLPPQKFSTIGVVKAIVTRVTSPSRFPTQFTDKEKKEIVSWFSSFPSD
DYKHNLPKAAGLIMNESTEEIDQEGLLLARKFFEVDASGRPRTCGWFDTVLLNRACKING
FTSLCLNKLDCLSGMKKIKICVSYDEGEFSEEPKQVHYLELPGWEENISNLTEWNKLPEE
AKNFVTTIEELVKVPVKYIGTGRDRYSIIVR
>pmassi_53
MSLPVTAVIGTFFGDEGKGKLVDYLASTEDFSVIARSAGGSNSAHTISNNGQTYTSHLVP
SGVLSEGEKICLLGNGMVIDLAFLLEECKNIETRFGISCLSHLRISDRAHIVFPFHKKVD
YLQDRKTGVKTTCQGIGPSYSDKISRRGIRMGTLKNKEKFTLAYWKLVDHHRSIFSELDF
DFQAILDLHLEQYTNIFLPLIVDSCDLLHQELDLNNKILVECSQACMLDIDHGFYPFVTS
SSTCVGGVISGLGLPPQKVSTVGVVKAIVTRVTSPSRIPTQFTDEEKKEILSWFSSFPSD
DYKHNLPKAAGLIMNESTEEVNQEDLLLARKFFEVDASGRPRTCGWFDAVLLNRACKING
FTSLCLNKLDCLSGMKKIKICVSYDEGEFSEEPKQVHYLELPGWEKNISNLTEWDELPEE
AKTFVTTIEELVKVPVKYIGTGRDRYSIIVR
>psiber_92
MSFPVTAVIGTFFGDEGKGKLVDYLASTEDFSVIARSAGGSNSAHTISNEGRTYTSHLIP
SGILSDGEKICLLGNGMVIDLAFLLEECKNIDLRFGISCLNRLRISDRAHIVFPFHKKVD
YLQDKKTGVKTTCQGIGPAYSDKISRRGIRIGTLKNKEKFSLAYWKLVAYHRNIFSDLDF
DFQAILDLHLKQYADIFLPLTIDSCNFLHQELDLGNKILVECSQACMLDIDHGFYPFVTS
SSTCVGGAISGLGLPPQKFSTIGVAKAIVTRVTSPSKFPTQFTDKEKKEIVSWFSSFPSD
DYKHNLPKAAGLIMNESTEEIDQEGLLLARKFFEVDASGRPRTCGWFDTVLLNRACKING
FTSLCLNKLDCLSGMKKIKICVSYDEGEFSEEPKQVHYLELPGWEENISNLTEWNKLPEE
AKNFVTTIEELVKVPVKYIGTGRDRYSIIVR
