# Supplementary material for: Past and present giant viruses diversity explored through permafrost metagenomics
Source: Nat Commun. 2022 Oct 7;13:5853. doi: 10.1038/s41467-022-33633-x (PMC9546926; doi:10.1038/s41467-022-33633-x)
Supplement: Supplementary file 8 — Supplementary Data 5 [file 41467_2022_33633_MOESM8_ESM.gz › Data_files/Viral_specific_hmms/Pithos_andMetaG_specific_OGs/OG0000262.fa]

>brc_18
MSVLDEVKEIKQVIEKCDSGFLEEAKVLLHATCKETLNDLAVIYSSLPTLQLLQEEGLLL
SSSDLLGQACWTPNNLDILEFLLLTGSPLDGNCYKYAAESGTLDNLLWLQSKNCPLPEVL
DLTVVKELDYSEVIEHCKLMEGIRIEGL
>A11_18
MSVLDEVKEIKKVIEKCDSGFLEEAKVLLRELSAPKVTINDLAVIYSSLPTLKLLKEENL
LFPCSEMLGHACWQPNNVDMLEFLLSEGFSLDEGCYKYAAESGTLDNIVWLQSKNCPLPK
ILDLTVVKEEGYTHIIDHLKSLGVEIEGQEVN
>geneDY0_21
MSILDEVKEIKKIIAKCDAGCLEEAKALLCSSPAPCRETLNDLAIIYSSLATLRLLKEES
LLLPCSELLGQACWETNNKDILEFLLAEGFSLDGGCYKYAAESGTLDNLLWLENKNCPLP
QVLDLTVVKEMGYGEIIEYCKNLMQGDLSRIEGL
>geneDY1_23
MSILDEVKEIKKIIAKCDAGCLEEAKALLCSSPAPCRETLNDLAIIYSSLATLRLLKEES
LLLPCSELLGQACWETNNKDILEFLLAEGFSLDGGCYKYAAESGTLDNLLWLENKNCPLP
QVLDLTVVKEMGYGEIIEYCKNLMQGDLSRIEGL
>AA_17
MSVLDEVKEIKKVIEKCDSGFLEEAKVLLRELSAPKVTINDLAVIYSSLPTLKLLKEENL
LFPCSELLGHACWQPNNVEIMEFLLSEGFSLDEGCYKYAAESGTLDNIMWLQSKNCPLPK
TLDLTVVKEEGYTDIIDHLKSLGVEIEGEGAN
>AB_16
MSVLDEVKEIKKVIEKCDSGFLEEAKVLLRELSAPKVTINDLAVIYSSLPTLKLLKEENL
LFPCSELLGHACWQPNNVEIMEFLLSEGFSLDEGCYKYAAESGTLDNIMWLQSKNCPLPK
TLDLTVVEEMGYTDVIDHLKSQGVEIEGEGAN
>ck_23
MSILDEVKEIKKIIVKCDAGCLEEAKALLCSSPAPCRETLNDLAIIYSSLATLRLLKEEG
LLLPCSELLGQACWETNNKDILEFLLAEGFSLDGGCYKYAAESGTLDNLLWLENKNCPLP
QVLDLTVVKEMGYGEIIEYCKNLMQGDLSRIEGL
>lausan_16
MSVLDEVKQIKKVIEKCDSGFLEEAKVLLRELSAPKVTINDLAVIYSSLPTLKLLKEENL
LFPCSELLGHACWQPNNVEIMEFLLSAGFSLDEGCYKYAAESGTLDNIMWLQSKNCPLPK
TLDLTVVEEMGYTDIIDHLKSLGVGSDDSDLTKPDGLDSAKIEGEEAN
>zaza_17
MSVLDEVKEIKKVIEKCDSGFLEEAKVLLRELSAPKVTINDLAVIYSSLPTLKLLKEENL
LFPCSELLGHACWQPNNVEIMEFLLSEGFSLDEGCYKYAAESGTLDNIMWLQSKNCPLPK
TLDLTVVEEMGYTDIIDHLKSLSVGSESSDLTKPDGLDSAKIEGEEAN
>orphe_127
MESQKLKEGITLAIEAGSLKLVKFFLREGGSLEFEDVYLKSAEEYGHKDVVEFFVSRKES
ESQFSEGCFKYAALGHVDKLVELDRKWPEFHLMYDSMFAEAARFGQVEVMKWVQEDREHK
VCEDLIVAALAIAMERLYTQVLDYLLPEKLKTFMKITFEVPEVAKVDAESIKLTDLKIPV
MLATGIDDDESYRLAYVLYHITSHYV
