# Supplementary material for: Past and present giant viruses diversity explored through permafrost metagenomics
Source: Nat Commun. 2022 Oct 7;13:5853. doi: 10.1038/s41467-022-33633-x (PMC9546926; doi:10.1038/s41467-022-33633-x)
Supplement: Supplementary file 8 — Supplementary Data 5 [file 41467_2022_33633_MOESM8_ESM.gz › Data_files/Viral_specific_hmms/Pithos_andMetaG_specific_OGs/OG0000080.fa]

>brc_510
MQLAKFLEEEIFPNAGVPASLVSKLLSKDNMPFWEAAFTHESYNRNNGKNYDQFEKLGDS
VLKTSYVNFLLEKYPNISSSELSSLSAHYLSKPILADISKQLGLGKYMHTSVAQTLSSNE
DLFESLIGALFWIGNRVGYGKGFIIADQFVKSLFIQIPIDMQVTRGPAKTQIKEIFEALK
WGQPMEEWHPSEGGKLGTFIIRYTPTGVAFLRDQGLPLVNNVLAEATGSTKKVASGEANK
RALATLEEIGLTKEWADAYNKKLEMNTPELSPYLARVEAKAEKQGYVNLYFQSVSTTNEG
KTIQLVGELENGDRVILTQETSDKPTTEIHRDLFVEYLKK
>A11_637
MQLAKFLQEEIFPTAGVPASLDSKLLSKDNMPFWEAAFTHESYNRNNGKNYDQFEKLGDS
VLKTSYVNFLLEKYPDISSSELSSLSAHYLSKPILADISKQLGLGKYMKTSVAQTLSSNE
DLFESLVGALFWVGNRVGYGKGFIIADQFVKSLFIQIPIDMQVTRGPAKTQIKEIFEALK
WGQPIEEWYPSDGGKLGTFVIRYTPTGVAFLRDQGLPLVSDVLAESQGSTKKVASGEANK
KALASLEEIGLTKEWADAYNKKLEMNTPELASYLPRVEAKADKQGYVNLYFQGVSTTNEG
KTIQLVGELANGNRVILAQITSDKPTSEIHRDLFVEYLK
>geneDY0_525
MQLAKFLEEEIFPIAGVPASLVPKLLSEDNMPFWEAAFTHESYNRNNGKNYDQFEKLGDS
VLKTSYVNFLLEKYPNISSSELSPLSAHYLSKPILADISVQLGLGKYMKTSVAQTLSSNE
DLFESLIGALFWIGNRVGYGKGFIIADQFVKAIFIQIPVDMEIARGPAKTQIKEIFEALG
WGRPIGEWHPSEAGEPGTFIIRYTPRAVSFLRDQGLPLVNNILAESRGNTKTVTSEKANK
KALSVLTDIGLTKEWASAYNKKLEMNTPELTPYLPRVEAKAEKQGYVNLYFQSVSTTNEG
KTIQLVGELADGDRVILSQIASDKPTTEIHRDLFVQYLK
>geneDY1_535
MQLAKFLEEEIFPIAGVPASLVPKLLSEDNMPFWEAAFTHESYNRNNGKNYDQFEKLGDS
VLKTSYVNFLLEKYPNISSSELSPLSAHYLSKPILADISVQLGLGKYMKTSVAQTLSSNE
DLFESLIGALFWVGNRVGYGKGFIIADQFVKAIFIQIPVDMEIARGPAKTQIKEIFEALG
WGRPIGEWHPSEAGEPGTFIIRYTPRAVSFLRDQGLPLVNNILAESRGNTKTVTSEKANK
KALSVLTDIGLTKEWASAYNKKLEMNTPELTPYLPRVEAKAEKQGYVNLYFQSVSTTNEG
KTIQLVGELADGDRVILSQIASDKPTTEIHRDLFVQYLK
>AA_609
MQLAKFLEEEIFPTAGVPASLVPKLLSKDNMPFWEAAFTHESYNRNNGKNYDQFEKLGDS
VLKTSYVNFLLEKYPTISSSELSSLSAHYLSKPVFADISIQLGLGKYMKTSVAQTLSSNE
DLFESLIGALFWIGNRVGYGKGFIIADQFVKSIFIQIPIDMEVTRGPAKTQIKEIFEALK
WGQPVGKWYPSTEGSKLGTFVIRYTPTAVTFLRDQGLPLVSDVLAEATGTTKKVASGEAN
RKALAALEEIGLTKEWANAYNKKLEMNSPELVSYLPSVEAKADKEGFVNLYFQTVSTTNE
GKTVQLVGELENGERVILRQISSNKPVTEIHRDLFVEYLR
>AB_614
MQLAKFLEEEIFPTAGVPASLVPKLLSKDNMPFWEAAFTHESYNRNNGKNYDQFEKLGDS
VLKTSYVNFLLEKYPTISSSELSSLSAHYLSKPVFADISVQLGLGKYMKTSVAQTLSSNE
DLFESLIGALFWIGNRVGYGKGFIIADQFVKSIFIQIPIDMEVTRGPAKTQIKEIFEALK
WGQPVGKWYPSTEGSKLGTFVIRYTPTAVTFLRDQGLPLVSDVLAEATGTTKKVASGEAN
RKALAALEEIGLTKEWANAYNKKLEMNSPELVSYLPSVEAKADKEGFVNLYFQTVSTTNE
GKTVQLVGELENGERVILRQISSNKPVTEIHRDLFVEYLR
>ck_514
MQLAKFLEEEIFPIAGVPASLVPKLLSKDNMSFWEAAFTHESYNRNNGKNYDQFEKLGDS
VLKTSYVNFLLEKYPNISSSELSPLSAHYLSKPILADISVQLGLGKYMKTSVAQTLSSNE
DLFESLIGALFWIGNRVGYGKGFIIADQFVKAIFIQIPVDMEIARGPAKTQIKEIFEALG
WGRPIGEWHPSEAGEPGTFIIRYTPRAVSFLRDQGLPLVNNILAESRGNTKTVTSEKANK
KALSVLTDIGLTKEWASAYNKKLEMNTPELTPYLPRVEAKAEKQGYVNLYFQSVSTTNEG
KTIQLVGELADGDRVILSQIASDKPTTEIHRDLFVQYLK
>lausan_622
MQLAKFLEEEIFPTAGVPVSLVPKLLSKDNMPFWEAAFTHESYNRNNGKNYDQFEKLGDS
VLKTSYVNFLLEKYPTISSSELSSLSAHYLSKPVFADISVQLGLGKHMKTSVAQTLSSNE
DLFESLIGALFWIGNRVGYGKGFIIADQFVKSIFIQIPIDMEVTRGPAKTQIKEIFEALK
WGQPVGKWYPSSEGSKLGTFVIRYTPTAVTFLRDQGLPLVSDVLAEATGTTKKVASGEAN
RKALAALEEIGLTKEWANAYNKKLEMNSPELVSYLPSVEAKADKEGFVNLYFQTVSTTNE
GKTVQLVGELENGERVILRQISSNKPVTEIHRDLFVEYLR
>zaza_612
MQLAKFLEEEIFPTAGVPVSLVPKLLSKDNMPFWEAAFTHESYNRNNGKNYDQFEKLGDS
VLKTSYVNFLLEKYPTISSSELSSLSAHYLSKPVFADISVQLGLGKHMKTSVAQTLSSNE
DLFESLIGALFWIGNRVGYGKGFIIADQFVKSIFIQIPIDMEVTRGPAKTQIKEIFEALK
WGQPVGKWYPSSEGSKLGTFVIRYTPTAVTFLRDQGLPLVSDVLAEATGTTKKVASGEAN
RKALAALEEIGLTKEWANAYNKKLEMNSPELVSYLPSVEAKADKEGFVNLYFQTVSTTNE
GKTVQLVGELENGERVILRQISSNKPVTEIHRDLFVEYLR
>LCDPAC01_143
MSGEEVRKILDNILSLDKQARVNKLDQWITQSEDYDLLWQEMFKDPKYESLKRPMLSTFI
YRLLKKVLTGNDAIVDLYDNWIQVFTHESYSADSNYEYYEKIGDMVLKAVFTMYITNKFP
EFKDPGELSLMDDTYMSTEFQSKLAEKLGLDKMVLLQRGIKLDKSIKEDLFEAFFGCLMK
VSDKTYGMGAGYVISFNFFKTIMDEEKIDPNVKKDPITLLKERFDNLPETKKLNYTDKKW
TTERNILMVRVTITFNGDFAAKAEGKAKDEKSVKSEAARKALIKANDSKEFSESVSKKFR
REKDRFSNEMKEPRRLLMNILKEVFGKKKFNGISFKTVLTQKKVTEFLYVVFEQDGKIHE
TLIGKGFASSKNEAKLLALKNALQQYKQ
>LCPAC001_103
MESKNIRKLNVPNYNEWKKNLQIYIKTDLVNRILPSEDPGIEKYRKIMISDKAMKIWAAA
FTHRSYNPITDQNFDVLEYLGDRMLGYALGVYMKKKYPKSTEDNLNNFDTSFASRKPLSK
ISIKIGLFDHILTIQNLTTEKEISDVFESVVGAITKIGDTLISPGLGFMLAYNYITSIYN
WYDELTIETRVTSLTNQVMQGYYDALGWKSSSESNVNFERWDNDTKTLTLYLNGKAIKML
TQRGTPPDNIEAYQGSKRAILATSTGQTHKEASADLYRSALRTLQSVYKISPKEAKVANI
RLYIQDLASKDVISRDNGEKLYKNIIERNKEYDVDWNKQKYMQTKNGKVYILNGHQTEQN
LDIILYRIVFESKEDENLSKLRLFQAYAKYGKIKGFDYQYYPSDENI
>LCPAC101_383
MENVESRVVVSPTKDLFIRDENLWLKGLQNYIYESILSKSLSRKDINYDDSRYKLVSGKG
MEVFVKAFTHDTVEPNVINNYETLEELGDSSVDTAFTALLIKKFPDIEANVYSDMKNYYL
AKTKQAELSNELGIPKWMRLTIPHDEGTMEDGLESVHGALFVVGERILGPGNGQLLNVNF
VHNIYDMDNITIDILMDPISQIKNIFEILHWFPSDQKQLDMDKIESIKKKSSSQWQFDII
IPEEGRDFIRNNKIGIFEGKSRPILASQWGNNRNTAKKNAYLQAIDILNDEYGINIKNAK
DIYKQSTANVKDEVLNIDDEINEEDEEDLLEEFGDLNLSEIINESDGPNEQDKSDLNEDL
DDQDEEKRMLSHSLDLRRSTESRDVGDFDDEESLLSESLLESSDGDYGKGVGFDDDDSVE
FSESGSEGEDIDIEYMKILSVFLLDNIIPLLISDTINEYEKLLSQEAMEIFLRAFTHKTF
NTDILKNNINMEKLGDTSMETTFLYNVIQKYPDIGPGTLSNMKNYYMSKDIKNEISKKLD
LPEWLRSNVVHELSGDTPEKTLNALAGGIYLVGDLIYGDGYGQLLNSNFVSRIYNFEDDV
TIENMLNNPITQLKDIMERLHWFPYGIKQMDLDSYMKFTKNPNKKYKWQLDIIMPEEGKE
YIMENKIGKYDGKSHSVFGSQWAGTKRNAKEKAAKQALEVLKKDYYIDKKYVDLFIKNAK
WDKLSDKSKDKLANDGYDSVDYIYTKRGKSQYLHMVGINVNTSDILLVIKDTGYTNRESL
VSKINKIYDDIGRQSIGNIIEINDNKFKKY
>LCPAC102_226
MNKIEIIDNVDDNIVVVDPTIDLFIKDPIKWINGLRYYIYSIILPMSFSPNDKNYEINRE
KLINEDAMGIWKKVFTHKSIDANGINNYETLEHMGDTVMKTSFDSAVIQKYPDIDEYTIS
LMNATYVSKLIQREKSIELGLYKWIRIVIPISIDEHEDLLESLFGALFNIGDRVLGKGNG
YSLCSNLAKTLYDVDNIDLNTVLAHPKSAIKEIIEKMHWQTGKALNFDEIEVITKSTYKN
ITTWDIRLYLPQLALNYLDNMNPPIPYLKDEDTGKMGLLSKSEGSDKKMVLQNVYEVGVK
NLKDWYSITREWAFEQSFIENKSTLSNTANNRLIADKFINIDYVTYNRSNNVYIQIIGIE
STGNKIILVTVLGDKNVSKNDLIIYANNIYGEFGKQPPLNIYPYSINK
>LCPAC103_155
MERWSQLLKKRLLELLSTNIIVGTKEITVVKDEAQRLAIVGDKPLPGEPKGGRTAMDFWR
ACFTPELLDPRPMHNYEVFETNGDSVLQSITFSLLSEKFPDSVTDEKLTLFKSIHLSKQS
MAYISRKFRLPELIRPGTPANMINSESMAEDILEALFGAIYILVNRLFGVGKGTVVTTRL
MLLMYGAEPFNLDALRKNPTTEFKEINEELGWLQRGKAIVGSAIKITPGRAEGRYTATMF
ISNQDVINELRSKGFTILPDQIFATGFGNSETEALETLYQDATRKYQEIGIGEELGKTII
GPTANITLGREKDRHTATMTIIGKEIINGLRAKGFTLLPDQIFATGFGNSEVEARDNMYR
EAIGRYHEMGIDQRFIATSKRDREINNWIQDNLLLEDVVKRFLTKLGSQGYVNWRFYIPS
KDLYQSGSSRRYVKLIAIKADGTEVPLNMASGNTDKKAIAEAVSNYVGF
>LCPAC104_28
MNNLVNKIISFFPEEKEIVIFETNAHLGKNTLFFLDSERIKKIFSYEQNDEKRNILIKEI
ENKNIKKERYEIGKEYQGITENLSNVVLFIEYDDSPSWSPKKWILKDMYKISLVILKVPE
NYEFDISGFIYRVFDINNEKIYFLVHSKTIPHLEREHLDFKDSIFYKDSKTWETHLKNFI
KNEILPIALDNEQVISKLTNSKSMEVWKNVFTSSKWNPNNGENYELYEYYGDSVMRTHFD
NYIIKKFPKISQEEATNLRIHYLSKIEQGKISGNLKLDEYVRTPIRKDTSLREDLLEALF
GGLHMLGDSTFKLGMGNALTYNFFISIFDKIGGIDLKFSFGDYKSKVKEIYDKTAWQKDL
SSLEEYSKIDNEKQIFKLKYPGQAIRELKEIGLIIKDKNIVIIERVGGHHTQKSLSKEAY
EKAYYIFKEKGITTEWANKVSRYRERDRSNFQESYERALIKAKEEGYKDFYIQHPKTFSE
SAYIQIIGIKSDDNKLDVLLTYKRKDSSDIDNTENALEYYATFGMDKYPM
>LCPAC201_128
MFLTSGPSGIIFVQTTKSIFTFHQKPKKLISVLRESRLSRNRFSSMSLDSRERLDGYFGI
RNGKKFVPQEGRNYTKETLSYMASSVRANEISSLISAYLKDKPIHLVDVCAGIGGFTMAF
LDNPQFEKVVPYELDSERQDILRTNLESYGFKSDRFQILGEFDGLDSEDISDLFGENVEN
LVVFFDPPWLPAHIRGHQSTPDEYLLEGITIGDKRLEEWLDSLTKILPCKLVIFRVPPNY
KFEEVDKWHCQGQPIKNSLYYICIPSSTEKNMENKDELLKKPNFGQTKKDKNLIIESKLT
FGEKSSANPKETSHNSQNTETKNPEMFRPSSSSTSPLVFTQTPPPLTSGRSISAGLPSVV
APPTPSAGRGAQYAPLHQRLPTVTRGAPTVTRTSQLSRGTTPPVPLFVPSANSQPVPMAG
PIGARSIRGQIQGKRGLSRRNVLPRISLTGPAVITVESNLVDTQAEAKWATELLRFLYTE
ILPYAVLDPVMRSKLVSAKAARIWIPAFTHVSYNPNDGENYEVLEKLGDSVMKLNFTWYM
IRHVTHISEGQLGRLSDFYLSKEFQADLSNKYGFSKHILTNLGVSIHVKEDVLESFFGAL
FTTAEIYLPAFNIGTQSTSRPRNIGRLPLSQIRVSPACDVCYNFLSSIFERGDIKINFGL
FLGPPTNQVKEIFEKMRWGSTNNVVKEIETKEKLSSGGSRITLTLTDKFMAWIDNLNAQR
PQNQIVIKDRRFAQVTAPTTKVAKKKAYYNGLKYLESMGITLNWADSMKLDDPILAPYFP
AARARALKDGIVELLFSKGKEGSKVLFTQLLGIDKDDRKYVLATIDGTPKSWRDQKPTKS
LLKQAALRKYAKDGPDPRAVYYLDI
>LCPAC202_221
MSSDDQTRFLDGYFGIRNGKKLVPQDGLNYTKETLSYMVSSARANEISKLVSAFMKDKSV
HLMDICAGIGGFTMAFLDNSQIEKVISYELDSERQNILKRNLKAYDFNPDRFQVLGRFDG
LDSEDIPDLFGKDIENLVVFFDPPWLPDHIQGHESSPDEYLLEGITIGDKTLEGCLAALS
KITQCKLVIFRVPPNYKFGKVDKWHCQGQPVKNSLYYICVPSLAAEAKENKEKNKKLNLD
ENQKDKNLTNKNKSEEKPSSNQKEVINDSQDKKDKMFKPDTTPQNSTPRPVIITSGQPSR
RSLPTIIRGQPTSIRSSRTLPTIVRSQPTSSQTSQPSPTIVRSQPPSTLRQGTAFVPGAA
RRPTRELIQGKRGLPRISNRYGPEIITLKSGLVRTEREVVWINNLLKFLYNEILHHAIPD
PAMRSKLVSANAARVWIPAFTHVSYNPNDGENYEVLEKLGDSIMKTNFTWYMIRHIKNIT
EGQLGRLSDYYLSKEFQANLSNKYGFSNHVLINLDLSIHVKEDVLEAFFGALFMVAELYL
PTFHIGISPTTQIRNPPSSVKVTPACDVCYKFLSSVFERGDIQIDYSLFLGPATNQVKEI
FEKMGWGSGKNIIEEIEKEERLLNGGFTITLTLTDRFLMWAGKYNQQYPQDKLIIRQREF
AKVTAPTLKVARAKAYEAGLQYLATLHITLDWADRVKAQSPTSDPLLAPYYPQAKAEAIK
NGMVNIIFSKGKEGSKAIFTQLLGVDKNGRKYVLVTINGTPRSRGEKKPSKSILKQAALV
SYIKRGQTQNAIHYTDVWSS
>LCPAC302_77
YMTSHNRADQITQMIVDKMKQQKLVPFGVFDATSGIGGNTLSFLENPAVQWVVSYEFRPE
RRDMLKRNVAMYNLAKKSFVPDGPFQGVPEKYKGVVLYLDPPWLPEHIKGHESKKEDYLL
SGIKIGNFTLEQWIQSCKHCAMVVMRVPPGYRLGQIPGFDITSQLLKNSLVIFATPRKQL
TPLPSLTPITKSVLSPEESRWRKGLRNFLRETLKSILPKEEHREQMLSNKAMDTWAVCFT
HESYDPNVGKNYEELELVGDHAMEYNFIKYLYLTIPGVTRSEMSELKSKYISKSFQAREG
KKMGLDKWVKIRGVKTIHVSEDLLESFFGGLNIIGDKVFKFGAGDGLCYNMITKIFENIQ
IDRTPVTYIQIPGYMFWLPRRKVTAKGKSKTQIKELFEKLHWGVAVESSQEGPGDTVTAT
VSLTQEAMGSLRSLNVNVTTPTLAIESGQTKKVAFENAYIVALENIRKMGITDDWVQQYR
GVKELANPELIPYIVPAQNRLHREGFVGFYFKKTQSVKKGNYIELIGIKPDKMLEVLEIT
DGPIETDIDGKREVLQKYAEDINII
>LCPAC304_504
MEPTFLLESEAVVEHPEDLDRKEWSNKLQHFLENILRPIIPKSQLRKYFTNRAMKTWETA
FTHASFDPRKNYNYETLEFIGDRALKYAFNKYIMRRFPELNQDGLTKVDTTYMTKDYQPQ
YAKKLGLGKFVAMVGMHRASSDVLEDLFESFIGALDTVSDQIEDGSGIGNVFNFIVHFFN
HFEFDLKGKLGGVAKTMVRQIFERFDRSMLEGIHSWVVGESGLGTFTVKATPKMLAFLSS
KEPGKGFGKQLRSPILGQSKGYSENKTGKEAYKKALETLESYGITMETAKHMKSLQDFMH
PSILPYRTTLDKRLREDGYNYPSFEIPGNLRTNERVTILLLAQTGLKEPVPLGNITIAKG
ADEIEAKEQLIKEYITSQHTQSSVRGRPQPFGRGRPKAQRGSQAQRGSQAQRGSQAQRVP
KPTQTKPPKPKSVKRVPSVKPKPSTKPPKPKPSTKPKPSTKPPKPKPSVKRVTSVKPSTK
PPKPKPSVKRVPSVQRKKPTKKVVVDVPVEPKVPTREELTKLKVPDLKDILRDRKLRVGG
RKLELIERILAGS
>Orpheo_GVMAG_46
MTSRSRTPMQVFGIRNGIAPSKFKVRKNWSSDTIKQSMFKENNDILVSAIVEKIEGSFPV
IEIQPGIGDLTVALLDNNNISIVHAFEENDANRDMLLNNLSEFGFDEKRIDVRSDIFDNI
GGYTNAVIIVHHIDLNYVEEFLSKNKTCRMIVIKTSNEISSINAVNWTLMDNLQLESYTF
HFLTPMSGLDVNSVEEILDLNDDYIAWLERLREFLYVFLLERVTGITSENILDILGNDIM
PLWARAFKHPSFDPNDNYEELEFVGDRVLETTFTVYLMRRYPKIKKDVGTKIKSNYLSTG
WQGNQAKSFRFDALIKSSNVNISPKILEDTFESFIGALFVAGDAAFPQGTGYILCYNFIN
SLLSPVEFTLDLHSNMDPTSALKEIIDALRWSSGTGSPFQYEYSSSEDGIITAKLLTPEK
GILYSRQKGWKISRILGVGKSMVKKQAEKAACSDALEKLYVEAPELSNPETLNQLKMERK
LQENPILKDLYTRTIEKSSNEGYPVPKIKGVMGDVSSNLVSLYVMVDGKEIVLARGKGKS
HFDAQLNAYRVYLGDESE
>orphe_1040
MSSNPELNIHDYFGPRNGRTITPVRDVNYSPSYLSNTLSYRQADQIRDTFLDNYSGPLPL
NILILGAGIGSLSFSFLDSNKVGQVVSIESKPNLIPLLQRNSLEYGYPTFDPNNPNAYLK
HLVWATNPGGMSNVLEQNAASLNLYSMFLIADPNSSSVDGTLIPLWIKNFAKRVNTFAVW
SDTRIVIPSTIPITDLDRVDYNLFSKYHLTLLFPKITRPDEIIITDDWTNKLKLTLESIL
RRIPGIREETIPKFIVPDALQMWTPAFVHETFDLNRNNNYEVLEFLGDRVIETQFSIYLM
KRFPSAGPSELTEVKSKYMSEDYQPRISDELGISSLIKVRGTNVTNKMKEDVFESFVGAL
YKVTETYVDTFKAGNVVFNFIKMIFDNIPIDVTSSNAKPKTLLKEMMEALGVDYVEERTN
YDRAGAAYYQVALTPAAMEYFTMEGIEFASPILGSSSKRTKNESLDDAYMQALEKIRAAG
LTQEWLDHKRSDRKNLDDVDLEPYMKNFRDRLAREGYESHKIEVSRLSSTNNRKTLILVG
YKTNKQGLKESYNLIVRSSSNLKDAKQILVRDYANGSN
>pmamoth_78
MESQFADNLKVFLQSSIFPLSKVSDQFAVKLLAPDQMPRWIAAFTHESVDVNPSSNYDQF
EKLGDSVMKTCFLQFILTKYPNMDSNGLSELSAYYLSKPKLAEISNSLGLTNYVQISVKK
SISVSEDLFESLIGALFWIGNAAILPGMGFVFAFNFVNNIFSRVEIDLGVVAGHVKSQVK
EIFEKLGWKKAIEDWRQEPGSSEGVFILRFTPEALRFLRNLGVNLNDDVLASSQLASTKK
VASDQAYQQAVTNLASLGIDRNWADDYRRVQEIQSPEFARYLPGVITRMTNEGYSNVYFE
NVKVNSETSTVQLIGVSPTGEKKVLIQVTRPGRDIEAIRKEVLSAYSEGK
>pmassi_86
MESQFADNLKVFLQSSIFPLSKVSDQFAVKLLAPDQMPRWIAAFTHESVDVNPSSNYDQF
EKLGDSVMKTCFLQFILTKYPNMDSNGLSELSAYYLSKPKLAEISNSLGLTNYVQISVKK
SISVSEDLFESLIGALFWVGNAAILPGMGFVFAFNFVNNIFSRVEIDLGVVAGHVKSQVK
EIFEKLGWKKAIEDWRQEPGSSEGVFILRFSAEALRFLRNLGVNLNDDVLARSQLASTKK
VASDQAYQQAVTNLASLGIDRNWADDYRRVQEIQSPEFARFLPGVITRMTNEGYSNVYFE
NVKVNSETSTVQLIGVSPTGEKKVLIQITRPGRDIEAIRKEVLSAYSEGK
>psiber_77
MESQFADNLKVFLQSSIFPLSKVSDQFAVKLLAPDQMPRWIAAFTHESVDVNPSSNYDQF
EKLGDSVMKTCFLQFILTKYPNMDSNGLSELSAYYLSKPKLAEISNSLGLTNYVQISVKK
SISVSEDLFESLIGALFWIGNAAILPGMGFVFAFNFVNNIFSRVEIDLGVVAGHVKSQVK
EIFEKLGWKKAIEDWRQESGSSEGVFILRFTPEALRFLRNLGVNLNDDVLASSQLASTKK
VASDQAYQQAVTNLASLGIDRNWADDYRRVQEIQSPEFARYLPGVITRMTNEGYSNVYFE
NVKVNSETSTVQLIGVSPTGEKKVLIQVTRPGRDIEAIRKEVLSAYSEGK
