# Supplementary material for: Past and present giant viruses diversity explored through permafrost metagenomics
Source: Nat Commun. 2022 Oct 7;13:5853. doi: 10.1038/s41467-022-33633-x (PMC9546926; doi:10.1038/s41467-022-33633-x)
Supplement: Supplementary file 8 — Supplementary Data 5 [file 41467_2022_33633_MOESM8_ESM.gz › Data_files/Viral_specific_hmms/Pithos_andMetaG_specific_OGs/OG0000155.fa]

>brc_320
MQVIETLDVYALYEFFVCADLSSELPKLPDEIKLIISSRTLSCLHGCSETLWYRFGKIKQ
RCCICRNKEAIDELCKYHNRSLVVKKTNERFQEHCIICKAWLKKRS
>brc_321
MTAFASQQLAAYEFFMGCDHSPELPCLPPEIKVHIYKYVCTCNHGCSNGKKLCCFCSDKR
PVEEVYIYKDGKGLKKTKQRWTYYCPVCKKLGQRGKGPK
>A11_287
MQVETLEACSLFEFFVCADMSSDLPELPVEIKQYICDYTCYGFFCYHGCSKVMWKRFGKG
GKKCCFCSDERPVKDVYTCKDAWGKKRETKDRYENYCIICKRLAERGQGPK
>A11_288
MSSLLQKKSLCEFFVYSDLNSELPHLPDEIKSYIHSYVCSCSHGCAKAGKKCCFCSDKRP
VEEMYVYKDGKGLKKTKQRHLHYCPVCKKLAQRGKGPK
>geneDY0_182
MSSSVTQKQSLYEFFVCSELSYEPPRLPDEIKFYIQSYVCSCSHGCSKQSKKCCFCSDKR
PIEEMYVYKDGKGLKKTKQRWLHYCPVCKKLGQRGKGPK
>geneDY0_183
MEFSLVPDYLSLYEFFVCADLSPDLPKLPDEIKLIISSCTLSCLHGCAKVMWQKFGKIKH
RCCICSNEQAVEEVCKYNNRSLAVKKTNERFQEHCIICKVWLKRK
>geneDY1_214
MEAMSSLVTQKQSLYEFFVCSELSYELPRLPDEIKFYIQSYVYSCSHGCSKQSKKCCFCS
DKRPIEEMYVYKDGKGLKKTKQRWLHYCPVCKKLGQRGKGPK
>geneDY1_215
MEFSLVPDYLSLYEFFVCADLSPDLPKLPDEIKLIISSCTLSCLHGCAKVMWQKFGKIKH
RCCICSNEQAVEEVCKYNNRSLAVKKTNERFQEHCIICKVWLKRK
>AA_281
MQVEILEARSLFEFFVCADMSHLSSELPELPVEIKQYICDYTCYGFFCYHGCSKVMWKRF
GKGGKRCCFCSDERPVQEVYTYEDVWGKKTKSKERWLRYCIICKRLAERGQGPK
>AB_278
MQVETLEARSLFEFFVCADMSYLSSELPELPVEIKQYICDYTCYGFFCYHGCSKVMWKRF
GKGGKKCCACSDERPLQEVYTYEDVWGKKTKSKERWLRYCIICKRLAVKSERGQGSK
>ck_215
MSSLVTQKQSLYEFFVCSELSYELPRLPDEIKFYIQSYVCSCSHGCSKQSKKCCFCSDKR
PIEEMYVYKDGKGLKKTKQRWLHYCPVCKKLGQRGKGPK
>ck_216
MEVSLIPDYLSLCEFFVCADLSPDLPKLPDEIKLIISSCTLSCLHGCAKVIWQRFGKIKH
RCCICSNEQPVEEVCKYNNRSLAVKKTNERFQEHCIICKVWLKRK
>lausan_273
MQVETLEARSLFEFFVCADMSLDLPELPVEIKQYICDYTCYGFFCYHGCSKVMWKRFGKG
GKRCCFCSDERPVQDVYTYEDVWGKKTKSKERWLHYCIICKRECSKLTTERGQGPK
>zaza_277
MQVETLEACSLFEFFVCADMSHLSSELPELPVEIKQYICDYTCYGFFCYHGCSKVMWKRF
GKGGKRCCACSDERPVQEVYTCKDAWGKKRETKDRYENYCIICKRLAERGQGPK
