# Supplementary material for: Past and present giant viruses diversity explored through permafrost metagenomics
Source: Nat Commun. 2022 Oct 7;13:5853. doi: 10.1038/s41467-022-33633-x (PMC9546926; doi:10.1038/s41467-022-33633-x)
Supplement: Supplementary file 8 — Supplementary Data 5 [file 41467_2022_33633_MOESM8_ESM.gz › Data_files/Viral_specific_hmms/Pithos_andMetaG_specific_OGs/OG0000418.fa]

>A11_130
MDNLEKMLRIWDQAGERPYEVLMEQGLYDEFMSILSSSTICIEDLIYRGTMTCKLVMCLL
TLILLLGPQILKLPQTLSNLVVR
>geneDY0_89
MNKLKKMLKIWSEAGERPYEVIWEEGFHDEFMDILSSSTLDTKHNIYRGTMRHLNLEVGD
DFTYTYPTSWSASVKVATNFISPGKVIFCIEPSPLVALSNPHNSYNEEEFILYPLAFKVS
KKETYHGTFGDYSLVCLQPS
>geneDY1_119
MNNLKTILKIWSEAGERPYEVIWEEGFHDEFMDTLASSFIRTHKPIYRGTVRHRDLNVGD
SFVYTYPTSWSGNIKVATNFISPGDIIFSVEPSSLVALPNPYNTYGEEEFILYPTSFVVS
SISTYHGDYKLVHLKPT
>AA_123
MDILEKMLRIWDQAGERPYEVLMEQGLYDEFMSILSSSTICTEDLIYRGTMRHLDLQVGD
RFTYSYPTSWTADIKVATNFIEPGRAILCIEPSCLRALPNPYNSYGEEEFILYPASFQVF
AIETYHGTFGDYTLVHLQPV
>AB_122
MDILEKMLRIWDQAGERPYEVLMEQGLYDEFMSILSSSTICTEDLIYRGTMRHLDLQVGD
RFTYSYPTSWTADIKVATNFIEPGRAILCIEPSCLRALPNPYNSYGEEEFILYPASFQVF
AIETYHGTFGDYTLVHLQPV
>ck_117
MNNLKTILKIWSEAGERPYEVIWEEGFHDEFMDTLASSFIRTHKPIYRGTVRHKDLNVGD
GFVYTYPTSWSGNIKVATNFISPGDIIFSIEPSPLVALPNPYNTYGEEEFILYPTSFVVS
SISTYHGDYKLVHLKPI
>lausan_118
MEHGLYEFMSILSSSTICTEEVIYRGTMRHLGLQVGDVFAYSYPTSWTTDIKVATNFIGP
GHVILCIEPTCLRALPNPYNRFRKAKFCTPGVQNYNEEEFILYPNTFQVSFTEIYHGIFG
DYTLVHLRPT
>zaza_120
MEQGLYDEFMSILSSSTICTEEVIYRGTSIYKLVTGLLTLTLLLGPQILKLPQTLSTLVM
SS
>LCPAC001_209
MSFFTSYKIVTSPCSQDHPRIIQGDEMVQVKKEWKENDLQYRYGCECLDCIILWWMDLEN
PVKTLKKEGVYSLLNSLVSKNTISEILYRGTDWKHNNLKINDLIIYDRLTSWSIDENIAQ
DFTDDEKPLLLKLKCDKTPGIPVFYSRREKEIILGECILKVINKKKYKGITYIEVSVVN
