# Supplementary material for: Past and present giant viruses diversity explored through permafrost metagenomics
Source: Nat Commun. 2022 Oct 7;13:5853. doi: 10.1038/s41467-022-33633-x (PMC9546926; doi:10.1038/s41467-022-33633-x)
Supplement: Supplementary file 8 — Supplementary Data 5 [file 41467_2022_33633_MOESM8_ESM.gz › Data_files/Viral_specific_hmms/Pithos_andMetaG_specific_OGs/OG0000449.fa]

>geneDY0_124
MFDTNRSLKPTLLESMFDTNRSLKPTLLESMFDTNRSLKPTLLESMFDTNRSLKPTLLES
MFDTNRSLKPTLLESMFDTNRSLKPTLLESMFDTNRSLKPTLLESMFDTNRSLKPTLLES
MFDTNRSLKPTLLESMFDTNRSLKPTLLESMFDTNRSLKPTLLESMFDTNRSLKPTLLEG
KDKTEPGVQFGTNRSHENLFTRKHLVMNMFYPRSYRILYSKNRKPLIRKSCL
>geneDY1_154
SLKPTLLESMFDTNRSLKPTLLESMFDTNRSLKPTLLESMFDTNRSLKPTLLESMFDTNR
SLKPTLLESMFDTNRSLKPTLLEGKDKTEPGVQFGTNRSHENLFTRKHLVMNMFYP
>ck_12
MKQPLLEEQASSNGSHEATLLEEQASSNGSHEATLLEEQASSNGSHEATLLEGQASTDRS
HEPPLLEEQASIDRSHEPSLLEEQASTDRSHEPSLLEEQASTDRSHEPSLLEEQASTDRS
HEPPLLEEQASTNHSHEVTLLEEQVSTDRSHEVTFTNRTS
>ck_155
MFDTNRSLKPTLLESMFDTNRSLKPTLLESMFDTNRSLKPTLLESMFDTNRSLKPTLLES
MFDTNRSLKPTLLEGKDKTEPGVQFGTNRSHENLFTRKHLVMNMFYPRSYRILYSKNRKP
LIRKSCL
>ck_345
MKQPLLTEQVSTDRSHEATFTNRTSCTDRSHELPLLESILGSHELPLLESILGSHELPLL
ESILGSHELPLLESILGSHELPLLESILGSHELPLLESILGSHELPLLESILGSHELPLL
EEQVSTNDSHELHLLTRVLVSKGEILAPMVL
>LCPAC101_471
MGNSQFTSQDLHSTAVEVSDTFHDVINGRLTILQGKLAIRLKIEQFKQYEVNEGKYDGRV
LAIFPDNHLLFSCNLIYPGRHLDKKYSISWTLLSNFSSKYAISLSPSSDVRYTKEYKFNE
SDIKYSLCKRIDTSIECDYSSMSESFVHDNYTAGSISGEDDKNKSLNIVIKNKEHCTHKH
KHKHLNNSQFESIEHGHIESLDNDNIESIDNNNIDDQIFMEESEYNTLDNTDVVDTDAVD
VDADVVDVDADVVDADAVDADAVDADVDGQFQKLVEIYTLGLPVIPDNMNKLLLKVKKKV
ENDDDVVDSDSDVVDSDSDVVDAADADSADAVDADADQLKKMVEIYKLGLPVIPDNMNKL
LLKVKKKIENGDVSDKVKLVKEGSKNPSDILSVGANKQNIFASVTNIISAQNKHSWSDKK
EDESEYNSIPESSNYNTGSDNTDPVNYNDSSSSESVNDAESSDSYSKLKSDSSSSERMDN
TESSDSSSYIKSKTDSDYGDSYGDSSDF
>LCPAC102_49
MDLNDIKYFINLISDTYQRVLDKSLTIKQGTMAITLHIESHKHKEFNLGKYKGRIVSIFP
NTQKTITLSLLYPRSGKKKQYVIYMTMIPQSQSNIPLVLAPTTDVRFIDRMEYNDKCLKF
CIAKRYKSSSTSSSSTSSSSTSSSIDSSNDSSSSSDYVSNINNIINDKESEYVDVKHTKS
TNSEYSTLNNVDNSEYSTLNNVDNSEYSTLNNVDNSNICSVSNDIEYDSSSPSYGEIVEK
ISISNSDNLNINTDIIVYKSIELNESMSSTVYPDSKSSESSSVSELYNVDKSSESSNVGE
LYNVDKSSESFNIGELYNVDKSSESSSVDELYNVDKSSESSSVSELYNVDKSSESSNVSE
SSNVDKSSKSSSIGELYEINKSSESSSIGELYEINKSSESSNVGELYNVDKSSESFNIGE
LYNVDKSSESSSVGELYEINKSSESSSIGELYEINKSSESSSVGVLSNIENLYNVDKSSE
SSSTVNSYNAYQLSESSNIGDLYNIDKSSESSSSGESGNCNKYSEPCSSSGSSSSSGSSE
SSSSSGSSESSSSSGSSESSSSSGSSESSSSSGSSESSSSSGSSESSSSSGSSTNKLLDI
LNNTKLNNKINIIKKSISSHAQYKPILLSESSIVNDDNIELNSDTSNNLISESIIVNDDK
IELNSDIPNDLISETSVDTDDNIELNSDIPNDLISETSVDTDNNIELKSDIPTDLISETS
IDANDNIELKSDIPNDLISETSIDTNDNIELKSDIPNDLISEISVDTDDKIDSNSDIPND
LISETSVNKDDKIDSKSDIPNDLISETSVDTDDKIDSKSDIPTDLISETSVNKDDKIDSK
SDIPNDLISETSVNTDDKIDSKSDIPNDLISETSVNTDDKIDSKSDIPNDLISETSVNTD
DKIDSKSDIPNDLISETSVNTDDKIDSNSDIPNDLISETSEI
>LCPAC202_301
MTEYTPDSCDKDCITIRDAQFLTNVTKITYDTVLKGHLSIEEARKSIIKHIKKNKNAEFR
RGDYDSRLISLFPKDKKVVTLNLLYHLCKDDNCCNKRGDYRGKRRDRKYCVGVAICLLPS
IDCHEKCEVLGICQEVVKKGQPVVQNKADKGLYLFDCQKQRKCKSDHDDKVYDEVVVVCC
SGEEYTFPASGRRSKSRSNSKRRSVSCSPRGSRGRSRSGSKSRSGSKSRSRSKSGSRSKS
GSRSKSRSRSKSGSRSKSRSRSKSRSRSKSRSHSKRRSVSCSPKRYNRSYSDRSYSCSDS
SRSGYSSPYYSDRSCSGYNSSCEYKNEKSRYKKCKQDHYVIDSIVDYPVTPKYGKKCDRG
NEKKCDREYKKKCDQGYKKKCDQGYKKKCDREYKKKCDRGNEKKCDQEYKKKCDRGFEKK
YDQGFEKKYDQGYGKKCDRGFEKKRDRGNEKKYDQGYGKKCDRGFEKKYDQGYGNKYVQS
YENKCDQGYGNKYVQSYENKCDQGYENKCDQGYGNKYVQSYENKCDQGYENKYVQGYGNK
YDQGYEKKCDQGRGKKYNQGYEGQNSFRHEGCRYGDNDQQQPNESHEEYCLRFYRQKSGY
