# Supplementary material for: Past and present giant viruses diversity explored through permafrost metagenomics
Source: Nat Commun. 2022 Oct 7;13:5853. doi: 10.1038/s41467-022-33633-x (PMC9546926; doi:10.1038/s41467-022-33633-x)
Supplement: Supplementary file 8 — Supplementary Data 5 [file 41467_2022_33633_MOESM8_ESM.gz › Data_files/Viral_specific_hmms/Pithos_andMetaG_specific_OGs/OG0000650.fa]

>Orpheo_GVMAG_57
FKSTIEYNKLKLFHLLCEFFETTDKPNFLSFYGTTRKQTWIYFKQLLESEEKNFRNKIRG
LVSDVFKDNYGGTNEHVLFLRSFDLHKLNEESKFEDLTEEQKKCEIFNIDVSEPYKKFSF
LPLQRSFVPRYITYTKEPLKELMVKYGIKNEFKDIWDNFDFSSIRRSKKLKFAGTISSDG
IFVSLLFSRNKVVRRARFTNKSNKVKSNVKSNNSNSDSKQPDITPISESKEPTLNINFNP
NSVLIGIDPGRISIITWSKTSISELSNPPNRNKIYGDSIPNKDYQSAIRSDKIQAIQNNL
YNSNTKIRDWMTKAPEKTVNSNQLLSDVSYMRDKVQELINFHSIHGFQQRKFNLYSNRQR
IINQIITGITEKKSENIIGFGDWSNNDAIIKGHVKGPCSLIKHYFRTRNSEGRRIIRFQE
IDEYKTSKLCYCCHEILDHSVKNGFRSYDALLCRNNRCASVNQEINRDVNASVNILEKLK
CSILGKKNMGVFTQSKR
>Orpheo_GVMAG_272
MSELSDGSYSTIKCSLQRITENKEIINAMNKTSIELTEFLYEAYRFISFSVIRLLESDEK
FDFNQGFISTCLMKISLNIKNNQPPTVKTERIRNLLELCLTEYKTSGFTPTFNRDNMSKC
FNQLSLEIFIVCKTHLNKMLYKHIFRYFKHYVGINPIALKQLKMLKLSEEELKKPEYTEL
KSDVFDIIYSFNVFGLGSPPSSEKEEKKQFKSTIEYCKLKLFYRLCEFFETNEKSNFLSF
YGTTRKQTWIYFKQLLESEEKDFRNKIRGLVSDVFRDNYGGTNERVLFLRSFDLHKLNEE
SKFEDLTEEQKKCEIFNISISEPYKKFSFLPLQRSFVPRCITYTKGPLKELMVKYGIKNE
FQNIWDNFDFSSIRRSKKLKFAGTISSDGIFVSLLFSRNKVVRRARFTNKSKNVKSNVKS
NNSDSKQPDPIPVSVSFSESKESTSNINFNPNSVLIGIDPGRISIITWSKTLISELSNQP
SPNKIYGDSIPNKDYQSAIRSDKIQAIQNNLYNFNTKIRDWMTKAPEKTVNSNQLLTDVS
HMRDKIQELINFHSIHGFQQRKFNLYSNKQRIINQIITGITEKKSENIVGFGDWSNNDVI
IKGHVKGPCSLIKHYFRTRNSKGRRIIRFQEIDEYKTSKLCYCCHEILDHSVKNGFWSYD
TLLCRNNRCASVNQEINRDVNASVNILEKLKCSILGKKNMLAFVRSKR
>Orpheo_GVMAG_335
FKSTIEYNKLKLFHLLCEFFETTDKPNFLSFYGTTRKQTWIYFKQLLESEGKDFRNKIRG
LVSDVFRDNYGGTNERVLFLRSFDLHKLNEESKFEDLTEEQKKCEIFTISISEPYKKFSF
FYLCNEALFQDT
>Orpheo_GVMAG_336
MVKYGIKNEFQNIWDNFNFSSIKRSKKLKFAGTISSDGIFVSLLFSRNKVVKRTRFTNKS
KNVKSIINSNNSNSDSKQPDITPIPFFESKEPTSNINFNPNSVLIGIDPGRISIITWSKT
SISELSNPPNPNEIYGNSIPNKDYQSAIRSDKIQAIQNNLYNSNTKLEIG
>Orpheo_GVMAG_337
MTKAPEKTVNPNQLLSDVSHMRDKIKELINFHSIHGSQQRKFNLYSNKQRIINQIITGIT
EKKSENIVGFGDWSNNDVIIKGHVKGPCSLIKHYFRTRNSKGRRIIRFQEIDEYKTSKLC
YCCHEILDHSVKNGFWSYDTLLCRNNRCASVNQEINRDVNASVNILEKLKYSILGKKKNG
GFYSK
