# Supplementary material for: Past and present giant viruses diversity explored through permafrost metagenomics
Source: Nat Commun. 2022 Oct 7;13:5853. doi: 10.1038/s41467-022-33633-x (PMC9546926; doi:10.1038/s41467-022-33633-x)
Supplement: Supplementary file 8 — Supplementary Data 5 [file 41467_2022_33633_MOESM8_ESM.gz › Data_files/Viral_specific_hmms/Pithos_andMetaG_specific_OGs/OG0000231.fa]

>A11_475
MAFVSVQTTFRNDGGGERSVQFKVFTDKDEAVKHTMEEMGIDEEDKEKVSAFLHDGGGVW
IPEWERKGNGDEYFVIETNNPERYSYEAQQFVNEEFSALELTFDKSYYGGRRCERLEDI
>geneDY0_368
MAFVSVQTTFRNDGTGERSVQFKVFTDKEEAVKYTMEEMRIEEEDKEKVSTFFHDGGGVW
IPEWDRKGNGDEYFVVETNNPEWYTYEAQQFVNEEFCTLGLTFDKPYYGGRRCERIEDI
>AA_465
MAFVSVQTTFRNDGGGERSVQFKVFTDKEEAVKYTMEEMGIDEEDKEKVSTFLHDGGGVW
IPEWDRKGNGDEYFVVETENPERYSYEAQQFINEEFSTLGLTFEKSDRDVRICKRLEKI
>AB_464
MDSVNDETKMAFVSVQTTFRNDGEGERSVQFKVFTDKEEAVKYTMEEMGIDEEDKEKVSV
FLHDGGGVWIPEWDRKGNGDEYFVVETENPERYSYEAQQFINEEFSTLGLTFEKSDRDVR
ICKRLEKI
>lausan_461
MDSVNDETKMAFVSVQTTFRNDGEGERSVQFKVFTDKEEAVKYTMEEMGIDEEDKEKVSV
FLHDGGGVWIPEWDRKGNGDEYFVVETENPERYSYEAQQFINEEFSALGLTFEKSDRDVR
ICKRLEKI
>zaza_462
MDSVNDESKMAFVSVQTTFRNDGEGERSVQFKVFTDKEEAVKYTMEEMGIDEEDKEKVSV
FLHDGGGVWIPEWDRKGNGDEYFVVETNNPERYSYEAQQFINEEFSALGLTFEKSDRDVR
ICKRLEKI
>pmamoth_173
MVYFLCHIRIRNNEKVERKFDFCEFLDKDRAIRKAIGKIYSCCFPYENEGQFSDRERKIL
TSHLEKEESVWIWQGRGTGDKIWVLECDAIWEDDYFDEKKWTILEIGPTIDDILRRK
>pmamoth_177
MYSFLCHIHIRNDGDQERWFECERYSDKKIAVKDAIELIYNYYEPHKEIEQLGERERRVL
SYHLSEGKTVWIWEWEDRGNGDKIWIIDADDDPDENEEWISHRSEIQFWEIGDILYDEYN
WMK
>pmassi_186
MVYFLCCVQVRNNDDTERWFDYDEYQTQEEALKDAINKIYRLYNENDFGGELSERDKAIL
ISHLKEGKSVWIWEQKHKSNGDKIWIVDDELDKRDHFGNEERFSLSNQTGPEISEVLHGK
>pmassi_188
MVYFLCHIRIRNDEKIEKRFDSCEFLDKDRAIRKAIKKIYSCCFPYENEGRFKDRERKIL
ASHLGKGESVWIWQGRGTGDKIWVLECDAIWEDDHFNEKKWTMLEIGPTIDDILRKK
>psiber_173
MVYFLCHIRIRNNEEVERKFDFCEFLDKDRAIRKAIGKIYSCCFPYENEGQFSDHERKIL
TSHLEKEESVWIWQGRGTGDKIWVLECDAIWEDDHFDEKKWTILEIGPTINDILRRK
>psiber_177
MYSFVCHIHIRNDGDQERRFECERYSDKKIAVKDAIELIYSYYEPHKEIEQLGERERRVL
AYHLSEGKTVWIWEWEDRGNGDKIWIIDADDDPDEDEEWVSHRSELKFWEIGDILHDEYN
WMK
