# Supplementary material for: Past and present giant viruses diversity explored through permafrost metagenomics
Source: Nat Commun. 2022 Oct 7;13:5853. doi: 10.1038/s41467-022-33633-x (PMC9546926; doi:10.1038/s41467-022-33633-x)
Supplement: Supplementary file 8 — Supplementary Data 5 [file 41467_2022_33633_MOESM8_ESM.gz › Data_files/Viral_specific_hmms/Pithos_andMetaG_specific_OGs/OG0000089.fa]

>brc_529
MQRFQNTMVFVQERISPSPERMSDLGSSSDTLQPNDISVLTWFDYPGLTRIGAPVSYSLL
HSLFLTFYKPVMTGFIGDMPLDQRGFIGSSFPVLGDNPLLYSERLRLNIFIFDQENKNVS
LLGEPFQTERSSVLVHKAGNIYSALSVNVANSGEYPTLQTTFDSNHPLIQRLVNVE
>A11_655
MQRLQNTTVFSESATFTQTRPLSPEEKRVFSQDTALANLQANDISTLTWFDYPGLTRIGA
PVGYSLLHSLFATFYKPYMTGFIGDMPLDQRGFIASSFPVFGDNPDKYPERLGLNIFIFD
YDSKSISLLGNSFQTERTSVLLHKSRNNYSTLALNVASSGEYPTLKTTFESDHELIQRLR
PE
>geneDY0_542
MQPLQPNDISVLTWFDYPGLTRIGAPVGYSLLHSLFLTFYKPYITGFIGDMPLDQRGFIA
SSFPVFGGDPILYPERLGLNVFIFNYEEKTVSLLADSFQAERKNVLLHKQGNVYCALAVN
VATSGEYPTLQTTFGSNHELIQRLRMQD
>geneDY1_553
MQPLQPNDISVLTWFDYPGLTRIGVPVGYSLLHSLFLTFYKPYITGFIGDMPLDQRGFIA
SSFPVFGGDPILYPERLGLNVFIFNYEEKTVSLLADSFQAERKNVLLHKQGNVYCALAVN
VATSGEYPTLQTTFDSNHELIQRLRMQD
>AA_626
MQRLQNTTVFSESATFTQTRPLSPEEKRVFSQDTALPHLQPNDISSLTWFNYPGLTRIGA
PVGYSMLHSLFATFYKPYMTGFIGDMPLDQRGFIASSFPVFGDNPEKYPERLGFNIFIFD
YDSKSVSLLGDSFQTERTSVLLHKSRNNYSTLALNVASSGDYPTLKTTFESDHELIQRLR
PE
>AB_630
MQRLQNTTVFSESATFTQTRPLSPEEKRVFSQDMALPHLQPNDISSLTWFNYPGLTRIGA
PVGYSMLHSLFATFYKPYMTGFIGDMPLDQRGFIASSFPVFGDNPDKYPERLGFNIFIFD
YDSKSVSLLGDSFQTERTSVLLHKSRNNYSTLALNVASSGEYPTLKTTFESDHELIQRLR
PE
>ck_534
MQPLQPNDISVLTWFDYPGLTRIGVPVGYSLLHSLFLTFYKPYITGFIGDMPLDQRGFIA
SSFPVFGGDPILYPERLGLNVFIFNYEEKTVSLLADSFQAERKNVLLHKQGNVYCALAVN
VATSGEYPTLQTTFDSNHELIQRLRMQD
>lausan_640
MQRLQNTTVFSESATFTQTRPLSPEEKRVFSQDMALPHLQPNDISSLTWFDYPGLTRIGA
PVGYSMLHSLFATFYKPYMTGFIGDMPLDQRGFIASSFPVFGDNPEKYPERLGFNIFIFD
YDSKSVSLLGDSFQTERTSVLLHKSRNNYSTLALNVASSGDYPTLKTTFESDHELIQRLR
VE
>zaza_630
MQRLQNTTVFSESATFTQTRPLSPEEKRVFSQDMALPHLQPNDISSLTWFNYPGLTRIGA
PVGYSMLHSLFATFYKPYMTGFIGDMPLDQRGFIASSFPVFGDNPEQYPERLGFNIFIFD
YDSKSVSLLGDSFQTERTSVLLHKSRNNYSTLALNVASSGEYPTLKTTFESDHELIQRLR
PE
>LCPAC001_173
MSKYLMNKETEPLNWTGAKFNYENMFRKRVIGDGSCYFHSIIDSCFIPARTGWLHGKPFD
RFQFTKTFRNDLSYILDKPRPGYKGKNYYNTLSRGQLSSLSTVKLPVDIHVHTSLSDMKK
DLLSGNSVNYIYHELVSDVLDLDIYILNLNSKDVYIVDSDFELYYKNRNSIVLLYIPGHF
EVVAIKYNRELITYFDPEDPFIQSIQARMITMSGKNKNDKIS
>LCPAC101_443
MEKKQKIIPMTSTNTFTCSPLVMKRKFIYNNMVRFDTIADGSCFFHAVLMSFYEPYQLNN
IDRISFVREFRRDLAKTLSSPINPNDGESPSYYDALSGGTLSKFAESVPQYSLSKMVKIL
DSNSFVGNEYIEYISNLFSRDIYILDIEKSNVYMTGDEYGLLYKNRQSTVIGYKNSHFEL
IGVQSSNGHIRVGFSPDDPFISYINKTMENNMK
>LCPAC103_133
MTAVKFTSLNWTGNFQYPGMGKILTLGGGSCLFHAIVGSFFSPYRKGILSGTPLNRVEFI
IKFRHELADKLSKPADSEVPEVSWYDTLGRSELSDFSKKVPAFTLDAMQKELRAGGAVDN
KFNEFISNVLGKDIYLLDANTKDVYITGNDDDILFLSRDSIVILYGGGHYELIGIKDLAS
STITLLFPPDHEFIVAIRRRLLDKQKS
>LCPAC104_66
MEIENFLWSDINWKNKKGEIWYPNIVKIDTIKDGSCFFHAIVNSFFRPYREEIINGKHFD
RQNFVKNFRNDLAMRLEEKNESNGKSLYEVLSRGELPKMTEQGMDDYSLENLKKKLTSGR
SVGNEFHELISEVLKRDIYFLDNNKENVYITGKDEDILYKDRDSTVLLYLQNETHYELIG
IEQEKGEIITSFSPGSDFIKHIRKIMNVNNK
>LCPAC201_305
MNYTPLNWTKGPFRFKGMVRIPVMGDGSCWFHSVVRGFSRAYIERQVTDQNSGEKKAINR
GQFIQGLRNELADKLAMPINPRDSNSKTYYQSLSRGNLEDFSRGYPNSSMEYMQKELRSG
NAVDNIYHEYVSNCLNRDIYLLDINTQDVYIMGDDMDLYYKGRGSVVILVTPGHYDLVGV
VSSKTGNVNSHFVSDCSFINAIRARMHEKIRNGSSDSSHLKLKAGPKLQNQQSKSQDQPQ
SNQGQSNQGQQPNQGQQSNQGQQSNQGQQSNQGQSNQDQSNQGQSNQGQQSNQGQQPNQG
QQSNQGQQPNQGQQPNQRQQPNQEYRHQNQVHQNQVHQSQGHQNQIHQNQGQQQIHENPQ
IYSQSSHQHPQQSSQHPQQHSQHPHQQSSQPHQQPHQQPHQHSQQHSQQPHQQHSQQSSQ
PHQQHSQQSSQPHQQHSQQSSQPHQQHSQQPHQQQDQNQQGHQNKNPQDYLHQGDRILQD
YQKYQTHQYQHRQHQHHQHQHHQHTQPHQQHSQQPHQHSQQPHQQHSQQPHQQPHHQPHQ
QHSQQPHQQHTQQPHQQPHQQPRQHNPSGQSQGSTQQYNSQSNQPHQQSQNRGSLGGFPT
QVNPISSGGASRHAMFS
>LCPAC202_151
MTNYTPLNWTGPFQIKGMVRVPVIGDGSCWFHSVVRGFSRCYIERRVTDQITKEKKPIDR
GKFIQGLRNELADKLAVPINPSDPKSKTHYQSLSRGNLEEFSKGYPNSSMEYMQNELRSG
NAVDNIYHEYVSNCLNRDIYLLDMNTQDVYIMGDDMDLYYKGRGSVVILVTPGHYDSVGV
ISSKNGNINTHFVPECPFINAIKTRMEEKIRNGSKAGPKQTNQKTESHPKIQQSQGLKIE
RGNQSHQQGQQGQQGQQDQQSQQGRQGQQSQQDQQSQQGQQGQQGQQDQESQQDQQGRQG
QQSQQGQQGQHNQQGHQNKNQQDYLHQGDRILQDYQKYQSHQYQDRQHQDQDHQHQDHQG
QQDQQDQHNQQDQSRQHRDHQHQGQQDQQGQHNQQGQHNQQGQHNQQSQQNHQSHQNHQS
QQDHQGLQIHQGQHNHQGQQDQHNHQGQQDQHNQHNQHNQQGQHNQQGHQNRQDQQKQDH
QYNYHQPRDDRRNVPQGYSQPQDNRQNYQQGRQQNYQQGHQQNYQQGSKQDYQQGSKQDH
QPNYQQKHDQNYHQSEQNLGRQSHGSDQQYNSRPDQYYQKNLPNQVNPIKSDNNSRHAMF
S
>LCPAC302_128
MSEVIGRKIVRHHILSKSLINSEYERLDWKEPFGYNGMVRIRVLMDGSCFFHAVTKSYFG
PYITGRIDDKPFDKKKFIRKLRKDLSIKLGSRVDPKDINGKTYYETLSRGELNEISKSVP
NYSLKNMQSELDSNRPIDNVYNEFISNVLNKDIYILDLVKRDVYITGDDDEILYKRRPSI
VILYLPGHYELIGIKENDNIKTLFDPNDNFIQTIRLRMIALKNIGINTNE
>LCPAC302_206
MSEVIGRKIVRHHILSKSLINSEYERLDWKEPFGYNGMVRIRVLMDGSCFFHAVTKSYFG
PYITGRIDDKPFDKKKFIRKLRKDLSIKLGSRVDPKDINGKTYYETLSRGELNEISKSVP
NYSLKNMQSELDSNRPIDNVYNEFISNVLNKDIYILDLVKRDVYITGDDDEILYKRRPSI
VILYLPGHYELIGIKENDNIKTLFDPNDNFIQTIRLRMIALKNIGINTNE
>LCPAC304_438
MYYYTTYLYKTFIHFRKMMHCDPEIGPVRNLQWEKYGFEDFTIVAILTIGDGNCYFHALA
HAFYIPYRTQLLQNKTVSRQEIVRNLRNALAIRLGEPTNPLYPTGPTFYTKLSRGEMYKF
GEEVPEYSFTEMRKRLRSNDAVGNEYNEFVSDQLKKDVYILDGERQDVYVTGDDDDLLYK
NRSSVVLLYLPGHYELIGIQDSEGKIQTYFSAIHPFIQFLRARMIVARSKK
>Orpheo_GVMAG_354
MEHCNISDSKVKSKNPKEPKVYSISSLGSPKDLFFIPVPGDGSCFFHSIISGLFLEYAHY
SDVDKRKYIMNVRKTLSVFLPSVYSKLSRGMLLELSNEIPEYRLDSLTKLLQSSSSVGVE
FIELISLYYNCDIYILYKNSLTPYIIGDEEYLHRNRQSIVILYKSHHYELLCCKRNDTII
TLFDPSDSIICWINDMIKFKVTKI
>orphe_1091
MSIQRDNIRYLRWRGPLRYPNLVSIKTLGDGSCFFHAVCNAFFVSYRKEEVNGHYMSKNE
IVRKFRKELADRLGQKVDPNNINSPTYYDTLGSGYLSEYSKHVRGYSLQELQRELNSNSP
VNHVYLEFISDAIEHDIYLLDEKTQDIYRTGDRYELLYKGRPSIMVLYTGGHYETIGVDV
GSDIVTCLRPEDGLIELIKRRLNSRPM
>pmamoth_3
MEPLRENEVASLNWSSPFSFPGMVRIGTIGGGSCFFHAVFSAFYTPYIEGKIGRMPFSAS
EFISKIRNELSAEISPLDLQTLEGWQPDELELEQMKIYLSSSMPIDRRFFEYLSKKLSKD
ILILDGDVEDVLLLGDPNLLYSGSPRKSIVLLRISDHFEVVGIRENFSKGNPMLGFPNIR
TEFESNDPFCKAILSRMKEKFSLTSYS
>pmassi_3
MQPLRENEIANLNWSSRSPFSFPGMVRIGTVGGGSCFFHAVFSAFYLPYIEGRIGKMPFN
ASEFISRIRNELSVEISPLDLQTLDKEGWQPDELELEQMKTYLSSSMPIDRRFFEYLSKK
LSKDILILDGDIEDVLLLGDPSLLYLGSPRKSIVLVRVSDHFEVVGLGENFSKGNPMLGF
PNIRTEFESTDPFCQAILSRMKEKASLASYS
>psiber_3
MEPLRENEVASLNWSSPFSFSGMVRIGTIGGGSCFFHAVFSAFYTPYIEGKIGRMPFSAS
EFISKIRNELSAEISPLDLQTLEGWQPDELELEQMKIYLSSSMPIDRRFFEYLSKKLSKD
ILILDGDVEDVLLLGDPNLLYLGSPRKSIVLLRISDHFEVVGIRENFSKGNPMLGFPNIR
TEFESNDPFCKAILSRMKEKFSLASYS
