# Supplementary material for: Past and present giant viruses diversity explored through permafrost metagenomics
Source: Nat Commun. 2022 Oct 7;13:5853. doi: 10.1038/s41467-022-33633-x (PMC9546926; doi:10.1038/s41467-022-33633-x)
Supplement: Supplementary file 8 — Supplementary Data 5 [file 41467_2022_33633_MOESM8_ESM.gz › Data_files/Viral_specific_hmms/Pithos_andMetaG_specific_OGs/OG0000465.fa]

>orphe_148
MDNINLNDIFVLPPETQCDILSNITDVRTLQRIIVSTNDQGFNPLYDIAKNCVIEINRGV
DVVEYSENDDGELVRIEDSPNIVESVVHVPILSAYPNVYKVKSIDERRVLVSITDISDMF
FLCVHPSLRIGILQFNFITHEEYSYRMIKTFLDNYLNGYNIVNGKKKNINNNFKDKYLLL
YGLDETQYDNGYIFICNESLVVHYVHNANYLQILEIIIMLLNTGNFKNVYLSLDWNIIRD
NDTITPEHEEITENFYLSLTQLPNPVNIVLNHEVVTGLNYGYIALNIDKANIIYDGDKGD
VIKLSKSLHIDEIGGFDELSGPFNVDDCIKLFTYDRKTNPIDIPNYTSLGFILYSTGEKE
IDEINKIVNSNMHKKINYITMYVNDRSLYGKVIEKNGRTFIFKPHVNINFDRDEIFKENT
ANL
>orphe_150
MDTFNLLALPRELQFQAISNITDCDTLDNIIQSNNKELYDIAKYSVNEINSSIYDILPST
VGAFPYVKKVSNITISSISDIYTIASHPSLSISTFNFRFDDQLIYPMMLQFLKTYINGYK
VADNGKEEKISNNFKNKCFLFRPVFDFGCNAKDYILVYEGTLIVHCWENKQDDMLKIISF
LIKSRCINEVYLSMRWNLIRSDNDIFEVLNNFTIYGYVNIVLYSAYDQLDDSLNQVLKNL
REVNIIKNKFFNQSISLSSMIEGDLPTSLSAPLEIEDALSFFSDVGCLSTLGLHTNPNLR
MMSIKSEKAIIDKIINSKLHRNIRTLILYVKHPEFLVGDIKINDRSIIFKQWKVCDFECN
SLFKEITKNM
>orphe_151
MDIIPPEIVYKVFSYANDIKTLKSFSTDIQLHNKFKGYIKYIYDPNIEYIDTNILCKYPD
VYQCYNSIKICNLSDIFAVNSHPSLAIYQLYFDYDTEYKYFMIYQFLQLHSKNNLSNKCI
LIPYNDIEYIFMCGDILVIDADYGSPYDKDSILTIVVMLLKTNTYKNIYLSLHWYNIIFY
DAPELFDIYHYMNDKNYTLNIISEIDISDKVYEPISSSFNNIKVYKNNISKTILKNITKI
MKSENTMKDMISYFSQIN
>orphe_628
MEGLPEEIKCMIVEYLDVSSLWNIMIVGGSLYKNIKHNVKKIYTYDKIVNSILLSSYPNI
KEVVGYIGIKSMGDAILLSSHPSLTQGYFDFSRIHFNEDPSNIIKMYLESHLQNKYIDID
GRLRIKSLENLYDKKFLFYVHKDRYLYIYKDMIICYSIKFEDYLNFKILLRTNIYKKIYI
SFNEDYDQMIIPNVAGVNIIINPGGEEFNYASSISYLLTDINDDVNIILDNRYKDLYIDM
MDDFGIVYQLPNVASIHGPFINMIEYKPHWNNTKLKNMGFYCEKDKINNILGDIRREYKN
VQVTIYSNGDDKNIDDMIRIRNYNPYKLNFDPTYIYIIICDKMNFIIIK
>orphe_629
MEGLPEEIKCMIVKYLDVSALWNTMIVGGSLYESIKPNVDMINTENKIVNSKLIISYPNV
KDVIGYVGINSIDDAYLISRHTSLRSAYFILKQEYINVIMEKYFHNVFMDGDGRLKYVSD
EKRNNILYEKKFLFSIDNQYLYIHKDILIHYIYTDNCNLQYDVTEKLLKMNLYKYVYVAV
PDRYYGFYLPKHDNICIIANGGGICNNYFDYVEILLNNEIKNYNFVLDYRYKNIKIDMSE
RQGCGDLHKIDGISGPFVNMISYYKEWKNNNIKELGFYCDKEDIQKNIEEIKEHIFSNNK
EVVITLYTNGDTVVEPNDRIIIKSENEYTFDFDPDYVFQYWN
>orphe_889
MSEDTLLSDIQNLPNEVKCNILSNFTTEEELWNIIEENDAKILNLLSYCIRKIVANPNSM
DTCRLLSMLPNVTEVEGIINIQTIEEIYMVLKHPSLIRAIFNFKFEDDNINMIYQFINKY
SKDDLLDISFMFYLPSSKGNEEYSYLYISGDTLFLQYYGNNIYDVYIRNILDHLLSMDIY
NDVYLWINWEVLSNTTSIYYLNKIPNPINVIMNIDVLTPVDLYEAYNGTRVLPYLDRINV
ITNIYEHIDDTIFLTSDIKFNAKEFIAPFYPSIIPNVNLYFNNLEVMGIGLNVQERYKNM
EIEEPQIQYINEIIDKIPNNIKITYIFTSSDRLLLNNIPFAKNVIFKRPNVISLSLNDVY
NQF
>orphe_891
MLGSIYLPKEIECNIVSNIIYADDIEKFIQDDDNNLQLAGYCIRTVVSGKDRKYNDVSPT
LINKLPNVEEVDGIIQIETLEETYLVATHPSLHKSKFSLLFGDNTIFMIYQFILTLNKPL
HTLRYLFYLSNDHKDYLYIHGDTLFIKYGKSKEVNILGNLLVHLLSLNIYENIYLFMNWN
EINEENKENIVELLNNINKPINLLYSLDIDEIYINNNNNILHLLHNINIIPDMNKYIEFV
FVFPMSTPSTNRIIIAPFHSRVIRSINAHIDNLQYLHTIGIRPYNVEINKLRDMIEGLPN
TIKTVYVFTEDNTLLDTQPPISNDKDVIFISPQYMSFESSYIYENL
>orphe_925
MIYQFLQTYVEGHNIYGYINKKLEDVSYMFHFGYRDNDETGNEINYLYVSGDNLFLQYYS
EEVDYIIDLLNYVMTKGQYKNVYLWFPFDMMSGGDLISLAENLNKIENPINILVNGEADT
DDELFRYYDLSKLINELHRVRIITDTPRHILLEEIIPDSVPNVLQQFIAAFHPIIKGQLG
DDNTLRNITVTGIAILDNEEVVDAKLNDKWIAYVRSEINRFPKFVTTVYVYTQNKKLLND
IVSGFDREVIFIEHVPFPMDASYIYYNF
