# Supplementary material for: Past and present giant viruses diversity explored through permafrost metagenomics
Source: Nat Commun. 2022 Oct 7;13:5853. doi: 10.1038/s41467-022-33633-x (PMC9546926; doi:10.1038/s41467-022-33633-x)
Supplement: Supplementary file 8 — Supplementary Data 5 [file 41467_2022_33633_MOESM8_ESM.gz › Data_files/Viral_specific_hmms/Pithos_andMetaG_specific_OGs/OG0000082.fa]

>brc_165
MRVLVIGDPHFKENNPSESEEMSEKICLVALREKPDLIVCLGDVLDRHEKISLFALRRAT
LFLEKLSLIARTYVLIGNHDRPNNSTYLTDEHPFLAYKRWGDRLVIVDNLLQEEDMLFVP
YVPPGRFLETLRGVKDWEKSKVIFAHQEFTGARMGAITSSAEKWPEDAPFIISGHIHDYQ
KVQDNLLYVGTPIQHAFNDNQNKTISLFEDWQETRIDLECRKKRIMHLRVSDLESFVLPE
NISLKLVIEGEREELRLLSSAPLIKELKSQGVKVHFKPLEKKEKFVYNRETSFYSTLQEM
VKDDELQLSWMKKIITDLS
>A11_516
MRVLVIGDPHFKESNPSESEEMSEKICLIALREKPDLIVCLGDVLDRHEKISLFALRRAT
FFLEKLSLIAKTYVLIGNHDRPNNSTYLTDEHPFLAYKHWGQRLVIVDNVLREGELLFVP
YVPPGRFLETLQGVEEWQKSKVIFAHQEFSGARMGAITSSVEKWPEEAPFVISGHIHDYQ
RVQDNLIYVGTPIQHAFNDNQNKTISLFVLGESTFPKETRIDLECKKKKVLHLKVADLET
FVLPENVILKLVIEGEKEELRLLQSAPLIKELKSQGVKVHFKPLDKKEKFVYNRETSFYS
TLQEMVKDDELQVRWMKKILQDIS
>geneDY0_393
MRVLVIGDPHFKENNPSESEEMSEKICLVALKEKPDLIVCLGDVLDRHEKISLFALRRAT
LFLEKLSLIAKTFVLVGNHDRPNNSTYLTDEHPFLAYKHWGERLVIVDNVLQEGEMLFVP
YVPPGRFLETLQGVEDWQKSKVIFAHQEFSGARMGAVTSSVEKWPEEEPFVISGHIHDYQ
RVQDNLLYVGTPIQHAFNDNQNKTISLFTFAEEEWKETRIDLACKKKKVIHIKASEVHNF
ALPEHISLKLVIEGEKEELRLLQSAPLIKELKSKGVKVHFKPLEKKEKFVYNRETSFYST
LQEMVKDDELQLKWMKKILEDIS
>geneDY1_435
MRVLVIGDPHFKENNPSESEEMSEKICLVALKEKPDLIVCLGDVLDRHEKISLFALRRAT
LFLEKLSLIAKTYVLIGNHDRPNNSTYLTDEHPFLAYKHWGERLVIVDNVLQEGEMLFVP
YVPPGRFLETLQGVEDWQKSKVIFAHQEFSGARMGAITSSVEKWPEEAPFVISGHIHDYQ
RVQDNLLYVGTPIQHAFNDNQNKTISLFTFAEEEWKETRIDLACKKKKVIHIKASEVHNF
ALPEHISLKLVIEGEKEELRLLQSAPLIKELKSKGVKVHFKPLEKKEKFVYNRETSFYST
LQEMVKDDELQLKWMKKILEDIA
>AA_500
MRVLVIGDPHFKENNPSESEEMSEKICLIALREKPDLIVCLGDVLDRHEKISLFALRRAT
LFLEKLSLIAKTYVLIGNHDRPNNSTYLTDEHPFLAYKHWGERLVIVDNVLQEGDLLFVP
YVPPGRFLETLKGVEDWQKSRVIFAHQEFSGARMGAITSSVEKWPEEAPFVISGHIHDYQ
RVQDNLIYVGTPIQHAFNDNQNKTISLFTFDEEWKETRIDLECKKKKVLHLKVADLETFV
LPQNVILKLVIEGEKEELRLLQSAPLIKELKSQGVKVHFKPLEKKEKFVYNRETSFYSTL
QEMVKDDELQVRWMKKILEDIS
>AB_505
MRVLVIGDPHFKENNPSESEEMSEKICLIALKEKPDLIVCLGDVLDRHEKISLFALRRAT
LFLEKLSLIAKTYVLIGNHDRPNNSTYLTDEHPFLAYKHWGQRLVIVDNVLQEGELLFVP
YVPPGRFLETLQGVKEWQKSRVIFAHQEFSGARMGAITSSVEKWPEEAPFVISGHIHDYQ
RVQDNLIYVGTPIQHAFNDNQNKTISLFALGEDVFPKETRIDLECKKKKVLHLKVADLET
FVLPQNVILKLVIEGEKEELRLLQSAPLIKELKNQGVKVHFKPLEKKEKFVYNRETSFYS
TLQEMVKDDELQVKWMKKILEDIS
>ck_417
MRVLVIGDPHFKENNPSESEEMSEKICLVALKEKPDLIVCLGDVLDRHEKISLFALRRAT
LFLEKLSLIAKTYVLIGNHDRPNNSTYLTDEHPFLAYKHWGERLVIVDNVLQEGEMLFVP
YVPPGRFLETLQGVEDWQKSKVIFAHQEFSGARMGAITSSVEKWPEEAPFVISGHIHDYQ
RVQDNLLYVGTPIQHAFNDNQNKTISLFTFAEEEWKETRIDLACKKKKVIHIKASEVHNF
ALPEHISLKLVIEGEKEELRLLQSAPLIKELKSKGVKVHFKPLEKKEKFVYNRETSFYST
LQEMVKDDELQVKWMKKILEDIS
>lausan_508
MRVLVIGDPHFKENNPSESEEMSEKICLIALKEKPDLIVCLGDVLDRHEKISLFALRRAT
LFLEKLSLIAKTYVLIGNHDRPNNSTYLTDEHPFLAYKHWGERLVIVDNVLQEGDLLFVP
YVPPGRFLETLKGVEDWQKSRVIFAHQEFSGARMGAITSSVEKWPEEAPFVISGHIHDYQ
RVQDNLIYVGTPIQHAFNDNQNKTISLFTFDEEWKETRIDLECKKKKVLHLKVADLETFV
LPQNVILKLVIEGEKEELRLLQSAPLIKELKSQGVKVHFKPLEKKEKFVYNRETSFYSTL
QEMVKDDELQVKWMKKILEDIS
>zaza_501
MRVLVIGDPHFKENNPSESEEMSEKICLIALKEKPDLIVCLGDVLDRHEKISLFALRRAT
FFLEKLSLIAKTYVLIGNHDRPNNSTYLTDEHPFLAYKHWGQRLVIVDNVLQEGELLFVP
YVPPGRFLETLQGVEEWQKSRVIFAHQEFSGARMGAITSSVEKWPEEAPFVISGHIHDYQ
RVQNNLIYVGTPIQHAFNDNQNKTISLFALGEDVFPKETRIDLECKKKKVLHLKVADLET
FVLPQNVILKLVIEGEKEELRLLQSASLIKELKNQGVKVHFKPLEKKEKFVYNRETSFYS
TLQEMVKDDELQVKWMKKILEDIS
>LCDPAC01_55
MYASGDDVLVIGDLHYKPKTVHTMDRFNKEVLGHVKENKISLVVCLGDTLDTFERINMAC
LNQAVRFFVKLSKYSEVVVLIGNHDRMNNNDYMTDRHPFIGLQSAGIKVIEKSWWDKKRN
LIYVPYVPPGMFKKALCNTGWIEGKPPQPKIIFGHQEFKGADYGVIKSSNGDVWTENLPI
VVSGHIHKFQVLTGVIYPGAPIQHNYGESSDRALMYIEHPDKPLAYKRIKMFSVPEKRVL
QIEAENMLLLSERKLMKMCDCKNGTILFKLVINAYPSELKALRKSRIYTCAQKICDKIEI
KTKKTAYHNIDATKLHDKKLGIGLFVEKVKELLEEDTEAILLFEKMFTY
>LCPAC001_79
MKRLKIQSNIFKIRMTRILTIGDPHFKENNLDEMSLFIQKITTLAIEQKPDLIVVLGDVL
DTHEKINIYALTESDKLHRQLLKIAQVVIIVGNHDRVDNQDFLSEYHAFNSYKETKNVLI
VDSVKELTINGNRFLFVPYVYPGRFEEALNTINDPLKCTAIFAHQEFYGAQMGAIKSEIG
DKWDQKFPLIISGHIHDYQRIQNNIIYTGTPVQHTFGNEKKKTVSIYTFDSSNSGELKWK
EERFSLGLPKKRKITIESNEIIDWICPSNTKVKLVIMGTLEEIKSVKKLKKINKLKSDGI
LIKYIIKHINQEPIVFSSIKKTYLKKLSETMTTKIQQKIYCKIFKMDIGMFNPKTRLVIG
K
>LCPAC102_107
MYLYIFSIFIYIIFFNKKNDNKLYCISYIKNKMDTVDLVNDNKFNENLINNMDHLQINDR
LTCLTIGDPHFKTKNKKETDEMIEKSIELAKTLNPDFIVILGDVLDTHEKIHVVPLTQAI
NWIERMSKISTTYVLIGNHDRPNNSDFLSGYHPFNGLKDSNNIIIVDTAIEIEIKEYKFL
FVPYVPCGRFIEAISTIIDIDDINSYSTIFAHQEFFGAKMGAIISTHGDKWPLTYPFIIS
GHIHDYCRPQENIVYTGTPLQHAFGDSTHKTVSYYSFNNIDNINMENIYVTKQEELIKNI
FEYRIDLNLPKKRIYRLNPEEVLMWEPPDNSLIKVIIRGTNAQIKATNKLDIIKIWEKKG
IKIDYKTIDDHIGISNIDNLDIISNDQVSDKRFIYKLYERVNTDPGMKIWYERLFSFNTT
>LCPAC104_8
MSAINILTIGDPHFKVKNIQEIDELITELIKVLEDISPDLIVILGDVLDQHEKIHVEPLS
KVTEMFSKLEKIAPIYSLVGNHDRRNNSDFLTEMHPFTAIKHWNDNITIVDKVIKSNIKG
HNFVFVPYVSPGRFMEALNTIEDPLDNVTAIFAHQEFFKAKMGAVTSNVGDKWDLTNPLV
ISGHIHDYDILQKNIIYVGTPIQHAFGDRDDKTISLFKWKSKYDFKEQRISLNLKRKFLY
NINYDDFLKWKIPNKKGIFKLVISGTTTEIQTIIKLPKTSQLERDKVIIKYKTINNYNPD
KNIPKMDKISFLESLYSEITINTLEMTWFKKLFGDKEN
>LCPAC201_194
MNLTQDSSPKTPLRIFTIGDPHFKESNPGQTQSMTKRIIEIARDKQPDLIICLGDVLDRH
AKLHTDPLCEAIYFFRKLADIAHLCIIIGNHDRRTNTDYLTDRHPFTAVKYWDGVTVVDQ
TKVLHLNGHLITLVPYVWPGRFIEAMDDFFLEEDSESFLASIFGSKFTTKAKDESERYSS
AKKIAQKILSSPHLARLLMNKSESISKIKDKSKRSALLVRIILDSWSSPTNTKQQSVPEG
DSPTTDAMLKKQDTDLFSLLALRSKFISETIDAPQYNLLETKILPVILSSLKPPSTETEE
NQNSGTADDPEETEEIEEIVRDYSNRWWWKSSIIFAHQEFKGAKMGAIVSEMGDEWPING
PLIISGHIHDYQKVQENVWYTGTPIQHGFGDTAGKTISFMSWSNPDQGWEEERIDLGLIK
RKTVRMGILDLIIWTPPEGFLLKVIISGTPGELKTLPALSKIHYLRRSGIVVTIKTLPDK
PLSITNSTGIQYTSVGYLIALWKEVSQNERMKLWYQNIFGGSAHLDRFVSLMPSDNDNLS
DETLPIEIGQILNYLLSDSIPLETSGSSSKFFESTPSRSDGSLMSPNLVINSNSPTQTKR
IISEGNIKCIPGNHNQPGIFLLVSDSIQS
>LCPAC202_354
MNSTQDSPSKTPLRIFTIGDPHFKESNPGQTQSMTKRIVEIAKERKPDLIICLGDVLDRH
AKLHTDPLCEAIKFFRQLSEIAHLCILIGNHDRRSNTDYLTDRHPFTAVKYWDGVTVVDQ
TKFLYLNGHLITLVPYVFPGRFIEAMDDFFLQEDSESLLAAILGSEFTSKAKGESEFYSS
AKKIARKILSSPHLSRLLISKSKILSKIEDKAKRDILLTRIIVESWFYPTDLLSLLALRS
KFITETMDELQQNLLKSEILPVILSSFIFRTAEKQDGNQKSDTMDDPGETEEMEETIPDC
SGRWWWKSSIIFAHQEFRGAKMGAIISEVGDLWPLNGPLVISGHIHDHQKVQENVWYTGT
PIQHGFGDTSGKTISLMSWSNADNGWEEERIDLGLIKRKTFRMGALDLIAWTPPKGFLLK
VVISGTPGELRTLKALYKIHTLRKNGIVVTIKTLADKPLLITSSSGVKYSSVSYLIALWK
EVSRDDRMKLWFKNIFGGSAHLDKLVTLMTSEEENLSRNDFPVEVGQILDYLLSDTIPKT
SSDDLSVKTLEKKKPVQLLVINRSPPKLKHPVPIRNTNHPVLIRNTNQPGITLMVSNSS
>LCPAC304_620
MMETVQVLCIGDPHFKVKNQKETDKMEESLLYLLEERTPDFIVVLGDVLHRHETIKESPL
SRATRMLKMLEEHAPVYLPIGNHDRPNNSVFLTDEHPFNAMKYWNNTFVADIPLQMTIKG
HRFTLVPYVFPGRFEEALCYESVEGWQKSTCIFAHQEFRGAKMGAIISEDGDVWGLDLPL
VISGHIHNYDRLQSNIIYTGTPIQHAFGDRADKTVSWFTFDTNGEFVEERIDLGVPKKVS
ITCPYDDIEDIVLPENAEIKVIIVGNTSQIKTAEKRTLIKEWIKKGVKVAYRDISTIDLE
KREPEIVLRYEELMVHTLQALEEKERDPLMKLFKTICGEITE
>LCPAC403_40
MEIFTLKNHADEPFTFLTLGDPHFKVNNVAQSKEMTTAFIKLAKELNPDFIINMGDTLHN
HEKIHVTVLCNANDFLRELSKIAPLFVLIGNHDRANNTVFMNDVHPFNGLKGQNNITIVD
EPKLWNYKGLMLGFIPYVSPGRFNEAVGNSHFDIIFAHQEFKGSMLNTNIKSKNGDIFHR
SIVISGHIHSRHRLKNIYYVGTPMQQSFGEMGEKTVSLFTVCGNKLAEKRYDLGLTRRFN
VTIDVKEAETYERLNDGIYKIIIRDIKSKLDTFRYHQNRAILMRGGLVSFVIIREKIEIK
IIHGNFTDNLREQANKAERKLLEEILRS
>LCPAC406_20
MEVFILKTHSDEPFTFLTLGDPHFKVNNVVQSKEMTTAFIKLAKKLKPDFIINMGDTLHN
HEKINVTILCNANDFLRELSKIAPLFVLIGNHDRSNNTVFMNDVHPFNGLKGQDNITIVD
KTNIWIYKGLTLGFIPYVSPGRFKEAVGDIRYDIIFAHQEFKGSMLNTKIKSKNGDIFND
SIVISGHIHGRHRLKNIYYVGSPMQQSFGEMGEKTVSLFSVYGNKLTEKRYDLGLTRRFN
VTMDVKEAETYERLNDGVYKIIIKDTKSRLDTFKYHPNRAILTKGGLVLYMIVREKIEVK
IIHGSFTDNLREKADKDERELLEEILNS
>Orpheo_GVMAG_287
MSDSKQTLKILTCGDPHFKVNNAIETEEMTKKFISLASSLKPDKIIILGDILDRHETLHV
SPLDRAISFLSECCEIAPTVILIGNHDRPSNSIFCTSEHPFNALKKWKNMIVVDVPKVEI
IKNHKMVYVPYVPPGRFQESLDLLDNNDETKDQSEDKSETVSPTVIFAHQEFKGAKMGAI
ISEEGDSWSLQNPLVVSGHIHDFDHLQNNIIYTGTPIQHGFGDTSKKSVSYFIFDSLSNF
QHQRIPLNCAERKTINILGTDLSILNNERPSPFLRIVVSGTKEQIKFVSSSSIISLFLSK
GTKVVYREKREKITSNTKANISFLDRLFPLLDSDDLRYLATQIFSN
>orphe_968
MSNTPTINSISLSNNHDNSIKDITSHPKELPEVDNIPKEQDISNLNVDQDISNINKDLSN
LNIGQDTSNTNKDLPILNIGQDTSDINKDLPILNIGQDTSDINKGQDTSGVDREQRKKYI
EGEVVKILCIGDPHIMEDYLADYNKMVDEIYKVIDERKPDLIVIMGDVLDKHDKLHVDAL
ICAENFIKECGRKTKTMLLIGNHDRPNNSVFLGNRHPFGQFRGNKDILLCEEVEKLDMKG
CKFLGVPYVSPGRLMEAINSKVTEEEILDMNIIFGHQEVKDCVYGNRKSKNGDSWPEHYP
LMINGHIHIYQKVGNNILYVGTPKQQNFGETEDKSISMIYIRDNKIGIEKMLGEKEGILM
EKHGLVYSEERIRLDVPEKKTYYTNVHEFTKLLEDPYRFGLINYNERFVVHGSIEEIKTM
NVAYSIQMKELNKRNIKVHTVPNKQQLPKREIFNPNAKFQERIKERLQQYPDLLDLFSEI
SI
>pmamoth_161
MELKQKDKFRILVIGDPHFKVSNVRETEEMSEKILSTAFSISPDLIVCLGDVLDRHDQIS
VFPFKRAVEFLSKLTSITEVVVLIGNHDRPNNSTYLTDEHPFLACKQWKNLTIVDSVISK
EYVGRKFLFVPYVPSGRFAETLEIDPEWKNSTCIFAHQEFTGAKMGPVISSVENWRLDFP
LIVSGHIHDFQEVAPNLLYVGTPIQHGFADSIDKTISLFTWDFSNSSPNYSHERIDLGCQ
KKKVIHVSPNQIDSFHPAQNTVTKLVIEGTASELKALIKSSKVSTLREAGVEVRFKTLNE
TPSFRYSKRNYQETLRNLIGEDSRQLKWYTQISSS
>pmassi_202
MESKQKDEFRILVIGDPHFKVSNVRETEEMSEKILSTAFSISPDLIVCLGDVLDRHDQIS
VFPFKRALEFLSKLTSIAEVVVLIGNHDRPNNSTYLTDEHPFLACKQWKNLTIVDSVISK
EYLGKKFLFVPYVPSGRFAETLEIDSEWKESICIFAHQEFTGAKMGPVISSVENWRLDAP
LVISGHIHDFQEVAPNLLYVGTPIQHGFADSIDKTISLFTWNFSNLSPTYSHQRIDLGCK
KKKVVHVSPDQIDNFHPTQNTLTKLVIEGTASELKALIKSSKVTTLREAGVEIRFKTRNE
APSFRYSKRDYRETLRTLIGEDSRQLKWYTQISSS
>psiber_161
MESKQKDKFRILVIGDPHFKVSNVRETEEMSEKILSTAFSISPDLIVCLGDVLDRHDQIS
VFPFKRAVEFLSKLASIAEVVVLIGNHDRPNNSTYLTDEHPFLACKQWKNLTIVDSVISK
EYLGRKFLFVPYVPSGRFAETLEIDPEWKNSTCIFAHQEFTGAKMGPVISSVENWRLDFP
LIVSGHIHDFQEVAPNLLYVGTPIQHGFADSIDKTISLFTWDFSNPSPNYSHERIDLGCQ
KKKVIHVSPNQIDSFHPAQNTVTKLVIEGTASELKALIKSSKVSTLREAGVEVRFKTLNE
TPSFRYSKRNYQETLRNLIGEDSRQLKWYTQISSS
