# Supplementary material for: Past and present giant viruses diversity explored through permafrost metagenomics
Source: Nat Commun. 2022 Oct 7;13:5853. doi: 10.1038/s41467-022-33633-x (PMC9546926; doi:10.1038/s41467-022-33633-x)
Supplement: Supplementary file 8 — Supplementary Data 5 [file 41467_2022_33633_MOESM8_ESM.gz › Data_files/Viral_specific_hmms/Pithos_andMetaG_specific_OGs/OG0000131.fa]

>brc_81
MQDINNILPEEVLCIIFDYVSCYMSVTGSVCREWQRISCEFEKKPFLLLAYIYKDEVPWL
KKQWSLPEKVGKLSSSTREKMVDSVMQEANPNTLVWLVEGLCDKRELFNKAAQKKNYRVL
NWMKAGGLIDSEEYLDDLIETFRPFPLAKFYMGQACCTKEEKELLFWYVSSKLPLNKKKV
LACFNQYAVFELYNRPHWKLSLDGCYPKIV
>A11_554
MEGVNTITLESSFNLLPEEVLCMIFSYVSCYTYVAGSVCRKWQRLCSEFRSKPFLLLAYV
YKDNLAWFKKEYSLPENIKDLYIRERFSCSSMENIIDSIIEEGNPDTLTWMLENRDMHLI
EGNSPIYSTRRILFNKAMEKKNYKVLNWMKEQGMIDSDEYFDDLMRTISVVSTYSVYICA
MLYMSHGDKQMLSWYLSSKLPCDECILRVIFKNKEKERKFLAQG
>A11_555
MEGVKLLPEQKLESSLNLLPEQKLESSLNLLPEQKLESSLNLLPEQKLESSLNLLPEEVL
CMIFSYLSAYMFVARGVCRKWRRIYSDFPGKTLLLLLAYIYKDEATALKEEYKLPGTIGG
LYKRMGFSYLGVEKLIEAIIAEGNPQTLTWMLKNRELHCTKRILFSKAVRSKNYKVLNWM
KDRGMINSGKYFRDLLQAYSPMASLEFCVRNYAKFGDKQMLSWYLSSSLPRDPSDIS
>A11_556
MEGITLEDLPEEILHNIFGYVSCYKHVAGGVCRKWHRIFSEFPDKKLLLLAYAYKDNFTW
LKEQWSLPDNIGGLYKKMGFSSSGMDKVVESIIEEGNPDTVAWMFENKDISCDQRTIFIK
AVEKKSYRVLNWMKDKGLIDSEEYLSDLIQALQPGIRCKFYMGAVCGTKENKEMLSWYVY
SKLPCNKEEVLMCFSEKSTYCLYTDPHWTLKPA
>AA_529
MEGVNTITLEDLSEKVPEQKLESSLNLLPEEILCIIFSYVSCYTYVTGSVCRKWQRLCSE
FRSKPFLLLAYVYKDDLDWFKKEYSLPENIKDLYIRERFSYSSMENIIDSIIEEGSPDTL
TWMLENRDMHLIEGNSPIYSTRRILFNKAMEKKNYKVLNWMKEQGMIDSDEYFDDLMRTI
SVVSTYSVYICAMLYMSHGDKQMLSWYLSSKLPCDECILRVIFKNKEKERKFLT
>AA_530
MEGVKLLPEQKLESLLNLLPEEILCIIFSYLSAYMFVARGVCRKWHRIYSDFPDKTLLLL
LAYIYKDNAIALKEEYKLPGKIGGLYKRKGFSYLGVEKLIQAIIAEGNPQTLTWMLKNGE
LHCSKRILFSKAVKSKNYKVLNWMKDQGMINSGKYFRDLLQAYSPMASLEFCVRNYAKFG
DKQMLSWYLCSSLPRDPSDVDSLD
>AA_531
MEGITLEDFPEEILHNIFGYVSCYKHVAGGVCKQWHRIFSEFPDNKLLLLAYAYKDDFTW
LKEQWSLPDNIGGLYKKMGFSSSGMDKVVESIIEEGNPDTVAWMFENKDISCDQRTIFIK
AAEKKNYRVLNWLKDRGLIDSEEYLSDLIQTLQPGIRCKFYVGAVCTRENKEILSWYVHS
KLPCTKEEVLMCFSRNSTYNPYSYPHWTLKPA
>AB_536
MEGVNTITLEDLLLPEQKLESSLNLLPEEVLCIIFSYLSAYMFVARGVCRKWHRIYSDFP
DKTLLLLLAYIYKDNAIALKEEYELPGKIGGLYKRKGFSYLGVEKLIQAIIAEGNPQTLT
WMLKNGELHCSKRILFSKAVKSKNYKVLNWMKDQGMINSGKYFRDLLQAYSPMASLEFCV
RNYAKFGDKQMLSWYLCSSLPRDPSDVDSLD
>AB_537
MEGITLEHLPEEVLHNIFGYVSCYKHVAGGVCKQWHRIFSEFPDNKLLLLAYAYKDDFTW
LKEQWSLPDNIGGLYKKMGFSSSGMDKVVESIIEEGNLDTVAWMFENKDISCDQRTIFIK
AAEKKNYRVLNWLKDRGLIDSEEYLSDLIQTLQPGIRCKFYKGAVCTRENKEILSWYVHS
KLPCTKEEVLMCFSRNSTYNLYSYPHWTLKPA
>lausan_539
MEGVNTITLEDLPEQVPEQKLESSLNLLPEEILCIIFSYVSCYTYVTGSVCRK
>lausan_540
MENIIDSIIEEGSPDTLTWMLENRDMHLIESNSPIYSTRRILFNKAMEKKNYKVLNWTKE
QGMIDSDEYFDDLLRTISIVSTYSVYICAMLYMSHGDKQMLSWYLSSKLPCDECILRVIF
KNKEKERKFLT
>lausan_541
MEGVKLLPEQKLESSLNLLPEEVLCIIFSYVSVYMFVARGVCRKWRRIYSDFPGKTLLLL
AYIYKDEATALKEEYKLPEKIGGLYKKMGFSYLGVEKLIEAIIAEGNPQTLTWMLKNREL
HCSKRILFSKAVRSKNYKVLNWMKDRGMINSGKYFRDLLQAYSPMASLEFCVRNYAKFGD
KQMLSWYLSSSLPRDPSDIS
>lausan_542
MEGITLEDFPEEVLHNIFGYVSCYKHVAGGVCKQWHRIFSEFPDKKLLLLAYAYKDNFTW
LKEKWSLPDNIGGLYKKMGFSSSGMDKVVESIIEEGNPDTVAWMFENKDISCDQRTIFIK
AVEKKSYRVLNWMKDKGLIDSEEYLSDLIQALQPGIRCKFYMGAVCDTKENKEMLSWYVY
SKLPCNKEEVLMCFSKKSTYCLYTDPHWTLKPA
>zaza_530
MEGVNTITLEDLLLPEQKLESSLNLLPEEILCIIFSYVSCYTYVTGSVCRKWQRLCSEFR
SKPFLLLAYVYKDDLDWFKKEYSLPENIKDLYIRERFSYSSMENIIDSIIEEGSPDTLTW
MLENRDMHLIEGNSPIYSTRRILFNKAMEKKNYKVLNWMKEQGMIDSDEYFDDLMRTISV
VSTYSVYICAMLYMSHGDKQMLSWYLSSKLPCDECILRVIFKNKEKERKFLT
>zaza_531
MEGVKLLPEQKLESSLNLLPEEVLCIIFSYLSAYMFVARGVCRKWHRIYSDFPDKTLLLL
LAYIYKDNAIALKEEYELPGKIGGLYKRKGFSYLGVEKLIQAIIAEGNPQTLTWMLKNRE
LHCNKRILFSKAVRSKNYKVLNWMKDRGMINSGKYFRDLLQAYSPMASLEFCVRNYAKFG
DKQMLSWYLSSSLPRDPSDVDSLD
>zaza_532
MEGITLEHLPEEILHNIFGYVSCYKHVAGGVCKQWHRIFSEFPDNKLLLLAYAYKDDFTW
LKEQWSLPDNIGGLYKKMGFSSSGMDKVVESIIEEGNPDTVAWMFENKDISCDQRTIFIK
AAEKKNYRVLNWLKDRGLIDSEEYLSDLIQTLQPGIRCKFYVGAVCTRENKEILSWYVHS
KLPCTKEEVLMCFSRNSTYNPYSYPHWTLKPA
