# Supplementary material for: Past and present giant viruses diversity explored through permafrost metagenomics
Source: Nat Commun. 2022 Oct 7;13:5853. doi: 10.1038/s41467-022-33633-x (PMC9546926; doi:10.1038/s41467-022-33633-x)
Supplement: Supplementary file 8 — Supplementary Data 5 [file 41467_2022_33633_MOESM8_ESM.gz › Data_files/Viral_specific_hmms/Pithos_andMetaG_specific_OGs/OG0000424.fa]

>LCPAC101_353
MSTEEFPDVPVDVDTMEVDKSEVKKSYTKKPLTPLELVELGDDLILVKGTLSIKYKKQMY
SLIDQGRRGKYNRDFGGWVYSSDNREEVENFIRGANEGDIAPDFYKEKTDRNNKSGKTDN
IGVVAMPKYGNPRKQMLTYHIFRPSVGMTVTIKVDGNINTYQVINTNNKRGMVDEVIILW
PDNETKSKLLVCSGRWQVVGMINRHSIRFK
>LCPAC201_6
MNSSPPQHAPSPPQHAPYPPQHSSSPTLPPIPSITGVLPVAPPIQLTIHAPQISNSIPMP
QISAPTAMNGIQAPPSLNAQYHSQTPQYQTQTPQYQTQTPQYQTQTPQYQTQTPQYQTQT
PQYQTQTPQYQTQTPQYQTQTPQYQTQTPQYRAPAPIPGMASTPQMRQLAVQNQKLRIEP
YMDKSFIVRGDTKTYYTQLKMMRGTWTNKPKDGGESGWYFGNYNRQNVEEYVNSVNAGTA
KPPPTYPVQTVRWTTFKPKDGMKLKITIPEGVTDYIVSSVENEGWMVVKATIFCPRNPES
IHQIVIISGKWQIRSYIPVHTIEPVSQD
>LCPAC202_102
MNSSPPTYAPSPTSDDLPPIPSISGIKPHLHFTIPAPAVPTLTTMPQASTPAIQHQVTAT
VQATQYRVPAQISQYSAPVQTPQYSAPAQNRTTTFKLPLATQVPGTISAPQARLQNQKMR
LEPYTEKSFIVRGDTRPYKTQLKMMKGRWVHKPRDGREPGWTFGNFVRPEVEKYVQSVNN
GTAAPPPIYEVQTVSWTMFKPEEGMKLKIAIPGAITDYTVASIEKEGWYVIKATIFCPQQ
PSSVHEIVIINGKWQILGQQNLEHTIEPAS
>LCPAC202_300
MNKSVLIVPPGVKTPSIQYPIQPQLINRTLDPLSFSIDRYNTGQSQTLATRPLQPLVRTV
QPQVLQPQVLQPLGQIAQPQVLQPQVLQPLGQIAQPQVLQPLGQTLQPQLLQPVQSQSQP
QAIPIPGMISAPQIGLQNQKLRIEYYTPKSFIVRGNTMPHKNSFKMMKGRWINKPRDGGD
PGWMFGNYNRPVVEAYVQSVNSGTTQSQALQSLARTVQPQVLQPLGQTVQPQVSQSFTPI
SQTQVLQPLGQTVQPQVSQSLSSISQPQVLQPLGQTVQSQTLQRLSQAQQMPVVRPQTLQ
LLSQAQQVPTLKRSTIDPTTGLVGYGNTHLSKNIGTSSQLLPLGGPTTSYQGLSSDQKLD
MILVKLDKLLGVRQI
>LCPAC302_152
MATETDNNIKGELSMAKYSDKSYVVFGESTKAYRVHLKSLGGKFNGRLKEKPEFPGGPAW
IFFSETEKSKVIDFVESVNKGKITTGIPDQGEQPTLPTVIAPGQNKQFQTVRWKVFKPEM
DMSVTIKAGGAESIGEVIQIESHRNVIDTVYVDINKSTSKLVICNGRWQVLGYMVDHSVF
FNKKDMSPENEELLDI
>LCPAC304_51
MKTILILKCDLKMSTLAEYDLLVSDYSEKSVKVEGKATKDFLPEWKKLHGRFNNHLKGGP
GWIFSVKQKEGLLTVIDQIRAGEIEPSDPLKSSTLSLIDKVSSNIRDLSPTDRLEAIDYI
RATFHFM
>orphe_387
MEIKPYTEKAFVLVGEATKNYTTKLGKDGMHGKYGNKWTNKETGETFSGWMFSNKRRQEV
EAFLQSPETYQPPPPKPAGRGRGKVIEDQQPTQYFTQPMQSFAQPMQAFNLQQPLTQTGL
QRLMYDIKVPNVGDVVHMVVGNSMSQLNVKHVLSSKNNGLHDTLYLQGSDEQLMLAKVVN
GEWQILTNVSEHKLLF
>orphe_388
MEIIPYTEKSFILVGSDTKNYIEKLKEMGGTYGRYWKNRVTGENFSGWMFNINKMPEIEE
FLRTPDTYQPVSPRSSGQGRSRQQPTSYFGQQTIQQPGLQRVIYDIKVPNVGNIVNVVIG
SSITPLRVGTVLSSKNDGLLDTLYLQADDNSINVAKIVNGEWQIISNLTEHKVLF
>orphe_1031
MQQNVYPIDAIVYEIRSDGSALSIAVYGEGTKLYKDYLTRQGATYKNNLTINDKRSSGWI
FTLPPGQQGATRLQEVISIALGMKNGITPASNPEQSRYMKVSENDDTITVPVPTTPRFQE
PTIPPQLQSFTSTQFASLGTGSIIYVNVPIVNKGDKVLITLTQNGSSFTTNVLDVGRSGK
TASTDVNDILLLENIQGGQPYTAKLINGEFQILGVPEVHTITKS
