# Supplementary material for: Past and present giant viruses diversity explored through permafrost metagenomics
Source: Nat Commun. 2022 Oct 7;13:5853. doi: 10.1038/s41467-022-33633-x (PMC9546926; doi:10.1038/s41467-022-33633-x)
Supplement: Supplementary file 8 — Supplementary Data 5 [file 41467_2022_33633_MOESM8_ESM.gz › Data_files/Viral_specific_hmms/Pithos_andMetaG_specific_OGs/OG0000295.fa]

>brc_29
MELMLLFFLSSEEETNAIIMGLSDDEYEFSLLMDQVFVDCFTFAEVYAVFYYEYPQYLYG
SGTSTLKRNWDLYQKSLQPEVTSFRNPWA
>A11_30
MGLSEFEYEFIQLMDEIFPNCSSFEEVYNTFLYQYPQYLFGTGVRVLKQNWFLYQKSIRP
VIQPFYNPWA
>geneDY0_32
MGLSEFEYEFKQLMDEIFPSCLFFEEVYDVFLHQYPQYLFGRGFGALKQNWFLYQRSLRP
EIPRLYNPWA
>geneDY1_34
MGLSEFEYEFKQLMDEIFPSCLFFEEVYDVFLHQYPQYLFGRGFGALKQNWFLYQRSLRP
EIPRLYNPWA
>AA_29
MGLSEFEYEFSQLMDEIFPNCSSFEEVYNTFLYQYPQYLFGTGARVLKQNWLLYQKSIRP
VIQPFYNPWA
>AB_28
MGLSEFEYEFSQLMDEIFPNCSSFEEVYNTFLYQYPQYLFGTGARVLKQNWLLYQKSIRP
VIQPFYNPWA
>ck_34
MGLSEFEHEFKQLMDEIFPSCLFFEEVYDVFLHQYPQYLFGRGFGALKQNWFLYQRSLRP
EIPRLYNPWA
>lausan_25
MGLSEFEYEFSQLMDEIFPNCSSFEEVYNTFLYQYPQYLFGTGARVLKQNWLLYQKSIRP
VIQPFYNPWA
>zaza_26
MGLSEFEYEFSQLMDEIFPNCSSFEEVYNTFLYQYPQYLFGTGARVLKQNWLLYQKSIRP
VIQPFYNPWA
