# Supplementary material for: Past and present giant viruses diversity explored through permafrost metagenomics
Source: Nat Commun. 2022 Oct 7;13:5853. doi: 10.1038/s41467-022-33633-x (PMC9546926; doi:10.1038/s41467-022-33633-x)
Supplement: Supplementary file 8 — Supplementary Data 5 [file 41467_2022_33633_MOESM8_ESM.gz › Data_files/Viral_specific_hmms/Pithos_andMetaG_specific_OGs/OG0000315.fa]

>brc_117
MSTVSYSRLQTQPQTGFGQPQGGFRPRPEPCPVIATLGRGYPLYACTSTRGCELLNPRRE
SVQIRGCFNTYPRPIPFPGATTPGGNDSTITLI
>A11_437
MSNLSFSRPPRPPVESAFRPRPPFPQPCPVIATLGQGYPLYACTPNRGCDLLNPGRERVQ
IRGCFNTARPFPQPYPQPNPGSNQNGSISII
>geneDY0_341
MSSLSFSRPRPNPEPCPVIATLGQGYPLYACTPTRGCNLLNPGRERVQIRGCFNNPRPTP
YPQPFPGSGVEQNGSIILN
>geneDY1_390
MSSLSFSRPRPNPEPCPVIATLGQGYPLYACTPTRGCNLLNPGRERVQIRGCFNNPRPTP
YPQPFPGSGVEQNGSIILN
>AA_429
MSNLSFSRPPRPPVESAFRPRPPFPQPCPVIATLGQGYPLYACTPNRGCDLLNPGRERVQ
IRGCFNTPRPFPQPYGQANPGSNQNGSISII
>AB_429
MSNLSFSRPPRPPVESAFRPRPQPCPVIATLGQGYPLYACTPNRGCDLLNPGRERVQIRG
CFNTPRPFPQPYPQPNPGSNQNGSISII
>ck_370
MSSLSFSRPRPNPEPCPVIATLGQGYPLYACTPTRGCNLLNPGRERVQIRGCFNNPRPTP
YPQPFPGSGVEQNGSIILN
>lausan_424
MSNLSFSRPPRPPVESAFRPRPQPCPVIATLGQGYPLYACTPNRGCDLLNPGRERVQIRG
CFNTPRPFPQPYGQANPGSNQNGSISII
>zaza_425
MSNLSFSRPPRPRPPFPQPCPVIATLGQGYPLYACTPNRGCDLLNPGRERVQIRGCFNTP
RPFPQPYGQANPGSNQNGSISII
