# Supplementary material for: Past and present giant viruses diversity explored through permafrost metagenomics
Source: Nat Commun. 2022 Oct 7;13:5853. doi: 10.1038/s41467-022-33633-x (PMC9546926; doi:10.1038/s41467-022-33633-x)
Supplement: Supplementary file 8 — Supplementary Data 5 [file 41467_2022_33633_MOESM8_ESM.gz › Data_files/Viral_specific_hmms/Pithos_andMetaG_specific_OGs/OG0000447.fa]

>A11_576
MGNCCSGDQKRFLVRCACGRKARYRCKVSSKYFSSLDNLYNEYAYLEDFWKGYVSDKHRR
ENRFVACKYCIGDYQDVFTYYPQGWKERNYGSCNYEHAHL
>geneDY0_472
MGNCCFSSGKDLLVRCNCGRKARYRCKVSSKYFYALDDLYNEHAYLEDFWRVYINDKHRR
ENRFVACKYCIGDNQDVFTYHPQGWKERNYDSCSYEHASL
>geneDY1_481
MGNCCFSSGKDLLVRCNCGRKARYRCKVSSKYFYALDDLYNEHAYLEDFWRVYINDKHRR
ENRFVACKYCIGDNQDVFTYHPQGWKERNYDSCSYEHASL
>AA_550
MGNCCSGDQKRFLVRCACGRKARYRCKVSARYFSSLDNLYNEYAYLEDFWKGYVSDKHRR
ENRFVACKYCIGDYQDVFTYHAQGWKERNYGSCTYEHAHL
>AB_556
MGNCCSGDRKRFLVRCACGRKARYRCKVSARYFSSLDNLYNEYAYLEDFWKGYVSDKHRR
ENRFVACKYCIGDYQDVFTYHAQGWKERNYGSCTYEHAHL
>ck_456
MGNCCFSSGKDLLVRCNCGRKARYRCKVSSKYFYALDDLYNEHAYLEDFWRVYINDKHRR
ENRFVACKYCIGDNQDVFTYHPQGWKERNYDSCSYEHASL
>lausan_561
MGNCCSGDQKRFLVRCACGRKARYRCKVSSKYFSSLDNLYNEYAYLEDFWKGYVSDKHRR
ENRFVACKYCIGDYQDVFTYHPKGWKERNYGSCNYEHAHL
>zaza_551
MGNCCSGDQKRFLVRCACGRKARYRCKVSARYFSSLDNLYNEHAYLEDFWKGYVSDKHRR
ENRFVACKYCIGDYQDVFTYHAQGWKERNYGSCTYEHAHL
