# Supplementary material for: Past and present giant viruses diversity explored through permafrost metagenomics
Source: Nat Commun. 2022 Oct 7;13:5853. doi: 10.1038/s41467-022-33633-x (PMC9546926; doi:10.1038/s41467-022-33633-x)
Supplement: Supplementary file 8 — Supplementary Data 5 [file 41467_2022_33633_MOESM8_ESM.gz › Data_files/Viral_specific_hmms/Pithos_andMetaG_specific_OGs/OG0000215.fa]

>brc_369
MYRELYIEEQEWIYISSREEEKIVDIVEEKRKQEKREISSLTRTGVLAQKRSIRSRVSVL
SLQKRVLSSRLDTCLRSRCITDALTTCLARWKNDVSFLLAREHVLSCIRREEKQLPLLSW
NDLSTEMASFALSASSPAQSNGLDKNLLTDMLWSVQMCLCKNVSLSMERSLILPELQILE
DCILLLTEPLLFFWNKASANVANKTLINLPELWRREEEERKKNILIDASYLEGDTRTFLQ
EGKFVKGSLLEKKILEERKDFLEKTLKFKTL
>A11_174
MYRELYIESQEWIYISSREEEKIIGIAEEKRKQEKREISSLTRTGFLAQKRAIKSRISAL
ALSERVQTSRLDGSLRSRCIRDALSICLPAWKRDVSFLLAREHVLSCIRGERKPLPVLRW
NELKSEKNLFCEMSSFAFSASNPAEKNGLDRNILSDMVWSVQMCLCKNLSLCMERALILP
ELEIIEACIFSLLEPLLFFWDRTSTNVSNKTINNLPDVWRREEEERKKNTLIDASYTGQA
NDSIKLLLEEGKIPRGYLVDINVLEERKAFLEKSLKFKT
>geneDY0_129
MYRELYIESQEWIWISSREETKIIGIAEEKSKQEKREISSLTKTGFLAQKRAIKSRISTL
SLSQKVQTSRLDGSLRSRCIRDAFAICLPRWKADVSFILAREHVLSCIRGENKPLATLSW
NEYEISSFAFSASHPAEKNGLDKNILADILWSIKMCLCKNLSLCMERTLILPELEIIDNF
VFSLLEPLVFFWDKTSTNCGNVSGRVANLPDLWRREEEERKKNTPIDASYSQKSVDFLLE
EGKLPRGCLIESSVLKERKAFLEKSLKFKTL
>geneDY1_160
MYRELYIESQEWIWISSREETKIIGIAEEKSKQEKREISSLTKTGFLAQKRAIKSRISTL
SLSQKVQTSRLDGSLRSRCIRDAFAICLPRWKADVSFILAREHVLSCVRGENKPLATLSW
NEYEISSFAFSASHPAEKNGLDKNILADILWSIKMCLCKNLSLCMERTLILPELEIIDNF
VFSLLEPLVFFWDKTSTNCGNVSSRVANLPDLWRREEEERKKNTPIDASYSQKSVDFLLE
EGKLPRGCLIESSVLKERKAFLEKSLKFKTL
>AA_166
MYRELYIEEQEWIYISSREEEKIIGIAEEKRKQEKREISSLTRTGFLAQKRAIKSRISAL
SLSDRVQTSRLDGSLRSRCIRDALSICLPAWKRDVSFLLAREHVLSCIRGENKPLPVLRW
NELKSEKNLFCEMNSFAFSASNPAEKNGLDRNILADIVWSVQMCLCKNLSLCIERALILP
ELEIIEGCIFALLEPLLFFWGRTSSNVSNKTLNNLPDLWRREEEERKKNTPIDASYTGQA
NDNIKLLLEEGKIPRGYLIEINVLEERKAFLEKSLKFKT
>AB_164
MYRELYIEEQEWIYISSREEEKIIGIAEEKRKQEKREISSLTRTGFLAQKRAIKSRISAL
SLSDRVQTSRLDGSLRSRCIRDALSICLPAWKRDVSFLLAREHVLSCIRGENKPLPVLRW
NELKSEKNLFCEMNSFAFSASNPAEKNGLDRNILADIVWSVQMCLCKNLSLCIERALILP
ELEIIEGCIFDLLEPLLFFWDRTSSNVSNKTLNNLPDLWRREEEERKKNTPIDASYTGQA
NDSIKLLLEEGKVPRGYLIEINVLEERKAFLEKSLKFKT
>ck_160
MYRELYIESQEWIWISSREETKIIGIAEEKSKQEKREISSLTKTGFLAQKRAIKSRISTL
SLSQKVQTSRLDGSLRSRCIRDAFAICLPRWKADVSFILAREHVLSCIRGENKPLATLSW
NEYEISSFAFSASHPAEKNGLDKNVLADILWSIKMCLCKNLSLCMERTLILPELEIIDNF
VFSLLEPLVFFWDKTSTNCGNVSGRVANLPDLWRREEEERKKNTPIDASYSQKSVDFLLE
EGKLPRGCLIESSVLKERKAFLEKSLKFKTL
>lausan_160
MYRELYIEEQEWIYISSREEEKIIGIAEEKRKQEKREISSLTRTGFLAQKRAIKSRISAL
SLSDRVQTSRLDGSLRSRCIRDALSICLPAWKRDVSFLLAREHVLSCIRGENKPLPVLRW
NELKSEKNLFCEMNSFAFSASNPAEKNGLDRNILADIVWSVQMCLCKNLSLCIERALILP
ELEIIESCIFALLEPLLFFWDRTSSNVSNKTLNNLPDLWRREEEERKKNTPIDASYTGQA
NDSIKLLLEEGKVPRGYLIEINVLEERKAFLEKSLKFKT
>zaza_161
MYRELYIEEQEWIYISSREEEKIIGIAEEKRKQEKREISSLTRTGFLAQKRAIKSRISAL
SLSDRVQSSRLDGSLRSRCIRDALSICLPAWKRDVSFLLAREHVLSCIRGENKPLPVLRW
NELKSEKNLFCEMNSFAFSASNPAEKNGLDRNILADIVWSVQMCLCKNLSLCIERALILP
ELEIIESCIFALLEPLLFFWDRTSSNVSNKTLNNLPDLWRREEEERKKNTPIDASYTGQA
NDSIKLLLEEGKIPRGYLIEINVLEERKAFLEKSLKFKT
>pmamoth_442
MWELIPFDLFRSKDIHIHDEWIWISTWQDEQIQKIAQTNEEVEKKQFRCLRKNGVISQRK
TLRLRLENIEISLRVRLSRLNSSLRNRILRDSISVCKKSWQKECSQIFNREKLLYQIRGQ
KFDCPQLKWDEDKYEKNLVGDLCCFTFQASHPAEIFGVSKAILVDILWSAQICLSKQISQ
SLSRPLTEKESEICFELSFSLLEPLLFFWERSTSDSGTVSERVCVLPEKWQIEQKEKQRL
EREKGADEGYFSNQKDLLKLLISEGKFSAGILVPSEEFEQRKTSLATNLVFRKVE
>pmassi_474
MWELVPFSLFQKQDTHIHDEWIWVSTWQDEQIQKIAQTNEEVEKKQFRCLRKNGVISQRK
ALRLKLENVEISLRVRLSRLNSSLRNRILRDSVSVCKKNWQKECSQIFNREQLLYQIRGQ
KFDCSQLKWNEDKYEKNLVGDLCCFTFQASHPAEIFGVSKAILVDILWSAQICLSKQISQ
ALSRPLTEKESEICFELSFSLLEPLLFFWERSTSDSGTVSERVCVLPEKWQIEQKEKQRL
EREKGADEGYFSNQKDPLKLLISEGKFGVGILVPTEEFEQRKSSLATNLVFRKVE
>psiber_442
MWELIPFDLFQSKDIHIHDEWIWISTWQDEQIQKIAQTNEEVEKKQFRCLRKNGVISQRK
TLRLKLENVEISLRVRLSRLNSSLRNRILRDSISVCKKSWQKECSQIFNREQLLYQIRGQ
KFNCPQLKWDENKYEKNLVGDLCCFTFQASHPAEIFGVSKAILVDILWSAQICLSKQISQ
SLSRPLTEKESEICFELSFSLLEPLLFFWERSTSDSGTVSERVCVLPEKWQIEQKEKQRL
EREKGADEGYFSNQKDPLKLLISEGKFSAGILVSNEEFEQRKTSLAVNLVFRKVE
