# Supplementary material for: Past and present giant viruses diversity explored through permafrost metagenomics
Source: Nat Commun. 2022 Oct 7;13:5853. doi: 10.1038/s41467-022-33633-x (PMC9546926; doi:10.1038/s41467-022-33633-x)
Supplement: Supplementary file 8 — Supplementary Data 5 [file 41467_2022_33633_MOESM8_ESM.gz › Data_files/Viral_specific_hmms/Pithos_andMetaG_specific_OGs/OG0000366.fa]

>brc_302
MQDLYSDCIERGCTETEWRELAQRDYGVPTSFFNLKDVDTSPAQRYVEIATYFVLSPYSR
VVVYPEQGVIEGIYESGAGFLEAIRRNSIPMVSFFFSRLTPQVREYVGQVVIDMEVTFFI
QAWVEAMTLLFPNYTPGYGVRKQLAVYEKSPEQLSATELFFLLRSCSLGEEQLYREGLYR
LTSGTSRNAFNKLQGREFFISVIESGNLEHVNQLLPFFTSLPDSYTLGNPLPHTASKEER
NYARGYMQAACFSAEVELVDFFLAYFYPERTNLFPECVYSLLSGYSVHRKVIQVYNLLPR
IELNTFQVSAFARSGNLDFITYYLSRIQGNQTLIREILQSNFGNIPVVISLSPLLSASEL
STLKAPYPLTRRILEE
>A11_261
MQGKLYSDCVERGCTEEEWKELAQRDYGVPFSFFDLKSTDTSAAQRYIEIATYFVLSPYS
RVVLYREEGVIEGVYESGAGFLEAIRRNSIPMVRFFFPRLTAQVREYVGQVVIDMDVTFY
IRAWVEAMTLLFPNYSPGYSVRKQLALYEKEPSQLSATELFFLIRNGNANEDLYQEGLHR
LTSGSSRNAFNKLQGREFFISVIESGNLEQVNQLIPSFTSLPQGYTLGDPLPHTATREER
NYARGYMQAACFSAEVELVDFFLAYFYPERVSPSPERVSPLSERISPSPEQTNLFPECVY
SLLSGYSVHRKVIQVYSLLPRIELNSFQVSAFSSSGNLDFILYYLSRVEGSGLVREIVQK
NFGNIPVLVGLLPLLSASEVGTLAELGSPYPLSTRILQDA
>geneDY0_199
MLYSDCVERGCTEAEWRELAEQDYAVPASFFDLKDSDTSPAQRYIEIATYFILSPYSRVV
LYKEQGVIEGVYESGAGFLEAIRRNSLPMVRFFFSRLTEKVRDYVGQVVIDMEVTFFIQA
WVEAMTLLFPNYSPGYGVRKQLAIYEKEPSQLSATELFFLIRNGNATEDLYQEGLFRLTS
ASSRNAFNKLQAREFFISVIESGNLEHVNQLLSSFTSLPQNYVLGDPLPYTASKEERNYA
RSYMQAACFSAQVELVDFFLAYFYPERSLSASSSTSSGGKDLFPECVYSLLSGYSVHRKV
IQVYSLLPRIELNLFQVSAFASSGNLDFILYYLSRVQGRGLVREIIQKNFGNIPVLVGLL
PLLSASEVSALAELGSPYPLTARILQDA
>geneDY1_229
MFYSDCIERGCTEAEWRELAEQDYAVPASFFDLKDSDTSPAQRYIEIATYFVLSPYSRVV
LYKEQGVIEGVYESGAGFLEAIRRNSLPMVRFFFSRLTEKVRDYVGQVVIDMEVTFFIQA
WVEAMTLLFPNYSPGYGVRKQLAIYEKEPSHLSATELFFLIRNGNATEDLYQEGSFRLTS
ASSRNAFNKLQAREFFISVIESGNLEHVNQLLSSFTSLPQNYVLGDPLPYTASKEERNYA
RGYMQAACFSAQVELVDFFLAYFYPERSLSASSSTSSGRKDLFPECVYSLLSGYSVHRKV
IQVYSLLPRIELNLFQVSAFASSGNLDFILYYLSRVEGRGLAREIVQKNFGNIPVLVGLL
PLLSASEVSALAELGSPYPLTARILQDA
>AA_255
MQGKLYSDCVERGCTEEEWKELAQRDYGVPFSFFDNKSTDTSAAQRYIEIATYFVLSPYS
RVVLYREEGVIEGVYESGAGFLEAIRRNSIPMVRFFFPRLTTQVREYVGQVVIDMDVSFY
IQAWVEAMTLLFPNYSPGYGVRKQLAIYKKEPSQLSATELFFLIRNGNATEDLYQEGLFR
LTSASSRNAFNKLQGREFFISVIESGNLEHVNQLLSSFTSLPQDYTLGDPLPHTASKEER
NYARGYMQAACFSAEVALVDFFLAYFYPERISPSPERILPLSERISPSPDLFPECVYSLL
SGYSVHRKVIQVYSLLPRIELNSFQVSAFASSGNLDFILYYLSRVEGRGLVREIIQKNFG
NIPVLVGLLPLLSASEVGTLAELGSPYPLSTRILQDA
>AB_252
MQGKLYSDCVERGCTEEEWKELAQRDYGVPFSFFDNKSTDTSAAQRYIEIATYFVLSPYS
RVVLYREEGVIEGVYESGAGFLEAIRRNSIPMVRFFFPRLTAQVREYVGQVVIDMDVSFY
IQAWVEAMTLLFPNYSPGYSVRKQLAIYEKEPSQLSATELFFLIRNGNATEDLYQEGLFR
LTSASSRNAFNKLQGREFFISVIESGNLEHVNQLLSSFTSLPQDYTLGDPLPHTASKEER
NYARGYMQAACFSAEVELVDFFLAYFYPERISPSPERISPSPERISPSPERISPSPERIS
PSPERISPSPERISPSPERISPSPERISPSPERTNLFPECVYSLLSGYSVHRKVIQVYSL
LPRIELNSFQVSAFASSGNLDFILYYLSRVGGRGLVREIVQKNFGNIPVLVGLLPLLSAS
EVGTLAELGSPYPLSTRILQDA
>ck_231
MFYSDCIERGCTEAEWRELTEQDYAVPASFFDLKDSDTSPAQRYIEIATYFVLSPYSRVV
LYKEQGVIEGVYESGAGFLEAIRRNSLPMVRFFFSRLTEKVRDYVGQVVIDMEVTFFIQA
WVEAMTLLFPNYSPGYGVRKQLAIYEKEPSQLSATELFFLIRNGNATEDLYQEGLFRLTS
ASSRNAFNKLQAREFFISVIESGNLEHVNQLLSSFTSLPQNYVLGDPLPYTAIKEERNYA
RSYMQAACFSAQVELVDFFLDYFYPERSSSASSSTSSGRKDLFPECIYSLLSGYSVHRKV
IQVYDLLSRTELNSFQVSAFASSGNLDFILYYLSRVEGRGLAREIIQKNFGNIPVLVGLL
PLLSASEVSALAELGSPYPLTARILQDA
>lausan_248
MQGKLYSDCVERGCTEEEWKELAQRDYGVPFSFFDNKSTDTSAAQRYIEIATYFVLSPYS
RVVLYREEGVIEGVYESGAGFLEAIRRNSIPMVRFFFPRLTTQVREYVGQVVIDMDVSFY
IQAWVEAMTLLFPNYSPGYSVRKQLAIYEKEPSQLSATELFFLIRNGNATEDLYQEGLFR
LTSASSRNAFNKLQAREFFISVIESGDLEHVNQLLSSFTSLPQDYTLGDPLPHTASKEER
NYARGYMQAACFSAEVELVEFFLAYFYPERMLPSPERISPSPEQTNLFPECVYSLLSGYS
VHRKVIQVYSLLPRIELNSFQVSAFASSGNLDFILYYLSRVEGRGLAREIIQKNFGNIPV
LVGLLPLLSASEVGTLAELGSPYPLSTRILQDA
>zaza_248
MQGKLYSDCVERGCTEEEWKELAQRDYGVPFSFFDNKSTDTSAAQRYIEIATYFVLSPYS
RVVLYREEGVIEGVYESGAGFLEAIRRNSIPMVRFFFPRLTTQVREYVSQVVIDMDVSFY
IQAWVEAMTLLFPNYSPGYSVRKQLALYEKEPNQLSATELFFLIRNGNAIEDLYQEGLFR
LTSGSSRNAFNKLQAREFFISVIESGDLEHVNQLLSSFTSLPQDYTLGDPLPYTASKEER
NYARGYMQAACFSVEVELVDFFLAYFYPERISPSPEQTNLFPECVYSLLSGYSVHRKVIQ
VYSLLPRIELNSFQVSAFASSGNLDFILYYLSRVEGRGLAREIIQKNFGNIPVLVGLLPL
LSASEVGTLAELGSPYPLSTRILQDA
