# Supplementary material for: Past and present giant viruses diversity explored through permafrost metagenomics
Source: Nat Commun. 2022 Oct 7;13:5853. doi: 10.1038/s41467-022-33633-x (PMC9546926; doi:10.1038/s41467-022-33633-x)
Supplement: Supplementary file 8 — Supplementary Data 5 [file 41467_2022_33633_MOESM8_ESM.gz › Data_files/Viral_specific_hmms/Pithos_andMetaG_specific_OGs/OG0000216.fa]

>brc_373
MEEVSFTEIARTYQRANPNTTIVARIPTPFNIEKAKIISLDEVISPSFINRGNKAEVLFY
DSENLVRVRKLNPETNAPLDNTFVDYYIFRQDAYDRLRTSITLENPEGGVTRDLLCPCGQ
RTRLTSV
>A11_170
MEEVSFTEIARTYQRANPDATIIARVPTPFNIDKAKIISLEEIISPSFINRGNKAQVFFY
DNENLVRVQKLNPETNTPLDGSFVDYYIFRQDAYDRLRTSVTLENPAAGARDLLCPCGQR
TRLTNGV
>geneDY0_125
MEEVSFTEIARTYQRSNPDATIIARIPTPFNIEKAKIISLEEVISPSFINRGNKAEVLFY
DSENLVRVRKLNPETNAPLDNTFVDYYIFRQDAYDRLRTSVTLENPTGGGSRDLLCPCGK
RTRLT
>geneDY1_155
MEEVSFTEIARTYQRSNPDATIIARIPTPFNIEKAKIISLEEVISPSFINRGNKAEVLFY
DSENLVRVRKLNPETNAPLDNTFVDYYIFRQDAYDRLRTSVTLENPTGGGSRDLLCPCGK
RTRLT
>AA_162
MEEVSFTEIARTYQRANPDATIIARVPTPFNIDKAKIISLEEIISPSFINRGNKAQVFFY
DNENLVRVQKLNPETNTPLDGSFVDYYIFRQDAYDRLRTSVTLENPAAGARDLLCPCGQR
TRLTNGV
>AB_159
MEEVSFTEIARTYQRANPDATIIARVPTPFNIDKAKIISLEEIISPSFINRGNKAQVFFY
DNENLVRVQKLNPETNTPLDGSFVDYYIFRQDAYDRLRTSVTLENPAAGARDLLCPCGQR
TRLTNGV
>ck_156
MEEVSFTEIARTYQRSNPDATIIARIPTPFNIEKAKIISLEEVISPSFINRGNKAEVLFY
DSENLVRVRKLNPETNAPLDNTFVDYYIFRQDAYDRLRTSVTLENPTGGGSRDLLCPCGK
RTRLT
>lausan_155
MEEVSFTEIARTYQRANPDATIIARVPTPFNIDKAKIISLEEIISPSFINRGNKAQVFFY
DNENLVRVQKLNPETNTPLDGSFVDYYIFRQDAYDRLRTSVTLENPAAGARDLLCPCGQR
TRLTNGV
>zaza_157
MEEVSFTEIARTYQRANPDATIIARVPTPFNIDKAKIISLEEIISPSFINRGNKAQVFFY
DNENLVRVQKLNPETNTPLDGSFVDYYIFRQDAYDRLRTSVTLENPAAGARDLLCPCGQR
TRLTNGV
>pmamoth_450
MEITSFEQLGVDLQNENQEKVILFRFRVPIKGISDMSLISIDSSNLAKVFEPHLPFQILF
FDPEKRVQLLPLNLVAEEKSCLIRPVINEKAERLDYIFFRQDFYDQLKRTIENRLRSEIG
RF
>pmassi_482
MEITAFEQLGVDLQNENQEKVILFRFRVPIKGISDMSVISIDSSNLAKVFEQHLPFQILF
FDSEKRVRLLPLNLVAEKESCLIRPVINEKAESLDYIFFRQDFYEQLKRTIENRLRSEIG
KF
>psiber_450
MEITSFEQLGVDLQNENQEKVILFRFRVPIKGISDMSLISIDSSNLAKVFEPHLPFQILF
FDPEKRVQLLPLNLVAEEKSCLIRPVINEKAERLDYIFFRQDFYDQLKRTIENRLRSEIG
RF
