# Supplementary material for: Past and present giant viruses diversity explored through permafrost metagenomics
Source: Nat Commun. 2022 Oct 7;13:5853. doi: 10.1038/s41467-022-33633-x (PMC9546926; doi:10.1038/s41467-022-33633-x)
Supplement: Supplementary file 8 — Supplementary Data 5 [file 41467_2022_33633_MOESM8_ESM.gz › Data_files/Viral_specific_hmms/Pithos_andMetaG_specific_OGs/OG0000324.fa]

>brc_131
MQTPSLTLICNPNTCYKDVNNERTFYYVPQTPSIPLTPVVGAQNVSGVSCVTNTATFTTP
LTPCINPTSAYPAGICPLDNKPCWTRSMLG
>A11_452
MQTPALICNPSLCYKDKDNQRTFYYVPQTPPNTPQSSSNNVSCVTNTATFTSPLTPCVNP
TSAFPAGICPLDNKPCWTRSMLG
>geneDY0_354
MQNPSLICSSTFCYKEVNNERTFYYVPQSGTGVSCVTNTATFTSPQTACVNSTRAYPAGV
CPLDNKPCWTPSMLG
>geneDY1_403
MQNPSLICSSTFCYKEVNNERTFYYVPQSGTGVSCVTNTATFTSPQTACVNSTRAYPAGV
CPLDNKPCWTPSMLG
>AA_443
MQTPALICNPSLCYKDKDNQRTFYYVPQTPPNTPQSSNNVSCVTNTATFTSPLTPCINPT
SAYPAGICPLDNKPCWTRSMLG
>AB_443
MQTPALICNPSLCYKDKDNQRTFYYVPQTPPNTPQSSSNNVSCVTNTATFTSPLTPCINP
TSAFPAGICPLDNKPCWTRSMLG
>ck_384
MQNPSLICSSTFCYKEVNNERTFYYVPQSGTGVSCVTNTATFTSPQTACVNSTRAYPAGV
CPLDNKPCWTPSMLG
>lausan_438
MQTPALICNPSLCYKDKDNQRTFYYVPQTPPNTPQSSSNNVSCVTNTATFTSPLTPCINP
TSAFPAGVCPLDNKPCWTRSMLG
>zaza_440
MQTPALICNPSLCYKDKDNQRTFYYVPQTPPNTPQSSSNNVSCVTNTATFTSPLTPCINP
TSAFPAGICPLDNKPCWTRSMLG
