# Supplementary material for: Past and present giant viruses diversity explored through permafrost metagenomics
Source: Nat Commun. 2022 Oct 7;13:5853. doi: 10.1038/s41467-022-33633-x (PMC9546926; doi:10.1038/s41467-022-33633-x)
Supplement: Supplementary file 8 — Supplementary Data 5 [file 41467_2022_33633_MOESM8_ESM.gz › Data_files/Viral_specific_hmms/Pithos_andMetaG_specific_OGs/OG0001061.fa]

>pmamoth_427
MFLRDRIIAGLTRVTSSDNTFTNVWVQGYEPVGKDIHQMVLFLKPEVTSVKSGIRVDQVI
DLTLSTLDNFGVEIGALRVVSGEYLQKHNLMEEHYGVISSISKKGFPVLSTQAVENFKQK
FKDERTDCVLGAHQFLEHAPFFNPQSLKALNDNLGTVRLAGGTYAMKAKIAGCSMIILNP
FHPLQLVPYSKKEDSIILFEIRSRLPWSELRQKLIGATNPQNAEEGSLRNLFLKKKTKFQ
LPIVDMSNNGVHGSAGPLEAMVEISRFFSKHEVGLTLDYSETSFGKLLSDKGNLTSEQIF
HLASNPEVEGISTFDSTEEKNSDEACEILSKMTRK
>pmassi_457
MSLKNRILAGWTRVTSTDNLFTDAWIQSYEPVEKDVHQSVLFLKPEVTSSQLGIQVDQVV
DLALSTLDKFGVGIGAIRVVSGEYLQKHNLMEKHYGVISSISKKGFPVLSTQAMENFKQK
FKDERTDCILGAHQFLEYAPFFNPQSLKTLNDNLGTVRLAGGTYAMKAKIAGCSMIILNP
FHPLQLVPYSKKEDSIILFEIHSRLSWSDLRQKLIGATNPQIAEEGSLRNLFLKNKERLR
LPIVDTSNNGVHGSAGPLEAMVEISRFFSKHEVGLTLDYSETSFGKFLLDGGMNSEQISH
LASNPEFKGISTFDSTEEKNFDEAREILLNPLREYPKST
>psiber_427
MFLRDRIIAGLTRVTSSDNTFTDVWVQGYEPVGKDIHQMVLFLKPEVTSVKSGIRVDQVI
DLTLSTLDNFGVEIGALRVVSGEYLQKHNLMEEHYGVISSISKKGFPVLSTQAVENFKQK
FKDERTDCVLGAHQFLEHAPFFNPQSLKALNDNLGTVRLAGGTYAMKAKIAGCSMIILNP
FHPLQLVPYSKKEDSIILFEIRSRLPWSELRQKLIGVTNPQNAEEGSLRNLFLKKKTKFQ
LPIVDMSNNGVHGSAGPLEAMVEISRFFSKHEVGLTLDYSETSFGKLLSDKGNLTSEQIF
HLASNPEVEGISTFDSTEEKNSDEACEILSKMTRK
