# Supplementary material for: Past and present giant viruses diversity explored through permafrost metagenomics
Source: Nat Commun. 2022 Oct 7;13:5853. doi: 10.1038/s41467-022-33633-x (PMC9546926; doi:10.1038/s41467-022-33633-x)
Supplement: Supplementary file 8 — Supplementary Data 5 [file 41467_2022_33633_MOESM8_ESM.gz › Data_files/Viral_specific_hmms/Pithos_andMetaG_specific_OGs/OG0000205.fa]

>brc_293
MQEIREAFREIGLSEEITKIIFRHGKLFNQICSSSKPYKKIARLLEAEVFLYIKKGHSVN
NAGLGFAGYMRNLGFDLQDIYLAHKLASQGLTTHYHSLEAEVASSFLLQHREILPLACKS
FSSSSYRNIRLFVVFLGELSRISLPEYIAYYLKIRKRSDIIDLPPLMQVLIKAVCKED
>A11_251
MQEIRDAFKEIGLSDEITKIIFRHKNAFNKICSSSTPYKRVGKLIEEDVFSYIKKGHSVN
NAGLGLAGYMRNLGYDLQDIYLAHKIASQGLTTHYYSLEAENASQFLLQHQEILSTACKS
FSTSSFRTTRLFLVFLAEISRICLPEYVMHCLKLRKRSDVLHLPPLIQILIKAVCIEE
>geneDY0_212
MQEIREAFGKIGLSEEITKIILRHKKASVKICSSSTPYKKVGRLLEEEVFSYIKKGHTVN
NSGLGFAGYIRNLGYDLQDIYLAHKLASQGLTTHYYSLEAETASGFLLQHREILPLACRS
FSSPSYKNIRLFVVFLAELSRICLPKYVIQNLKLRKSSDVANLPPFMQVLIKATCED
>geneDY1_240
MQEIREAFGKIGLSEEITKIILRHKKASVKICSSSTPYKKVGRLLEEEVFSYIKKGHTVN
NSGLGFAGYIRNLGYDLQDIYLAHKLASQGLTTHYYSLEAETASSFLLQHREILPLACRS
FSSPSYKNIRLFVVFLAELSRICLPKYVIQNLKLRKSSDVANLPPFMQVLIKATCED
>AA_245
MQEIREAFKEIGLSDEITKIIFRHKKAFNKICSSSTPYKRVGKLIEEDVFSYIKKGHSVN
NAGLGLAGYMRNLGYDLQDIYLAHKIASQGLTTHYHSLEAENASQFLLQHREILSTACKS
FSTSSFRTIRLFLVFLAEISRICLPEYVMHCLKLRERSDVLGLPPLMQILIKAVCIEE
>AB_240
MQEIREAFKEIGLSDEITKIIFRHKKAFNKICSSSTPYKRVGKLIEEDVFSYIKKGHSVN
NAGLGLAGYMRNLGYDLQDIYLAHKIASQGLTTHYHSLEAENASEFLLQHRDILSTACKS
FSTSSFRTIRLFLVFLAEISRICLPEYVMHCLKLRERSDVLGLPPLMQILIKAVCIEE
>ck_243
MQEIREAFGKIGLSEEITKIILRHKKASVKICSSSTPYKKVGRLLEEEVFSYIKKGHTVN
NSGLGFAGYIRNLGYDLQDIYLAHKLASQGLTTHYYSLEAETASSFLLQHREILPLACRS
FSSPSYKNIRLFVVFLAELSRICLPKYVIQNLKLRKSSDVANLPPFMQVLIKATCED
>lausan_237
MQEIREAFKEIGLSDEITKIIFRHKKAFGKICSSSTPYKRVGKLIEEDVFSYIKKGHSVN
NAGLGLAGYMRNLGYDLQDIYLAHKIASQGLTTHYHSLEAENASQFLLQHREILSTACKS
FSTSSFRTIRLFLVFLAEISRICLPEYVMHCLKLRERSDVLDLPPLIQILIKAVCIEE
>zaza_237
MQEIRDAFKEIGLSDEITKIIFRHKKAFGKICSSSTPYKRVGKLIEEDVFSYIKKGHSVN
NAGLGLAGYMRNLGYDLQDIYLAHKIASQGLTTHYYSLEAENASQFLLQHREILSTACKS
FSTSSFRTIRLFLVFLAEISRICLPEYVMHCLKLRERSDVLDLPPLIQILIKAVCIEE
>pmamoth_99
MRSANLSSIFEKFHVLDEVLTILSRRRREVLQEFSEKELCDQGPFSFESICIIREIEKFI
SSGHAVNTSGLVFATYLQDCGIDRQMVFLAHKISELDVTNSHFSLLAEEVLTSSNLFPPN
CYESNLALEAGLKSFISPRYRRLRLCLAILLELNRISIRRFLRNSLQFSSIEKAEKKLSK
PLILLLIKACVCN
>pmassi_98
MRSASLSSIFEKFHVLDEVLTILSRRRREVLQEFSEKELYDQGPFSFESICIIREIEKFI
SSGHAVNTSGLVFATYLQDCGMDRQMVFLAHKISELDVTNSHFSLLAEEVLTSSNLFPPN
CHESQLALEAGLKSFVSPRYRRLRLCLAILLELNRISIRRFLRSSLRFSSIEKAEKKLSN
PLVLLLIKACVCN
>psiber_99
MRSANLSSIFEKFHVLDEVLTILSRRRREVLQEFSEKELCDQGPFSFESICIIREIEKFI
SSGHAVNTSGLVFATYLQDCGIDRQMVFLAHKISELDVTNSHFSLLAEEVLTSSNLFPPN
CYESNLALEAGLKSFISPRYRRLRLCLAILLELNRISIRRFLRNSLQFSSIEKAEKKLSN
PLILLLIKACVCN
