# Supplementary material for: Past and present giant viruses diversity explored through permafrost metagenomics
Source: Nat Commun. 2022 Oct 7;13:5853. doi: 10.1038/s41467-022-33633-x (PMC9546926; doi:10.1038/s41467-022-33633-x)
Supplement: Supplementary file 8 — Supplementary Data 5 [file 41467_2022_33633_MOESM8_ESM.gz › Data_files/Viral_specific_hmms/Pithos_andMetaG_specific_OGs/OG0000523.fa]

>A11_450
MSIPCPGCSISFSKRTLDRYSGFCRICNAKRDVIVRDDLKITSCKTSQRKLCFNYYCKVC
WYRSFASMDKSKYWSDKNDRSPRDVTKTSSYVTLMDCPVCFHEYSSIVHNLVAMGSSCSY
CPGRRRCLEENCDLCFSRSFASVDKSKYWSDKNELTPREIGKHDKGLFWFFCPDCDHEFQ
RRPYGVTTNKYICLFCNGKELCGREECEPCYQRSFASVENSKYWSDKNGVSPLLLFKNST
KGYVFDCRDCGHEFITSLAIVARGSWCAYCNGRDLCFEEDCKYCENRSFLSSRNASWWSR
KNKYPPRNYLKYSYDEAYFDCGRCGHEFLSLIKLVDKMVSCKYCCGIDLCDDRDCSLCFN
RSMASYELAKYWSKDNKETSRKVFLGCGKKYKFVCEKGHCFSVTPNKLTSENTWCPLCVR
KTEAKLLQFLQCTYPSSKVEIQKRFSWCKNPITGLILPFDFYLEDFRIIVELDGEQHFTQ
VANWQTPEQTREKDILKMQKARENSISVVRLLQRDVFYDRNDWKNKLVQSIKEYNSPSFI
FIPEDRYKNHGYDIN
>ck_382
MSIPCPDCSVPFSKQTLEKYSGLCRICNAKRDVVVREDLEITSCRSNQRKLCSNYYCEVC
WYRSFASMKKSQHWSQKNILSPRDVSKTASYVTLMDCPVCLHEYSSTVHNLVAMGSSCSY
CPGRRRCLDENCDLCFGRSFASIENSKYWSDKNKLTPREIGKQDKGLFWFFCPDCDHEFQ
RKPHDISKGKHICLFCNGKELCGREECEPCYQRSFASVENSKYWSDKNGISPLVLFKNSQ
RGYVFDCHDCGHEFVTGLAIVANGSWCPYCNTKGLCLEEDCKHCENKSFLSSRNASWWSK
KNKYPPRNYLKYSYDKAYFDCGRCGHEFLLLIKEVDRMVSCKYCSGIALCDDKKCSLCFN
RSFASHSLAKYWSEDNNKEPREVHLGCGKKYKFVCEKNHCFSVSPNKITSERCWCPLCVK
KTEAKLLKFIQVAFPNNKVETQKRFPWCKNSNTGLTLPFDFLLDDFQTIIELDGAQHFKQ
VFNWKSPEETQRWDKYKMEKAVENGYSVIRILQEDVFRDRNNWEEKLYQSILDKTRAHII
YIPHDFYVSNGY
>zaza_438
MSIPCPGCSISFSKRTLEKYSGFCRICNAKRDVIVRDDLEITSCRTSQRKLCFNYYCKVC
WYRSFASMDKSKYWSDKNDRSPRDVTRASSYVTLMDCPDCFHEYSSTVHNLVAMGSSCSY
CPGRRRCLEENCDLCFSRSFASVDKSKYWSDKNELTPREIGKHDKGLFWFFCPDCDHEFQ
RRPYGVTTNKYICLFCNGKELCGREECEPCYQRSFASVENSKYWSDKNGISPLLLFKNST
KGYVFDCRDCGHEFITSLAIVARGSWCAYCNGRDLCFEEDCKYCENRSFLSSRNAFWWSR
KNKYPPRNYLKYSYDEAYFDCGRCGHEFLSLIKLVDKMVSCKYCCGIDLCDDRDCSLCFN
RSMASHELAKYWSKDNKETSRKVFLGCGKKYKFVCEKGHCFSVTPNKLTSENTWCPLCVR
KTEAKLLQFLQCTYPSSKAEIQKRFSWCKNPITGLILPFDFYLEDFHIIVELDGEQHFTQ
VANWQAPEQVREKDILKMQKARENSISVVRLLQRDVFYDRNDWKNKLVQSIKEYNSPSFI
FIPEGRYKDHGYVTN
>LCPAC104_24
MSSCTRKKLCDNDKCEICFNKSFASSDKAKYWSNKNEKKSREVFKNTSNKYFFNCDKCPH
EFDSTLGHITGGSWCPYCANQKLCDNDTCEMCFNKSFASSNKAKYWSDKNEKKSREVFKS
SNKKYFFNCNKCFHEFYSTLSDITNGGNWCPYCANKKLCDNNTCNMCFNNSFASSNKAKY
WSNKNEKKSREVFKSSGSKYFFNCDKCSHEFDSTLGNITGGNWCPYCANKKLCDNDKCEI
CFNKSFASSNKAKYWSSKNKKKPREIFKSSNKKYFFNCDKCFHEFNTALNDITNGGNWCS
YCSNKKLCDNDKCEICFNKSFASSNKTDYWSSKNKKNPREVFKSSGKKYLFNCNKCSHQF
DSSLNNITGGKWCPYCAN
>LCPAC304_8
MNWKAPKKQQKRDKYKMEKANENGYTVIRLLQEDVFNDISDWEDKLRTTLNKKFVTPTSS
GYIAGKNKYACFD
>pmassi_277
MSMPRGNCSRCDSEFTKRTLARYGGFCLKCAKILRPNQDPIVKTICNARRLCSSKDCVQC
FQNSFASDDRSKFWSVKNKTSPREVFRATDYKAIFDCECGHEFEISLSNASAGNWCSYCC
GQKLCGKEECSTCYRKSFALSDKVKYWSKKNNKLPHEIFRSSNKKYIFNCNCGHEFETSP
SAITSGMWCPYCGDKRLCSSEECVRCLSRSFASHPKSQYWSPKNNKTPREVFRRSNTKYI
FDCPCGHSFEASLGNIAHNTNETWCPYCSKNKLCEDFSCKLCFENSFASHERSRFWSPKN
SLHPRQVFGGTLKKFLFVCQFGHEFEAMLNNATRYIQWCPFCVHKTETKLFEYLTEEYSK
LELIRQAYFSWCVNPKTRKKLPFDFCFPSLNLIIELDGAQHFRQVSNWNPPEETLQRDVD
KMKFALENGFSVVRLLQEDVLYERSSWRDKLAQLIRKNSSPICEFLSEGEEYLTHQQMMN
LDQK
