# Supplementary material for: Past and present giant viruses diversity explored through permafrost metagenomics
Source: Nat Commun. 2022 Oct 7;13:5853. doi: 10.1038/s41467-022-33633-x (PMC9546926; doi:10.1038/s41467-022-33633-x)
Supplement: Supplementary file 8 — Supplementary Data 5 [file 41467_2022_33633_MOESM8_ESM.gz › Data_files/Viral_specific_hmms/Pithos_andMetaG_specific_OGs/OG0000093.fa]

>LCPAC001_26
MLLNQMIEKWLKDTTQMLNIRNLGLTEWPKQLIGKEYLMKKLNCGDNKLTSLPKDLTNLK
TLYCHNNNKLISLPNDFTKLVILNCSRNKLTSLPNNLTKLKILSCWNNKLTSLPNNLTKL
EYSDCSDNELTSLPNNLTNLKTLSCSRNKLTSLPNNLTNIKELYCSNNKLTSLPNNLTKL
KILGCFNNRLASLPNGLTNLKKLLCSNNELTSLPNDLTNLKELFCPNNKLFSDELEKWKK
IWPISLRHQRVLRNAGLEKVIKVLKNRLYLNRLDELHHELIWSPNHPGKFFTLLPRVGQW
>LCPAC001_34
MSLNQIIEEWLEDTTQTLSICGLNLTEWPKKLIGKENLIKNIDCSDNKLTSLPNNLTNLK
KLYCSNNELTSLPNNLTKLEKLLCSFNKLTSLPNDLTELKILYCYENELTSLPNNLFGLK
KLICFDNKLTSLPNNLTKLIILRCSNNELTSLPNDLTNLKELICFNNQLFSNELDK
>LCPAC001_35
MSLNQRIEEWLEDTTQKLDISRLNLTEWPKKLIGKEHFIKNLYCYNNKLTSLPNNLHEVP
WDFVPWTNLEMLNRSYNKLTYLSNSLINLKELICYNNKLTSLPNGLSEVPEGLPSWPNLK
ILYCFHNQLTSLPNGLSEVPEGLPSWPNLEELLCFNNKLTSLPNSLTNLKKLICSNNKLF
SNSLKKWKKIWPISIRHQHILRTAGIKRVIKVLKNRSYLPSLNELREELIWSPNHSACTK
WEHPGKFFTSLPRVGYW
>LCPAC001_62
MTLNEKIEKWLEDTTQKLDISHLRLTKWPKQLIGKEHFIKTLNCNWNKLTSLPNNLTNLK
TLNCHDNELTSLPNGLTELKELCCSWNKLTSLTNNLTNLKTLDCSRNKLTSLPNNLTKLE
TLRCPHNKLKFLPNNLTKLKILNCSHNKLTSLLNNLTKLKILNCSYNKLTSLPNNLHEVP
GDFVPWTNLKTLYCSYTKLTSLPNNLINLKILYCSNNELISLPHDLIKLEMLYCSENELT
SIPNNLTGLKILHCDYNQLTSLPNNPTLKELVCFNNKLISLPNNLTRLNDLDCSWNKLTS
LPNNLTKLKELNCSGNKLFSNELEKWKKIWLISIRHQHILRTAGIKRVVKVLKNRLYLPS
LNELREELIWSPNHPGKFFISLPRIGQW
>LCPAC001_65
KLITLPYGLTNLKTLDCSDNELTSLPNNLTNIETLYCSYNKLKFIPNNLTKLERLDCGDN
ELITLPNGLTNLEYLNCYENKLTSLPNDLIKLEKLYCSYNQLFSKKLEKWKKIWPISIRH
QYILRTAGIKRVVKVLKNRLYLPSLNELREELLPLRASGVIWSPNHPGKFFTSLPRRSKI
AGASRRVGDW
>LCPAC001_73
MLLNQMIKFWLKDTTRELNISNLRLTEWPEQLIGKENLIKELDCSRNKLTSLPNGLTKLE
KLDCSYNQLTSLPNDLREVHSWPELNRLNCRNNELTSLPNNLTKLERLDCSYNQLISLPN
DLNKVQGRLSSLKKVSGRLSSWSDNSHLWPNLKMLICYKNQLTSLPNGLTKLERLDCYEN
NLVSLPNDFTNLKILNCSENKLTSIPNGLTNLEKLYCYHNELRSLPNGLTKLNKLVCFNN
KLFSNELKKWKKIWLISIRHQRILRNAGLKKVIKILKSRLYLPRLNELREELIWSPNHHG
KFFKSLPRYGNW
>LCPAC001_78
HHDKLFARELTKWKKIWPISIRHQRVLRTAGIKRVVKVLKNRLYLPSLNELREELIWSPN
HPGKFFTSLPRAGNW
>LCPAC001_94
MLLNQRIKFWLKDTTQMLDIKNLELTEWPKQLIGKEHLIKKLDFSGNKLT
>LCPAC001_95
MLLNQRIKFWLKDTTQELDISNLELIEWPKQLVGKENLIKKLDFSRNKLTSLPNNLTNLE
TLMCSNNKLTSLPNNLTKLEILDCSSNKLTSLPNNLTNLKILVCFRNKLTSLPNDLTKLK
ELYCWNNKLFSNKLEKWKNIWPISIRHQYILRTEGIKLVVKVLKNRLYLPSLNELHYELI
WSPNHPGKFFTLLPRVGQWKQ
>LCPAC001_99
MTLSDIIEKFMDDPWTMSLDIKGLGLTKWPKQLIGKENLIKKLDCSENQLTYLPNGLTNL
KELNCSYNKLTSLPNNLTKLETLDCYDNQLISLPNGLTDLEILYCSRNQLTSLPNDLTLL
RILHCFYNKLKSIPNGFTNLKILDCSNNELTSLPNDLTKLEKLICYRNKLTSLPNDLTKL
KILYCSHNKLTSLPNSLTKLEYLYCSYNELFSNELEKWKKIWPISLRHQHILRIVGIKRV
VKVLKNRLYLPSLNELHHELIWSPNHPGKFFTLLPKVGQW
>LCPAC001_111
MNEKMFIKAIEYKNKQKWDKYFKIIVKYSDLGHTKSVKELNSAYSEKTHLKQTNNSELIT
HYSSESGSYALNHIGNIHVTLENYTEAFIMYKKSANLGNGCAMFNLGWCYRQLSIEGIMI
DDPQIAVNLFKKSSKKGNIEALVKLGDMHEKGWYKNGNGRDRVPKNIPKAINYYLQAIEL
GNYKAILKLGRIYYEYSSKYVYFGDINPNFNIKNKNMVKVAAVQYAKNIMKIKQENIQMR
KKIEKLEQHITHLTYKPDGPGYEKSKKDFIKLII
>LCPAC001_112
MLSCSANKLTYLPNGLTNLETLDCSHNKLTSIPNNLTKLEKLDCNNNKLTSLPNDLTELK
ILYCSDNKLFSNELGKWKKIWPISIRHQRILRNAGLKKVVKILKNRLYLPCLNELHHELI
WSPNHPGKFFTSLPRVGNW
>LCPAC001_129
MSLNNIIEKWLKDTNQKLDIKDLELTEWPKQLVGKEYLIKILICSYNKLTSLLNGLTNLK
KLYCSYNKLTSLPNGLTNLKILFCSFNKLVSLPNGLTNLKGLQCSENQLTSLPNSLIKLE
KLYCFNNELTSLPNGLTKLKILHCYINKLTSLPNNLTKLETLHCSHNKLTFLPNGLTKLK
ELYCWDNKLFSNELKKWKKIWPISIQHQRVLRNAGLKNVVKVLKCRLYLPRLDELREELV
WSPNHPGKFFVYLPRVGNW
>LCPAC001_130
MSLNNIIEKWLEDTTQTLDISSLELTEWPKQLIGKENLIKKLDCSFNKLTSLPNGLTKLI
FLYCFNNKLTSLPKDLTKLKTLICSNNELTSLPNNLTKLKTLYCSFNKLTSLPNNLPENS
PSWPKLEELVCWNNKLTSLPNNFSELKKLDCCNNKLTSLPNSLTKLERLRCFNNELTSLP
NSLTNLKTLICSDNELTSLPNSLTNLETLQCFNNKLFSNELEKWKKIWPISIQYQHTLQT
AGIKRVVKVLKNRLYLPSLNELREELIWSPNHHGKFFKSLHRYGNW
>LCPAC001_134
MNDIDEEDIIWLVDTNQILDMNRFGLTEWPKWLMGKEHLIVKLDCSENKLVNLPKGLTNL
RHLLCFSNNLVVLPGDMSSLEYLNCSYNHLTSIPEGLTMLETLYCGSNQLTSLPKTSTNK
LKKLHCENNCIMSKTSTNKLKKLHLKLEYEMPHLTSLDCSNNNIHTLPYLPKLDDLCMFS
GYSQPLSGEIQDEIYLSLYQEMFQKDIRIKELEDVVTHLRYRPGGPGYKTTLSHFNDLSK
>LCPAC001_144
MSLNQRIKEWLKDTTQILDISDLRLTKWPEQLVGKEYLIKELDCSDNKLTSLPNGLTKLK
TLDCWNNELISIPNSLTKLKILDCNINKLTSLPNNLIKLEILYCHYNKLTSLPDNLTKLE
KLYCSRNKLTSLPNNFTKLKILNCSHNQLTSLPSWLNLEILDCYDNKLTSIPNNLTKLET
LYCWNNKLTSLPNNLTNLKRLFCSDNELTSLPNGLTKLNELVCFNNKLFSNELEKWKKIW
PISLRHQHILRNAGLKKVVKILKNRSYLPRLDELHHELIWSPNHPGKFFELLPRCGNWCK
>LCPAC001_178
MSLNQRIEKWLEDTTQMLDISCLELTEWPKQLVGKENLIKILNCSYNKLTSLPNDLTSPK
ELYCSHNQLTSLPNNLTKLEKLLCSFNKLTSLPNSLTKLEEIYCSGNKLFSNKLEKWKKI
WPISIRHQHILRTTGIKRAVKVLKNRLYLPRLNELREELLWSPNHPGKFFTSLPRVGDW
>LCPAC001_179
MSLNNIIEKWLEDTTQILDIKNLGLTEWPKQLIGKENLIKKLNCSFNQLISLPNNLNKLK
KLDCNSNKLTSLPNNLTNLKYLYCSFNQLKSLPNDTKFKILYCSRNKLTSLPNSLTNLKI
LICSYNELTSLPNNLTSLETLNCSGNKLTSLPNDLIKLEELYCSYNQLFSKKLEKWKKIW
PISIRHQHILRTAGIKRVVKVLKNRLYLPSLNELHHELIWSPNHSAYTKWEHPGKFFTSL
PRVGLW
>LCPAC001_180
MSLNNIIEKWLEDTTQTLDISYLNLTEWPKQLIGKEHLIKKLDCYHNQLTSLPNNLTGLE
RLDCSSNKLKSLPNNLTKLKTLSFWNNKLTSLPNDLTKLKELYCTNNELTSLPNSLTNLK
ILSCPFNKLTSLPNNLTKLKELYCSDNELTFLPNDLTKLKLETIFCSNNKLFSDELKKWK
KIWLISIRHQRILRNSGLKRVVKVLKNRLYLPRLNELREELIWSPNHHGKFFKSLPRYGN
W
>LCPAC001_201
MLLKKIEEWLKDTTQTLNISSLGLTEWPKQLIGKEYLIKILDCSYNKLVSLPNNLNKVPG
RKSSWPKLKTLYCHHNKLTFLPNDLSEVKTLDCSFNQLTSLPNGFTKLETLNCSRNKLKS
LPNDLSEVKTLDCSFNQLTSLPNGFTKLETLECSDNQLTFLPNSLTELKKLHCYSNELTS
LPNNLTKLKYLYCSFNELTSLPNSLTKLETLYCSDNRLASLPNNLTNLEELVCSDNQLTT
LPNNLTKLKTISYSNNQLFSDEFEKWKKI
>LCPAC001_207
MSLNQKIEEWLKDTTQMLDINNLELTEWPKQLIGKEHLIKALNCSYNKLKSLPNNLHEVP
GDFVPWTNLKTLYCFDNQLTSLPNSITNLETLNCSYNKLKSLPNNLTKLEELHCSNNKLK
SLPNNFTNLIYLDCCNNRLASLPNGLKENSPSWPKFETLYCSDNELTSLPNNLTNLEILD
CSDNELTFLPNNLANLKILYCSNNRLASLPNNLKKVPPSWPKLEELRCWNNQLTSLPNNL
TKLKKLICFGNPLFSNELEKWKKIWPISIRHQRVLRNAGIKRVVKVLKNRLYLPCLNELR
DELIWSPNHPGKFFELLTRYGNW
>LCPAC001_217
MYLDKLIEEWLEDTTLKLDISDLRLTEWPKQLVGKEHLIKKLNCSYNELKSLPNNLHEVP
GDFVPWTNLKKLDCSHNRLASLPNNLTKLKTLDCWNNKLKSLPNGLTNLETLYCFDNKLT
SLPNNLTKLKILSCSYNELTYLPNNLTKLETLKCYYNELTSLPNNLTNLEQLYCFNNELT
SLPHSLTKLKILKCFDNKLFSNELEKWKKIWPISIRHQRILRTAGIKKVVKVLKNRLYLP
SLDQLREELIWSPNHPGKFFKSLPRVGLW
