# Supplementary material for: Past and present giant viruses diversity explored through permafrost metagenomics
Source: Nat Commun. 2022 Oct 7;13:5853. doi: 10.1038/s41467-022-33633-x (PMC9546926; doi:10.1038/s41467-022-33633-x)
Supplement: Supplementary file 8 — Supplementary Data 5 [file 41467_2022_33633_MOESM8_ESM.gz › Data_files/Viral_specific_hmms/Pithos_andMetaG_specific_OGs/OG0000360.fa]

>brc_258
MHINILHCIAHKLDTKDLLSLCQVHRELRHDRSFWKKVIRKRHARVIDDEGDLLHLFLEL
EEFVHGSVKLVVNFVFDGVMNVQQSYMQVHSIFTKVMGEFDVEHGLDVLSGKYVRKDRDG
YSLTYHIYPKTRLTRIEAMSMIMLLLHRVKLPKNFSNVRMLC
>A11_319
MNVIQRIASNLESKDLLRLCFVYRELRHDQSFWRRMIKKRYQRTIKDEEGDLFILFLELN
EFAQGQITLTVNFIFDGVMDIRQSYLELYSLLCKSMVEFDVEHGLDVLSGRYVRKDKSQS
NLYFLTYYLYPKAHMTRVEALSGVMFLLHTVKLPKGFTGARLLGV
>geneDY0_276
MNVVQHIASNLEIKDLLRLCFVYRELRHDQSFWRRMIKKRYQRTAKDEEEDLFVLFLELN
EFARGKVTLTVNFVFDGVMHVGQSYLELYSLLCKSMAEFDVEHGLDILHGKYVRKDKSQN
NLYFLTYYLYPKAHMTKVEALSGVMFLLHTVKLPKGFTGARLLGV
>geneDY1_310
MNVIQHIASNLEIKDLLRLCFVYRELRHDQSFWRRMIKKRYGRTIKDEEGDLFVLFLELN
EFARGKVTLTVNFIFDGVMRVGQSYLELYSLLCKSMAEFDVEHGLDILHGKYVRKDKSQN
NLYFLTYYLYPKAHMTKVEALSGVMFLLHTVKLPKGFTGARLLGV
>AA_313
MSLIIQTIASNLEVKDLLRLCFVYRELRHDQCFWRRMIKKRYQRTIKDEEEDLFVLFLEL
NEFAQGQITLTVNFIFDGIMDVRQSYLELYSLLCKSMAEFDVEHGLDVLSGRYVRKDKSQ
SNLYFLTYYLYPKAHMTKVEALSGVMFLLHTVKLPKGFTGARLLGV
>AB_310
MNLIIQTIASNLEVKDLLRLCVVYRELRHDQCFWRRMIKKRYQRTIKDEEGDLFVLFLEL
NEFAQGQITLTVNFIFDGVMDVRQSYLELYSLLCKSMVEFDVEHGLDVLSGRYVRKDKSQ
SNLYFLTYYLYPKAHMTKVEALSGVMFLLHKVKLPKGFTGARLLGV
>ck_307
MNVIQHIASNLQIKDLLTLCFVYRELRHDQSFWRRMIKKRYQRTIKDEEGDLFVLFLELN
EFARGKVTLTVNFVFDGVMHVGQSYLELYSLLCKSMAEFDVEHGLDILHGKYVRKDKSQN
NLYFLTYYLYPKAHMTKVEALSGVMFLLHTVKLPKGFTGARLLGV
>lausan_304
MNLIIQTIASNLEVKDLLRLCVVYRELRHDQCFWRRMIKKRYQRTIKDEEGDLFVLFLEL
NEFAQGQITLTVNFIFDGVMDVRQSYLELYSLLCKSMAEFDVEHGLDVLSGRYVRKDKSQ
SNLYFLTYYLYPKAHMTKVEALSGVMFLLHKVKLPKGFTGARLLGV
>zaza_304
MNLIIQTIASNLEVKDLLRLCVVYRELRHDQCFWRRMIKKRYQRTIKDEEGDLFVLFLEL
NEFAQGQITLTVNFIFDGVMDVRQSYLELYSLLCKSMAEFDVEHGLDVLSGRYVRKDKSQ
SNLYFLTYYLYPKAHMTKVEALSGVMFLLHKVKLPKGFTGARLLGV
