# Supplementary material for: Past and present giant viruses diversity explored through permafrost metagenomics
Source: Nat Commun. 2022 Oct 7;13:5853. doi: 10.1038/s41467-022-33633-x (PMC9546926; doi:10.1038/s41467-022-33633-x)
Supplement: Supplementary file 8 — Supplementary Data 5 [file 41467_2022_33633_MOESM8_ESM.gz › Data_files/Viral_specific_hmms/Pithos_andMetaG_specific_OGs/OG0000312.fa]

>brc_109
MYSVHYINFDKLVLTCDFCGKEKQIKAVRSPIDYGRKTIMLSETGAGFVQQAEKCCSECL
LSSGFALDQTCYKDCKQCIRKLFPSYLREEVCLLSTYDSSSESYSSVSFDKGIGVTISRG
GAPPVDYKRDCILS
>A11_429
MYSVHYVNFDDLLMDCDFCGKEKQIRAVRALCSFGKERIILDECGTGFVERPQKCCSQCL
TASGFLDNKECYKDCRECIRKIFPRDTTYLSVPLFSTHSAESESYSSVSFDRGGMTISRG
GAPGIEYKKDCIIC
>geneDY0_332
MDLGHRVHYVNFDDLVLECDYCGEEKNIKAVRTPPRFGKDRIILDEFGRSSIQRPEKCCS
ECLTRSGFLDDKTCYKDCRECIREIYPHHTTYLAVPLFSTHDSTSESYSSVSFDNGGMTI
SRGGAPGIEYKRDCILS
>geneDY1_381
MDLGHRVHYVNFDDLVLECDYCGEEKNIKAVRTPPRFGKDRIILDEFGRSSTQRPEKCCS
ECLTSSGFLDDKTCYKDCRECIREIYPHHTTYLAVPLFSTHDSTSESYSSVSFDNGGMTI
SRGGAPGIEYKRDCILS
>AA_421
MYSVHYVNFDDLVMDCDFCGKEKQIRAVRALRSFGKERIILDEYGTGFVERPQKCCSQCL
TASGFLDDKECYKDCRECIRQIFPRDTTYLSVPLFSTHSADSESYSSVSFDRGGMTISRG
GAPGIEYKKDCIIC
>AB_421
MYSVHYVNFDDLVMDCDFCGKEKQIRAVRALRSFGKERIILDEYGTGFVERPQKCCSQCL
TASGFLDDKECYKDCRECIRQIFPRDTTYLSVPLFSTHSADSESYSSVSFDRGGMTISRG
GAPGIEYKKDCIIC
>ck_361
MDLGHRVHYVNFDDLVLECDYCGEEKNIKAVRTPPRFGKDRIILDEFGRSSIQRPEKCCS
ECLTSSGFLDDKTCYKDCRECIREIYPQHTTYLAVPLFSTHDSTSESYSSVSFDNGGMTI
SRGGAPGIEYKRDCILS
>lausan_416
MYSVHYVNFDDLVMDCDFCGKEKQIRAVRALRSFGKERIILDEYGTGFVERPQKCCSQCL
TASGFLDDKECYKDCRECIRQIFPRDTTYLSVPLFSTHSADSESYSSVSFDRGGMTISRG
GAPGIEYKKDCIIC
>zaza_417
MYSVHYVNFDDLVMDCDFCGKEKQIRAVRALRSFGKERIILDEYGTGFVERPQKCCSQCL
TASGFLDDKECYKDCRECIRQIFPRDTTYLSVPLFSTHSADSESYSSVSFDRGGMTISRG
GAPGIEYKKDCIIC
