# Supplementary material for: Past and present giant viruses diversity explored through permafrost metagenomics
Source: Nat Commun. 2022 Oct 7;13:5853. doi: 10.1038/s41467-022-33633-x (PMC9546926; doi:10.1038/s41467-022-33633-x)
Supplement: Supplementary file 8 — Supplementary Data 5 [file 41467_2022_33633_MOESM8_ESM.gz › Data_files/Viral_specific_hmms/Pithos_andMetaG_specific_OGs/OG0000530.fa]

>LCDPAC01_80
MDIFRELFRAYAIDIPDISQSKLNNFAVLLSKGKEYKYISRGIYSDHSPETIIRTACKIG
MHIPFEFRYGLRAYEYFINNAVWYSGIFDGITPDENSSKDTLMRYSDFNIFFREFVNTVR
YNSRPEAINKLLENRKRINGRFTVQHYPFLETIVVMYTKDTVEKLYSLKELIGSIDKKEK
IIKIPYSSSVFSKDSIKQLYIELRGIKSKILNNRTCPEKLSRLISDIKLIQRCVNIEV
>LCDPAC01_180
MGLITRLSTSAPVSTFRSALGPTSGPTSGPTSGPTSGPTSGPTLGPTLGPTLGPTPTSTF
RSALGPALGPAPTSTFRSALGPTSGPTPTSTFRSALGSTSGSTSGPASGSASQGTMSKFA
STQ
>LCPAC001_28
IDQCCDCDSGCQPLITPIYAGQTIHSGDLMIENDQKGLYLTLQSIDDWKMTEIHIFIGTE
EPGLHSPGQFSWQISFPDGITYYKLHVNIINGELVLDDGIVPILWNQKFNGSIFGYGSEL
KIAVHTTNVKVDPNNQIVQSETGWAYGDWSIDSQGNRWGWGLTYIFCEHSENVHVDVGCT
YTQGYWKNHNKYSKKYKLRINWPIDEDTMLCDLTYYQILKTPPQGDVWMILAHQWIAANL
NIENGADSSAIQTTFSQAQTFLEDSSNCERVINRYKDQFVSLAQILDEYNNGIVGPGHCD
SKQLEDIFCKCRSIYRDDQLPEFELQLKEDLIENLKINENMKLELVLSSGNAVLNSNNQT
NSYKKLKIIVISDNPAIGHIKISSIVTSAPISIPTTSPTTDSNTSPTTDSNTSPTTDSNT
SPTTDSNTSPTTDSNTSPTTDSTSTTSPTTDSTDSNTSPTDSNTSPTTDSTTSPTTSTSG
RNGTLAPNSNVNNTEFAAATVVSIVSIIVVIAIVIMVAAILMKKKKSRYFKEIDEPNKPI
ELSELNEDSESIELSEDEE
>LCPAC102_33
MSDFESDEESYTSNESDDMYTRNDNRLKNKNHIISSNDVYNSTIRDTIKHKFINNTDNTD
NIEFSKQNRYGRKKNRGTQNNNVRRDRNDDYIRREKNNDNVRRERNDDYIKRERNNDNVR
RERNDDYIRRERNNDRREKNNVRKERNNDNERREKNKYKYNKNKLNNRNANNIYVTDSDI
IYTDSESSDEQLLSISKPYTIVESVDIIHKNIDILKHNIPNGIMSKIETNLDSIINTLNE
QRPINNSGLSDMLDTKLESIKLLISSDNMSNIISEQNKNDDNDNTNILSEITDIKQYNIS
LSSKIDKYADIYDDINNNMIKLNDSYVLANNNMLNLINIDTNDDINYDSKLNELNEKLDN
KIYLTDISDNINNNNYELTSKLEILSNNINSNIDILNIQLAKVLENINKNSNIIDRKIEL
GSNINEICNNIQNTISNNNLTIDTKFQDISSILSNIENNKIININDLNTKLDIIHNNIKD
TIINKTDEIKFTLNNNNESDNIIKYSNIIMDEFKSYIDNKLDNKLDNIFKHITDNKTIND
NIHAINKSILSKINLISTKYENIDQKISPIVDSNKFINDHIFTIQEYLNTLNSNMNILNN
KLDMLNKKDNVNTFPSITPSSLSPSTLTPSTHAPSSLTPSSLAPSSITPSSLTPSSRAQS
SLTPSTHAPSSLTPSSITPSSITPSSRAQYSLTPSSRAQSSLTPSSLTQSSLIPSSRTQS
SLTPSSLAQSSLSPSTLTPSSLTPSTNTPFNTKMKSNIGLFPNIDNSD
>LCPAC202_48
MKLLIFTIFTLFIIGTTRAQTCPDQACHHTAKFWQTYSCFSDPAVNWPFGGGSSDSGTWA
SLMGYAGANSCDLRFTQFASGTPIETCLTNFQGADFLLLDLEGSTNQTALLLQEYYRFVV
SILYTLQTGNGPCPVGPDGLPPGVPPSKKRLTLVELIVLNGLTQFTTLFFFPVVDQAGPN
CDFSLADPVLVSQLLTLWTDINNNRQQCFEILDDECDGGCTQSQGYWKNHNTNKNSSPWP
KASGALEDTETNILCGVTWLDWLTKRRKELPQFGNAQRILARQWIASSLNVLSGACAPLD
IANEISDSEFLLNANCGNIITSSNFPTGLDMIDSGSLLEEYNEGLVGPDSC
>orphe_1013
MSSSDITNTLSQIDPEVLSGYTIDYLRNLAKRLGYNPPNSICKNKTKLITYVRSCIDKKK
RGLSDSSNTSYPGSPTSSLPCTPTSSPPPSCPSSPSPHSLFSSSSLPSTSSLNPSPTPPS
SNTISTTILSNIPYTTNTQSSNTLSPPSQSSTSQSPIQQSFTPQSSTSQSPIPQPFNLQS
PNPQSSTLQSTTLQSPNTQPFNLQSPNPQSSSLQSSNPQPLNTQPLNLESNFQLSNPQQS
IINENHSLHPEKYQIEIQFEDKELDINIVDKNKQNIKETIPLSNIIRDQLRGYINDGYVN
RIQCVLERNIKDKNNAKEEVERIINEICEDISEDIKDGIYDIGKMERWMIYGGKYGLLPM
KFMNNDEDIMIYVYCKANKVDKYVERKWNMIEGRIEGKDNMIKNNMMMKLVNGNVIREMV
KNYEMYKKRKEYPVCGYDLLSIELNDLYYLLVRDDNVNYNLNMLDPIRTYNIEYYRKKLL
QIIYEMMEDIKVDDRDVKILLMKIMKPHELWYSICSGNIVAPKEFSRYKELEELKMEAKN
ALYKVYGRYNISEIVALEDYNKIEDAIYLSDCGSHNIGEIAKSIGMMIPMGISTYKYFMD
NVHQYTHLFDINSPRIMLIQDIKDGRKVVSKNNINDDRKCITYDDLLYLTDQEIYMVFGI
TEGRVKFSDRPSLISDIVSQFL
