# Supplementary material for: Past and present giant viruses diversity explored through permafrost metagenomics
Source: Nat Commun. 2022 Oct 7;13:5853. doi: 10.1038/s41467-022-33633-x (PMC9546926; doi:10.1038/s41467-022-33633-x)
Supplement: Supplementary file 8 — Supplementary Data 5 [file 41467_2022_33633_MOESM8_ESM.gz › Data_files/Viral_specific_hmms/Pithos_andMetaG_specific_OGs/OG0000809.fa]

>LCPAC101_181
MVSDSKNTVDSTVQDILNIMISTNQQCSAGIAQDIVVNVDANCDVNIRGLSSQQTIEYDA
ACLSRADVETSVDQKLQNLIDQKAKSLAAIGGGAASSENITKSLSIVASSIKESYNQVCS
LKAGQKQTFNITCTPGNTLNINNFNISQNLKTTVACVLETEAVTEAVQDLKSQISQTAES
SKKGTLPIAGLIVFFIIIIIIIIAVVYYSTGSSDNSNNDL
>LCPAC104_189
MGNAFSTNTVNDVVDILVNIVISATQNCQTTISQNQVLNISGNTGVTIDLGKIDWSQVIN
YNLSCISQVDTQTNIDQNLQEEIDQISSSINQAFNLSGTTEADNILNILTKLSDQIKISF
NQTCKNIFQQDQVFNITGNNDSQIKTTLNFNQSVDGALQCIQEDSAVQQIKEELRQQIAQ
KSSVEVESLLAGFITFMIIIGIVIAFFIFRPDKSKEEKKNTGLTIVIVIIIFIIIYIILA
WALGWFPFGRTRTN
>LCPAC304_134
MGNKPVAKNIVDENLSAIASVINEAVQNCSQTVTQDIFQQILIQNTDIAGNLEIGAEQTL
ILKQDCLQSEKAETKLDSSLQAVASQTAQAIAQQLELSGAKAKNVIKINAEIASSIKNWF
VQNCSQESSQLIAQNVTLTGDTIGGSVILQADNYTNNLIKCSTQGSATLSLKSSLETEIS
QSATAKVESFFGPFFMAILIIIGVIALFLFLPALFRGRTTVKQAPAAKQDDGALSLLAAL
GSESPSAGGVAAQALSSRATPTPSARATPSSAPRRAMPPRSTSASRIRGGAAPSGMGSLR
RRAMVQRPT
