# Supplementary material for: Past and present giant viruses diversity explored through permafrost metagenomics
Source: Nat Commun. 2022 Oct 7;13:5853. doi: 10.1038/s41467-022-33633-x (PMC9546926; doi:10.1038/s41467-022-33633-x)
Supplement: Supplementary file 8 — Supplementary Data 5 [file 41467_2022_33633_MOESM8_ESM.gz › Data_files/Viral_specific_hmms/Pithos_andMetaG_specific_OGs/OG0000318.fa]

>brc_121
MELTNEAARFSSKIDIITAAQYLEKAIHAKSKDKVVYYLLKARTQLTYAQTHLEDISDAL
AGSSSELIRELDNLTKEAEKVDRKNLKKFQERDLEPFQGLLGALYLELN
>A11_441
MELTNQAARFSSKIDILTAAQYLEKAIHAKNKDKVIYYLLKARTQLTYAQTHLEDISNDA
LAGSTAELIKELDTLSKDAEKVKNGKTGLNKFQERDLEPFQGLLGALYLELN
>geneDY0_345
MELVNEAARFSSKVDVITAAQYLEKTIHAKNKDKVVYYLLKARTQLTYAQTHLEDISNDA
LAGSTAELIKELDTLSKEAEKLDRKSLAKFQERDLQPFQGLLGALYLELN
>geneDY1_394
MELVNEAARFSSKVDVITAAQYLEKAIHAKNKDKVVYYLLKARTQLTYAQTHLEDISNDA
LAGSTAELIKELDTLSKEAEKLDRKSLAKFQERDLQPFQGLLGALYLELN
>AA_433
MELTNQAARFSSKIDILTAAQYLEKAIHAKSKDKVIYYLLKARTQLTYAQTHLEDISNDA
LAGSTAELIKELDTLSRDVEKVKNGKTGLHKFQERDLEPFQGLLGALYLELN
>AB_433
MELTNQAARFSSKIDILTAAQYLEKAIHAKSKDKVIYYLLKARTQLTYAQTHLEDISNDA
LAGSTAELIKELDTLSRDVEKVKNGKTGLHKFQERDLEPFQGLLGALYLELN
>ck_374
MELVNEAARFSSKVDVITAAQYLEKAIHAKNKDKVVYYLLKARTQLTYAQTHLEDISNDA
LAGSTAELIKELDTLSKEAEKLDRKSLAKFQERDLQPFQGLLGALYLELN
>lausan_428
MELTNQAARFSSKIDILTAAQYLEKAIHAKSKDKVIYYLLKARTQLTYAQTHLEDISNDA
LAGSTAELIKELDTLSRDVEKVKNGKTGLRKFQERDLEPFQGLLGALYLELN
>zaza_429
MELTNQAARFSSKIDILTAAQYLEKAIHAKSKDKVIYYLLKARTQLTYAQTHLEDISNDS
LAGSTAELIKELDTLSRDVEKVKNGKTGLHKFQERDLEPFQGLLGALYLELN
