# Supplementary material for: Past and present giant viruses diversity explored through permafrost metagenomics
Source: Nat Commun. 2022 Oct 7;13:5853. doi: 10.1038/s41467-022-33633-x (PMC9546926; doi:10.1038/s41467-022-33633-x)
Supplement: Supplementary file 8 — Supplementary Data 5 [file 41467_2022_33633_MOESM8_ESM.gz › Data_files/Viral_specific_hmms/Pithos_andMetaG_specific_OGs/OG0000374.fa]

>brc_339
MTYYNSSLGTNNLSTFRAQRNNGLLTGNLNNGAVVSQNGAVVFPNTIGLVNGLEGVSSTC
PQNPYQNRFCFDAFGIQSEICPLVNNCGQPRVYYDAVTGIIISPQVQDIAPIDNQGVQDT
LLNVNSLNNTISGTAGNNFPYRQNVFPGVPVNGTTNTNVIL
>A11_226
MTYYNSSLGTNNLSTFRAQRNNGLLTGNLTNAGLVNQNGAISFPNTIGLVNGLDSISSTC
PQNPYQNRFCYDAFGIQSEICPLVNNCGQPRVYYDAVTGIIISPQVQDIAPIDDQGLQNV
NVNSLGNTFSGTGGINYPYNPQNAFPGIPTNGTSAGNVIL
>geneDY0_163
MTYYNSSLGTRNASTFRAQRNNGLLTGNLTNTGLVNQSGAVSFPNTIGLVNGLEGISSTC
PQNPYQNRFCYDAFGNQNEFCPLVNNCGQPRVYYDGVTGILISPQVQDIAPIDNQGFQDT
SVNVNSLNNTISGTAGNNYPYNPLNAYPGIPVNGTSAGNLIL
>geneDY1_242
MTYYNSSLGTRNASTFRAQRNNGLLTGNLTNTGLVNQSGAVSFPNTIGLVNGLEGISSTC
PQNPYQNRFCYDAFGNQNEFCPLVNNCGQPRVYYDGVTGILISPQVQDIAPIDNQGFQDT
SVNVNSLNNTISGTAGNNYPYNPLNAYPGIPVNGTSAGNLIL
>AA_220
MTYYNSSLGTNNLSTFRAQRNNGLLTGNLTNAGLVNQNGAISFPNTIGLVNGLDSISSTC
PQNPYQNRFCYDAFGIQSEICPLVNNCGQPRVYYDAVTGIIIAPQVQDIAPIDDQGLQNV
NVNSLGNTFSGTGGINYPYNPQNAFPGIPTNGTSAGNVIL
>AB_216
MTYYNSSLGTNNLSTFRAQRNNGLLTGNLTNAGLVNQNGAISFPNTIGLVNGLDSISSTC
PQNPYQNRFCYDAFGIQSEICPLVNNCGQPRVYYDAVTGIIIAPQVQDIAPIDDQGLQNV
NVNSLGNTFSGTGGINYPYNPQNAFPGIPTNGTSAGNVIL
>ck_195
MTYYNSSLGTRNASTFRAQRNNGLLTGNLTNTGLVNQSGAVSFPNTIGLVNGLEGISSTC
PQNPYQNRFCYDAFGNQNEFCPLVNNCGQPRVYYDGVTGILISPQVQDIAPIDNQGFQDT
SVNVNSLNNTISGTAGNNYPYNPLNAYPGIPVNGTSAGNLIL
>lausan_213
MTYYNSSLGTNNLSTFRAQRNNGLLTGNLTNAGLVNQNGAVSFPNTIGLVNGLDSISSTC
PQNPYQNRFCYDAFGIQSEICPLVNNCGQPRVYYDAVTGIIIAPQVQDIAPIDDQGLQNV
NVNSLGNTFSGTGGINYPYNPQNAFPGIPTNGTSAGNVIL
>zaza_214
MTYYNSSLGTNNLSTFRAQRNNGLLTGNLTNAGLVNQNGAVSFPNTIGLVNGLDSISSTC
PQNPYQNRFCYDAFGIQSEICPLVNNCGQPRVYYDAVTGIIIAPQVQDIAPIDDQGLQNV
NVNSLGNTFSGTGGINYPYNPQNAFPGIPTNGTSAGNVIL
