# Supplementary material for: Past and present giant viruses diversity explored through permafrost metagenomics
Source: Nat Commun. 2022 Oct 7;13:5853. doi: 10.1038/s41467-022-33633-x (PMC9546926; doi:10.1038/s41467-022-33633-x)
Supplement: Supplementary file 8 — Supplementary Data 5 [file 41467_2022_33633_MOESM8_ESM.gz › Data_files/Viral_specific_hmms/Pithos_andMetaG_specific_OGs/OG0001068.fa]

>brc_249
MANSTALLEILSPVKDSNTDPGGFSSGVKISSSSGETREDNLSAQTLSSGLLSTRRLTSS
S
>zaza_317
MANSTALLEMFSSGKDSRSNSMASRGVKISSSSRETKEDNLSAQASSSSSCFTGLVSITL
LTLASPWL
