# Supplementary material for: Past and present giant viruses diversity explored through permafrost metagenomics
Source: Nat Commun. 2022 Oct 7;13:5853. doi: 10.1038/s41467-022-33633-x (PMC9546926; doi:10.1038/s41467-022-33633-x)
Supplement: Supplementary file 8 — Supplementary Data 5 [file 41467_2022_33633_MOESM8_ESM.gz › Data_files/Viral_specific_hmms/Pithos_andMetaG_specific_OGs/OG0000463.fa]

>LCPAC401_490
METLRSKLKCKDCEELIFEFLINGDDYTSFTLDDLKLFSTKIKNWNECMKCGVIKNVEFI
EYCESMIPEESRKRAYAGCMAFSSKMGNLIMLKYFEAKDDYEKETWRWIMNCAASSEEFM
IDKRVKKEDTLEVFKYVELKIRDGKYGYVYFAERIDILEYIWEHGYNTNWKEYMETSTKD
NKLKIFKWIEFKVLEEDIKWGYFLECCTQRAAFDTYRYCRSKYKWKIPFDHFLYNVSSKG
HFEMFKHIISEYDESKSDEKLDWKKYLKNVAGTRNFEMFRYIVLKHGKSELDWKEYMIII
SKSNRVYDDAFSVFEDSVESGFNLFKYCAGKAESPNYLECMLNAMLVGFFRIASFCGESL
DSEIEIPWQTCMCEAVINGYMDYIKYIESKAGIERNWDYKALIKGAAYWNELDSLKYIEE
KMNKQGESINWEEVLESCNIQDETTVTVYVQIKLGK
>LCPAC403_176
METLKNELECKDCEELIFRFLINGYDYTPFTIKDLKLFSKKIKNWDECMKWGVIKDVEFI
EYCESMIHERLRKEAYIKCMVFSSRMGNLNMLKYFESKGVYREQTWIRCFNTTSSSEKYM
LVKGIKKEDTFEVCKYVETKIRNTKYYYFIFIINGRIDILEYLWNQGYTTKSTSYMRVSA
GQNQLEILKWVESKIPEENIRWYYLLGWCTHGIGLDTYKYCRSRCKEIKSFNRFLFNVSK
TGHFELFKHILSEYEESKSDEELDWRDYLSNVAGTGNLDMFKFIVSKYEESGNAEKLTWE
EYMLTISTAWKKSRHVSPSWEDFLRNGFNLFKVCAERSESPAYHGCMLNAMQHGLHQIVS
FCEKRLDPSNTIDWESCMAEAVYEGNIGYIEHIESKTRIRWNWKRYIKQAARSHRLRSLK
YIEEKMNEQDESIDWKKLLEASKEKTQKETEVTVYIQIKLEGYNF
>LCPAC403_190
MDILRKELDCIDVSKLIFEFLINDGDYLPFTTEDLKLLENKIHDWDKCMKWGIFKDMDFI
KFVESKISPKFIHSAYIHSMKFSGFHGNFKMLKYFEAKGRWNYNDWSAVSRSTSVSEENM
IRYGIRKEDTFEIFKYVEEKLLICHFHCYSSSYMSIIMNGRIDLLSYVWKRGADKFWQIH
IERSAAFNQLEILKWIESKVNPKKINWKRCRLRCCGRSIDTYKYCEMKSKCLPKWNLEIK
KIAKSGSFEMFEYVVSRYEESKSNEIIDWNEHVITTVSYYFFTIDPVNIKDKFNIFTYCE
ERATSPDYEKCMKDALKNGLMDIVIHIESKLIDKNLERFMFTTVDGGQKDAILYIIKNND
VFDLRPYIKHVVEGKSRIDQIETVNFLESFTDQQINWKEMNPQKNLIYSTSVIRYVKSKV
IQRSEIVN
>LCPAC403_364
METINSKLKCMDVVRYIFEFLINDKDYDPFTLKDIKLFSRKITNWKICMGCGVLKGLEWI
EYTESKIPQNERKGAYVWCLQASAFYGNFTMLKYFEEKGVYEDCDWELTIKQASRSKKTM
IKHKVRKEDTFEIFKYIESKLSGTAIYRGITRYGRIDLADYMWERGFKEDFQHNMYSCIH
FNQFEMLKWIEFRVPSEKIEWKRCRSECFGIANVDIYKYCDMKGRYLPVLSWEIRRAIRC
GNFEMFEYVISRCEEKLDWEQFMIDTIQYTSNTIWNAEKTKNRLDIFVYCESMATSPDYD
MCLRNALKNGLIGIVIHCEHKLTDIGWKEYMYDAVSGGHFKSIIHVLEETDNLDLHPYIK
YVAENPKQKNRLLTVKYLESLTDEPINWKDMTPWRSYNDRDSQTMKYVNSKLL
>LCPAC403_365
MDVIRSKLKCEDVVIYIFEFLINDKNYNPFTLKDIKLFALKNKITNWKICMGCGVLKGLE
WIEYSESKILQNTRQEVYGWCLYLSAYYGNFTMLKYFEAKGVYTTCDWALTIEEASKSEE
TMIKRKVKKEDAFEIFKYIEPKLTSISACKSIVKNGRNDLADYMWERGFKEDFQLYMYNS
IQFNQFEMLKWIEFRVPLEEIDWGICRFYCFGNADMDICKYCDMKSGYPPIQDWEVREEI
KRGNFEIFEYVISRYEGKLDWEQLMIYTTQCDPDNIWYSERTKGRFDIFMYCEKMSTSPD
YDMCLRNALKNGLIGIVIHCEHKLADIDWEKYMYDAVSRGHLHSILHILEETDNLDLRPY
IKYAVEKPRQEKRLETVKYLESLTDEPINWNDMTPWKLFYSIDTPIAKYVNSKLL
>LCPAC404_270
METLKDELKCDNCAELIFEFLINGYNYSPFTTRDLKLFSSRQGINFKNLT
>LCPAC406_111
MEILKSELKCKNCEELIFEFLINGNNYTPFAVKDLKLFSKKIKNWDVCMKWGVVKDIEFI
EYCESMIHEKLKKEAYIKCMIVSSKIGNLNMLKYFESKGIYKEQTWIRCFNVTSLSEKYM
LVNGIKKEDTFEICKYVETKIRNMKYHYVIFIVNKRIDILEYLWNQGYNTRWSNYMRVAA
KNNHLEILKWIESKISEENIKWDWLLMWCTLGIGFDTYKYCRSKYKEIKSFNSFLSNVSK
TGHFELFKHILSEYEESKSDEELNWRSYLSNVARTGNLEMFKFIVAKDEESGNTEKLTWE
GYARDITTTWRKARHISPKWEDFLRNGFNLFKYCAERSTSLDYLGYMLNAMSNGFHQIAS
FCKERLDPGTKIDWESCMTEAVYNGSTYYIEDIVSEAGIQWNWKKYIRNAACWDRLEPLK
YIEEKMNERDESIDWKKLMEASKEENQNETEVTVYIQIKLEG
>LCPAC406_264
MEILESELKCKDCEELIFEFLINGYDYTPFTIEDLKLFSKKIKNWDECMKWGVVKGVGFI
EYCESMIHEKLRKGAYIKCMIFSSRIGNLNMLKYFESKSVYGEQTWGRCFSIASLSEKYM
LDKGIEKEDIFEVCKYVETKIKNAKCNYISFIMNGRIDILEYLWIRGYSTKWSSYMLAAA
RHNQLEILKWIEFRVPGEDLSWDYLLECCTNGIGLDTYKYCRPKCIEWKSFHRFLSNVSE
RGHFELFKHILFEYEESKSDEELNWKSYLSNVVRTGNLEMFKFIVSKHEESNSTEKLTWE
GYVLIIATSKGPSRYVSPSREDFLRNGFNLFKYCAERSESPDYLECMLNAMSIGLHQIVS
FCKERLDPGTEIPWRNCMAEAVYDGSIGYIEHIVSKTRIQWNWKRYIRHAAYWNQLESLK
YIEEKMNKQDESIDWKKLMEVSKEKTQKETEVTVYIQIKLEG
