# Supplementary material for: Past and present giant viruses diversity explored through permafrost metagenomics
Source: Nat Commun. 2022 Oct 7;13:5853. doi: 10.1038/s41467-022-33633-x (PMC9546926; doi:10.1038/s41467-022-33633-x)
Supplement: Supplementary file 8 — Supplementary Data 5 [file 41467_2022_33633_MOESM8_ESM.gz › Data_files/Viral_specific_hmms/Pithos_andMetaG_specific_OGs/OG0000147.fa]

>LCDPAC01_255
MASKYYVVAKGRIPGIYRSWSECRHQVKGFSRAMYKSFKIKRDAEEWLSKYSDAESTKKR
FSIYTDGSCIKGKIGAGVYFSDVKIGYTSDVPPSDGKDTISRAEVYAIELALIKAPGVPL
EIFIDSDYARNCCTGAWTVRVHKDIFNKIESLAKEKDIRWSSVDGHSNNIGNDRADELAK
RGVKLDNGTFEVYRFD
>LCPAC101_520
MLKFYAVAVGRIPGIYKTWEETSLNVSRYNGAIHKSFPTEKQAITYLHNNVASINLVPSP
IKKHPSKYTRKQSSVVLTNRDLDKDAPITIYTDGSHINSEGGYGIVVLYGGVEYFSMSGP
IPEDKTTNNRAELYAIYLAIHKLNNIIHKYKSTLGVMSTPTKVDVDNIIIKTDSMYSINC
LTKWWKSWERNGWKVKNGSTVVNEPLIKSILKKIDESPVSIIFSHIKAHSGIEFNEKADI
LANEGRATKLHVVK
>LCPAC102_154
MPNYYVVKIGRTPGIYTTWYQCNENVNKFSGAIYKKFTSLKKAEDWINDGIEKNNNIILP
RKLSSSDPFKLLCPSPKRKKTNFTSPHNRKYNEISQSNNLLNINNTIDIAPYHNNMSLYT
NITTKSNNTSSSNDIIQNNTISASTNKSQVINNRLIIYTDGACKNNGYNTQVGGIGVFMD
DNSPYNLSEKIEGYVTNNRAELWASIRGIQVGININKQIEIRSDSMYVINGITKWINTWK
RKQWKNIKNYDLWIILDNLNMQNDIIWTHVKAHSGIYGNEMADTYANICLY
>LCPAC201_313
MNKVSAGKIRWYAVIRFDWSHIFHNKWWVVKPYVNKISKVKYKGFDTEQGAKVWMSSFNT
ISYIETERFQLKSPSPLKILPRTVPLSTPILISPKSKTRLDAYTDGSYLFKTSSGGWAYI
LVSHENQTIIHHKSGHLHGKSTNNRAELSAILNVIIDQPDSDLDIYSDSLYSIKAITTWS
AKWKRNGWKTSKNLPVENRDLIEEITDLISSRSIQFYHVKAHNGDYFNEMVDKMARQAAK
I
>LCPAC302_227
MNKLYAVRNGRNIGIFTSWKQTELQVRGFRNAKFKSFTNMNDAKNYLNSGVSNENITEKN
AIYTDGSCKDDIGGYGIVINKEKEISGKVLIFPCTNQIAELYAIYQAIIYCKNKDNITIY
TDSKYSIGCLTEWHRRWEKNGWVNAKGNNVKNKILIKAILDISSDISVSYKHVKAHNGNK
YNEIADKLANEGRLK
>LCPAC401_356
MYTLYFDGCSKGNPGPAGAGYVIVNDEGEEMMSGRKFLGNATNNIAEYKALIFGLKNAVS
NNITNLNVKGDSKLIIEQVTLRWKCKSENLKPLLKKCLEYVKLFDDVTFEWIPRDENKRA
DILCNLALP
>LCPAC403_430
MYTLYFDGCSKGNPGSSGAGYSILDEDGKECSSGYEYLGDQTNNYAEYSALIIGLKEADN
IFVKHLHVKGDSKLVIEQMSCRWKCRSKNLAPLYTSCINYLRKFNSVTFEHIPRNENKRA
DLLANMAVTMSGF
>LCPAC404_365
MYKLFFDGCSKGNPGRSGAGAVIKKDEKTITAVNKYLGDKVTNNYAEYGALILGLKTALE
MRIKQINVYGDIDVY
>LCPAC404_368
MYKLFFDGCSKGNPGRSGAGAIIKKDEKTITAVNKYLGDKVTNNCAEYGGLIFGLKTAFE
MRIKHIDVYGDSSLIINQMNRLWKVKNSKLKQLNSEVLKLADKFEHISYNHVYREDNTEA
DHQANCALNVINLSTEIRSQTEPRESDHSLYSDETKTMVKHEDSYNLFLHVDTCRKFGAS
GIGVLIRAKNDGKKVFVSSMYMKNETKDFAYYNGLILGLNVAHQMGIKYIDVYGNFLLII
DQMNKKCNIKSPNLKQLNSEVTKLASKFEHISYTYISEDDNKETKIQAESAIIF
>LCPAC406_133
MYTLYFDGCSKGNPGPSGTGYVIIYDDDDDKELYFGMEFLGHATNNVAEYKALIFGLKDA
QKNNITQLVVKGDSKLIIKQVSLQWKCKAEHLKPLLKECLQLVKQIGKVTFEWIPRSENK
RADNLCNLALL
>Orpheo_GVMAG_373
MAWYAINSPIRALFANWSDCKKVIDCFPRSSYRKFKEKEEAETFAFNIKNEEQNLNPSLD
GSQVFAFTDGSKMAGYSGFGVVLIHGSEQLNIYGGTRKETHNYAELEAIRVAIIHTEGAL
TIYSDSEYAIKSLTSFIGKWRKNGWKTVSGENISNKELIVIIDALINEREKQGFSIKFEH
VPAHVGITYNEVADKLAKKGAKHSKTIVESGQRLLKNEFHYEKVVRRDK
>orphe_1145
MDKIICYTDGSYRNGKGGIGIVVQYNGLYYEHSAALNVKDVSNQKAEIMAIHDGLILCKN
VLNTVRWKDSEGNDRIGIDSRLVTVDLYSDSQYSLNSIKPDGWRVKWVGKKLAEVKNLEY
LRPTWNIVDAKHFKTINFNWVKGHSGDPINDRCDALAKQHT
>pmamoth_272
MSVVHVFTDGSSTPNPGIAGWAYIACDEKGKPLFSASGSLPHSTNNKMELQAAVEALTIL
HKKYEICLYSDSNYLVKGMNSWTRSWIKNGWKTAKGKPVENEEIWKQLLQLCEGRKIKWQ
WVEAHSGNHFNEIVDKMAKLARDEQNSTFVTY
>pmassi_297
MSIVHVYTDGSSNPNPGVAGWAYIVCDEKGKSLFSASGSLPHSTNNKMELQAAVEALTIL
HKNYEVLLHSDSNYLVKGMNSWTRSWIKNGWKTAKGKPVENEEIWKQLLQLCEGRKIKWQ
WVQAHSGNHFNEIVDKMAKLARDEQNSTFVTY
>psiber_274
MSVVHVFTDGSSTPNPGIAGWAYIACDEKGKPLFSASGSLPHSTNNKMELQAAVEALTIL
HKKYEICLYSDSNYLVKGMNSWTRSWIKNGWKTAKGKPVENEEIWKQLLQLCEGRKIKWQ
WVEAHSGNHFNEIVDKMAKLARDEQNSTFVTY
