# Supplementary material for: Past and present giant viruses diversity explored through permafrost metagenomics
Source: Nat Commun. 2022 Oct 7;13:5853. doi: 10.1038/s41467-022-33633-x (PMC9546926; doi:10.1038/s41467-022-33633-x)
Supplement: Supplementary file 9 — Supplementary Data 6 [file 41467_2022_33633_MOESM9_ESM.xlsx]

## Sheet: Data6
Supplementary Data 6. JGI IMG/M terrestrial metagenomes analyzed
Portal	Study Name	Phylum	Class	Order	Family	Genus	Latitude	Longitude	contigsOver500b	contigsOver1kb	contigsOver10kb	Nucleocytoviricota contigs	Pitho/orpheo contigs
MicForSoiBWC17_O_FD	Forest soil microbial communities from Harvard Forest Long Term Ecological Research (LTER) site in Petersham, MA, for long-term soil warming studies	Environmental	Terrestrial	Soil	Loam	Forest soil	42.4711	-72.1726	12732	1831	0	0	0
OrgsoiDNA2013049_FD	Permafrost soil microbial communities from the Arctic, to analyse light accelerated degradation of dissolved organic matter (DOM)	Environmental	Terrestrial	Soil	Wetlands	Permafrost	68.6135	-149.314	288361	101269	1659	0	0
PersoiDNA2013193_FD	Permafrost soil microbial communities from the Arctic, to analyse light accelerated degradation of dissolved organic matter (DOM)	Environmental	Terrestrial	Soil	Wetlands	Permafrost	68.6135	-149.314	199338	52994	489	0	0
EasRivMeERMLT890_FD	Soil and sediment microbial communities from the East River, CO, USA	Environmental	Terrestrial	Soil	Floodplain	Unclassified	38.9223	-106.952	148641	41706	906	1	0
NitcycUWRBECK03D_FD	Soil microbial communities from Arlington Agricultural Research Station in Wisconsin and Kellogg Biological Station in Michigan, replicating the bioenergy cropping systems trials (BCSTs)	Environmental	Terrestrial	Soil	Unclassified	Agricultural land	43.3	-89.38	1780	86	0	0	0
ForSoiNitroNN577_FD	Soil microbial communities from 10 grassland sites in CA, CO, KS, KY, MN, MO, NM, SC, TX, that have been nitrogen fertilized	Environmental	Terrestrial	Soil	Loam	Grasslands	39.0709	-96.5828	2596	265	0	0	0
MayberryNE_Catta_6_FD	Natural and restored wetland microbial communities from the San Francisco Bay, California, USA, that impact long-term carbon sequestration	Environmental	Terrestrial	Soil	Wetlands	Unclassified	38.0525	-121.769	31963	8409	40	0	0
MayberryNE_Catta_2_FD	Natural and restored wetland microbial communities from the San Francisco Bay, California, USA, that impact long-term carbon sequestration	Environmental	Terrestrial	Soil	Wetlands	Unclassified	38.0525	-121.769	34092	8323	15	0	0
SoimicmetaGmgLAA_FD	Soil and rhizosphere microbial communities from Centre INRS-Institut Armand-Frappier, Laval, Canada	Environmental	Terrestrial	Soil	Unclassified	Unclassified	45.54	-73.72	3583	302	0	0	0
Browns_TuleB_D1_FD	Natural and restored wetland microbial communities from the San Francisco Bay, California, USA, that impact long-term carbon sequestration	Environmental	Terrestrial	Soil	Wetlands	Unclassified	38.0457	-121.866	41696	8177	9	0	0
MicForSoiBWC19_O_FD	Forest soil microbial communities from Harvard Forest Long Term Ecological Research (LTER) site in Petersham, MA, for long-term soil warming studies	Environmental	Terrestrial	Soil	Loam	Forest soil	42.4711	-72.1726	1434	265	0	0	0
NGEPer4B_FD	Arctic peat soil microbial communities from the Barrow Environmental Observatory site, Barrow, Alaska, USA	Environmental	Terrestrial	Soil	Unclassified	Permafrost	71.299	-156.61	21443	3385	12	0	0
LuqExpMetageno45_FD	Tropical forest soil microbial communities from Luquillo Experimental Forest, Puerto Rico	Environmental	Terrestrial	Soil	Loam	Forest soil	18	-65	94565	28567	585	0	0
TexAe_OM1H0_O2_FD	Forest soil microbial communities from multiple locations in Canada and USA	Environmental	Terrestrial	Soil	Loam	Forest soil	31.11	-95.15	55744	10369	20	0	0
UWRJL028104C2_FD	Soil microbial communities from Arlington Agricultural Research Station in Wisconsin and Kellogg Biological Station in Michigan, replicating the bioenergy cropping systems trials (BCSTs)	Environmental	Terrestrial	Plant litter	Unclassified	Unclassified	43.3	-89.38	211864	73056	1516	2	0
GraSoiAngelo_147_FD	Grasslands soil microbial communities from the Angelo Coastal Reserve, California, USA	Environmental	Terrestrial	Soil	Unclassified	Grasslands	39.7392	-123.631	368009	166623	5393	0	0
NGEPerD_FD	Arctic peat soil microbial communities from the Barrow Environmental Observatory site, Barrow, Alaska, USA	Environmental	Terrestrial	Soil	Unclassified	Permafrost	71.299	-156.61	229877	115047	804	0	0
MicForSoilPHH8_O_FD	Forest soil microbial communities from Harvard Forest Long Term Ecological Research (LTER) site in Petersham, MA, for long-term soil warming studies	Environmental	Terrestrial	Soil	Loam	Forest soil	42.5504	-72.1802	42510	9198	1	0	0
UWRJL169409C1_FD	Soil microbial communities from Arlington Agricultural Research Station in Wisconsin and Kellogg Biological Station in Michigan, replicating the bioenergy cropping systems trials (BCSTs)	Environmental	Terrestrial	Plant litter	Unclassified	Unclassified	43.3	-89.38	399729	128706	3532	3	0
CNK12_metaG_FD	Soil microbial communities from Purdue University Martell Research Forest, Indiana, United States	Environmental	Terrestrial	Soil	Unclassified	Forest Soil	40.4449	-87.0297	97497	20073	658	0	0
UWRJS184509B5_FD	Soil microbial communities from Arlington Agricultural Research Station in Wisconsin and Kellogg Biological Station in Michigan, replicating the bioenergy cropping systems trials (BCSTs)	Environmental	Terrestrial	Soil	Unclassified	Agricultural land	43.3	-89.38	205164	46611	93	0	0
NGESurshal072012_6_FD	Arctic peat soil microbial communities from the Barrow Environmental Observatory site, Barrow, Alaska, USA	Environmental	Terrestrial	Soil	Unclassified	Permafrost	71.2999	-156.61	142908	45551	899	0	0
TexAe_OM1H0_O1_FD	Forest soil microbial communities from multiple locations in Canada and USA	Environmental	Terrestrial	Soil	Loam	Forest soil	31.11	-95.15	30100	5414	13	0	0
NitcycUWRG07A512_FD	Soil microbial communities from Arlington Agricultural Research Station in Wisconsin and Kellogg Biological Station in Michigan, replicating the bioenergy cropping systems trials (BCSTs)	Environmental	Terrestrial	Soil	Unclassified	Agricultural land	43.3	-89.38	4362	433	0	0	0
MedBloCAOM2_M3_FD	Forest soil microbial communities from multiple locations in Canada and USA	Environmental	Terrestrial	Soil	Loam	Forest soil	38.88	-120.64	111479	27921	78	0	0
NitcycUWRG08A312_FD	Soil microbial communities from Arlington Agricultural Research Station in Wisconsin and Kellogg Biological Station in Michigan, replicating the bioenergy cropping systems trials (BCSTs)	Environmental	Terrestrial	Soil	Unclassified	Agricultural land	43.3	-89.38	4704	576	0	0	0
GEONDECOMP233_FD	Soil and plant litter microbial communities from temperate forests in California, United States	Environmental	Terrestrial	Plant litter	Unclassified	Unclassified	40.2198	-122.984	18908	3446	20	0	0
SF_Rice_10C_80N__3_FD	Natural and restored wetland microbial communities from the San Francisco Bay, California, USA, that impact long-term carbon sequestration	Environmental	Terrestrial	Soil	Unclassified	Agricultural land	38.1087	-121.653	28684	4319	0	0	0
CNK20_metaG_FD	Soil microbial communities from Purdue University Martell Research Forest, Indiana, United States	Environmental	Terrestrial	Soil	Unclassified	Forest Soil	40.4449	-87.0297	97253	25472	323	0	0
ForSoiNitroNN352_FD	Soil microbial communities from 10 grassland sites in CA, CO, KS, KY, MN, MO, NM, SC, TX, that have been nitrogen fertilized	Environmental	Terrestrial	Soil	Loam	Grasslands	35.913	-79.056	1166	132	0	0	0
UWRJL134311R1_FD	Soil microbial communities from Arlington Agricultural Research Station in Wisconsin and Kellogg Biological Station in Michigan, replicating the bioenergy cropping systems trials (BCSTs)	Environmental	Terrestrial	Plant litter	Unclassified	Unclassified	43.3	-89.38	198884	49277	650	0	0
JacPin_JW_Ref_O3_FD	Forest soil microbial communities from multiple locations in Canada and USA	Environmental	Terrestrial	Soil	Loam	Forest soil	46.42	-83.37	156491	45894	667	0	0
JacPinW_OM3H0_M3_FD	Forest soil microbial communities from multiple locations in Canada and USA	Environmental	Terrestrial	Soil	Loam	Forest soil	46.42	-83.37	175543	55325	936	0	0
I_Fen_E2_2_FD	Peat permafrost microbial communities from Stordalen Mire near Abisko, Sweden	Environmental	Terrestrial	Soil	Peat	Fen	68.3532	19.0469	197768	44673	568	1	0
44E_NmetaG_FD	Soil microbial communities from hillslopes of Landscape Evolution Observatory, University of Arizona, Oracle, AZ, United States	Environmental	Terrestrial	Soil	Unclassified	Unclassified	32.5788	-110.851	3465	381	1	0	0
GraSoiAngelo_114_FD	Grasslands soil microbial communities from the Angelo Coastal Reserve, California, USA	Environmental	Terrestrial	Soil	Unclassified	Grasslands	39.7392	-123.631	738421	338729	9366	0	0
MicForSoSWNH18_M_FD	Forest soil microbial communities from Harvard Forest Long Term Ecological Research (LTER) site in Petersham, MA, for long-term soil warming studies	Environmental	Terrestrial	Soil	Loam	Forest soil	42.533	-72.2095	14789	2789	0	0	0
NitcycUWRG10A410_FD	Soil microbial communities from Arlington Agricultural Research Station in Wisconsin and Kellogg Biological Station in Michigan, replicating the bioenergy cropping systems trials (BCSTs)	Environmental	Terrestrial	Soil	Unclassified	Agricultural land	43.2958	-89.3799	7353	439	0	0	0
NitcycUWRG10A411_FD	Soil microbial communities from Arlington Agricultural Research Station in Wisconsin and Kellogg Biological Station in Michigan, replicating the bioenergy cropping systems trials (BCSTs)	Environmental	Terrestrial	Soil	Unclassified	Agricultural land	43.2958	-89.3799	7006	743	0	0	0
NGEPerone_FD	Arctic peat soil microbial communities from the Barrow Environmental Observatory site, Barrow, Alaska, USA	Environmental	Terrestrial	Soil	Unclassified	Permafrost	71.299	-156.61	300721	121085	1223	0	0
PerMet712P3D_FD	Thawing permafrost microbial communities from the Arctic, studying carbon transformations	Environmental	Terrestrial	Soil	Wetlands	Permafrost	68.3534	19.0472	22741	4790	43	0	0
ER_DNA_196_FD	Soil microbial communities from the East River watershed near Crested Butte, Colorado, United States	Environmental	Terrestrial	Soil	Bulk soil	Meadow	38.9206	-106.949	228015	38981	35	0	0
P3T30metagenome_FD	Plant litter microbial communities from East Loma Ridge, Irvine, California	Environmental	Terrestrial	Plant litter	Unclassified	Unclassified	33.7417	-117.704	1142895	443679	12983	6	0
GRESIP052b4f22_FD	Lab enrichment of tropical soil microbial communities from Luquillo Experimental Forest, Puerto Rico	Environmental	Terrestrial	Soil	Unclassified	Forest Soil	18.321	-65.8172	797602	208604	1033	0	0
DL17A_FD	Soil microbial communities from H.J. Andrews Experimental Forest, Oregon, United States	Environmental	Terrestrial	Soil	Unclassified	Forest Soil	44.23	-122.22	41594	9707	3	0	0
BatPronordMG_FD	Rock endolithic microbial communities from Victoria Land, Antarctica	Environmental	Terrestrial	Rock-dwelling (endoliths)	Unclassified	Unclassified	-76.9	160.9	153804	93436	5441	8	0
NitcycUWRHINK07B_FD	Soil microbial communities from Arlington Agricultural Research Station in Wisconsin and Kellogg Biological Station in Michigan, replicating the bioenergy cropping systems trials (BCSTs)	Environmental	Terrestrial	Soil	Unclassified	Agricultural land	43.43	-89.41	1311	85	0	0	0
CFST50metaG_FD	Peatland microbial communities from Stordalen Mire, Sweden	Environmental	Terrestrial	Soil	Peat	Mire	68.3533	19.0466	159637	52794	1465	0	0
Subbio2Aug_QV11A_FD	Serpentinite rock and fluid microbial communities from Tablelands Ophiolite (Newfoundland), Coast Range Ophiolite (California) and Ligurian Springs (Italy)	Environmental	Terrestrial	Deep subsurface	Unclassified	Unclassified	38.874	-122.439	6030	2878	260	0	0
tim00Cox00000000_FD	Lab enrichment of tropical soil microbial communities from Luquillo Experimental Forest, Puerto Rico	Environmental	Terrestrial	Soil	Unclassified	Forest Soil	18.321	-65.8172	1602781	457761	2039	0	0
714P315metaG_FD	Peatland microbial communities from Stordalen Mire, Sweden	Environmental	Terrestrial	Soil	Peat	Mire	68.3535	19.0472	65020	17562	70	0	0
II_Fen_E1_4_FD	Peat permafrost microbial communities from Stordalen Mire near Abisko, Sweden	Environmental	Terrestrial	Soil	Peat	Fen	68.3532	19.0469	143095	37872	268	0	0
SF_Rice_20C_80N__2_FD	Natural and restored wetland microbial communities from the San Francisco Bay, California, USA, that impact long-term carbon sequestration	Environmental	Terrestrial	Soil	Unclassified	Agricultural land	38.1087	-121.653	25514	5272	1	0	0
GWRWS1_40_50_FD	Groundwater microbial communities from the Columbia River, Washington, USA	Environmental	Terrestrial	Soil	Sand	Unclassified	46.372	-119.272	15258	2115	5	0	0
RifCSPhighO2_01_FD	Soil microbial communities from Rifle, Colorado, USA	Environmental	Terrestrial	Soil	Loam	Unclassified	39.5348	-107.783	1036435	444727	21821	56	0
714E159metaG_FD	Peatland microbial communities from Stordalen Mire, Sweden	Environmental	Terrestrial	Soil	Peat	Mire	68.3533	19.0467	131260	33536	537	1	0
NitcycUWRG08K212_FD	Soil microbial communities from Arlington Agricultural Research Station in Wisconsin and Kellogg Biological Station in Michigan, replicating the bioenergy cropping systems trials (BCSTs)	Environmental	Terrestrial	Soil	Unclassified	Agricultural land	42.4	-85.37	2165	251	0	0	0
NitcycUWG06A2a12_FD	Soil microbial communities from Arlington Agricultural Research Station in Wisconsin and Kellogg Biological Station in Michigan, replicating the bioenergy cropping systems trials (BCSTs)	Environmental	Terrestrial	Soil	Unclassified	Agricultural land	43.3	-89.38	6367	613	0	0	0
MSEWel2015_12_15_FD	Subsurface microbial communities from deep shales in Ohio and West Virginia, USA	Environmental	Terrestrial	Geologic	Sediment	Unclassified	39.6017	-79.9761	7428	4468	675	0	0
NitcycUWG05A1w11_FD	Soil microbial communities from Arlington Agricultural Research Station in Wisconsin and Kellogg Biological Station in Michigan, replicating the bioenergy cropping systems trials (BCSTs)	Environmental	Terrestrial	Soil	Unclassified	Agricultural land	43.3	-89.38	3934	585	0	0	0
III_Palsa_N2_2_FD	Peat permafrost microbial communities from Stordalen Mire near Abisko, Sweden	Environmental	Terrestrial	Soil	Peat	Permafrost	68.3535	19.0473	469047	137685	3639	4	0
Shrwel_input2_RT_FD	Subsurface microbial communities from deep shales in Ohio and West Virginia, USA	Environmental	Terrestrial	Deep subsurface	Unclassified	Unclassified	39.849	-81.036	76777	33223	1332	1	0
714S23034metaG_FD	Peatland microbial communities from Stordalen Mire, Sweden	Environmental	Terrestrial	Soil	Peat	Mire	68.3532	19.0474	227959	88198	5834	1	0
GEONDECOMP296_FD	Soil and plant litter microbial communities from temperate forests in California, United States	Environmental	Terrestrial	Plant litter	Unclassified	Unclassified	40.2198	-122.984	24797	5503	26	0	0
NitcycUWRROWE15D_FD	Soil microbial communities from Arlington Agricultural Research Station in Wisconsin and Kellogg Biological Station in Michigan, replicating the bioenergy cropping systems trials (BCSTs)	Environmental	Terrestrial	Soil	Unclassified	Agricultural land	43.42	-89.33	13164	1847	0	0	0
GRESIP174b1f20_FD	Lab enrichment of tropical soil microbial communities from Luquillo Experimental Forest, Puerto Rico	Environmental	Terrestrial	Soil	Unclassified	Forest Soil	18.321	-65.8172	749301	182448	322	0	0
GWRWT4_2Sept14_FD	Groundwater microbial communities from the Columbia River, Washington, USA	Environmental	Terrestrial	Soil	Sand	Unclassified	46.372	-119.272	12981	4316	54	0	0
MicForSoiBWH17_M_FD	Forest soil microbial communities from Harvard Forest Long Term Ecological Research (LTER) site in Petersham, MA, for long-term soil warming studies	Environmental	Terrestrial	Soil	Loam	Forest soil	42.4711	-72.1726	4317	633	0	0	0
GraSoi013_1_20cm_FD	Grasslands soil microbial communities from the Angelo Coastal Reserve, California, USA	Environmental	Terrestrial	Soil	Unclassified	Grasslands	39.7383	-123.63	283238	97697	1185	0	0
ForSoiNitroNN614_FD	Soil microbial communities from 10 grassland sites in CA, CO, KS, KY, MN, MO, NM, SC, TX, that have been nitrogen fertilized	Environmental	Terrestrial	Soil	Loam	Grasslands	39.05	-99.1	24	2	0	0	0
LuqExpMetageno35_FD	Tropical forest soil microbial communities from Luquillo Experimental Forest, Puerto Rico	Environmental	Terrestrial	Soil	Loam	Forest soil	18	-65	100031	30185	570	0	0
SF_Rice_20C_80N__FD	Natural and restored wetland microbial communities from the San Francisco Bay, California, USA, that impact long-term carbon sequestration	Environmental	Terrestrial	Soil	Unclassified	Agricultural land	38.1087	-121.653	30158	6714	1	0	0
GWRWT2_30Apr14_FD	Groundwater microbial communities from the Columbia River, Washington, USA	Environmental	Terrestrial	Soil	Sand	Unclassified	46.372	-119.272	51456	12254	173	0	0
NitcycUWG10A4w11_FD	Soil microbial communities from Arlington Agricultural Research Station in Wisconsin and Kellogg Biological Station in Michigan, replicating the bioenergy cropping systems trials (BCSTs)	Environmental	Terrestrial	Soil	Unclassified	Agricultural land	43.3	-89.38	5607	480	0	0	0
atmos_gasesAM5C__FD	Hardwood forest soil microbial communities from various locations in the United States	Environmental	Terrestrial	Soil	Unclassified	Forest Soil	39.0844	-86.4705	1580217	308427	353	0	0
SoimicmetaGmgHAB_FD	Soil and rhizosphere microbial communities from Centre INRS-Institut Armand-Frappier, Laval, Canada	Environmental	Terrestrial	Soil	Unclassified	Unclassified	45.54	-73.72	9732	1656	62	0	0
T60D3metaG_FD	Soil microbial communities from West Virginia University Organic Research Farm, Morgantown, WV, United States	Environmental	Terrestrial	Soil	Unclassified	Agricultural land	39.6475	-79.9369	1164783	245276	573	0	0
GraSoiAngelo_134_FD	Grasslands soil microbial communities from the Angelo Coastal Reserve, California, USA	Environmental	Terrestrial	Soil	Unclassified	Grasslands	39.7392	-123.631	420637	175893	5920	0	0
GWRWS3_30_40_FD	Groundwater microbial communities from the Columbia River, Washington, USA	Environmental	Terrestrial	Soil	Sand	Unclassified	46.372	-119.272	108451	23969	130	0	0
I_Bog_E1_1_FD	Peat permafrost microbial communities from Stordalen Mire near Abisko, Sweden	Environmental	Terrestrial	Soil	Peat	Bog	68.3532	19.0477	1228079	461390	13465	31	0
Joice_ThreeSqA_D_3_FD	Natural and restored wetland microbial communities from the San Francisco Bay, California, USA, that impact long-term carbon sequestration	Environmental	Terrestrial	Soil	Wetlands	Unclassified	38.1972	-122.01	36825	10266	269	0	0
ForSoiNitroNN407_FD	Soil microbial communities from 10 grassland sites in CA, CO, KS, KY, MN, MO, NM, SC, TX, that have been nitrogen fertilized	Environmental	Terrestrial	Soil	Loam	Forest soil	44.2052	-122.128	2869	292	0	0	0
WestPond_Cattail_FD	Natural and restored wetland microbial communities from the San Francisco Bay, California, USA, that impact long-term carbon sequestration	Environmental	Terrestrial	Soil	Wetlands	Unclassified	38.1075	-121.65	39006	7824	38	0	0
SF_Rice_10C_0N_4_FD	Natural and restored wetland microbial communities from the San Francisco Bay, California, USA, that impact long-term carbon sequestration	Environmental	Terrestrial	Soil	Unclassified	Agricultural land	38.1087	-121.653	59604	10882	2	0	0
Sb_taG_10_FD	Peatlands soil microbial communities from Germany and Austria, that are sulfate reducing	Environmental	Terrestrial	Soil	Unclassified	Unclassified	50.1318	11.881	196313	56720	869	0	0
NitcycUWRG07A210_FD	Soil microbial communities from Arlington Agricultural Research Station in Wisconsin and Kellogg Biological Station in Michigan, replicating the bioenergy cropping systems trials (BCSTs)	Environmental	Terrestrial	Soil	Unclassified	Agricultural land	43.3	-89.38	5833	597	0	0	0
GRESIP117b4f29_FD	Lab enrichment of tropical soil microbial communities from Luquillo Experimental Forest, Puerto Rico	Environmental	Terrestrial	Soil	Unclassified	Forest Soil	18.321	-65.8172	410405	114777	560	0	0
MetcocultureBM_FD	Systems level insights into methane cycling in arid and semi-arid ecosystems	Environmental	Terrestrial	Soil	Unclassified	Desert	33.305	-116.255	138	132	92	0	0
NGEPerthree_FD	Arctic peat soil microbial communities from the Barrow Environmental Observatory site, Barrow, Alaska, USA	Environmental	Terrestrial	Soil	Unclassified	Permafrost	71.299	-156.61	16281	2556	0	0	0
715E315metaG_FD	Peatland microbial communities from Stordalen Mire, Sweden	Environmental	Terrestrial	Soil	Peat	Mire	68.3533	19.0468	12601	1169	0	0	0
JacPinW_OM2H0_M3_FD	Forest soil microbial communities from multiple locations in Canada and USA	Environmental	Terrestrial	Soil	Loam	Forest soil	46.42	-83.37	155196	43107	133	0	0
NitcycUWRG01A511_FD	Soil microbial communities from Arlington Agricultural Research Station in Wisconsin and Kellogg Biological Station in Michigan, replicating the bioenergy cropping systems trials (BCSTs)	Environmental	Terrestrial	Soil	Unclassified	Agricultural land	43.2958	-89.3799	6393	518	0	0	0
NitcycUWRG08A211_FD	Soil microbial communities from Arlington Agricultural Research Station in Wisconsin and Kellogg Biological Station in Michigan, replicating the bioenergy cropping systems trials (BCSTs)	Environmental	Terrestrial	Soil	Unclassified	Agricultural land	43.3	-89.38	4769	1201	0	0	0
NitcycUWG10A1w12_FD	Soil microbial communities from Arlington Agricultural Research Station in Wisconsin and Kellogg Biological Station in Michigan, replicating the bioenergy cropping systems trials (BCSTs)	Environmental	Terrestrial	Soil	Unclassified	Agricultural land	43.3	-89.38	3546	325	0	0	0
Joice_CattailNLA_FD	Natural and restored wetland microbial communities from the San Francisco Bay, California, USA, that impact long-term carbon sequestration	Environmental	Terrestrial	Soil	Wetlands	Unclassified	38.1971	-122.01	44896	13006	186	0	0
ForSoiNitroNN342_FD	Soil microbial communities from 10 grassland sites in CA, CO, KS, KY, MN, MO, NM, SC, TX, that have been nitrogen fertilized	Environmental	Terrestrial	Soil	Loam	Grasslands	35.913	-79.056	458	64	0	0	0
BONnt1_FD	Terrestrial sediment cell enrichment communities for BONCAT metagenomics from Utah, United States	Environmental	Terrestrial	Geologic	Sediment	Unclassified	38.715	-109.691	32856	4137	4	0	0
CNK01_metaG_FD	Soil microbial communities from Purdue University Martell Research Forest, Indiana, United States	Environmental	Terrestrial	Soil	Unclassified	Forest Soil	40.4449	-87.0297	101563	22332	60	0	0
SGPome_FD	Soil and marine airborne microbial communities from various locations	Environmental	Terrestrial	Soil	Unclassified	Unclassified	36.36	-97.29	1161687	228256	746	0	0
NGEPerB_FD	Arctic peat soil microbial communities from the Barrow Environmental Observatory site, Barrow, Alaska, USA	Environmental	Terrestrial	Soil	Unclassified	Permafrost	71.299	-156.61	227803	92048	1481	0	0
NL07B_FD	Soil microbial communities from H.J. Andrews Experimental Forest, Oregon, United States	Environmental	Terrestrial	Soil	Unclassified	Forest Soil	44.23	-122.22	91586	17377	0	0	0
MayberryNE_Catta_4_FD	Natural and restored wetland microbial communities from the San Francisco Bay, California, USA, that impact long-term carbon sequestration	Environmental	Terrestrial	Soil	Wetlands	Unclassified	38.0525	-121.769	46327	11814	68	0	0
NitcycUWRG09A311_FD	Soil microbial communities from Arlington Agricultural Research Station in Wisconsin and Kellogg Biological Station in Michigan, replicating the bioenergy cropping systems trials (BCSTs)	Environmental	Terrestrial	Soil	Unclassified	Agricultural land	43.3	-89.38	2730	173	0	0	0
Shrwel1BS1Day59_FD	Subsurface microbial communities from deep shales in Ohio and West Virginia, USA	Environmental	Terrestrial	Deep subsurface	Unclassified	Unclassified	39.849	-81.036	8424	2176	42	0	0
ForSoiNitroNN588_FD	Soil microbial communities from 10 grassland sites in CA, CO, KS, KY, MN, MO, NM, SC, TX, that have been nitrogen fertilized	Environmental	Terrestrial	Soil	Loam	Grasslands	39.0709	-96.5828	1269	103	0	0	0
Antgeofumaro1A2E_FD	Fumarolic subsurface microbial communities from Tramway Ridge at Mt. Erebus, Antarctica for carbon cycling studies in geothermal environments	Environmental	Terrestrial	Volcanic	Fumaroles	Unclassified	-77.5182	167.111	948	563	44	0	0
UWRJL014104B1_FD	Soil microbial communities from Arlington Agricultural Research Station in Wisconsin and Kellogg Biological Station in Michigan, replicating the bioenergy cropping systems trials (BCSTs)	Environmental	Terrestrial	Plant litter	Unclassified	Unclassified	43.3	-89.38	339976	101843	2163	10	0
GFST75r2metaG_FD	Peatland microbial communities from Stordalen Mire, Sweden	Environmental	Terrestrial	Soil	Peat	Mire	68.3533	19.0466	24146	6085	364	4	0
GWRWN2_50_60_FD	Groundwater microbial communities from the Columbia River, Washington, USA	Environmental	Terrestrial	Soil	Sand	Unclassified	46.372	-119.272	60543	13299	103	0	0
NitcycUWRG10K112_FD	Soil microbial communities from Arlington Agricultural Research Station in Wisconsin and Kellogg Biological Station in Michigan, replicating the bioenergy cropping systems trials (BCSTs)	Environmental	Terrestrial	Soil	Unclassified	Agricultural land	42.4	-85.37	886	54	0	0	0
RushSE_CattailNL_5_FD	Natural and restored wetland microbial communities from the San Francisco Bay, California, USA, that impact long-term carbon sequestration	Environmental	Terrestrial	Soil	Wetlands	Unclassified	38.2245	-122.019	39101	6709	30	0	0
MicForSoiBWH19_O_FD	Forest soil microbial communities from Harvard Forest Long Term Ecological Research (LTER) site in Petersham, MA, for long-term soil warming studies	Environmental	Terrestrial	Soil	Loam	Forest soil	42.533	-72.1726	4989	755	0	0	0
ForSoiNitrogNN91_FD	Soil microbial communities from 10 grassland sites in CA, CO, KS, KY, MN, MO, NM, SC, TX, that have been nitrogen fertilized	Environmental	Terrestrial	Soil	Loam	Forest soil	39.2355	-121.284	24350	779	160	0	0
PerMet712S3S_FD	Thawing permafrost microbial communities from the Arctic, studying carbon transformations	Environmental	Terrestrial	Soil	Wetlands	Permafrost	68.3533	19.0475	56168	2118	0	0	0
UWRJL148409B2_FD	Soil microbial communities from Arlington Agricultural Research Station in Wisconsin and Kellogg Biological Station in Michigan, replicating the bioenergy cropping systems trials (BCSTs)	Environmental	Terrestrial	Plant litter	Unclassified	Unclassified	43.3	-89.38	308373	84098	1488	14	0
RifCSP19_2_FD	Soil microbial communities from Rifle, Colorado, USA	Environmental	Terrestrial	Soil	Unclassified	Unclassified	39.53	-107.78	787126	256797	3590	6	0
NitcycUWRG06K412_FD	Soil microbial communities from Arlington Agricultural Research Station in Wisconsin and Kellogg Biological Station in Michigan, replicating the bioenergy cropping systems trials (BCSTs)	Environmental	Terrestrial	Soil	Unclassified	Agricultural land	43.3	-89.38	5773	979	0	0	0
I_Bog_N2_1_FD	Peat permafrost microbial communities from Stordalen Mire near Abisko, Sweden	Environmental	Terrestrial	Soil	Peat	Bog	68.3532	19.0477	335703	83632	1481	2	0
715P115metaG_FD	Peatland microbial communities from Stordalen Mire, Sweden	Environmental	Terrestrial	Soil	Peat	Mire	68.3534	19.0471	125831	31078	1326	0	0
BlaSpr_A8_OM2_O2_FD	Forest soil microbial communities from multiple locations in Canada and USA	Environmental	Terrestrial	Soil	Loam	Forest soil	49.08	-89.38	140102	34032	63	0	0
GEONDECOMP273_FD	Soil and plant litter microbial communities from temperate forests in California, United States	Environmental	Terrestrial	Plant litter	Unclassified	Unclassified	40.2198	-122.984	24039	5432	455	0	0
JacPinW_OM1H0_O1_FD	Forest soil microbial communities from multiple locations in Canada and USA	Environmental	Terrestrial	Soil	Loam	Forest soil	46.42	-83.37	101512	26018	54	0	0
ForSoiNitrNN1102_FD	Soil microbial communities from 10 grassland sites in CA, CO, KS, KY, MN, MO, NM, SC, TX, that have been nitrogen fertilized	Environmental	Terrestrial	Soil	Loam	Grasslands	40.8167	-104.767	5121	1248	0	0	0
Methanogen_OWC_FD	Deep subsurface shale carbon reservoir microbial communities from Ohio and West Virginia, USA	Environmental	Terrestrial	Deep subsurface	Fracking water	Shale carbon reservoir	41.3769	-82.5172	304666	78161	222	0	0
LuqExpMetageno67_FD	Tropical forest soil microbial communities from Luquillo Experimental Forest, Puerto Rico	Environmental	Terrestrial	Soil	Loam	Forest soil	18	-65	39841	11478	169	0	0
GWRWN3_50_60_FD	Groundwater microbial communities from the Columbia River, Washington, USA	Environmental	Terrestrial	Soil	Sand	Unclassified	46.372	-119.272	33875	4210	74	0	0
ForSoiNitroNN336_FD	Soil microbial communities from 10 grassland sites in CA, CO, KS, KY, MN, MO, NM, SC, TX, that have been nitrogen fertilized	Environmental	Terrestrial	Soil	Loam	Grasslands	35.913	-79.056	678	94	1	0	0
III_Bog_E2_3_FD	Peat permafrost microbial communities from Stordalen Mire near Abisko, Sweden	Environmental	Terrestrial	Soil	Peat	Bog	68.3532	19.0477	729054	249359	7007	8	0
ER_DNA_367_FD	Soil microbial communities from the East River watershed near Crested Butte, Colorado, United States	Environmental	Terrestrial	Soil	Bulk soil	Meadow	38.9206	-106.949	379271	96324	875	0	0
TexAe_OM3H0_M3_FD	Forest soil microbial communities from multiple locations in Canada and USA	Environmental	Terrestrial	Soil	Loam	Forest soil	31.11	-95.15	120892	24445	14	0	0
GWRWT4_1July14_FD	Groundwater microbial communities from the Columbia River, Washington, USA	Environmental	Terrestrial	Soil	Sand	Unclassified	46.372	-119.272	15930	4483	49	0	0
SalPonR2_C_D1_MG_FD	Salt pond water, soil and salt crust microbial communities from South San Francisco under conditions of wetland restoration.	Environmental	Terrestrial	Soil	Wetlands	Unclassified	37.4965	-122.133	158370	75087	1936	5	0
NitcycUWRHINK07E_FD	Soil microbial communities from Arlington Agricultural Research Station in Wisconsin and Kellogg Biological Station in Michigan, replicating the bioenergy cropping systems trials (BCSTs)	Environmental	Terrestrial	Soil	Unclassified	Agricultural land	43.3	-89.38	2954	144	0	0	0
I_Palsa_E1_1_FD	Peat permafrost microbial communities from Stordalen Mire near Abisko, Sweden	Environmental	Terrestrial	Soil	Peat	Permafrost	68.3535	19.0473	484870	128357	1702	0	0
GWRWS2_50_60_FD	Groundwater microbial communities from the Columbia River, Washington, USA	Environmental	Terrestrial	Soil	Sand	Unclassified	46.372	-119.272	81349	23602	166	0	0
2ButaG_FD	Rhizosphere and bulk soil microbial communities from Harvard Forest, USA	Environmental	Terrestrial	Soil	Unclassified	Forest Soil	42.5502	-72.1737	436	37	0	0	0
SF_Rice_20C_0N_1_FD	Natural and restored wetland microbial communities from the San Francisco Bay, California, USA, that impact long-term carbon sequestration	Environmental	Terrestrial	Soil	Unclassified	Agricultural land	38.1087	-121.653	23259	4335	0	0	0
NitcycUWRHINK08B_FD	Soil microbial communities from Arlington Agricultural Research Station in Wisconsin and Kellogg Biological Station in Michigan, replicating the bioenergy cropping systems trials (BCSTs)	Environmental	Terrestrial	Soil	Unclassified	Agricultural land	43.42	-89.4	1100	52	0	0	0
RVTome_13_FD	Soil microbial communities from uranium-contaminated sites across the Upper Colorado River Basin region	Environmental	Terrestrial	Soil	Unclassified	Unclassified	42.9888	-108.399	1025440	350969	4667	0	0
NCCompost_FD	Agricultural soil microbial communities from Utah and Georgia to study Nitrogen management	Environmental	Terrestrial	Soil	Unclassified	Agricultural land	41.7655	-111.814	506097	264300	1527	0	0
2ButaG_2_FD	Rhizosphere and bulk soil microbial communities from Harvard Forest, USA	Environmental	Terrestrial	Soil	Unclassified	Forest Soil	42.5502	-72.1737	879	9	0	0	0
MedBloCAOM3_M2_FD	Forest soil microbial communities from multiple locations in Canada and USA	Environmental	Terrestrial	Soil	Loam	Forest soil	38.88	-120.64	252447	77723	487	0	0
PhyPR2_FD	Leaf surface microbial communities from various plants in UC Gill Tract Community Farm, Albany, California, United States	Environmental	Terrestrial	Soil	Unclassified	Agricultural land	37.8864	-122.298	1995287	494748	1914	2	0
14_S_MG_FD	Soil and ectomycorrhiza microbial communities from Populus trichocarpa stands in riparian zones in the Pacific Northwest, United States	Environmental	Terrestrial	Soil	Unclassified	Riparian soil	45.6996	-121.669	316926	51048	779	0	0
III_Bog_N2_1_FD	Peat permafrost microbial communities from Stordalen Mire near Abisko, Sweden	Environmental	Terrestrial	Soil	Peat	Bog	68.3532	19.0477	534698	196233	6167	7	0
UWRJL079202R5_FD	Soil microbial communities from Arlington Agricultural Research Station in Wisconsin and Kellogg Biological Station in Michigan, replicating the bioenergy cropping systems trials (BCSTs)	Environmental	Terrestrial	Plant litter	Unclassified	Unclassified	43.3	-89.38	235049	55510	1836	2	0
Sb_taG_8_FD	Peatlands soil microbial communities from Germany and Austria, that are sulfate reducing	Environmental	Terrestrial	Soil	Unclassified	Unclassified	50.1318	11.881	166401	77785	2129	0	0
KBSK5251metaG_FD	Corn, switchgrass and miscanthus rhizosphere microbial communities from Kellogg Biological Station, Michigan, USA	Environmental	Terrestrial	Soil	Loam	Agricultural soil	42.3948	-85.3738	460027	105869	873	0	0
GWRWT3_2Sept14_FD	Groundwater microbial communities from the Columbia River, Washington, USA	Environmental	Terrestrial	Soil	Sand	Unclassified	46.372	-119.272	17007	4936	74	0	0
Wag42014_10_11_FD	Deep subsurface shale carbon reservoir microbial communities from Ohio and West Virginia, USA	Environmental	Terrestrial	Deep subsurface	Fracking water	Shale carbon reservoir	40.178	-81.073	4754	2022	82	0	0
OrgsoiDNA_201061_FD	Permafrost soil microbial communities from the Arctic, to analyse light accelerated degradation of dissolved organic matter (DOM)	Environmental	Terrestrial	Soil	Wetlands	Permafrost	68.6137	-149.314	92465	33168	894	0	0
LuqExpMetageno77_FD	Tropical forest soil microbial communities from Luquillo Experimental Forest, Puerto Rico	Environmental	Terrestrial	Soil	Loam	Forest soil	18	-65	34080	9562	176	0	0
NGESurdeep072012_10_FD	Arctic peat soil microbial communities from the Barrow Environmental Observatory site, Barrow, Alaska, USA	Environmental	Terrestrial	Soil	Unclassified	Permafrost	71.2999	-156.61	196010	72178	2488	1	0
III_Palsa_N2_3_FD	Peat permafrost microbial communities from Stordalen Mire near Abisko, Sweden	Environmental	Terrestrial	Soil	Peat	Permafrost	68.3535	19.0473	1989886	735905	23723	6	0
TexAe_OM2H0_O3_FD	Forest soil microbial communities from multiple locations in Canada and USA	Environmental	Terrestrial	Soil	Loam	Forest soil	31.11	-95.15	19933	2994	6	0	0
KBSC63BmetaG_FD	Corn, switchgrass and miscanthus rhizosphere microbial communities from Kellogg Biological Station, Michigan, USA	Environmental	Terrestrial	Soil	Loam	Agricultural soil	42.3948	-85.3738	1908285	587407	5817	0	0
Lox_Sample_45_FD	Soil microbial communities from Loxahatchee National Wildlife Refuge, Florida, United States	Environmental	Terrestrial	Soil	Wetlands	Unclassified	26.5052	-80.2345	2605561	849839	18528	3	0
UWRJL001104B6_FD	Soil microbial communities from Arlington Agricultural Research Station in Wisconsin and Kellogg Biological Station in Michigan, replicating the bioenergy cropping systems trials (BCSTs)	Environmental	Terrestrial	Plant litter	Unclassified	Unclassified	43.3	-89.38	183442	50387	2069	1	0
44E_DmetaG_FD	Soil microbial communities from hillslopes of Landscape Evolution Observatory, University of Arizona, Oracle, AZ, United States	Environmental	Terrestrial	Soil	Unclassified	Unclassified	32.5788	-110.851	36748	8147	62	0	0
NGEPertwo_FD	Arctic peat soil microbial communities from the Barrow Environmental Observatory site, Barrow, Alaska, USA	Environmental	Terrestrial	Soil	Unclassified	Permafrost	71.299	-156.61	107089	30146	1326	1	0
NGESurdeep072012_7_FD	Arctic peat soil microbial communities from the Barrow Environmental Observatory site, Barrow, Alaska, USA	Environmental	Terrestrial	Soil	Unclassified	Permafrost	71.2999	-156.61	108690	36857	134	0	0
Rivendell_Oct201_8_FD	Vadose zone soil and rhizosphere microbial communities from the Eel River Critical Zone Observatory, Northern California to study diel carbon cycling	Environmental	Terrestrial	Soil	Vadose zone	Saprolite	39.7291	-123.642	1240976	411711	5228	2	0
LuqExpMetageno56_FD	Tropical forest soil microbial communities from Luquillo Experimental Forest, Puerto Rico	Environmental	Terrestrial	Soil	Loam	Forest soil	18	-65	30520	8769	236	0	0
SoimicmetaGmgLPA_FD	Soil and rhizosphere microbial communities from Centre INRS-Institut Armand-Frappier, Laval, Canada	Environmental	Terrestrial	Soil	Unclassified	Unclassified	45.54	-73.72	15440	3331	1	0	0
AutmiccommunBRH9_FD	Deep subsurface microbial communities from Mt. Terri Underground Rock Laboratory, Switzerland, that are autotrophic	Environmental	Terrestrial	Deep subsurface	Clay	Unclassified	47.379	7.1648	62355	24437	1861	0	0
Wag42014_10_20_FD	Deep subsurface shale carbon reservoir microbial communities from Ohio and West Virginia, USA	Environmental	Terrestrial	Deep subsurface	Fracking water	Shale carbon reservoir	40.178	-81.073	7169	3540	450	0	0
BONt14_FD	Terrestrial sediment cell enrichment communities for BONCAT metagenomics from Utah, United States	Environmental	Terrestrial	Geologic	Sediment	Unclassified	38.715	-109.691	39586	9724	26	0	0
C0D2metaG_FD	Soil microbial communities from West Virginia University Organic Research Farm, Morgantown, WV, United States	Environmental	Terrestrial	Soil	Unclassified	Agricultural land	39.6475	-79.9369	609581	116770	307	0	0
MedBloCARef_M1_FD	Forest soil microbial communities from multiple locations in Canada and USA	Environmental	Terrestrial	Soil	Loam	Forest soil	38.88	-120.64	179228	56231	123	0	0
NitcycUWRG08A511_FD	Soil microbial communities from Arlington Agricultural Research Station in Wisconsin and Kellogg Biological Station in Michigan, replicating the bioenergy cropping systems trials (BCSTs)	Environmental	Terrestrial	Soil	Unclassified	Agricultural land	43.3	-89.38	5570	602	0	0	0
NitcycUWRG10A112_FD	Soil microbial communities from Arlington Agricultural Research Station in Wisconsin and Kellogg Biological Station in Michigan, replicating the bioenergy cropping systems trials (BCSTs)	Environmental	Terrestrial	Soil	Unclassified	Agricultural land	43.2958	-89.3799	4851	886	0	0	0
ER_DNA_151_FD	Soil microbial communities from the East River watershed near Crested Butte, Colorado, United States	Environmental	Terrestrial	Soil	Bulk soil	Meadow	38.9206	-106.949	432656	80883	475	0	0
SF_Rice_5C_0N_10_FD	Natural and restored wetland microbial communities from the San Francisco Bay, California, USA, that impact long-term carbon sequestration	Environmental	Terrestrial	Soil	Unclassified	Agricultural land	38.1087	-121.653	47914	10269	96	0	0
CNK29_metaG_FD	Soil microbial communities from Purdue University Martell Research Forest, Indiana, United States	Environmental	Terrestrial	Soil	Unclassified	Forest Soil	40.4449	-87.0297	101918	19197	539	0	0
BlaSpr_A8_Ref_M2_FD	Forest soil microbial communities from multiple locations in Canada and USA	Environmental	Terrestrial	Soil	Loam	Forest soil	49.08	-89.38	153435	39537	206	0	0
NitcycUWRG08A411_FD	Soil microbial communities from Arlington Agricultural Research Station in Wisconsin and Kellogg Biological Station in Michigan, replicating the bioenergy cropping systems trials (BCSTs)	Environmental	Terrestrial	Soil	Unclassified	Agricultural land	43.3	-89.38	10039	1682	0	0	0
I_Fen_E1_2_FD	Peat permafrost microbial communities from Stordalen Mire near Abisko, Sweden	Environmental	Terrestrial	Soil	Peat	Fen	68.3532	19.0469	177003	42759	386	0	0
MicForSoPHDC10_O_FD	Forest soil microbial communities from Harvard Forest Long Term Ecological Research (LTER) site in Petersham, MA, for long-term soil warming studies	Environmental	Terrestrial	Soil	Loam	Forest soil	42.5504	-72.1802	34989	6572	0	0	0
MicForSoiBWC17_M_FD	Forest soil microbial communities from Harvard Forest Long Term Ecological Research (LTER) site in Petersham, MA, for long-term soil warming studies	Environmental	Terrestrial	Soil	Loam	Forest soil	42.4711	-72.1726	8228	1225	0	0	0
LuqExpMetageno81_FD	Tropical forest soil microbial communities from Luquillo Experimental Forest, Puerto Rico	Environmental	Terrestrial	Soil	Loam	Forest soil	18	-65	267220	77563	742	0	0
NitcycUWRHINK08E_FD	Soil microbial communities from Arlington Agricultural Research Station in Wisconsin and Kellogg Biological Station in Michigan, replicating the bioenergy cropping systems trials (BCSTs)	Environmental	Terrestrial	Soil	Unclassified	Agricultural land	43.42	-89.4	2549	228	0	0	0
Sb_taG_5_FD	Peatlands soil microbial communities from Germany and Austria, that are sulfate reducing	Environmental	Terrestrial	Soil	Unclassified	Unclassified	50.1318	11.881	218882	81563	1521	0	0
MicForSoSWNC19_M_FD	Forest soil microbial communities from Harvard Forest Long Term Ecological Research (LTER) site in Petersham, MA, for long-term soil warming studies	Environmental	Terrestrial	Soil	Loam	Forest soil	42.533	-72.2095	15190	2134	0	0	0
BlaSpr_A8_Ref_O3_FD	Forest soil microbial communities from multiple locations in Canada and USA	Environmental	Terrestrial	Soil	Loam	Forest soil	49.08	-89.38	123730	33065	361	0	0
NitcycUWRG01A411_FD	Soil microbial communities from Arlington Agricultural Research Station in Wisconsin and Kellogg Biological Station in Michigan, replicating the bioenergy cropping systems trials (BCSTs)	Environmental	Terrestrial	Soil	Unclassified	Agricultural land	43.2958	-89.3799	4826	382	0	0	0
I_Fen_E3_4_FD	Peat permafrost microbial communities from Stordalen Mire near Abisko, Sweden	Environmental	Terrestrial	Soil	Peat	Fen	68.3532	19.0469	241415	57459	381	0	0
Coa_R2_FD	Surface soil microbial communities from Centralia Pennsylvania, which are recovering from an underground coalmine fire.	Environmental	Terrestrial	Soil	Unclassified	Unclassified	40.7999	-76.3402	284597	93123	5228	5	0
NitcycUWRG01A510_FD	Soil microbial communities from Arlington Agricultural Research Station in Wisconsin and Kellogg Biological Station in Michigan, replicating the bioenergy cropping systems trials (BCSTs)	Environmental	Terrestrial	Soil	Unclassified	Agricultural land	43.2958	-89.3799	32936	6526	3	0	0
OWC_Aug_M2_C1_D5_FD	Wetland microbial communities from Old Woman Creek delta, Ohio, USA	Environmental	Terrestrial	Soil	Wetlands	Unclassified	41.3769	-82.5097	4402745	1224580	5781	0	0
MayberryNE_Catta_FD	Natural and restored wetland microbial communities from the San Francisco Bay, California, USA, that impact long-term carbon sequestration	Environmental	Terrestrial	Soil	Wetlands	Unclassified	38.0525	-121.769	30303	7552	44	0	0
LuqExpMetageno26_FD	Tropical forest soil microbial communities from Luquillo Experimental Forest, Puerto Rico	Environmental	Terrestrial	Soil	Loam	Forest soil	18	-65	40974	12011	157	0	0
PerMet812E2M_FD	Thawing permafrost microbial communities from the Arctic, studying carbon transformations	Environmental	Terrestrial	Soil	Wetlands	Permafrost	68.3533	19.0466	84	4	0	0	0
SoimicmetaGmgHMB_FD	Soil and rhizosphere microbial communities from Centre INRS-Institut Armand-Frappier, Laval, Canada	Environmental	Terrestrial	Soil	Unclassified	Unclassified	45.54	-73.72	60762	11945	104	0	0
III_Fen_N1_1_FD	Peat permafrost microbial communities from Stordalen Mire near Abisko, Sweden	Environmental	Terrestrial	Soil	Peat	Fen	68.3532	19.0469	249716	89378	2790	0	0
II_Palsa_E3_2_FD	Peat permafrost microbial communities from Stordalen Mire near Abisko, Sweden	Environmental	Terrestrial	Soil	Peat	Permafrost	68.3535	19.0473	622483	186539	2892	2	0
NGEPerA_FD	Arctic peat soil microbial communities from the Barrow Environmental Observatory site, Barrow, Alaska, USA	Environmental	Terrestrial	Soil	Unclassified	Permafrost	71.299	-156.61	392587	133919	3669	0	0
NitcycUWRG05A310_FD	Soil microbial communities from Arlington Agricultural Research Station in Wisconsin and Kellogg Biological Station in Michigan, replicating the bioenergy cropping systems trials (BCSTs)	Environmental	Terrestrial	Soil	Unclassified	Agricultural land	43.3	-89.38	2621	79	0	0	0
GraSoiAngelo_103_FD	Grasslands soil microbial communities from the Angelo Coastal Reserve, California, USA	Environmental	Terrestrial	Soil	Unclassified	Grasslands	39.7392	-123.631	244238	73490	636	0	0
SF_Rice_10C_80N__FD	Natural and restored wetland microbial communities from the San Francisco Bay, California, USA, that impact long-term carbon sequestration	Environmental	Terrestrial	Soil	Unclassified	Agricultural land	38.1087	-121.653	45829	8749	4	0	0
OKSTACKMC2E_FD	Subsurface microbial communities from deep shales in Ohio and West Virginia, USA	Environmental	Terrestrial	Geologic	Sediment	Unclassified	35.7	-98.594	82063	19002	418	1	0
GRESIP178b2f16_FD	Lab enrichment of tropical soil microbial communities from Luquillo Experimental Forest, Puerto Rico	Environmental	Terrestrial	Soil	Unclassified	Forest Soil	18.321	-65.8172	1118514	280922	789	0	0
713E3SmetaG_FD	Peatland microbial communities from Stordalen Mire, Sweden	Environmental	Terrestrial	Soil	Peat	Mire	68.3533	19.0467	130465	35454	391	0	0
GWRWS1_30_40_FD	Groundwater microbial communities from the Columbia River, Washington, USA	Environmental	Terrestrial	Soil	Sand	Unclassified	46.372	-119.272	179328	62935	621	0	0
SubbioCSW11_NovA_FD	Serpentinite rock and fluid microbial communities from Tablelands Ophiolite (Newfoundland), Coast Range Ophiolite (California) and Ligurian Springs (Italy)	Environmental	Terrestrial	Deep subsurface	Unclassified	Unclassified	38.874	-122.439	3775	1700	190	0	0
RifCSP16_2_FD	Soil microbial communities from Rifle, Colorado, USA	Environmental	Terrestrial	Soil	Loam	Unclassified	39.53	-107.78	1397627	508923	9014	18	0
Sb_taG_3_FD	Peatlands soil microbial communities from Germany and Austria, that are sulfate reducing	Environmental	Terrestrial	Soil	Unclassified	Unclassified	50.1318	11.881	443818	150269	4167	0	0
ER_DNA_157_FD	Soil microbial communities from the East River watershed near Crested Butte, Colorado, United States	Environmental	Terrestrial	Soil	Bulk soil	Meadow	38.9206	-106.949	413772	89668	444	0	0
PanSoiPlo30MoBio_FD	Tropical forest soil microbial communities from Panama analyzed to predict greenhouse gas emissions	Environmental	Terrestrial	Soil	Loam	Forest soil	9.1086	-79.8436	136495	36654	356	0	0
714P21014metaG_FD	Peatland microbial communities from Stordalen Mire, Sweden	Environmental	Terrestrial	Soil	Peat	Mire	68.3534	19.0472	59252	14501	202	0	0
JacPin_JW_Ref_O1_FD	Forest soil microbial communities from multiple locations in Canada and USA	Environmental	Terrestrial	Soil	Loam	Forest soil	46.42	-83.37	165774	51794	393	0	0
MicForSoiBWC30_O_FD	Forest soil microbial communities from Harvard Forest Long Term Ecological Research (LTER) site in Petersham, MA, for long-term soil warming studies	Environmental	Terrestrial	Soil	Loam	Forest soil	42.4711	-72.1726	2778	599	0	0	0
RVTome_14_FD	Soil microbial communities from uranium-contaminated sites across the Upper Colorado River Basin region	Environmental	Terrestrial	Soil	Unclassified	Unclassified	42.9888	-108.399	1388256	443788	5837	3	0
NitcycUWG06A3a12_FD	Soil microbial communities from Arlington Agricultural Research Station in Wisconsin and Kellogg Biological Station in Michigan, replicating the bioenergy cropping systems trials (BCSTs)	Environmental	Terrestrial	Soil	Unclassified	Agricultural land	43.3	-89.38	7272	956	1	0	0
SubbioR11_8A_Aug_FD	Serpentinite rock and fluid microbial communities from Tablelands Ophiolite (Newfoundland), Coast Range Ophiolite (California) and Ligurian Springs (Italy)	Environmental	Terrestrial	Deep subsurface	Unclassified	Unclassified	38.874	-122.439	21566	9568	883	0	0
SF_Rice_20C_80N__4_FD	Natural and restored wetland microbial communities from the San Francisco Bay, California, USA, that impact long-term carbon sequestration	Environmental	Terrestrial	Soil	Unclassified	Agricultural land	38.1087	-121.653	36750	7675	16	0	0
LuqExpMetagenom4_FD	Tropical forest soil microbial communities from Luquillo Experimental Forest, Puerto Rico	Environmental	Terrestrial	Soil	Loam	Forest soil	18	-65	50345	14353	172	0	0
EtOH1_T0_E1_meta_FD	Methane metabolizing microbial communities from different methane-rich environments from various locations	Environmental	Terrestrial	Soil	Sand	Unclassified	49.2598	-123.246	253849	59980	401	0	0
BONt11_FD	Terrestrial sediment cell enrichment communities for BONCAT metagenomics from Utah, United States	Environmental	Terrestrial	Geologic	Sediment	Unclassified	38.715	-109.691	35180	3845	3	0	0
GraSoi_2013_40cm_FD	Grasslands soil microbial communities from the Angelo Coastal Reserve, California, USA	Environmental	Terrestrial	Soil	Unclassified	Grasslands	39.7392	-123.631	424757	184506	3795	1	0
MicForSoilBWH4_M_FD	Forest soil microbial communities from Harvard Forest Long Term Ecological Research (LTER) site in Petersham, MA, for long-term soil warming studies	Environmental	Terrestrial	Soil	Loam	Forest soil	42.533	-72.2095	12254	1687	0	0	0
NitcycUWRG05A112_FD	Soil microbial communities from Arlington Agricultural Research Station in Wisconsin and Kellogg Biological Station in Michigan, replicating the bioenergy cropping systems trials (BCSTs)	Environmental	Terrestrial	Soil	Unclassified	Agricultural land	43.3	-89.38	8290	1995	3	0	0
NitcycUWRG01A512_FD	Soil microbial communities from Arlington Agricultural Research Station in Wisconsin and Kellogg Biological Station in Michigan, replicating the bioenergy cropping systems trials (BCSTs)	Environmental	Terrestrial	Soil	Unclassified	Agricultural land	43.2958	-89.3799	3773	252	0	0	0
ER_DNA_159_FD	Soil microbial communities from the East River watershed near Crested Butte, Colorado, United States	Environmental	Terrestrial	Soil	Bulk soil	Meadow	38.9206	-106.949	422439	116923	888	0	0
CNK03_metaG_FD	Soil microbial communities from Purdue University Martell Research Forest, Indiana, United States	Environmental	Terrestrial	Soil	Unclassified	Forest Soil	40.4449	-87.0297	113232	24987	84	0	0
MayberryNE_TuleB_2_FD	Natural and restored wetland microbial communities from the San Francisco Bay, California, USA, that impact long-term carbon sequestration	Environmental	Terrestrial	Soil	Wetlands	Unclassified	38.0525	-121.769	19489	3859	7	0	0
LinTernordMG_FD	Rock endolithic microbial communities from Victoria Land, Antarctica	Environmental	Terrestrial	Rock-dwelling (endoliths)	Unclassified	Unclassified	-77.6	161.1	205165	124958	11548	14	0
NGESurshal092012_3_FD	Arctic peat soil microbial communities from the Barrow Environmental Observatory site, Barrow, Alaska, USA	Environmental	Terrestrial	Soil	Unclassified	Permafrost	71.2999	-156.61	102655	31411	775	0	0
LuqExpMetagenom6_FD	Tropical forest soil microbial communities from Luquillo Experimental Forest, Puerto Rico	Environmental	Terrestrial	Soil	Loam	Forest soil	18	-65	53410	21058	365	0	0
LuqExpMetageno43_FD	Tropical forest soil microbial communities from Luquillo Experimental Forest, Puerto Rico	Environmental	Terrestrial	Soil	Loam	Forest soil	18	-65	19048	6089	63	0	0
ForSoiNitrogNN94_FD	Soil microbial communities from 10 grassland sites in CA, CO, KS, KY, MN, MO, NM, SC, TX, that have been nitrogen fertilized	Environmental	Terrestrial	Soil	Loam	Forest soil	39.2355	-121.284	2073	174	0	0	0
MicForSoiPHH15_O_FD	Forest soil microbial communities from Harvard Forest Long Term Ecological Research (LTER) site in Petersham, MA, for long-term soil warming studies	Environmental	Terrestrial	Soil	Loam	Forest soil	42.5504	-72.1802	68201	17177	36	0	0
Shrwel1BS1Day23_FD	Subsurface microbial communities from deep shales in Ohio and West Virginia, USA	Environmental	Terrestrial	Deep subsurface	Unclassified	Unclassified	39.849	-81.036	4102	1431	150	0	0
SF_Rice_25C_0N_4_FD	Natural and restored wetland microbial communities from the San Francisco Bay, California, USA, that impact long-term carbon sequestration	Environmental	Terrestrial	Soil	Unclassified	Agricultural land	38.1087	-121.653	7066	716	0	0	0
MeOH1_35cm_T3_17_FD	Methane metabolizing microbial communities from different methane-rich environments from various locations	Environmental	Terrestrial	Soil	Sand	Unclassified	49.2598	-123.246	33867	17134	2301	0	0
UWRJL058202B2_FD	Soil microbial communities from Arlington Agricultural Research Station in Wisconsin and Kellogg Biological Station in Michigan, replicating the bioenergy cropping systems trials (BCSTs)	Environmental	Terrestrial	Plant litter	Unclassified	Unclassified	43.3	-89.38	378880	116134	1041	0	0
9_S_MG_FD	Soil and ectomycorrhiza microbial communities from Populus trichocarpa stands in riparian zones in the Pacific Northwest, United States	Environmental	Terrestrial	Soil	Unclassified	Riparian soil	45.0822	-123.061	147718	17607	13	0	0
NitcycUWRG09A310_FD	Soil microbial communities from Arlington Agricultural Research Station in Wisconsin and Kellogg Biological Station in Michigan, replicating the bioenergy cropping systems trials (BCSTs)	Environmental	Terrestrial	Soil	Unclassified	Agricultural land	43.3	-89.38	3160	178	0	0	0
ForSoiNitroNN332_FD	Soil microbial communities from 10 grassland sites in CA, CO, KS, KY, MN, MO, NM, SC, TX, that have been nitrogen fertilized	Environmental	Terrestrial	Soil	Loam	Grasslands	35.913	-79.056	589	51	0	0	0
JacPin_JW_Ref_M2_FD	Forest soil microbial communities from multiple locations in Canada and USA	Environmental	Terrestrial	Soil	Loam	Forest soil	46.42	-83.37	161276	43753	514	0	0
NitcycUWRSCHO22D_FD	Soil microbial communities from Arlington Agricultural Research Station in Wisconsin and Kellogg Biological Station in Michigan, replicating the bioenergy cropping systems trials (BCSTs)	Environmental	Terrestrial	Soil	Unclassified	Agricultural land	43.3	-89.38	7103	1768	1	0	0
NitcycUWRG10A412_FD	Soil microbial communities from Arlington Agricultural Research Station in Wisconsin and Kellogg Biological Station in Michigan, replicating the bioenergy cropping systems trials (BCSTs)	Environmental	Terrestrial	Soil	Unclassified	Agricultural land	43.2958	-89.3799	3137	182	0	0	0
JacPinW_OM2H0_M1_FD	Forest soil microbial communities from multiple locations in Canada and USA	Environmental	Terrestrial	Soil	Loam	Forest soil	46.42	-83.37	1000860	344603	4033	0	0
SubbioAug_CSWold_FD	Serpentinite rock and fluid microbial communities from Tablelands Ophiolite (Newfoundland), Coast Range Ophiolite (California) and Ligurian Springs (Italy)	Environmental	Terrestrial	Deep subsurface	Unclassified	Unclassified	38.874	-122.439	30247	15978	1261	0	0
Coa_R1_3_FD	Surface soil microbial communities from Centralia Pennsylvania, which are recovering from an underground coalmine fire.	Environmental	Terrestrial	Soil	Unclassified	Unclassified	40.7999	-76.3402	723773	225899	4308	4	0
GRESIP108b1f24_FD	Lab enrichment of tropical soil microbial communities from Luquillo Experimental Forest, Puerto Rico	Environmental	Terrestrial	Soil	Unclassified	Forest Soil	18.321	-65.8172	969098	258551	1267	0	0
GWRWN1_20_30_FD	Groundwater microbial communities from the Columbia River, Washington, USA	Environmental	Terrestrial	Soil	Sand	Unclassified	46.372	-119.272	161379	56956	699	0	0
CNK17_metaG_FD	Soil microbial communities from Purdue University Martell Research Forest, Indiana, United States	Environmental	Terrestrial	Soil	Unclassified	Forest Soil	40.4449	-87.0297	94363	22444	155	0	0
LuqExpMetageno27_FD	Tropical forest soil microbial communities from Luquillo Experimental Forest, Puerto Rico	Environmental	Terrestrial	Soil	Loam	Forest soil	18	-65	20580	6109	120	0	0
GAAS200_FD	Agricultural soil microbial communities from Utah and Georgia to study Nitrogen management	Environmental	Terrestrial	Soil	Unclassified	Agricultural land	33.8834	-83.4195	334400	93264	720	0	0
GWRWS2_10_20_FD	Groundwater microbial communities from the Columbia River, Washington, USA	Environmental	Terrestrial	Soil	Sand	Unclassified	46.372	-119.272	23930	4558	17	0	0
LARL83metaG_FD	Corn, switchgrass and miscanthus rhizosphere microbial communities from Kellogg Biological Station, Michigan, USA	Environmental	Terrestrial	Soil	Loam	Agricultural soil	42.4774	-85.451	2020296	587945	3920	0	0
BarGraIncub1133A_FD	Arctic peat soil microbial communities from the Barrow Environmental Observatory site, Barrow, Alaska, USA	Environmental	Terrestrial	Soil	Unclassified	Permafrost	71.2909	-156.788	146330	62067	3077	0	0
PudButnordMG_FD	Rock endolithic microbial communities from Victoria Land, Antarctica	Environmental	Terrestrial	Rock-dwelling (endoliths)	Unclassified	Unclassified	-75.8	159.9	307681	160342	13789	16	0
GWRWT3_30Apr14_FD	Groundwater microbial communities from the Columbia River, Washington, USA	Environmental	Terrestrial	Soil	Sand	Unclassified	46.372	-119.272	44576	14832	24	3	0
Sb_taG_7_FD	Peatlands soil microbial communities from Germany and Austria, that are sulfate reducing	Environmental	Terrestrial	Soil	Unclassified	Unclassified	50.1318	11.881	245839	80544	2420	0	0
LuqExpMetageno13_FD	Tropical forest soil microbial communities from Luquillo Experimental Forest, Puerto Rico	Environmental	Terrestrial	Soil	Loam	Forest soil	18	-65	39261	11534	139	0	0
ForSoiNitrNN1120_FD	Soil microbial communities from 10 grassland sites in CA, CO, KS, KY, MN, MO, NM, SC, TX, that have been nitrogen fertilized	Environmental	Terrestrial	Soil	Loam	Grasslands	40.8167	-104.767	1044	127	0	0	0
JacPinW_OM1H0_M2_FD	Forest soil microbial communities from multiple locations in Canada and USA	Environmental	Terrestrial	Soil	Loam	Forest soil	46.42	-83.37	222902	55043	346	0	0
NCAS200_FD	Agricultural soil microbial communities from Utah and Georgia to study Nitrogen management	Environmental	Terrestrial	Soil	Unclassified	Agricultural land	41.7655	-111.814	265890	51317	390	0	0
MC6MC0900MG_FD	Enriched soil aggregate microbial communities from Iowa State university to study microbial drivers of carbon cycling	Environmental	Terrestrial	Soil	Unclassified	Unclassified	42	-93	119168	50931	3173	0	0
WisWelCaveWW1625_FD	Subsurface microbial communities from deep shales in Ohio and West Virginia, USA	Environmental	Terrestrial	Cave	Unclassified	Unclassified	38.1667	-79.633	1231067	462519	20756	18	0
MicForSoiPHH12_M_FD	Forest soil microbial communities from Harvard Forest Long Term Ecological Research (LTER) site in Petersham, MA, for long-term soil warming studies	Environmental	Terrestrial	Soil	Loam	Forest soil	42.5504	-72.1802	31356	5331	0	0	0
NitcycUWRSCHO21B_FD	Soil microbial communities from Arlington Agricultural Research Station in Wisconsin and Kellogg Biological Station in Michigan, replicating the bioenergy cropping systems trials (BCSTs)	Environmental	Terrestrial	Soil	Unclassified	Agricultural land	43.3	-89.38	10214	1686	0	0	0
III_Fen_N2_1_FD	Peat permafrost microbial communities from Stordalen Mire near Abisko, Sweden	Environmental	Terrestrial	Soil	Peat	Fen	68.3532	19.0469	301576	105519	2894	2	0
NitcycUWRROWE17E_FD	Soil microbial communities from Arlington Agricultural Research Station in Wisconsin and Kellogg Biological Station in Michigan, replicating the bioenergy cropping systems trials (BCSTs)	Environmental	Terrestrial	Soil	Unclassified	Agricultural land	43.42	-89.32	7529	894	0	0	0
TexAe_OM1H0_M1_FD	Forest soil microbial communities from multiple locations in Canada and USA	Environmental	Terrestrial	Soil	Loam	Forest soil	31.11	-95.15	51507	11423	0	0	0
GRESIP053b4f23_FD	Lab enrichment of tropical soil microbial communities from Luquillo Experimental Forest, Puerto Rico	Environmental	Terrestrial	Soil	Unclassified	Forest Soil	18.321	-65.8172	625411	172506	507	0	0
SoimicmetaGmgLMB_FD	Soil and rhizosphere microbial communities from Centre INRS-Institut Armand-Frappier, Laval, Canada	Environmental	Terrestrial	Soil	Unclassified	Unclassified	45.54	-73.72	5718	535	0	0	0
LuqExpMetageno75_FD	Tropical forest soil microbial communities from Luquillo Experimental Forest, Puerto Rico	Environmental	Terrestrial	Soil	Loam	Forest soil	18	-65	24147	7478	147	0	0
Shrwel1BS1Day9_FD	Subsurface microbial communities from deep shales in Ohio and West Virginia, USA	Environmental	Terrestrial	Deep subsurface	Unclassified	Unclassified	39.849	-81.036	11270	5430	388	0	0
17_S_MG_FD	Soil and ectomycorrhiza microbial communities from Populus trichocarpa stands in riparian zones in the Pacific Northwest, United States	Environmental	Terrestrial	Soil	Unclassified	Riparian soil	46.6992	-120.899	954807	173289	345	0	0
NitcycUWRG01A212_FD	Soil microbial communities from Arlington Agricultural Research Station in Wisconsin and Kellogg Biological Station in Michigan, replicating the bioenergy cropping systems trials (BCSTs)	Environmental	Terrestrial	Soil	Unclassified	Agricultural land	43.2958	-89.3799	6984	861	0	0	0
714P32024metaG_FD	Peatland microbial communities from Stordalen Mire, Sweden	Environmental	Terrestrial	Soil	Peat	Mire	68.3535	19.0472	105304	26134	108	0	0
LuqExpMetageno62_FD	Tropical forest soil microbial communities from Luquillo Experimental Forest, Puerto Rico	Environmental	Terrestrial	Soil	Loam	Forest soil	18	-65	9811	3206	39	0	0
Sb_taG_11_FD	Peatlands soil microbial communities from Germany and Austria, that are sulfate reducing	Environmental	Terrestrial	Soil	Unclassified	Unclassified	50.1318	11.881	489843	164688	2272	1	0
LuqExpMetageno68_FD	Tropical forest soil microbial communities from Luquillo Experimental Forest, Puerto Rico	Environmental	Terrestrial	Soil	Loam	Forest soil	18	-65	44134	12206	314	0	0
ForSoiNitroNN611_FD	Soil microbial communities from 10 grassland sites in CA, CO, KS, KY, MN, MO, NM, SC, TX, that have been nitrogen fertilized	Environmental	Terrestrial	Soil	Loam	Grasslands	39.05	-99.1	1833	194	0	0	0
RVTome_15_FD	Soil microbial communities from uranium-contaminated sites across the Upper Colorado River Basin region	Environmental	Terrestrial	Soil	Unclassified	Unclassified	42.9888	-108.399	1043802	379507	4805	0	0
NitcycUWG06A5a10_FD	Soil microbial communities from Arlington Agricultural Research Station in Wisconsin and Kellogg Biological Station in Michigan, replicating the bioenergy cropping systems trials (BCSTs)	Environmental	Terrestrial	Soil	Unclassified	Agricultural land	43.3	-89.38	4455	174	0	0	0
GEONSFMMS_FD	Soil and plant litter microbial communities from temperate forests in California, United States	Environmental	Terrestrial	Soil	Unclassified	Forest Soil	40.282	-123.287	55011	10638	125	0	0
714S259metaG_FD	Peatland microbial communities from Stordalen Mire, Sweden	Environmental	Terrestrial	Soil	Peat	Mire	68.3532	19.0471	204582	71187	2151	0	0
MC6MC0909MG_FD	Enriched soil aggregate microbial communities from Iowa State university to study microbial drivers of carbon cycling	Environmental	Terrestrial	Soil	Unclassified	Unclassified	42	-93	89995	37393	1631	0	0
LARL81metaG_FD	Corn, switchgrass and miscanthus rhizosphere microbial communities from Kellogg Biological Station, Michigan, USA	Environmental	Terrestrial	Soil	Loam	Agricultural soil	42.4774	-85.451	1489360	455460	6076	1	0
BlaSpr_A8_OM2_O1_FD	Forest soil microbial communities from multiple locations in Canada and USA	Environmental	Terrestrial	Soil	Loam	Forest soil	49.08	-89.38	153520	40221	421	0	0
GFST50metaG_FD	Peatland microbial communities from Stordalen Mire, Sweden	Environmental	Terrestrial	Soil	Peat	Mire	68.3533	19.0466	35118	10730	362	0	0
UWRJS019104C5_FD	Soil microbial communities from Arlington Agricultural Research Station in Wisconsin and Kellogg Biological Station in Michigan, replicating the bioenergy cropping systems trials (BCSTs)	Environmental	Terrestrial	Soil	Unclassified	Agricultural land	43.3	-89.38	100559	17708	54	0	0
CBST25v5metaG_FD	Peatland microbial communities from Stordalen Mire, Sweden	Environmental	Terrestrial	Soil	Peat	Mire	68.3529	19.0475	94062	32537	896	0	0
ForSoiNitroNN619_FD	Soil microbial communities from 10 grassland sites in CA, CO, KS, KY, MN, MO, NM, SC, TX, that have been nitrogen fertilized	Environmental	Terrestrial	Soil	Loam	Grasslands	39.05	-99.1	502	39	0	0	0
PanSoiPlo36MoBio_FD	Tropical forest soil microbial communities from Panama analyzed to predict greenhouse gas emissions	Environmental	Terrestrial	Soil	Loam	Forest soil	9.1086	-79.8436	167809	43680	235	0	0
II_Palsa_N2_1_FD	Peat permafrost microbial communities from Stordalen Mire near Abisko, Sweden	Environmental	Terrestrial	Soil	Peat	Permafrost	68.3535	19.0473	458619	128684	2850	4	0
GREbulkMGOX082_FD	Lab enrichment of tropical soil microbial communities from Luquillo Experimental Forest, Puerto Rico	Environmental	Terrestrial	Soil	Unclassified	Forest Soil	18.321	-65.8172	1322270	381249	2409	1	0
GRESIP065b5f23_FD	Lab enrichment of tropical soil microbial communities from Luquillo Experimental Forest, Puerto Rico	Environmental	Terrestrial	Soil	Unclassified	Forest Soil	18.321	-65.8172	856959	234225	900	0	0
RifCSP19_1_FD	Soil microbial communities from Rifle, Colorado, USA	Environmental	Terrestrial	Soil	Unclassified	Unclassified	39.53	-107.78	211578	70919	935	0	0
UWRJS223509R6_FD	Soil microbial communities from Arlington Agricultural Research Station in Wisconsin and Kellogg Biological Station in Michigan, replicating the bioenergy cropping systems trials (BCSTs)	Environmental	Terrestrial	Soil	Unclassified	Agricultural land	43.3	-89.38	104618	18360	242	0	0
I_Bog_E1_2_FD	Peat permafrost microbial communities from Stordalen Mire near Abisko, Sweden	Environmental	Terrestrial	Soil	Peat	Bog	68.3532	19.0477	234254	63416	637	0	0
PeaSoiSIISIP2007_FD	Peatlands soil microbial communities from Germany and Austria, that are sulfate reducing	Environmental	Terrestrial	Soil	Peat	Unclassified	50.13	11.88	1151531	458812	21294	1	0
atmos_gasesAM5C__2_FD	Hardwood forest soil microbial communities from various locations in the United States	Environmental	Terrestrial	Soil	Unclassified	Forest Soil	39.0844	-86.4705	2792636	560410	1267	2	0
GraSoi013_1_20cm_3_FD	Grasslands soil microbial communities from the Angelo Coastal Reserve, California, USA	Environmental	Terrestrial	Soil	Unclassified	Grasslands	39.7383	-123.63	321798	105981	1107	0	0
SF_Rice_20C_80N__3_FD	Natural and restored wetland microbial communities from the San Francisco Bay, California, USA, that impact long-term carbon sequestration	Environmental	Terrestrial	Soil	Unclassified	Agricultural land	38.1087	-121.653	23710	5049	0	0	0
ForSoiNitroNN607_FD	Soil microbial communities from 10 grassland sites in CA, CO, KS, KY, MN, MO, NM, SC, TX, that have been nitrogen fertilized	Environmental	Terrestrial	Soil	Loam	Grasslands	39.05	-99.1	8193	2178	0	0	0
PhyCR1_3_FD	Leaf surface microbial communities from various plants in UC Gill Tract Community Farm, Albany, California, United States	Environmental	Terrestrial	Soil	Unclassified	Agricultural land	37.8864	-122.298	3300994	852784	4297	0	0
Rifsed13ft4_FD	Soil microbial communities from Rifle, Colorado, USA	Environmental	Terrestrial	Soil	Unclassified	Unclassified	39.53	-107.78	459631	159726	2154	0	0
OWC_Aug_OW2_C1_D_2_FD	Wetland microbial communities from Old Woman Creek delta, Ohio, USA	Environmental	Terrestrial	Soil	Wetlands	Unclassified	41.3778	-82.5111	1620135	342027	277	0	0
TexAe_OM3H0_M1_FD	Forest soil microbial communities from multiple locations in Canada and USA	Environmental	Terrestrial	Soil	Loam	Forest soil	31.11	-95.15	139165	36076	14	0	0
NitcycUWRG01K112_FD	Soil microbial communities from Arlington Agricultural Research Station in Wisconsin and Kellogg Biological Station in Michigan, replicating the bioenergy cropping systems trials (BCSTs)	Environmental	Terrestrial	Soil	Unclassified	Agricultural land	43.3	-89.38	6317	636	1	0	0
WestPond_TuleC_D_FD	Natural and restored wetland microbial communities from the San Francisco Bay, California, USA, that impact long-term carbon sequestration	Environmental	Terrestrial	Soil	Wetlands	Unclassified	38.1075	-121.65	14985	1876	5	0	0
JacPinW_OM3H0_M2_FD	Forest soil microbial communities from multiple locations in Canada and USA	Environmental	Terrestrial	Soil	Loam	Forest soil	46.42	-83.37	223401	73690	672	0	0
LuqExpMetageno39_FD	Tropical forest soil microbial communities from Luquillo Experimental Forest, Puerto Rico	Environmental	Terrestrial	Soil	Loam	Forest soil	18	-65	36274	11904	183	0	0
RifOxyC2_FD	Soil microbial communities from Rifle, Colorado, USA	Environmental	Terrestrial	Soil	Loam	Unclassified	39.5348	-107.783	344684	133044	5884	1	0
II_Bog_N2_3_FD	Peat permafrost microbial communities from Stordalen Mire near Abisko, Sweden	Environmental	Terrestrial	Soil	Peat	Bog	68.3532	19.0477	279125	90424	2015	5	0
NI49A_FD	Soil microbial communities from H.J. Andrews Experimental Forest, Oregon, United States	Environmental	Terrestrial	Soil	Unclassified	Forest Soil	44.23	-122.22	142482	36553	165	0	0
NitcycUWRG05A512_FD	Soil microbial communities from Arlington Agricultural Research Station in Wisconsin and Kellogg Biological Station in Michigan, replicating the bioenergy cropping systems trials (BCSTs)	Environmental	Terrestrial	Soil	Unclassified	Agricultural land	43.3	-89.38	21256	4026	74	0	0
RushMan_ThreeSqB_FD	Natural and restored wetland microbial communities from the San Francisco Bay, California, USA, that impact long-term carbon sequestration	Environmental	Terrestrial	Soil	Wetlands	Unclassified	38.2098	-122.033	12838	1417	2	0	0
NitcycUWG052A511_FD	Soil microbial communities from Arlington Agricultural Research Station in Wisconsin and Kellogg Biological Station in Michigan, replicating the bioenergy cropping systems trials (BCSTs)	Environmental	Terrestrial	Soil	Unclassified	Agricultural land	43.3	-89.38	6365	671	0	0	0
ForSoiNitroNN589_FD	Soil microbial communities from 10 grassland sites in CA, CO, KS, KY, MN, MO, NM, SC, TX, that have been nitrogen fertilized	Environmental	Terrestrial	Soil	Loam	Grasslands	39.0709	-96.5828	1319	106	0	0	0
GraSoiAngelo_146_FD	Grasslands soil microbial communities from the Angelo Coastal Reserve, California, USA	Environmental	Terrestrial	Soil	Unclassified	Grasslands	39.7392	-123.631	255049	118618	4439	0	0
NitcycUWRHINK07A_FD	Soil microbial communities from Arlington Agricultural Research Station in Wisconsin and Kellogg Biological Station in Michigan, replicating the bioenergy cropping systems trials (BCSTs)	Environmental	Terrestrial	Soil	Unclassified	Agricultural land	43.43	-89.41	4774	233	0	0	0
SF_Rice_10C_0N_1_FD	Natural and restored wetland microbial communities from the San Francisco Bay, California, USA, that impact long-term carbon sequestration	Environmental	Terrestrial	Soil	Unclassified	Agricultural land	38.1087	-121.653	33513	5857	0	0	0
IRFST25metaG_FD	Peatland microbial communities from Stordalen Mire, Sweden	Environmental	Terrestrial	Soil	Peat	Mire	68.3533	19.0466	64076	19680	253	0	0
GWRWT3_25Nov14_FD	Groundwater microbial communities from the Columbia River, Washington, USA	Environmental	Terrestrial	Soil	Sand	Unclassified	46.372	-119.272	14650	4589	108	0	0
I_Bog_E3_1_FD	Peat permafrost microbial communities from Stordalen Mire near Abisko, Sweden	Environmental	Terrestrial	Soil	Peat	Bog	68.3532	19.0477	434856	135058	2622	0	0
NitcycUWG10A5w11_FD	Soil microbial communities from Arlington Agricultural Research Station in Wisconsin and Kellogg Biological Station in Michigan, replicating the bioenergy cropping systems trials (BCSTs)	Environmental	Terrestrial	Soil	Unclassified	Agricultural land	43.3	-89.38	6358	682	0	0	0
JacPinW_OM1H0_M3_FD	Forest soil microbial communities from multiple locations in Canada and USA	Environmental	Terrestrial	Soil	Loam	Forest soil	46.42	-83.37	131509	31531	9	0	0
SF_Rice_5C_80N_2_FD	Natural and restored wetland microbial communities from the San Francisco Bay, California, USA, that impact long-term carbon sequestration	Environmental	Terrestrial	Soil	Unclassified	Agricultural land	38.1087	-121.653	31902	5145	0	0	0
LuqExpMetageno49_FD	Tropical forest soil microbial communities from Luquillo Experimental Forest, Puerto Rico	Environmental	Terrestrial	Soil	Loam	Forest soil	18	-65	32648	10358	150	0	0
NGESurF53shallow_FD	Arctic peat soil microbial communities from the Barrow Environmental Observatory site, Barrow, Alaska, USA	Environmental	Terrestrial	Soil	Unclassified	Permafrost	71.2999	-156.61	150698	49601	878	1	0
LuqExpMetageno24_FD	Tropical forest soil microbial communities from Luquillo Experimental Forest, Puerto Rico	Environmental	Terrestrial	Soil	Loam	Forest soil	18	-65	23015	6496	99	0	0
SubbioR11_8A_Apr_FD	Serpentinite rock and fluid microbial communities from Tablelands Ophiolite (Newfoundland), Coast Range Ophiolite (California) and Ligurian Springs (Italy)	Environmental	Terrestrial	Deep subsurface	Unclassified	Unclassified	38.874	-122.439	22983	9878	852	0	0
Wag4_2014_7_11_FD	Deep subsurface shale carbon reservoir microbial communities from Ohio and West Virginia, USA	Environmental	Terrestrial	Deep subsurface	Fracking water	Shale carbon reservoir	40.178	-81.073	159207	62189	1532	13	0
NitcycUWRG08K112_FD	Soil microbial communities from Arlington Agricultural Research Station in Wisconsin and Kellogg Biological Station in Michigan, replicating the bioenergy cropping systems trials (BCSTs)	Environmental	Terrestrial	Soil	Unclassified	Agricultural land	43.3	-89.38	4275	874	0	0	0
Wag4S2014_12_3_FD	Deep subsurface shale carbon reservoir microbial communities from Ohio and West Virginia, USA	Environmental	Terrestrial	Deep subsurface	Fracking water	Shale carbon reservoir	40.178	-81.073	1276	916	221	0	0
LuqExpMetageno74_FD	Tropical forest soil microbial communities from Luquillo Experimental Forest, Puerto Rico	Environmental	Terrestrial	Soil	Loam	Forest soil	18	-65	27166	7844	158	0	0
GraSoi013_1_40cm_4_FD	Grasslands soil microbial communities from the Angelo Coastal Reserve, California, USA	Environmental	Terrestrial	Soil	Unclassified	Grasslands	39.7182	-123.653	351267	171208	3791	0	0
LuqExpMetageno79_FD	Tropical forest soil microbial communities from Luquillo Experimental Forest, Puerto Rico	Environmental	Terrestrial	Soil	Loam	Forest soil	18	-65	27727	7950	175	0	0
NitcycUWG06A4a12_FD	Soil microbial communities from Arlington Agricultural Research Station in Wisconsin and Kellogg Biological Station in Michigan, replicating the bioenergy cropping systems trials (BCSTs)	Environmental	Terrestrial	Soil	Unclassified	Agricultural land	43.3	-89.38	5698	590	0	0	0
GFST25metaG_FD	Peatland microbial communities from Stordalen Mire, Sweden	Environmental	Terrestrial	Soil	Peat	Mire	68.3533	19.0466	28022	9543	381	0	0
GRESIP178b2f17_FD	Lab enrichment of tropical soil microbial communities from Luquillo Experimental Forest, Puerto Rico	Environmental	Terrestrial	Soil	Unclassified	Forest Soil	18.321	-65.8172	1053154	268454	716	0	0
EasRivMeERMLT700_FD	Soil and sediment microbial communities from the East River, CO, USA	Environmental	Terrestrial	Soil	Floodplain	Unclassified	38.9232	-106.952	169054	50820	886	2	0
NitcycUWRG01K512_FD	Soil microbial communities from Arlington Agricultural Research Station in Wisconsin and Kellogg Biological Station in Michigan, replicating the bioenergy cropping systems trials (BCSTs)	Environmental	Terrestrial	Soil	Unclassified	Agricultural land	43.3	-89.38	2966	175	0	0	0
GFST0metaG_FD	Peatland microbial communities from Stordalen Mire, Sweden	Environmental	Terrestrial	Soil	Peat	Mire	68.3533	19.0466	70852	17135	63	0	0
LuqExpMetageno11_FD	Tropical forest soil microbial communities from Luquillo Experimental Forest, Puerto Rico	Environmental	Terrestrial	Soil	Loam	Forest soil	18	-65	59749	21957	598	0	0
NitcycUWRG01K412_FD	Soil microbial communities from Arlington Agricultural Research Station in Wisconsin and Kellogg Biological Station in Michigan, replicating the bioenergy cropping systems trials (BCSTs)	Environmental	Terrestrial	Soil	Unclassified	Agricultural land	42.4	-85.37	18102	4395	0	0	0
GEONDECOMP209_FD	Soil and plant litter microbial communities from temperate forests in California, United States	Environmental	Terrestrial	Plant litter	Unclassified	Unclassified	40.2526	-123.026	25119	5719	38	0	0
GRESIP088b5f24_FD	Lab enrichment of tropical soil microbial communities from Luquillo Experimental Forest, Puerto Rico	Environmental	Terrestrial	Soil	Unclassified	Forest Soil	18.321	-65.8172	475412	87308	80	0	0
MayberryNE_Catta_3_FD	Natural and restored wetland microbial communities from the San Francisco Bay, California, USA, that impact long-term carbon sequestration	Environmental	Terrestrial	Soil	Wetlands	Unclassified	38.0525	-121.769	54984	14226	170	0	0
GRESIP088b5f20_FD	Lab enrichment of tropical soil microbial communities from Luquillo Experimental Forest, Puerto Rico	Environmental	Terrestrial	Soil	Unclassified	Forest Soil	18.321	-65.8172	905705	248053	1330	5	1
NitcycUWRG09A210_FD	Soil microbial communities from Arlington Agricultural Research Station in Wisconsin and Kellogg Biological Station in Michigan, replicating the bioenergy cropping systems trials (BCSTs)	Environmental	Terrestrial	Soil	Unclassified	Agricultural land	43.3	-89.38	2158	143	0	0	0
NitcycUG102A4w11_FD	Soil microbial communities from Arlington Agricultural Research Station in Wisconsin and Kellogg Biological Station in Michigan, replicating the bioenergy cropping systems trials (BCSTs)	Environmental	Terrestrial	Soil	Unclassified	Agricultural land	43.3	-89.38	4927	207	0	0	0
SR_D_MG_FD	Tropical peatland microbial communities from different locations	Environmental	Terrestrial	Soil	Wetlands	Unclassified	-4.5438	-74.6258	28933	3058	0	0	0
ForSoiNitroNN584_FD	Soil microbial communities from 10 grassland sites in CA, CO, KS, KY, MN, MO, NM, SC, TX, that have been nitrogen fertilized	Environmental	Terrestrial	Soil	Loam	Grasslands	39.0709	-96.5828	16	4	0	0	0
NitcycUWRG08A412_FD	Soil microbial communities from Arlington Agricultural Research Station in Wisconsin and Kellogg Biological Station in Michigan, replicating the bioenergy cropping systems trials (BCSTs)	Environmental	Terrestrial	Soil	Unclassified	Agricultural land	43.3	-89.38	6765	453	0	0	0
flu12Cox44000178_FD	Lab enrichment of tropical soil microbial communities from Luquillo Experimental Forest, Puerto Rico	Environmental	Terrestrial	Soil	Unclassified	Forest Soil	18.321	-65.8172	3042129	992950	11049	1	0
NGESurdeep092012_6_FD	Arctic peat soil microbial communities from the Barrow Environmental Observatory site, Barrow, Alaska, USA	Environmental	Terrestrial	Soil	Unclassified	Permafrost	71.2999	-156.61	220733	80122	3299	1	0
NitcycUWG10A2w12_FD	Soil microbial communities from Arlington Agricultural Research Station in Wisconsin and Kellogg Biological Station in Michigan, replicating the bioenergy cropping systems trials (BCSTs)	Environmental	Terrestrial	Soil	Unclassified	Agricultural land	43.3	-89.38	3335	332	0	0	0
SF_Rice_10C_80N__4_FD	Natural and restored wetland microbial communities from the San Francisco Bay, California, USA, that impact long-term carbon sequestration	Environmental	Terrestrial	Soil	Unclassified	Agricultural land	38.1087	-121.653	35417	6232	0	0	0
RifOxyB1_FD	Soil microbial communities from Rifle, Colorado, USA	Environmental	Terrestrial	Soil	Loam	Unclassified	39.5348	-107.783	190946	82786	4490	21	0
NGESurdeep092012_2_FD	Arctic peat soil microbial communities from the Barrow Environmental Observatory site, Barrow, Alaska, USA	Environmental	Terrestrial	Soil	Unclassified	Permafrost	71.2999	-156.61	110256	38238	933	0	0
MedBloCARef_O1_FD	Forest soil microbial communities from multiple locations in Canada and USA	Environmental	Terrestrial	Soil	Loam	Forest soil	38.88	-120.64	120779	33549	86	0	0
GRESIP168b4f25_FD	Lab enrichment of tropical soil microbial communities from Luquillo Experimental Forest, Puerto Rico	Environmental	Terrestrial	Soil	Unclassified	Forest Soil	18.321	-65.8172	453021	119756	406	0	0
JacPinW_OM1H0_M1_FD	Forest soil microbial communities from multiple locations in Canada and USA	Environmental	Terrestrial	Soil	Loam	Forest soil	46.42	-83.37	140881	38886	98	0	0
SalPonC_black_MG_FD	Salt pond water, soil and salt crust microbial communities from South San Francisco under conditions of wetland restoration.	Environmental	Terrestrial	Soil	Wetlands	Unclassified	37.4958	-122.133	192488	68657	1834	1	0
MedBloCARef_M2_FD	Forest soil microbial communities from multiple locations in Canada and USA	Environmental	Terrestrial	Soil	Loam	Forest soil	38.88	-120.64	111946	33867	31	0	0
BulsoiMagMametaG_FD	Agave microbial communities from California, USA, and Mexico	Environmental	Terrestrial	Soil	Unclassified	Unclassified	21.195	-100.439	198146	39295	178	0	0
BlaSpr_A8_Ref_M3_FD	Forest soil microbial communities from multiple locations in Canada and USA	Environmental	Terrestrial	Soil	Loam	Forest soil	49.08	-89.38	212739	67063	840	0	0
MicForSoSWNH18_O_FD	Forest soil microbial communities from Harvard Forest Long Term Ecological Research (LTER) site in Petersham, MA, for long-term soil warming studies	Environmental	Terrestrial	Soil	Loam	Forest soil	42.533	-72.2095	27682	5928	0	0	0
SoimicmetaGmgLAC_FD	Soil and rhizosphere microbial communities from Centre INRS-Institut Armand-Frappier, Laval, Canada	Environmental	Terrestrial	Soil	Unclassified	Unclassified	45.54	-73.72	49079	8760	5	0	0
UWRJL051202B4_FD	Soil microbial communities from Arlington Agricultural Research Station in Wisconsin and Kellogg Biological Station in Michigan, replicating the bioenergy cropping systems trials (BCSTs)	Environmental	Terrestrial	Plant litter	Unclassified	Unclassified	43.3	-89.38	289831	80732	962	0	0
NitcycUWRG09K212_FD	Soil microbial communities from Arlington Agricultural Research Station in Wisconsin and Kellogg Biological Station in Michigan, replicating the bioenergy cropping systems trials (BCSTs)	Environmental	Terrestrial	Soil	Unclassified	Agricultural land	42.4	-85.37	3805	1138	0	0	0
GRESIP176b2f21_FD	Lab enrichment of tropical soil microbial communities from Luquillo Experimental Forest, Puerto Rico	Environmental	Terrestrial	Soil	Unclassified	Forest Soil	18.321	-65.8172	589762	162858	394	0	0
GAPlitter_FD	Agricultural soil microbial communities from Utah and Georgia to study Nitrogen management	Environmental	Terrestrial	Soil	Unclassified	Agricultural land	33.8834	-83.4195	276373	68616	136	0	0
Shrwel1BS1Day87_FD	Subsurface microbial communities from deep shales in Ohio and West Virginia, USA	Environmental	Terrestrial	Deep subsurface	Unclassified	Unclassified	39.849	-81.036	1133	762	172	0	0
UWRJL089202R1_FD	Soil microbial communities from Arlington Agricultural Research Station in Wisconsin and Kellogg Biological Station in Michigan, replicating the bioenergy cropping systems trials (BCSTs)	Environmental	Terrestrial	Plant litter	Unclassified	Unclassified	43.3	-89.38	406281	142527	1957	1	0
NitcycUWRG01A412_FD	Soil microbial communities from Arlington Agricultural Research Station in Wisconsin and Kellogg Biological Station in Michigan, replicating the bioenergy cropping systems trials (BCSTs)	Environmental	Terrestrial	Soil	Unclassified	Agricultural land	43.2958	-89.3799	8170	657	0	0	0
LARL51metaG_FD	Corn, switchgrass and miscanthus rhizosphere microbial communities from Kellogg Biological Station, Michigan, USA	Environmental	Terrestrial	Soil	Loam	Agricultural soil	42.4774	-85.451	1495536	382138	1830	0	0
SF_Rice_5C_80N_3_FD	Natural and restored wetland microbial communities from the San Francisco Bay, California, USA, that impact long-term carbon sequestration	Environmental	Terrestrial	Soil	Unclassified	Agricultural land	38.1087	-121.653	35722	7171	57	0	0
Deesub45470m_DNA_FD	Deep subsurface and oceanic microbial communities from Witwatersrand Basin, South Africa, and the Canadian and Fennoscandian shields and at the Lost City Hydrothermal Field	Environmental	Terrestrial	Deep subsurface	Unclassified	Unclassified	47.8861	-127.75	59309	28429	1251	2	0
NCControl_FD	Agricultural soil microbial communities from Utah and Georgia to study Nitrogen management	Environmental	Terrestrial	Soil	Unclassified	Agricultural land	41.7655	-111.814	256959	32226	541	0	0
Rifsed16ft1_FD	Soil microbial communities from Rifle, Colorado, USA	Environmental	Terrestrial	Soil	Unclassified	Unclassified	39.53	-107.78	842294	293414	2826	13	0
MayberryNW_TuleC_FD	Natural and restored wetland microbial communities from the San Francisco Bay, California, USA, that impact long-term carbon sequestration	Environmental	Terrestrial	Soil	Wetlands	Unclassified	38.0525	-121.769	31481	6756	61	0	0
UWRJS136409B6_FD	Soil microbial communities from Arlington Agricultural Research Station in Wisconsin and Kellogg Biological Station in Michigan, replicating the bioenergy cropping systems trials (BCSTs)	Environmental	Terrestrial	Soil	Unclassified	Agricultural land	43.3	-89.38	78965	13429	1	0	0
NitcycUWRBECK03C_FD	Soil microbial communities from Arlington Agricultural Research Station in Wisconsin and Kellogg Biological Station in Michigan, replicating the bioenergy cropping systems trials (BCSTs)	Environmental	Terrestrial	Soil	Unclassified	Agricultural land	43.3	-89.38	4269	194	0	0	0
SalPon2A_C_D1_MG_FD	Salt pond water, soil and salt crust microbial communities from South San Francisco under conditions of wetland restoration.	Environmental	Terrestrial	Soil	Wetlands	Unclassified	37.4965	-122.133	123502	34614	372	0	0
GREbulkMGAN111_FD	Lab enrichment of tropical soil microbial communities from Luquillo Experimental Forest, Puerto Rico	Environmental	Terrestrial	Soil	Unclassified	Forest Soil	18.321	-65.8172	1305902	382095	2370	10	4
CFST25metaG_2_FD	Peatland microbial communities from Stordalen Mire, Sweden	Environmental	Terrestrial	Soil	Peat	Mire	68.3533	19.0466	154884	46828	674	0	0
LuqExpMetageno16_FD	Tropical forest soil microbial communities from Luquillo Experimental Forest, Puerto Rico	Environmental	Terrestrial	Soil	Loam	Forest soil	18	-65	13411	4000	12	0	0
atmos_gasesECM1C_2_FD	Hardwood forest soil microbial communities from various locations in the United States	Environmental	Terrestrial	Soil	Unclassified	Forest Soil	39.0844	-86.4705	1671242	456154	4530	1	0
BarGraIncub1131A_FD	Arctic peat soil microbial communities from the Barrow Environmental Observatory site, Barrow, Alaska, USA	Environmental	Terrestrial	Soil	Unclassified	Permafrost	71.2909	-156.788	159419	68894	3791	0	0
GWRWT4_14Oct14_FD	Groundwater microbial communities from the Columbia River, Washington, USA	Environmental	Terrestrial	Soil	Sand	Unclassified	46.372	-119.272	34936	9919	295	0	0
NitcycUWRG01K312_FD	Soil microbial communities from Arlington Agricultural Research Station in Wisconsin and Kellogg Biological Station in Michigan, replicating the bioenergy cropping systems trials (BCSTs)	Environmental	Terrestrial	Soil	Unclassified	Agricultural land	43.3	-89.38	3084	145	0	0	0
RushSE_CattailNL_2_FD	Natural and restored wetland microbial communities from the San Francisco Bay, California, USA, that impact long-term carbon sequestration	Environmental	Terrestrial	Soil	Wetlands	Unclassified	38.2245	-122.019	38440	7507	126	0	0
NGESurdeep072012_6_FD	Arctic peat soil microbial communities from the Barrow Environmental Observatory site, Barrow, Alaska, USA	Environmental	Terrestrial	Soil	Unclassified	Permafrost	71.2999	-156.61	132469	51993	1534	0	0
HBST50metaG_FD	Peatland microbial communities from Stordalen Mire, Sweden	Environmental	Terrestrial	Soil	Peat	Mire	68.3529	19.0475	101606	43365	2278	0	0
NitcycUWRG09K512_FD	Soil microbial communities from Arlington Agricultural Research Station in Wisconsin and Kellogg Biological Station in Michigan, replicating the bioenergy cropping systems trials (BCSTs)	Environmental	Terrestrial	Soil	Unclassified	Agricultural land	43.3	-89.38	4903	308	0	0	0
NitcycUWG052A112_FD	Soil microbial communities from Arlington Agricultural Research Station in Wisconsin and Kellogg Biological Station in Michigan, replicating the bioenergy cropping systems trials (BCSTs)	Environmental	Terrestrial	Soil	Unclassified	Agricultural land	43.3	-89.38	11165	2056	0	0	0
NitcycUWRG07A110_FD	Soil microbial communities from Arlington Agricultural Research Station in Wisconsin and Kellogg Biological Station in Michigan, replicating the bioenergy cropping systems trials (BCSTs)	Environmental	Terrestrial	Soil	Unclassified	Agricultural land	43.3	-89.38	2013	51	0	0	0
S3v_5metaG_FD	Systems level insights into methane cycling in arid and semi-arid ecosystems	Environmental	Terrestrial	Soil	Sand	Desert	33.305	-116.255	349658	71523	758	0	0
GRESIP089b5f23_FD	Lab enrichment of tropical soil microbial communities from Luquillo Experimental Forest, Puerto Rico	Environmental	Terrestrial	Soil	Unclassified	Forest Soil	18.321	-65.8172	733434	201409	447	0	0
15_S_MG_FD	Soil and ectomycorrhiza microbial communities from Populus trichocarpa stands in riparian zones in the Pacific Northwest, United States	Environmental	Terrestrial	Soil	Unclassified	Riparian soil	45.9233	-120.701	291692	40738	9	0	0
LuqExpMetageno66_FD	Tropical forest soil microbial communities from Luquillo Experimental Forest, Puerto Rico	Environmental	Terrestrial	Soil	Loam	Forest soil	18	-65	36671	10653	264	0	0
SF_Rice_20C_0N_4_FD	Natural and restored wetland microbial communities from the San Francisco Bay, California, USA, that impact long-term carbon sequestration	Environmental	Terrestrial	Soil	Unclassified	Agricultural land	38.1087	-121.653	34758	7641	11	0	0
BarGraIncu00421A_FD	Arctic peat soil microbial communities from the Barrow Environmental Observatory site, Barrow, Alaska, USA	Environmental	Terrestrial	Soil	Unclassified	Permafrost	71.2709	-156.81	306722	117868	1993	1	0
714S33034metaG_2_FD	Peatland microbial communities from Stordalen Mire, Sweden	Environmental	Terrestrial	Soil	Peat	Mire	68.3531	19.0476	128428	54679	3129	0	0
MayberryNE_TuleB_FD	Natural and restored wetland microbial communities from the San Francisco Bay, California, USA, that impact long-term carbon sequestration	Environmental	Terrestrial	Soil	Wetlands	Unclassified	38.0525	-121.769	37311	7513	10	0	0
Lox_Sample_13_FD	Soil microbial communities from Loxahatchee National Wildlife Refuge, Florida, United States	Environmental	Terrestrial	Soil	Wetlands	Unclassified	26.5008	-80.2398	2154409	638057	12273	1	0
TexAe_RefH0_O1_FD	Forest soil microbial communities from multiple locations in Canada and USA	Environmental	Terrestrial	Soil	Loam	Forest soil	31.11	-95.15	78047	14963	213	0	0
RifCSP16_1_FD	Soil microbial communities from Rifle, Colorado, USA	Environmental	Terrestrial	Soil	Loam	Unclassified	39.5348	-107.783	1123331	394396	5898	22	0
NitcycUWG08A3a11_FD	Soil microbial communities from Arlington Agricultural Research Station in Wisconsin and Kellogg Biological Station in Michigan, replicating the bioenergy cropping systems trials (BCSTs)	Environmental	Terrestrial	Soil	Unclassified	Agricultural land	43.3	-89.38	8761	1418	0	0	0
III_Fen_E2_1_FD	Peat permafrost microbial communities from Stordalen Mire near Abisko, Sweden	Environmental	Terrestrial	Soil	Peat	Fen	68.3532	19.0469	234737	87854	1657	2	0
NGESurdeep092012_FD	Arctic peat soil microbial communities from the Barrow Environmental Observatory site, Barrow, Alaska, USA	Environmental	Terrestrial	Soil	Unclassified	Permafrost	71.2999	-156.61	120587	46458	956	0	0
GWRWT2_25Nov14_FD	Groundwater microbial communities from the Columbia River, Washington, USA	Environmental	Terrestrial	Soil	Sand	Unclassified	46.372	-119.272	7430	2021	6	0	0
CBST100metaG_FD	Peatland microbial communities from Stordalen Mire, Sweden	Environmental	Terrestrial	Soil	Peat	Mire	68.3529	19.0475	68329	30571	1561	0	0
C24D4metaG_FD	Soil microbial communities from West Virginia University Organic Research Farm, Morgantown, WV, United States	Environmental	Terrestrial	Soil	Unclassified	Agricultural land	39.6475	-79.9369	859056	169591	289	0	0
MedBloCAOM2_M2_FD	Forest soil microbial communities from multiple locations in Canada and USA	Environmental	Terrestrial	Soil	Loam	Forest soil	38.88	-120.64	96329	22242	62	0	0
GWRWT4_30Apr14_FD	Groundwater microbial communities from the Columbia River, Washington, USA	Environmental	Terrestrial	Soil	Sand	Unclassified	46.372	-119.272	52213	11882	368	6	0
NGESurdeep092012_3_FD	Arctic peat soil microbial communities from the Barrow Environmental Observatory site, Barrow, Alaska, USA	Environmental	Terrestrial	Soil	Unclassified	Permafrost	71.2999	-156.61	125456	54833	1893	0	0
KBSS23HmetaG_FD	Corn, switchgrass and miscanthus rhizosphere microbial communities from Kellogg Biological Station, Michigan, USA	Environmental	Terrestrial	Soil	Loam	Agricultural soil	42.3948	-85.3738	1949489	487107	2306	1	0
DL13B_FD	Soil microbial communities from H.J. Andrews Experimental Forest, Oregon, United States	Environmental	Terrestrial	Soil	Unclassified	Forest Soil	44.23	-122.22	161471	41478	7	0	0
III_Palsa_E1_1_FD	Peat permafrost microbial communities from Stordalen Mire near Abisko, Sweden	Environmental	Terrestrial	Soil	Peat	Permafrost	68.3535	19.0473	236794	80546	2297	52	0
GWRWN3_10_20_FD	Groundwater microbial communities from the Columbia River, Washington, USA	Environmental	Terrestrial	Soil	Sand	Unclassified	46.372	-119.272	76204	17231	100	0	0
5ButaG_2_FD	Rhizosphere and bulk soil microbial communities from Harvard Forest, USA	Environmental	Terrestrial	Soil	Unclassified	Forest Soil	42.5502	-72.1737	183	10	0	0	0
UWRJL029104C1_FD	Soil microbial communities from Arlington Agricultural Research Station in Wisconsin and Kellogg Biological Station in Michigan, replicating the bioenergy cropping systems trials (BCSTs)	Environmental	Terrestrial	Plant litter	Unclassified	Unclassified	43.3	-89.38	344480	100975	1757	1	0
Wag42014_10_10_FD	Deep subsurface shale carbon reservoir microbial communities from Ohio and West Virginia, USA	Environmental	Terrestrial	Deep subsurface	Fracking water	Shale carbon reservoir	40.178	-81.073	4016	1991	181	0	0
II_Palsa_N2_2_FD	Peat permafrost microbial communities from Stordalen Mire near Abisko, Sweden	Environmental	Terrestrial	Soil	Peat	Permafrost	68.3535	19.0473	529015	142686	2704	1	0
Wag42014_12_17_FD	Deep subsurface shale carbon reservoir microbial communities from Ohio and West Virginia, USA	Environmental	Terrestrial	Deep subsurface	Fracking water	Shale carbon reservoir	40.178	-81.073	1583	1162	238	0	0
NitcycUWRG08A212_FD	Soil microbial communities from Arlington Agricultural Research Station in Wisconsin and Kellogg Biological Station in Michigan, replicating the bioenergy cropping systems trials (BCSTs)	Environmental	Terrestrial	Soil	Unclassified	Agricultural land	43.3	-89.38	6591	1357	0	0	0
LuqExpMetageno37_FD	Tropical forest soil microbial communities from Luquillo Experimental Forest, Puerto Rico	Environmental	Terrestrial	Soil	Loam	Forest soil	18	-65	71421	22710	380	0	0
UWRJL166409R6_FD	Soil microbial communities from Arlington Agricultural Research Station in Wisconsin and Kellogg Biological Station in Michigan, replicating the bioenergy cropping systems trials (BCSTs)	Environmental	Terrestrial	Plant litter	Unclassified	Unclassified	43.3	-89.38	199527	60121	578	0	0
PerMet812P2M_FD	Thawing permafrost microbial communities from the Arctic, studying carbon transformations	Environmental	Terrestrial	Soil	Wetlands	Permafrost	68.3534	19.0473	250562	39642	5	0	0
II_Palsa_E1_3_FD	Peat permafrost microbial communities from Stordalen Mire near Abisko, Sweden	Environmental	Terrestrial	Soil	Peat	Permafrost	68.3535	19.0473	391597	123747	3953	0	0
I_Bog_E3_2_FD	Peat permafrost microbial communities from Stordalen Mire near Abisko, Sweden	Environmental	Terrestrial	Soil	Peat	Bog	68.3532	19.0477	336624	99146	1592	0	0
NitcycUWRG07A412_FD	Soil microbial communities from Arlington Agricultural Research Station in Wisconsin and Kellogg Biological Station in Michigan, replicating the bioenergy cropping systems trials (BCSTs)	Environmental	Terrestrial	Soil	Unclassified	Agricultural land	43.3	-89.38	3314	237	0	0	0
BONnt5_FD	Terrestrial sediment cell enrichment communities for BONCAT metagenomics from Utah, United States	Environmental	Terrestrial	Geologic	Sediment	Unclassified	38.715	-109.691	50607	12539	100	0	0
OrgsoiDNA2013045_FD	Permafrost soil microbial communities from the Arctic, to analyse light accelerated degradation of dissolved organic matter (DOM)	Environmental	Terrestrial	Soil	Wetlands	Permafrost	68.6139	-149.315	127596	31146	521	0	0
NitcycUWRBECK01C_FD	Soil microbial communities from Arlington Agricultural Research Station in Wisconsin and Kellogg Biological Station in Michigan, replicating the bioenergy cropping systems trials (BCSTs)	Environmental	Terrestrial	Soil	Unclassified	Agricultural land	43.56	-89.32	4235	909	49	0	0
GWRWN1_30_40_FD	Groundwater microbial communities from the Columbia River, Washington, USA	Environmental	Terrestrial	Soil	Sand	Unclassified	46.372	-119.272	128194	42597	735	0	0
MicForSoSWNH22_O_FD	Forest soil microbial communities from Harvard Forest Long Term Ecological Research (LTER) site in Petersham, MA, for long-term soil warming studies	Environmental	Terrestrial	Soil	Loam	Forest soil	42.533	-72.2095	14846	3845	5	0	0
LuqExpMetageno48_FD	Tropical forest soil microbial communities from Luquillo Experimental Forest, Puerto Rico	Environmental	Terrestrial	Soil	Loam	Forest soil	18	-65	26889	8741	124	0	0
12C_Control_Day5_FD	Soil microbial communities from agricultural site in Penn Yan, New York, United States	Environmental	Terrestrial	Soil	Unclassified	Agricultural land	42.673	-77.032	1741137	457842	1413	6	0
GraSoiAngelo_132_FD	Grasslands soil microbial communities from the Angelo Coastal Reserve, California, USA	Environmental	Terrestrial	Soil	Unclassified	Grasslands	39.7392	-123.631	306364	139634	3243	0	0
NitcycUWRG06K312_FD	Soil microbial communities from Arlington Agricultural Research Station in Wisconsin and Kellogg Biological Station in Michigan, replicating the bioenergy cropping systems trials (BCSTs)	Environmental	Terrestrial	Soil	Unclassified	Agricultural land	42.4	-85.37	5049	678	0	0	0
GWRWT4_21May14_FD	Groundwater microbial communities from the Columbia River, Washington, USA	Environmental	Terrestrial	Soil	Sand	Unclassified	46.372	-119.272	17335	5391	272	0	0
UWRJL151409C6_FD	Soil microbial communities from Arlington Agricultural Research Station in Wisconsin and Kellogg Biological Station in Michigan, replicating the bioenergy cropping systems trials (BCSTs)	Environmental	Terrestrial	Plant litter	Unclassified	Unclassified	43.3	-89.38	157360	37422	161	0	0
LuqExpMetageno60_FD	Tropical forest soil microbial communities from Luquillo Experimental Forest, Puerto Rico	Environmental	Terrestrial	Soil	Loam	Forest soil	18	-65	21235	6650	158	0	0
MicForSoilBWH4_O_FD	Forest soil microbial communities from Harvard Forest Long Term Ecological Research (LTER) site in Petersham, MA, for long-term soil warming studies	Environmental	Terrestrial	Soil	Loam	Forest soil	42.4711	-72.1726	8196	1260	0	0	0
CNK28_metaG_FD	Soil microbial communities from Purdue University Martell Research Forest, Indiana, United States	Environmental	Terrestrial	Soil	Unclassified	Forest Soil	40.4449	-87.0297	82008	17566	109	0	0
OrgsoiDNA2013048_FD	Permafrost soil microbial communities from the Arctic, to analyse light accelerated degradation of dissolved organic matter (DOM)	Environmental	Terrestrial	Soil	Wetlands	Permafrost	68.6137	-149.314	104765	25980	191	0	0
GraSoiAngelo_121_FD	Grasslands soil microbial communities from the Angelo Coastal Reserve, California, USA	Environmental	Terrestrial	Soil	Unclassified	Grasslands	39.7392	-123.631	331102	142923	2613	0	0
CZO8metaG_FD	Vadose zone soil and rhizosphere microbial communities from the Eel River Critical Zone Observatory, Northern California to study diel carbon cycling	Environmental	Terrestrial	Soil	Vadose zone	Unclassified	39.7291	-123.642	1072054	318786	1080	0	0
SalPonR1_A_D2_MG_FD	Salt pond water, soil and salt crust microbial communities from South San Francisco under conditions of wetland restoration.	Environmental	Terrestrial	Soil	Wetlands	Unclassified	37.4969	-122.133	184150	70337	2227	19	1
WestPond_TuleA_D_FD	Natural and restored wetland microbial communities from the San Francisco Bay, California, USA, that impact long-term carbon sequestration	Environmental	Terrestrial	Soil	Wetlands	Unclassified	38.1075	-121.65	16704	2107	7	1	0
CZO8metaG_3_FD	Vadose zone soil and rhizosphere microbial communities from the Eel River Critical Zone Observatory, Northern California to study diel carbon cycling	Environmental	Terrestrial	Soil	Vadose zone	Unclassified	39.7291	-123.642	812929	259283	2075	0	0
GraSoiAngelo_125_FD	Grasslands soil microbial communities from the Angelo Coastal Reserve, California, USA	Environmental	Terrestrial	Soil	Unclassified	Grasslands	39.7392	-123.631	387488	155946	3968	0	0
NI19A_FD	Soil microbial communities from H.J. Andrews Experimental Forest, Oregon, United States	Environmental	Terrestrial	Soil	Unclassified	Forest Soil	44.23	-122.22	91590	17872	6	0	0
GRESIP109b1f22_FD	Lab enrichment of tropical soil microbial communities from Luquillo Experimental Forest, Puerto Rico	Environmental	Terrestrial	Soil	Unclassified	Forest Soil	18.321	-65.8172	860540	239474	1246	0	0
sta12Can44000108_FD	Lab enrichment of tropical soil microbial communities from Luquillo Experimental Forest, Puerto Rico	Environmental	Terrestrial	Soil	Unclassified	Forest Soil	18.321	-65.8172	2575846	855757	9059	10	2
GWRWN3_20_30_FD	Groundwater microbial communities from the Columbia River, Washington, USA	Environmental	Terrestrial	Soil	Sand	Unclassified	46.372	-119.272	83926	24548	79	0	0
714S21014metaG_FD	Peatland microbial communities from Stordalen Mire, Sweden	Environmental	Terrestrial	Soil	Peat	Mire	68.3532	19.0474	124043	44001	1189	0	0
GRESIP174b1f22_FD	Lab enrichment of tropical soil microbial communities from Luquillo Experimental Forest, Puerto Rico	Environmental	Terrestrial	Soil	Unclassified	Forest Soil	18.321	-65.8172	1041491	268078	977	1	0
NCAS100_FD	Agricultural soil microbial communities from Utah and Georgia to study Nitrogen management	Environmental	Terrestrial	Soil	Unclassified	Agricultural land	41.7655	-111.814	191818	40460	580	0	0
Antgeofumaro1A2D_FD	Fumarolic subsurface microbial communities from Tramway Ridge at Mt. Erebus, Antarctica for carbon cycling studies in geothermal environments	Environmental	Terrestrial	Volcanic	Fumaroles	Unclassified	-77.5182	167.111	1104	623	39	0	0
BarGraNGADG00211_FD	Arctic peat soil microbial communities from the Barrow Environmental Observatory site, Barrow, Alaska, USA	Environmental	Terrestrial	Soil	Unclassified	Permafrost	71.2838	-156.599	253837	103494	3118	0	0
22E_NmetaG_FD	Soil microbial communities from hillslopes of Landscape Evolution Observatory, University of Arizona, Oracle, AZ, United States	Environmental	Terrestrial	Soil	Unclassified	Unclassified	32.5788	-110.851	32752	8450	140	0	0
OrgsoiDNA2013046_FD	Permafrost soil microbial communities from the Arctic, to analyse light accelerated degradation of dissolved organic matter (DOM)	Environmental	Terrestrial	Soil	Wetlands	Permafrost	68.6139	-149.315	256949	74777	1279	0	0
NitcycUWRG01A311_FD	Soil microbial communities from Arlington Agricultural Research Station in Wisconsin and Kellogg Biological Station in Michigan, replicating the bioenergy cropping systems trials (BCSTs)	Environmental	Terrestrial	Soil	Unclassified	Agricultural land	43.2958	-89.3799	3337	204	0	0	0
BONt10_FD	Terrestrial sediment cell enrichment communities for BONCAT metagenomics from Utah, United States	Environmental	Terrestrial	Geologic	Sediment	Unclassified	38.715	-109.691	61541	9509	113	0	0
NitcycUWG05A4w11_FD	Soil microbial communities from Arlington Agricultural Research Station in Wisconsin and Kellogg Biological Station in Michigan, replicating the bioenergy cropping systems trials (BCSTs)	Environmental	Terrestrial	Soil	Unclassified	Agricultural land	43.3	-89.38	7434	607	0	0	0
NitcycUWRHINK08D_FD	Soil microbial communities from Arlington Agricultural Research Station in Wisconsin and Kellogg Biological Station in Michigan, replicating the bioenergy cropping systems trials (BCSTs)	Environmental	Terrestrial	Soil	Unclassified	Agricultural land	43.3	-89.38	3076	174	0	0	0
UWRJL178409R2_FD	Soil microbial communities from Arlington Agricultural Research Station in Wisconsin and Kellogg Biological Station in Michigan, replicating the bioenergy cropping systems trials (BCSTs)	Environmental	Terrestrial	Plant litter	Unclassified	Unclassified	43.3	-89.38	356557	118431	1270	0	0
UWRJS079202R5_FD	Soil microbial communities from Arlington Agricultural Research Station in Wisconsin and Kellogg Biological Station in Michigan, replicating the bioenergy cropping systems trials (BCSTs)	Environmental	Terrestrial	Soil	Unclassified	Agricultural land	43.3	-89.38	223166	45779	78	0	0
GWRWS2_0_10_FD	Groundwater microbial communities from the Columbia River, Washington, USA	Environmental	Terrestrial	Soil	Sand	Unclassified	46.372	-119.272	10325	1379	15	0	0
LuqExpMetageno41_FD	Tropical forest soil microbial communities from Luquillo Experimental Forest, Puerto Rico	Environmental	Terrestrial	Soil	Loam	Forest soil	18	-65	45580	16066	250	0	0
KBSK5502metaG_FD	Corn, switchgrass and miscanthus rhizosphere microbial communities from Kellogg Biological Station, Michigan, USA	Environmental	Terrestrial	Soil	Loam	Agricultural soil	42.3948	-85.3738	1950474	588144	8900	2	0
LuqExpMetageno80_FD	Tropical forest soil microbial communities from Luquillo Experimental Forest, Puerto Rico	Environmental	Terrestrial	Soil	Loam	Forest soil	18	-65	227229	65766	619	0	0
NitcycUWRG08A110_FD	Soil microbial communities from Arlington Agricultural Research Station in Wisconsin and Kellogg Biological Station in Michigan, replicating the bioenergy cropping systems trials (BCSTs)	Environmental	Terrestrial	Soil	Unclassified	Agricultural land	43.3	-89.38	3867	546	0	0	0
GEONQ75_FD	Soil and plant litter microbial communities from temperate forests in California, United States	Environmental	Terrestrial	Soil	Unclassified	Forest Soil	40.2523	-123.026	3856	305	0	0	0
GWRWN2_40_50_FD	Groundwater microbial communities from the Columbia River, Washington, USA	Environmental	Terrestrial	Soil	Sand	Unclassified	46.372	-119.272	88899	20002	106	0	0
Lox_Sample_11_FD	Soil microbial communities from Loxahatchee National Wildlife Refuge, Florida, United States	Environmental	Terrestrial	Soil	Wetlands	Unclassified	26.5008	-80.2398	2800244	884546	17466	13	0
EasRivMeERMZT100_FD	Soil and sediment microbial communities from the East River, CO, USA	Environmental	Terrestrial	Soil	Floodplain	Unclassified	38.8898	-106.908	144624	47263	1368	3	0
OWC_Aug_M2_C1_D1_FD	Wetland microbial communities from Old Woman Creek delta, Ohio, USA	Environmental	Terrestrial	Soil	Wetlands	Unclassified	41.3769	-82.5097	3038498	604126	673	1	0
III_Bog_E2_1_FD	Peat permafrost microbial communities from Stordalen Mire near Abisko, Sweden	Environmental	Terrestrial	Soil	Peat	Bog	68.3532	19.0477	183268	56660	1999	37	0
ForSoiNitrNN1116_FD	Soil microbial communities from 10 grassland sites in CA, CO, KS, KY, MN, MO, NM, SC, TX, that have been nitrogen fertilized	Environmental	Terrestrial	Soil	Loam	Grasslands	40.8167	-104.767	2831	580	0	0	0
MedBloCAOM1_M1_FD	Forest soil microbial communities from multiple locations in Canada and USA	Environmental	Terrestrial	Soil	Loam	Forest soil	38.88	-120.64	200653	56470	218	0	0
GEONDECOMP319_FD	Soil and plant litter microbial communities from temperate forests in California, United States	Environmental	Terrestrial	Plant litter	Unclassified	Unclassified	40.2526	-123.026	52232	9734	71	0	0
CNK09_metaG_FD	Soil microbial communities from Purdue University Martell Research Forest, Indiana, United States	Environmental	Terrestrial	Soil	Unclassified	Forest Soil	40.4449	-87.0297	136445	36897	457	0	0
JacPin_JW_Ref_M3_FD	Forest soil microbial communities from multiple locations in Canada and USA	Environmental	Terrestrial	Soil	Loam	Forest soil	46.42	-83.37	157276	38920	16	0	0
NR06B_FD	Soil microbial communities from H.J. Andrews Experimental Forest, Oregon, United States	Environmental	Terrestrial	Soil	Unclassified	Forest Soil	44.23	-122.22	105822	19381	0	0	0
GWRWN3_30_40_FD	Groundwater microbial communities from the Columbia River, Washington, USA	Environmental	Terrestrial	Soil	Sand	Unclassified	46.372	-119.272	41638	7517	81	0	0
Subbio12Aug_8Bad_FD	Serpentinite rock and fluid microbial communities from Tablelands Ophiolite (Newfoundland), Coast Range Ophiolite (California) and Ligurian Springs (Italy)	Environmental	Terrestrial	Deep subsurface	Unclassified	Unclassified	38.874	-122.439	49887	21273	1218	0	0
SF_Rice_25C_80N__2_FD	Natural and restored wetland microbial communities from the San Francisco Bay, California, USA, that impact long-term carbon sequestration	Environmental	Terrestrial	Soil	Unclassified	Agricultural land	38.1087	-121.653	16305	2411	0	0	0
ForSoiNitroNN357_FD	Soil microbial communities from 10 grassland sites in CA, CO, KS, KY, MN, MO, NM, SC, TX, that have been nitrogen fertilized	Environmental	Terrestrial	Soil	Loam	Grasslands	35.913	-79.056	4652	364	1	0	0
MicForSoSWNH13_O_FD	Forest soil microbial communities from Harvard Forest Long Term Ecological Research (LTER) site in Petersham, MA, for long-term soil warming studies	Environmental	Terrestrial	Soil	Loam	Forest soil	42.533	-72.2095	72726	23023	368	0	0
NitcycUWRG08A111_FD	Soil microbial communities from Arlington Agricultural Research Station in Wisconsin and Kellogg Biological Station in Michigan, replicating the bioenergy cropping systems trials (BCSTs)	Environmental	Terrestrial	Soil	Unclassified	Agricultural land	43.3	-89.38	2160	176	0	0	0
Joice_CattailNLC_FD	Natural and restored wetland microbial communities from the San Francisco Bay, California, USA, that impact long-term carbon sequestration	Environmental	Terrestrial	Soil	Wetlands	Unclassified	38.1971	-122.01	27320	8002	168	0	0
NGESurshal072012_3_FD	Arctic peat soil microbial communities from the Barrow Environmental Observatory site, Barrow, Alaska, USA	Environmental	Terrestrial	Soil	Unclassified	Permafrost	71.2999	-156.61	122101	43394	619	0	0
RVTome_5_FD	Soil microbial communities from uranium-contaminated sites across the Upper Colorado River Basin region	Environmental	Terrestrial	Soil	Unclassified	Uranium contaminated	42.9888	-108.399	1529657	477108	5256	12	0
19_S_MG_FD	Soil and ectomycorrhiza microbial communities from Populus trichocarpa stands in riparian zones in the Pacific Northwest, United States	Environmental	Terrestrial	Soil	Unclassified	Riparian soil	47.5302	-121.825	488793	80389	320	0	0
ForSoiNitroNN405_FD	Soil microbial communities from 10 grassland sites in CA, CO, KS, KY, MN, MO, NM, SC, TX, that have been nitrogen fertilized	Environmental	Terrestrial	Soil	Loam	Forest soil	44.2052	-122.128	19	0	0	0	0
NitcycUWRHINK07C_FD	Soil microbial communities from Arlington Agricultural Research Station in Wisconsin and Kellogg Biological Station in Michigan, replicating the bioenergy cropping systems trials (BCSTs)	Environmental	Terrestrial	Soil	Unclassified	Agricultural land	43.43	-89.41	574	46	0	0	0
BulsoinjaPemetaG_FD	Agave microbial communities from California, USA, and Mexico	Environmental	Terrestrial	Soil	Unclassified	Unclassified	20.686	-101.875	210484	37314	3	0	0
GWRWS1_20_30_FD	Groundwater microbial communities from the Columbia River, Washington, USA	Environmental	Terrestrial	Soil	Sand	Unclassified	46.372	-119.272	96257	30472	288	0	0
Shrwel1BS1Day122_FD	Subsurface microbial communities from deep shales in Ohio and West Virginia, USA	Environmental	Terrestrial	Deep subsurface	Unclassified	Unclassified	39.849	-81.036	2275	1088	163	0	0
C48D1metaG_FD	Soil microbial communities from West Virginia University Organic Research Farm, Morgantown, WV, United States	Environmental	Terrestrial	Soil	Unclassified	Agricultural land	39.6475	-79.9369	1456317	312627	678	0	0
GRESIP108b1f22_FD	Lab enrichment of tropical soil microbial communities from Luquillo Experimental Forest, Puerto Rico	Environmental	Terrestrial	Soil	Unclassified	Forest Soil	18.321	-65.8172	825636	209437	773	0	0
GraSoiAngelo_130_FD	Grasslands soil microbial communities from the Angelo Coastal Reserve, California, USA	Environmental	Terrestrial	Soil	Unclassified	Grasslands	39.7392	-123.631	319584	125379	2662	0	0
SR_E_MG_FD	Tropical peatland microbial communities from different locations	Environmental	Terrestrial	Soil	Wetlands	Unclassified	-4.5438	-74.6258	35874	2780	0	0	0
MedBloCAOM2_O3_FD	Forest soil microbial communities from multiple locations in Canada and USA	Environmental	Terrestrial	Soil	Loam	Forest soil	38.88	-120.64	76814	15545	12	0	0
ForSoiNitroNN106_FD	Soil microbial communities from 10 grassland sites in CA, CO, KS, KY, MN, MO, NM, SC, TX, that have been nitrogen fertilized	Environmental	Terrestrial	Soil	Loam	Forest soil	39.2355	-121.284	1340	139	0	0	0
ER_DNA_203_FD	Soil microbial communities from the East River watershed near Crested Butte, Colorado, United States	Environmental	Terrestrial	Soil	Bulk soil	Meadow	38.9206	-106.949	300916	77135	222	0	0
NitcycUWG10A4w12_FD	Soil microbial communities from Arlington Agricultural Research Station in Wisconsin and Kellogg Biological Station in Michigan, replicating the bioenergy cropping systems trials (BCSTs)	Environmental	Terrestrial	Soil	Unclassified	Agricultural land	43.3	-89.38	8673	1090	0	0	0
MSEWelMarce5H_FC_FD	Subsurface microbial communities from deep shales in Ohio and West Virginia, USA	Environmental	Terrestrial	Geologic	Sediment	Unclassified	39.6017	-79.9761	169773	64836	2407	293	0
NitcycUWRSCHO21E_FD	Soil microbial communities from Arlington Agricultural Research Station in Wisconsin and Kellogg Biological Station in Michigan, replicating the bioenergy cropping systems trials (BCSTs)	Environmental	Terrestrial	Soil	Unclassified	Agricultural land	43.3	-89.38	3593	265	0	0	0
NitcycUWG06A2a11_FD	Soil microbial communities from Arlington Agricultural Research Station in Wisconsin and Kellogg Biological Station in Michigan, replicating the bioenergy cropping systems trials (BCSTs)	Environmental	Terrestrial	Soil	Unclassified	Agricultural land	43.3	-89.38	2841	92	0	0	0
HubBroMetageWRM4_FD	Soil microbial communities from the Hubbard Brook experimental Forest, New Hampshire, under manipulated climate change conditions.	Environmental	Terrestrial	Soil	Loam	Forest soil			761149	217613	3013	0	0
ForSoiNitroNN117_FD	Soil microbial communities from 10 grassland sites in CA, CO, KS, KY, MN, MO, NM, SC, TX, that have been nitrogen fertilized	Environmental	Terrestrial	Soil	Loam	Forest soil	39.2355	-121.284	151	22	0	0	0
NitcycUWRROWE17C_FD	Soil microbial communities from Arlington Agricultural Research Station in Wisconsin and Kellogg Biological Station in Michigan, replicating the bioenergy cropping systems trials (BCSTs)	Environmental	Terrestrial	Soil	Unclassified	Agricultural land	43.42	-89.32	21944	4799	14	0	0
GRESIP053b4f25_FD	Lab enrichment of tropical soil microbial communities from Luquillo Experimental Forest, Puerto Rico	Environmental	Terrestrial	Soil	Unclassified	Forest Soil	18.321	-65.8172	598777	163328	632	0	0
GraSoiAngelo_149_FD	Grasslands soil microbial communities from the Angelo Coastal Reserve, California, USA	Environmental	Terrestrial	Soil	Unclassified	Grasslands	39.7392	-123.631	440072	171227	4573	0	0
NR01B_FD	Soil microbial communities from H.J. Andrews Experimental Forest, Oregon, United States	Environmental	Terrestrial	Soil	Unclassified	Forest Soil	44.23	-122.22	61355	9423	0	0	0
UWRJL119311C1_FD	Soil microbial communities from Arlington Agricultural Research Station in Wisconsin and Kellogg Biological Station in Michigan, replicating the bioenergy cropping systems trials (BCSTs)	Environmental	Terrestrial	Plant litter	Unclassified	Unclassified	43.3	-89.38	363141	116993	2538	0	0
II_Fen_E1_1_FD	Peat permafrost microbial communities from Stordalen Mire near Abisko, Sweden	Environmental	Terrestrial	Soil	Peat	Fen	68.3532	19.0469	122549	41079	1107	1	0
MB2SIPfraction_FD	Lab enriched peat soil microbial communities from two peatlands near Ithaca, NY, United States	Environmental	Terrestrial	Soil	Peat	Bog	42.5488	-76.2662	183666	68677	1938	0	0
Coa_R1_2_FD	Surface soil microbial communities from Centralia Pennsylvania, which are recovering from an underground coalmine fire.	Environmental	Terrestrial	Soil	Unclassified	Unclassified	40.7999	-76.3402	827529	227941	4286	15	0
Sb_taG_FD	Peatlands soil microbial communities from Germany and Austria, that are sulfate reducing	Environmental	Terrestrial	Soil	Unclassified	Unclassified	50.1318	11.881	136126	40903	1081	0	0
BlaSpr_A8_OM3_M1_FD	Forest soil microbial communities from multiple locations in Canada and USA	Environmental	Terrestrial	Soil	Loam	Forest soil	49.08	-89.38	106702	31441	414	0	0
CO14B_FD	Soil microbial communities from H.J. Andrews Experimental Forest, Oregon, United States	Environmental	Terrestrial	Soil	Unclassified	Forest Soil	44.23	-122.22	73822	14716	3	0	0
LuqExpMetageno21_FD	Tropical forest soil microbial communities from Luquillo Experimental Forest, Puerto Rico	Environmental	Terrestrial	Soil	Loam	Forest soil	18	-65	56931	21602	338	0	0
I_Bog_N2_3_FD	Peat permafrost microbial communities from Stordalen Mire near Abisko, Sweden	Environmental	Terrestrial	Soil	Peat	Bog	68.3532	19.0477	638124	205268	4396	0	0
GraSoiAngelo_123_FD	Grasslands soil microbial communities from the Angelo Coastal Reserve, California, USA	Environmental	Terrestrial	Soil	Unclassified	Grasslands	39.7392	-123.631	156641	77401	2059	0	0
713P3X1metaG_FD	Peatland microbial communities from Stordalen Mire, Sweden	Environmental	Terrestrial	Soil	Peat	Mire	68.3534	19.0473	188082	73409	2400	0	0
II_Fen_N1_3_FD	Peat permafrost microbial communities from Stordalen Mire near Abisko, Sweden	Environmental	Terrestrial	Soil	Peat	Fen	68.3532	19.0469	155397	36546	424	0	0
RushMan_ThreeSqA_2_FD	Natural and restored wetland microbial communities from the San Francisco Bay, California, USA, that impact long-term carbon sequestration	Environmental	Terrestrial	Soil	Wetlands	Unclassified	38.2098	-122.033	19437	2853	0	0	0
BarGraNGADG00212_2_FD	Arctic peat soil microbial communities from the Barrow Environmental Observatory site, Barrow, Alaska, USA	Environmental	Terrestrial	Soil	Peat	Unclassified	71.2905	-156.789	466200	161113	1653	0	0
GRESIP089b5f25_FD	Lab enrichment of tropical soil microbial communities from Luquillo Experimental Forest, Puerto Rico	Environmental	Terrestrial	Soil	Unclassified	Forest Soil	18.321	-65.8172	652482	183447	736	1	0
SoimicmetaGmgLAB_FD	Soil and rhizosphere microbial communities from Centre INRS-Institut Armand-Frappier, Laval, Canada	Environmental	Terrestrial	Soil	Unclassified	Unclassified	45.54	-73.72	38141	4986	1	0	0
ForSoiNitroNN118_FD	Soil microbial communities from 10 grassland sites in CA, CO, KS, KY, MN, MO, NM, SC, TX, that have been nitrogen fertilized	Environmental	Terrestrial	Soil	Loam	Forest soil	39.2355	-121.284	105	16	0	0	0
SalPon2A_A_D2_MG_FD	Salt pond water, soil and salt crust microbial communities from South San Francisco under conditions of wetland restoration.	Environmental	Terrestrial	Soil	Wetlands	Unclassified	37.4962	-122.133	116376	27079	289	7	0
JacPin_JW_Ref_O2_FD	Forest soil microbial communities from multiple locations in Canada and USA	Environmental	Terrestrial	Soil	Loam	Forest soil	46.42	-83.37	1549636	512213	7290	2	0
ER_DNA_120_FD	Soil microbial communities from the East River watershed near Crested Butte, Colorado, United States	Environmental	Terrestrial	Soil	Bulk soil	Meadow	38.9206	-106.949	447091	94332	536	0	0
MicForSoPHDC13_O_FD	Forest soil microbial communities from Harvard Forest Long Term Ecological Research (LTER) site in Petersham, MA, for long-term soil warming studies	Environmental	Terrestrial	Soil	Loam	Forest soil	42.5504	-72.1802	19722	3317	1	0	0
III_Palsa_E2_1_FD	Peat permafrost microbial communities from Stordalen Mire near Abisko, Sweden	Environmental	Terrestrial	Soil	Peat	Permafrost	68.3535	19.0473	343406	110462	2933	16	0
BlaSpr_A8_OM1_M2_FD	Forest soil microbial communities from multiple locations in Canada and USA	Environmental	Terrestrial	Soil	Loam	Forest soil	49.08	-89.38	122574	30856	87	0	0
MicForSoiBWC30_M_FD	Forest soil microbial communities from Harvard Forest Long Term Ecological Research (LTER) site in Petersham, MA, for long-term soil warming studies	Environmental	Terrestrial	Soil	Loam	Forest soil	42.4711	-72.1726	26343	7057	0	0	0
SF_Rice_5C_80N_1_FD	Natural and restored wetland microbial communities from the San Francisco Bay, California, USA, that impact long-term carbon sequestration	Environmental	Terrestrial	Soil	Unclassified	Agricultural land	38.1087	-121.653	54638	13061	12	0	0
CNK18_metaG_FD	Soil microbial communities from Purdue University Martell Research Forest, Indiana, United States	Environmental	Terrestrial	Soil	Unclassified	Forest Soil	40.4449	-87.0297	76021	18278	37	0	0
UWRJL184509B5_FD	Soil microbial communities from Arlington Agricultural Research Station in Wisconsin and Kellogg Biological Station in Michigan, replicating the bioenergy cropping systems trials (BCSTs)	Environmental	Terrestrial	Plant litter	Unclassified	Unclassified	43.3	-89.38	111945	46256	803	1	0
PersoiDNA2013191_FD	Permafrost soil microbial communities from the Arctic, to analyse light accelerated degradation of dissolved organic matter (DOM)	Environmental	Terrestrial	Soil	Wetlands	Permafrost	68.6137	-149.314	128322	43748	585	0	0
BlaSpr_A8_Ref_O1_FD	Forest soil microbial communities from multiple locations in Canada and USA	Environmental	Terrestrial	Soil	Loam	Forest soil	49.08	-89.38	235431	71500	1550	0	0
MayberryNE_TuleC_2_FD	Natural and restored wetland microbial communities from the San Francisco Bay, California, USA, that impact long-term carbon sequestration	Environmental	Terrestrial	Soil	Wetlands	Unclassified	38.0525	-121.769	27630	5228	7	0	0
NitcycUWG10A5w12_FD	Soil microbial communities from Arlington Agricultural Research Station in Wisconsin and Kellogg Biological Station in Michigan, replicating the bioenergy cropping systems trials (BCSTs)	Environmental	Terrestrial	Soil	Unclassified	Agricultural land	43.3	-89.38	4646	583	0	0	0
MetcocultureR2M_FD	Systems level insights into methane cycling in arid and semi-arid ecosystems	Environmental	Terrestrial	Soil	Unclassified	Desert	33.0544	-116.358	6771	1898	195	0	0
MedBloCAOM2_M1_FD	Forest soil microbial communities from multiple locations in Canada and USA	Environmental	Terrestrial	Soil	Loam	Forest soil	38.88	-120.64	76901	17357	3	0	0
GraSoiAngelo_148_FD	Grasslands soil microbial communities from the Angelo Coastal Reserve, California, USA	Environmental	Terrestrial	Soil	Unclassified	Grasslands	39.7392	-123.631	455572	165538	2839	0	0
OrgsoiDNA_201062_FD	Permafrost soil microbial communities from the Arctic, to analyse light accelerated degradation of dissolved organic matter (DOM)	Environmental	Terrestrial	Soil	Wetlands	Permafrost	68.6137	-149.314	101467	30226	828	0	0
713E3MmetaG_FD	Peatland microbial communities from Stordalen Mire, Sweden	Environmental	Terrestrial	Soil	Peat	Mire	68.3533	19.0467	141227	42341	883	1	0
713E2MmetaG_FD	Peatland microbial communities from Stordalen Mire, Sweden	Environmental	Terrestrial	Soil	Peat	Mire	68.3533	19.0466	112438	32815	131	0	0
BlaSpr_A8_OM1_M3_FD	Forest soil microbial communities from multiple locations in Canada and USA	Environmental	Terrestrial	Soil	Loam	Forest soil	49.08	-89.38	227608	75671	1055	0	0
13C_Glucose_Day1_FD	Soil microbial communities from agricultural site in Penn Yan, New York, United States	Environmental	Terrestrial	Soil	Unclassified	Agricultural land	42.673	-77.032	1429378	342546	3601	0	0
MicForSoSWNC19_O_FD	Forest soil microbial communities from Harvard Forest Long Term Ecological Research (LTER) site in Petersham, MA, for long-term soil warming studies	Environmental	Terrestrial	Soil	Loam	Forest soil	42.533	-72.2095	19730	2533	0	0	0
BlaSpr_A8_OM2_M2_FD	Forest soil microbial communities from multiple locations in Canada and USA	Environmental	Terrestrial	Soil	Loam	Forest soil	49.08	-89.38	202719	70082	1075	0	0
Subbioug_CSW11AC_FD	Serpentinite rock and fluid microbial communities from Tablelands Ophiolite (Newfoundland), Coast Range Ophiolite (California) and Ligurian Springs (Italy)	Environmental	Terrestrial	Deep subsurface	Unclassified	Unclassified	38.874	-122.439	1796	1049	173	0	0
714S22024metaG_FD	Peatland microbial communities from Stordalen Mire, Sweden	Environmental	Terrestrial	Soil	Peat	Mire	68.3532	19.0474	152937	56551	2361	0	0
Poulit2012_FD	Agricultural soil microbial communities from Utah and Georgia to study Nitrogen management	Environmental	Terrestrial	Soil	Unclassified	Unclassified	33.8834	-83.4195	183330	115299	5010	0	0
tim00Cox0000000H_FD	Lab enrichment of tropical soil microbial communities from Luquillo Experimental Forest, Puerto Rico	Environmental	Terrestrial	Soil	Unclassified	Forest Soil	18.321	-65.8172	1582825	455836	2136	0	0
NitcycUWRG05A210_FD	Soil microbial communities from Arlington Agricultural Research Station in Wisconsin and Kellogg Biological Station in Michigan, replicating the bioenergy cropping systems trials (BCSTs)	Environmental	Terrestrial	Soil	Unclassified	Agricultural land	43.3	-89.38	3904	470	0	0	0
UWRJL096311B4_FD	Soil microbial communities from Arlington Agricultural Research Station in Wisconsin and Kellogg Biological Station in Michigan, replicating the bioenergy cropping systems trials (BCSTs)	Environmental	Terrestrial	Plant litter	Unclassified	Unclassified	43.3	-89.38	151846	34918	90	0	0
GraSoiAngelo_128_FD	Grasslands soil microbial communities from the Angelo Coastal Reserve, California, USA	Environmental	Terrestrial	Soil	Unclassified	Grasslands	39.7392	-123.631	337579	142426	2786	0	0
13C_Xylose_Day6_FD	Soil microbial communities from agricultural site in Penn Yan, New York, United States	Environmental	Terrestrial	Soil	Unclassified	Agricultural land	42.673	-77.032	1140923	235698	2254	0	0
GWRWS3_10_20_FD	Groundwater microbial communities from the Columbia River, Washington, USA	Environmental	Terrestrial	Soil	Sand	Unclassified	46.372	-119.272	97438	31442	243	0	0
WestPond_TuleB_D_2_FD	Natural and restored wetland microbial communities from the San Francisco Bay, California, USA, that impact long-term carbon sequestration	Environmental	Terrestrial	Soil	Wetlands	Unclassified	38.1075	-121.65	15035	2251	11	3	0
ForSoiNitroNN626_FD	Soil microbial communities from 10 grassland sites in CA, CO, KS, KY, MN, MO, NM, SC, TX, that have been nitrogen fertilized	Environmental	Terrestrial	Soil	Loam	Grasslands	39.05	-99.1	2446	338	0	0	0
SF_Rice_25C_0N_1_FD	Natural and restored wetland microbial communities from the San Francisco Bay, California, USA, that impact long-term carbon sequestration	Environmental	Terrestrial	Soil	Unclassified	Agricultural land	38.1087	-121.653	25673	3640	0	0	0
OWC_May_M1_C1_D6_FD	Wetland microbial communities from Old Woman Creek delta, Ohio, USA	Environmental	Terrestrial	Soil	Wetlands	Unclassified	41.3776	-82.5117	2297105	495023	1027	0	0
NitcycUWG05A1w12_FD	Soil microbial communities from Arlington Agricultural Research Station in Wisconsin and Kellogg Biological Station in Michigan, replicating the bioenergy cropping systems trials (BCSTs)	Environmental	Terrestrial	Soil	Unclassified	Agricultural land	43.3	-89.38	4506	621	0	0	0
LuqExpMetageno19_FD	Tropical forest soil microbial communities from Luquillo Experimental Forest, Puerto Rico	Environmental	Terrestrial	Soil	Loam	Forest soil	18	-65	21309	6120	94	0	0
Wag4S2015_5_14_FD	Deep subsurface shale carbon reservoir microbial communities from Ohio and West Virginia, USA	Environmental	Terrestrial	Deep subsurface	Fracking water	Shale carbon reservoir	40.178	-81.073	1342	793	150	0	0
SalPon2A_B_D1_MG_FD	Salt pond water, soil and salt crust microbial communities from South San Francisco under conditions of wetland restoration.	Environmental	Terrestrial	Soil	Wetlands	Unclassified	37.496	-122.133	64488	12303	3	0	0
LuqExpMetagenom8_FD	Tropical forest soil microbial communities from Luquillo Experimental Forest, Puerto Rico	Environmental	Terrestrial	Soil	Loam	Forest soil	18	-65	52998	14964	242	0	0
MicForSoiBWH19_M_FD	Forest soil microbial communities from Harvard Forest Long Term Ecological Research (LTER) site in Petersham, MA, for long-term soil warming studies	Environmental	Terrestrial	Soil	Loam	Forest soil	42.4711	-72.1726	3867	659	0	0	0
CNK24_metaG_FD	Soil microbial communities from Purdue University Martell Research Forest, Indiana, United States	Environmental	Terrestrial	Soil	Unclassified	Forest Soil	40.4449	-87.0297	31235	6549	36	0	0
NGESurdeep092012_8_FD	Arctic peat soil microbial communities from the Barrow Environmental Observatory site, Barrow, Alaska, USA	Environmental	Terrestrial	Soil	Unclassified	Permafrost	71.2999	-156.61	123908	41903	1187	0	0
RVTome_8_FD	Soil microbial communities from uranium-contaminated sites across the Upper Colorado River Basin region	Environmental	Terrestrial	Soil	Unclassified	Uranium contaminated	42.9888	-108.399	329818	62901	744	0	0
MicForSoilPHH6_M_FD	Forest soil microbial communities from Harvard Forest Long Term Ecological Research (LTER) site in Petersham, MA, for long-term soil warming studies	Environmental	Terrestrial	Soil	Loam	Forest soil	42.5504	-72.1802	48676	10251	1	0	0
GraSoiAngelo_126_FD	Grasslands soil microbial communities from the Angelo Coastal Reserve, California, USA	Environmental	Terrestrial	Soil	Loam	Grasslands	39.7392	-123.631	233482	101140	1917	0	0
GraSoiAngelo_140_FD	Grasslands soil microbial communities from the Angelo Coastal Reserve, California, USA	Environmental	Terrestrial	Soil	Unclassified	Grasslands	39.7392	-123.631	371200	117307	3015	0	0
III_Bog_N3_2_FD	Peat permafrost microbial communities from Stordalen Mire near Abisko, Sweden	Environmental	Terrestrial	Soil	Peat	Bog	68.3532	19.0477	521258	198314	7532	0	0
Subbioar_CSW14AB_FD	Serpentinite rock and fluid microbial communities from Tablelands Ophiolite (Newfoundland), Coast Range Ophiolite (California) and Ligurian Springs (Italy)	Environmental	Terrestrial	Deep subsurface	Unclassified	Unclassified	38.874	-122.439	96067	37910	2203	0	0
NitcycUWRROWE15B_FD	Soil microbial communities from Arlington Agricultural Research Station in Wisconsin and Kellogg Biological Station in Michigan, replicating the bioenergy cropping systems trials (BCSTs)	Environmental	Terrestrial	Soil	Unclassified	Agricultural land	43.42	-89.33	2190	177	0	0	0
NGESurdeep072012_8_FD	Arctic peat soil microbial communities from the Barrow Environmental Observatory site, Barrow, Alaska, USA	Environmental	Terrestrial	Soil	Unclassified	Permafrost	71.2999	-156.61	160558	61594	1669	0	0
NitcycUWG012K212_FD	Soil microbial communities from Arlington Agricultural Research Station in Wisconsin and Kellogg Biological Station in Michigan, replicating the bioenergy cropping systems trials (BCSTs)	Environmental	Terrestrial	Soil	Unclassified	Agricultural land	43.3	-89.38	4663	299	3	0	0
BlaSpr_A8_OM3_M3_FD	Forest soil microbial communities from multiple locations in Canada and USA	Environmental	Terrestrial	Soil	Loam	Forest soil	49.08	-89.38	204634	61412	734	0	0
CBST25metaG_FD	Peatland microbial communities from Stordalen Mire, Sweden	Environmental	Terrestrial	Soil	Peat	Mire	68.3529	19.0475	106169	37775	1173	0	0
I_Bog_E1_3_FD	Peat permafrost microbial communities from Stordalen Mire near Abisko, Sweden	Environmental	Terrestrial	Soil	Peat	Bog	68.3532	19.0477	282727	82303	817	0	0
III_Palsa_N3_2_FD	Peat permafrost microbial communities from Stordalen Mire near Abisko, Sweden	Environmental	Terrestrial	Soil	Peat	Permafrost	68.3535	19.0473	475845	142625	3868	4	0
SoimicmetaGmgHPC_FD	Soil and rhizosphere microbial communities from Centre INRS-Institut Armand-Frappier, Laval, Canada	Environmental	Terrestrial	Soil	Unclassified	Unclassified	45.54	-73.72	6962	705	0	0	0
ForSoiNitrNN1104_FD	Soil microbial communities from 10 grassland sites in CA, CO, KS, KY, MN, MO, NM, SC, TX, that have been nitrogen fertilized	Environmental	Terrestrial	Soil	Loam	Grasslands	40.8167	-104.767	464	59	0	0	0
OrgsoiDNA_201060_FD	Permafrost soil microbial communities from the Arctic, to analyse light accelerated degradation of dissolved organic matter (DOM)	Environmental	Terrestrial	Soil	Wetlands	Permafrost	68.6137	-149.314	112693	29812	1113	0	0
Joice_CattailNLB_2_FD	Natural and restored wetland microbial communities from the San Francisco Bay, California, USA, that impact long-term carbon sequestration	Environmental	Terrestrial	Soil	Wetlands	Unclassified	38.1971	-122.01	26444	6171	19	0	0
UWRJL044104R1_FD	Soil microbial communities from Arlington Agricultural Research Station in Wisconsin and Kellogg Biological Station in Michigan, replicating the bioenergy cropping systems trials (BCSTs)	Environmental	Terrestrial	Plant litter	Unclassified	Unclassified	43.3	-89.38	359674	112483	1846	0	0
SoimicmetaGmgHMA_FD	Soil and rhizosphere microbial communities from Centre INRS-Institut Armand-Frappier, Laval, Canada	Environmental	Terrestrial	Soil	Unclassified	Unclassified	45.54	-73.72	4901	509	0	0	0
TexAe_RefH0_O2_FD	Forest soil microbial communities from multiple locations in Canada and USA	Environmental	Terrestrial	Soil	Loam	Forest soil	31.11	-95.15	53453	12098	46	0	0
SF_Rice_5C_0N_20_FD	Natural and restored wetland microbial communities from the San Francisco Bay, California, USA, that impact long-term carbon sequestration	Environmental	Terrestrial	Soil	Unclassified	Agricultural land	38.1087	-121.653	28305	4859	1	0	0
NGESurshal092012_FD	Arctic peat soil microbial communities from the Barrow Environmental Observatory site, Barrow, Alaska, USA	Environmental	Terrestrial	Soil	Unclassified	Permafrost	71.2999	-156.61	91199	30521	1073	0	0
I_Palsa_E3_3_FD	Peat permafrost microbial communities from Stordalen Mire near Abisko, Sweden	Environmental	Terrestrial	Soil	Peat	Permafrost	68.3535	19.0473	520041	177594	3972	0	0
NitcycUWRG05A110_FD	Soil microbial communities from Arlington Agricultural Research Station in Wisconsin and Kellogg Biological Station in Michigan, replicating the bioenergy cropping systems trials (BCSTs)	Environmental	Terrestrial	Soil	Unclassified	Agricultural land	43.3	-89.38	5105	686	0	0	0
QUI85_MG_FD	Tropical peatland microbial communities from different locations	Environmental	Terrestrial	Soil	Wetlands	Unclassified	-3.8385	-73.3213	1259806	443278	5915	0	0
ForSoiNitroNN349_FD	Soil microbial communities from 10 grassland sites in CA, CO, KS, KY, MN, MO, NM, SC, TX, that have been nitrogen fertilized	Environmental	Terrestrial	Soil	Loam	Grasslands	35.913	-79.056	3041	343	1	0	0
EtOH5_35cm_T3_12_FD	Methane metabolizing microbial communities from different methane-rich environments from various locations	Environmental	Terrestrial	Soil	Sand	Unclassified	49.2598	-123.246	43537	14582	1520	103	0
II_Bog_N1_3_FD	Peat permafrost microbial communities from Stordalen Mire near Abisko, Sweden	Environmental	Terrestrial	Soil	Peat	Bog	68.3532	19.0477	507526	197874	6844	9	0
II_Palsa_N1_3_FD	Peat permafrost microbial communities from Stordalen Mire near Abisko, Sweden	Environmental	Terrestrial	Soil	Peat	Permafrost	68.3535	19.0473	567564	171478	4085	0	0
NitcycUWRG07A510_FD	Soil microbial communities from Arlington Agricultural Research Station in Wisconsin and Kellogg Biological Station in Michigan, replicating the bioenergy cropping systems trials (BCSTs)	Environmental	Terrestrial	Soil	Unclassified	Agricultural land	43.3	-89.38	27543	4260	1	0	0
NitcycUWRSCHO21C_FD	Soil microbial communities from Arlington Agricultural Research Station in Wisconsin and Kellogg Biological Station in Michigan, replicating the bioenergy cropping systems trials (BCSTs)	Environmental	Terrestrial	Soil	Unclassified	Agricultural land	43.3	-89.38	4683	665	0	0	0
JacPinW_OM1H0_O3_FD	Forest soil microbial communities from multiple locations in Canada and USA	Environmental	Terrestrial	Soil	Loam	Forest soil	46.42	-83.37	146397	33971	33	0	0
III_Fen_E2_4_FD	Peat permafrost microbial communities from Stordalen Mire near Abisko, Sweden	Environmental	Terrestrial	Soil	Peat	Fen	68.3532	19.0469	272700	67876	1299	11	0
LARL112metaG_FD	Corn, switchgrass and miscanthus rhizosphere microbial communities from Kellogg Biological Station, Michigan, USA	Environmental	Terrestrial	Soil	Loam	Agricultural soil	42.4774	-85.451	1699883	439275	3877	0	0
NitcycUWG05A5w12_FD	Soil microbial communities from Arlington Agricultural Research Station in Wisconsin and Kellogg Biological Station in Michigan, replicating the bioenergy cropping systems trials (BCSTs)	Environmental	Terrestrial	Soil	Unclassified	Agricultural land	43.3	-89.38	13079	1711	0	0	0
LuqExpMetageno57_FD	Tropical forest soil microbial communities from Luquillo Experimental Forest, Puerto Rico	Environmental	Terrestrial	Soil	Loam	Forest soil	18	-65	27380	8493	204	0	0
NitcycUWRSCHO22E_FD	Soil microbial communities from Arlington Agricultural Research Station in Wisconsin and Kellogg Biological Station in Michigan, replicating the bioenergy cropping systems trials (BCSTs)	Environmental	Terrestrial	Soil	Unclassified	Agricultural land	43.3	-89.38	3015	278	0	0	0
LuqExpMetageno51_FD	Tropical forest soil microbial communities from Luquillo Experimental Forest, Puerto Rico	Environmental	Terrestrial	Soil	Loam	Forest soil	18	-65	32729	10324	256	0	0
MedBloCAOM1_O3_FD	Forest soil microbial communities from multiple locations in Canada and USA	Environmental	Terrestrial	Soil	Loam	Forest soil	38.88	-120.64	138674	34238	139	0	0
GAControl_FD	Agricultural soil microbial communities from Utah and Georgia to study Nitrogen management	Environmental	Terrestrial	Soil	Unclassified	Agricultural land	33.8834	-83.4195	172946	79230	97	0	0
DW10A_FD	Soil microbial communities from H.J. Andrews Experimental Forest, Oregon, United States	Environmental	Terrestrial	Soil	Unclassified	Forest Soil	44.23	-122.22	126606	37519	94	0	0
I_Fen_E1_4_FD	Peat permafrost microbial communities from Stordalen Mire near Abisko, Sweden	Environmental	Terrestrial	Soil	Peat	Fen	68.3532	19.0469	414308	111732	466	0	0
714E13034metaG_FD	Peatland microbial communities from Stordalen Mire, Sweden	Environmental	Terrestrial	Soil	Peat	Mire	68.3532	19.0469	142821	46619	628	0	0
CSU1metagenome_FD	Soil, plant litter and rhizosphere microbial communities from European coniferous forests	Environmental	Terrestrial	Soil	Unclassified	Unclassified	49.043	13.6183	14360	3622	5	0	0
JacPinW_OM1H0_O2_FD	Forest soil microbial communities from multiple locations in Canada and USA	Environmental	Terrestrial	Soil	Loam	Forest soil	46.42	-83.37	192794	56004	840	0	0
Palsa_T0_3_FD	Peat permafrost microbial communities from Stordalen Mire near Abisko, Sweden	Environmental	Terrestrial	Soil	Peat	Permafrost	68.3532	19.0477	3746717	1283453	34644	1	0
ForSoiNitroNN391_FD	Soil microbial communities from 10 grassland sites in CA, CO, KS, KY, MN, MO, NM, SC, TX, that have been nitrogen fertilized	Environmental	Terrestrial	Soil	Loam	Forest soil	44.2052	-122.128	2286	259	0	0	0
GWRWS2_20_30_FD	Groundwater microbial communities from the Columbia River, Washington, USA	Environmental	Terrestrial	Soil	Sand	Unclassified	46.372	-119.272	46750	10446	36	0	0
TexAe_OM2H0_M1_FD	Forest soil microbial communities from multiple locations in Canada and USA	Environmental	Terrestrial	Soil	Loam	Forest soil	31.11	-95.15	107533	25960	6	0	0
LuqExpMetageno76_FD	Tropical forest soil microbial communities from Luquillo Experimental Forest, Puerto Rico	Environmental	Terrestrial	Soil	Loam	Forest soil	18	-65	22633	6835	148	0	0
NitcycUWRG10A111_FD	Soil microbial communities from Arlington Agricultural Research Station in Wisconsin and Kellogg Biological Station in Michigan, replicating the bioenergy cropping systems trials (BCSTs)	Environmental	Terrestrial	Soil	Unclassified	Agricultural land	43.2958	-89.3799	5427	1865	1	0	0
GWRWN3_0_10_FD	Groundwater microbial communities from the Columbia River, Washington, USA	Environmental	Terrestrial	Soil	Sand	Unclassified	46.372	-119.272	23001	4331	17	0	0
sta12Cox44000082_FD	Lab enrichment of tropical soil microbial communities from Luquillo Experimental Forest, Puerto Rico	Environmental	Terrestrial	Soil	Unclassified	Forest Soil	18.321	-65.8172	2428889	781287	8431	1	0
Methanotroph_Enr_FD	Deep subsurface shale carbon reservoir microbial communities from Ohio and West Virginia, USA	Environmental	Terrestrial	Deep subsurface	Fracking water	Shale carbon reservoir	41.3769	-82.5172	101866	39579	1953	0	0
NLE1metagenome_FD	Soil, plant litter and rhizosphere microbial communities from European coniferous forests	Environmental	Terrestrial	Plant litter	Unclassified	Unclassified	59.9979	10.7895	4246	539	1	0	0
MHFenrmetagenome_2_FD	Lab enriched peat soil microbial communities from two peatlands near Ithaca, NY, United States	Environmental	Terrestrial	Soil	Peat	Fen	42.3286	-76.4792	2514756	670582	7123	0	0
ER_DNA_123_FD	Soil microbial communities from the East River watershed near Crested Butte, Colorado, United States	Environmental	Terrestrial	Soil	Bulk soil	Meadow	38.9206	-106.949	499356	119402	338	0	0
GWRWS3_20_30_FD	Groundwater microbial communities from the Columbia River, Washington, USA	Environmental	Terrestrial	Soil	Sand	Unclassified	46.372	-119.272	75671	23590	153	0	0
NitcycUWRHINK08C_FD	Soil microbial communities from Arlington Agricultural Research Station in Wisconsin and Kellogg Biological Station in Michigan, replicating the bioenergy cropping systems trials (BCSTs)	Environmental	Terrestrial	Soil	Unclassified	Agricultural land	43.42	-89.4	488	49	0	0	0
GraSoiAngelo_137_FD	Grasslands soil microbial communities from the Angelo Coastal Reserve, California, USA	Environmental	Terrestrial	Soil	Unclassified	Grasslands	39.7392	-123.631	337272	141291	3332	0	0
NitcycUWG05A4w12_FD	Soil microbial communities from Arlington Agricultural Research Station in Wisconsin and Kellogg Biological Station in Michigan, replicating the bioenergy cropping systems trials (BCSTs)	Environmental	Terrestrial	Soil	Unclassified	Agricultural land	43.3	-89.38	5539	621	0	0	0
Subbio2Mar_QV11C_FD	Serpentinite rock and fluid microbial communities from Tablelands Ophiolite (Newfoundland), Coast Range Ophiolite (California) and Ligurian Springs (Italy)	Environmental	Terrestrial	Deep subsurface	Unclassified	Unclassified	38.874	-122.439	3669	1965	267	0	0
GRESIP108b1f25_FD	Lab enrichment of tropical soil microbial communities from Luquillo Experimental Forest, Puerto Rico	Environmental	Terrestrial	Soil	Unclassified	Forest Soil	18.321	-65.8172	554276	164769	871	0	0
UWRJS076202R6_FD	Soil microbial communities from Arlington Agricultural Research Station in Wisconsin and Kellogg Biological Station in Michigan, replicating the bioenergy cropping systems trials (BCSTs)	Environmental	Terrestrial	Soil	Unclassified	Agricultural land	43.3	-89.38	103319	17024	12	0	0
BlaSpr_A8_OM2_O3_FD	Forest soil microbial communities from multiple locations in Canada and USA	Environmental	Terrestrial	Soil	Loam	Forest soil	49.08	-89.38	218311	65213	1779	0	0
GEONSFMMS2_FD	Soil and plant litter microbial communities from temperate forests in California, United States	Environmental	Terrestrial	Soil	Unclassified	Forest Soil	40.3809	-123.413	59713	10666	3	0	0
LuqExpMetageno18_FD	Tropical forest soil microbial communities from Luquillo Experimental Forest, Puerto Rico	Environmental	Terrestrial	Soil	Loam	Forest soil	18	-65	47083	14013	280	7	0
BulsoiFelSFmetaG_FD	Agave microbial communities from California, USA, and Mexico	Environmental	Terrestrial	Soil	Unclassified	Unclassified	21.766	-100.163	161937	26951	227	0	0
RushSE_TuleC_D1_FD	Natural and restored wetland microbial communities from the San Francisco Bay, California, USA, that impact long-term carbon sequestration	Environmental	Terrestrial	Soil	Wetlands	Unclassified	38.2245	-122.019	36405	7094	2	0	0
II_Bog_N2_1_FD	Peat permafrost microbial communities from Stordalen Mire near Abisko, Sweden	Environmental	Terrestrial	Soil	Peat	Bog	68.3532	19.0477	551024	179762	6204	11	0
NitcycUWRG10K212_FD	Soil microbial communities from Arlington Agricultural Research Station in Wisconsin and Kellogg Biological Station in Michigan, replicating the bioenergy cropping systems trials (BCSTs)	Environmental	Terrestrial	Soil	Unclassified	Agricultural land	43.3	-89.38	4794	303	0	0	0
SF_Rice_25C_80N__3_FD	Natural and restored wetland microbial communities from the San Francisco Bay, California, USA, that impact long-term carbon sequestration	Environmental	Terrestrial	Soil	Unclassified	Agricultural land	38.1087	-121.653	10586	1137	0	0	0
T20D1metaG_FD	Soil microbial communities from West Virginia University Organic Research Farm, Morgantown, WV, United States	Environmental	Terrestrial	Soil	Unclassified	Agricultural land	39.6475	-79.9369	1113841	247437	448	0	0
NitcycUWRG05K412_FD	Soil microbial communities from Arlington Agricultural Research Station in Wisconsin and Kellogg Biological Station in Michigan, replicating the bioenergy cropping systems trials (BCSTs)	Environmental	Terrestrial	Soil	Unclassified	Agricultural land	42.4	-85.37	4205	460	0	0	0
Lox_Sample_32_FD	Soil microbial communities from Loxahatchee National Wildlife Refuge, Florida, United States	Environmental	Terrestrial	Soil	Wetlands	Unclassified	26.5065	-80.2537	2751808	986611	19802	1	0
NGEPerD_2_FD	Arctic peat soil microbial communities from the Barrow Environmental Observatory site, Barrow, Alaska, USA	Environmental	Terrestrial	Soil	Unclassified	Permafrost	71.299	-156.61	219446	48181	1744	0	0
UWRJL208509C2_FD	Soil microbial communities from Arlington Agricultural Research Station in Wisconsin and Kellogg Biological Station in Michigan, replicating the bioenergy cropping systems trials (BCSTs)	Environmental	Terrestrial	Plant litter	Unclassified	Unclassified	43.3	-89.38	386268	140811	3412	0	0
MHFSIPfraction_4_FD	Lab enriched peat soil microbial communities from two peatlands near Ithaca, NY, United States	Environmental	Terrestrial	Soil	Peat	Fen	42.3286	-76.4792	91066	25750	417	0	0
JacPinW_OM2H0_O3_FD	Forest soil microbial communities from multiple locations in Canada and USA	Environmental	Terrestrial	Soil	Loam	Forest soil	46.42	-83.37	163811	45660	924	0	0
NitcycUWRG09A211_FD	Soil microbial communities from Arlington Agricultural Research Station in Wisconsin and Kellogg Biological Station in Michigan, replicating the bioenergy cropping systems trials (BCSTs)	Environmental	Terrestrial	Soil	Unclassified	Agricultural land	43.3	-89.38	6179	1229	0	0	0
OX2MG_FD	Soil microbial communities from Risofladan, Vaasa, Finland	Environmental	Terrestrial	Soil	Clay	Unclassified	63.0472	21.7116	690921	307913	16246	3	0
UWRJL074202C1_FD	Soil microbial communities from Arlington Agricultural Research Station in Wisconsin and Kellogg Biological Station in Michigan, replicating the bioenergy cropping systems trials (BCSTs)	Environmental	Terrestrial	Plant litter	Unclassified	Unclassified	43.3	-89.38	462392	136462	2519	1	0
LuqExpMetageno40_FD	Tropical forest soil microbial communities from Luquillo Experimental Forest, Puerto Rico	Environmental	Terrestrial	Soil	Loam	Forest soil	18	-65	59649	20969	344	0	0
OWC_soil_day5_CT_FD	Wetland soil microbial communities from various locations	Environmental	Terrestrial	Soil	Wetlands	Unclassified	41.3777	-82.5117	1388037	353968	1696	0	0
II_Palsa_N2_3_FD	Peat permafrost microbial communities from Stordalen Mire near Abisko, Sweden	Environmental	Terrestrial	Soil	Peat	Permafrost	68.3535	19.0473	695626	198905	3876	0	0
SoimicmetaGmgHAA_FD	Soil and rhizosphere microbial communities from Centre INRS-Institut Armand-Frappier, Laval, Canada	Environmental	Terrestrial	Soil	Unclassified	Unclassified	45.54	-73.72	7633	1469	59	0	0
UWRJL126311R4_FD	Soil microbial communities from Arlington Agricultural Research Station in Wisconsin and Kellogg Biological Station in Michigan, replicating the bioenergy cropping systems trials (BCSTs)	Environmental	Terrestrial	Plant litter	Unclassified	Unclassified	43.3	-89.38	334215	83926	2316	2	0
SoimicmetaGmgLPC_FD	Soil and rhizosphere microbial communities from Centre INRS-Institut Armand-Frappier, Laval, Canada	Environmental	Terrestrial	Soil	Unclassified	Unclassified	45.54	-73.72	113519	29209	179	0	0
GraSoiAngelo_127_FD	Grasslands soil microbial communities from the Angelo Coastal Reserve, California, USA	Environmental	Terrestrial	Soil	Unclassified	Grasslands	39.7392	-123.631	378316	146155	2842	0	0
NitcycUWG092A112_FD	Soil microbial communities from Arlington Agricultural Research Station in Wisconsin and Kellogg Biological Station in Michigan, replicating the bioenergy cropping systems trials (BCSTs)	Environmental	Terrestrial	Soil	Unclassified	Agricultural land	43.3	-89.38	11354	1332	1	0	0
BONnt4_FD	Terrestrial sediment cell enrichment communities for BONCAT metagenomics from Utah, United States	Environmental	Terrestrial	Geologic	Sediment	Unclassified	38.715	-109.691	47141	10506	114	0	0
LuqExpMetageno69_FD	Tropical forest soil microbial communities from Luquillo Experimental Forest, Puerto Rico	Environmental	Terrestrial	Soil	Loam	Forest soil	18	-65	8450	2847	0	0	0
Wag42014_10_12_FD	Deep subsurface shale carbon reservoir microbial communities from Ohio and West Virginia, USA	Environmental	Terrestrial	Deep subsurface	Fracking water	Shale carbon reservoir	40.178	-81.073	3761	2245	300	0	0
CSU2metagenome_FD	Soil, plant litter and rhizosphere microbial communities from European coniferous forests	Environmental	Terrestrial	Soil	Unclassified	Unclassified	49.044	13.617	29326	4362	148	0	0
III_Fen_E2_3_FD	Peat permafrost microbial communities from Stordalen Mire near Abisko, Sweden	Environmental	Terrestrial	Soil	Peat	Fen	68.3532	19.0469	750561	203233	3876	16	0
NitcycUWRG07K212_FD	Soil microbial communities from Arlington Agricultural Research Station in Wisconsin and Kellogg Biological Station in Michigan, replicating the bioenergy cropping systems trials (BCSTs)	Environmental	Terrestrial	Soil	Unclassified	Agricultural land	42.4	-85.37	1813	112	0	0	0
NitcycUWRG05A412_FD	Soil microbial communities from Arlington Agricultural Research Station in Wisconsin and Kellogg Biological Station in Michigan, replicating the bioenergy cropping systems trials (BCSTs)	Environmental	Terrestrial	Soil	Unclassified	Agricultural land	43.3	-89.38	6027	792	0	0	0
NitcycUWRG08A112_FD	Soil microbial communities from Arlington Agricultural Research Station in Wisconsin and Kellogg Biological Station in Michigan, replicating the bioenergy cropping systems trials (BCSTs)	Environmental	Terrestrial	Soil	Unclassified	Agricultural land	43.3	-89.38	3939	476	0	0	0
MedBloCAOM1_M2_FD	Forest soil microbial communities from multiple locations in Canada and USA	Environmental	Terrestrial	Soil	Loam	Forest soil	38.88	-120.64	112793	31572	50	0	0
PFST25metaG_FD	Peatland microbial communities from Stordalen Mire, Sweden	Environmental	Terrestrial	Soil	Peat	Mire	68.3533	19.0466	62495	16638	445	0	0
714E115metaG_2_FD	Peatland microbial communities from Stordalen Mire, Sweden	Environmental	Terrestrial	Soil	Peat	Mire	68.3533	19.0467	73928	15679	237	0	0
LuqExpMetageno28_FD	Tropical forest soil microbial communities from Luquillo Experimental Forest, Puerto Rico	Environmental	Terrestrial	Soil	Loam	Forest soil	18	-65	41688	14798	212	0	0
OWC_Aug_N3_C1_D5_FD	Wetland microbial communities from Old Woman Creek delta, Ohio, USA	Environmental	Terrestrial	Soil	Wetlands	Unclassified	41.3776	-82.512	2324121	545563	1208	0	0
flu12Cox44000176_FD	Lab enrichment of tropical soil microbial communities from Luquillo Experimental Forest, Puerto Rico	Environmental	Terrestrial	Soil	Unclassified	Forest Soil	18.321	-65.8172	2288689	772283	7974	1	0
GREbulkMGHF172_FD	Lab enrichment of tropical soil microbial communities from Luquillo Experimental Forest, Puerto Rico	Environmental	Terrestrial	Soil	Unclassified	Forest Soil	18.321	-65.8172	1592159	468802	2766	0	0
Man_PB_2_FD	Subsurface microbial communities from deep shales in Ohio and West Virginia, USA	Environmental	Terrestrial	Geologic	Sediment	Unclassified	38.96	-106.99	44295	7192	8	0	0
I_Palsa_E1_3_FD	Peat permafrost microbial communities from Stordalen Mire near Abisko, Sweden	Environmental	Terrestrial	Soil	Peat	Permafrost	68.3535	19.0473	548101	188471	4598	0	0
714E21014metaG_FD	Peatland microbial communities from Stordalen Mire, Sweden	Environmental	Terrestrial	Soil	Peat	Mire	68.3533	19.0468	28738	4570	4	0	0
714S31014metaG_FD	Peatland microbial communities from Stordalen Mire, Sweden	Environmental	Terrestrial	Soil	Peat	Mire	68.3532	19.0475	308877	123690	4580	0	0
MAQ_100_20_MG_FD	Tropical peatland microbial communities from different locations	Environmental	Terrestrial	Soil	Wetlands	Unclassified	-6.3272	-74.8136	179487	48058	288	0	0
PFST50metaG_FD	Peatland microbial communities from Stordalen Mire, Sweden	Environmental	Terrestrial	Soil	Peat	Mire	68.3533	19.0466	7632	2478	104	0	0
NitcycUWRG06K512_FD	Soil microbial communities from Arlington Agricultural Research Station in Wisconsin and Kellogg Biological Station in Michigan, replicating the bioenergy cropping systems trials (BCSTs)	Environmental	Terrestrial	Soil	Unclassified	Agricultural land	43.3	-89.38	3556	205	0	0	0
SF_Rice_25C_0N_3_FD	Natural and restored wetland microbial communities from the San Francisco Bay, California, USA, that impact long-term carbon sequestration	Environmental	Terrestrial	Soil	Unclassified	Agricultural land	38.1087	-121.653	20157	1807	0	0	0
GFST25metaG_2_FD	Peatland microbial communities from Stordalen Mire, Sweden	Environmental	Terrestrial	Soil	Peat	Mire	68.3533	19.0466	75364	19988	169	0	0
KBSC83BmetaG_FD	Corn, switchgrass and miscanthus rhizosphere microbial communities from Kellogg Biological Station, Michigan, USA	Environmental	Terrestrial	Soil	Loam	Agricultural soil	42.3948	-85.3738	1670402	532479	6773	0	0
GraSoiAngelo_124_FD	Grasslands soil microbial communities from the Angelo Coastal Reserve, California, USA	Environmental	Terrestrial	Soil	Unclassified	Grasslands	39.7392	-123.631	506367	184847	4605	0	0
UWRJL197509C6_FD	Soil microbial communities from Arlington Agricultural Research Station in Wisconsin and Kellogg Biological Station in Michigan, replicating the bioenergy cropping systems trials (BCSTs)	Environmental	Terrestrial	Plant litter	Unclassified	Unclassified	43.3	-89.38	271052	77313	766	0	0
SalPon2A_A_D1_MG_FD	Salt pond water, soil and salt crust microbial communities from South San Francisco under conditions of wetland restoration.	Environmental	Terrestrial	Soil	Wetlands	Unclassified	37.4962	-122.133	121046	33089	216	0	0
Man_PB_FD	Subsurface microbial communities from deep shales in Ohio and West Virginia, USA	Environmental	Terrestrial	Geologic	Sediment	Unclassified	38.96	-106.99	10034	1747	9	0	0
24E_DmetaG_FD	Soil microbial communities from hillslopes of Landscape Evolution Observatory, University of Arizona, Oracle, AZ, United States	Environmental	Terrestrial	Soil	Unclassified	Unclassified	32.5788	-110.851	3748	769	0	0	0
S3v_20metaG_FD	Systems level insights into methane cycling in arid and semi-arid ecosystems	Environmental	Terrestrial	Soil	Sand	Desert	33.305	-116.255	335756	80375	988	0	0
GRESIP171b2f18_FD	Lab enrichment of tropical soil microbial communities from Luquillo Experimental Forest, Puerto Rico	Environmental	Terrestrial	Soil	Unclassified	Forest Soil	18.321	-65.8172	633934	156052	328	0	0
II_Fen_E2_4_FD	Peat permafrost microbial communities from Stordalen Mire near Abisko, Sweden	Environmental	Terrestrial	Soil	Peat	Fen	68.3532	19.0469	183792	47954	489	0	0
Rifsed13ft1_FD	Soil microbial communities from Rifle, Colorado, USA	Environmental	Terrestrial	Soil	Unclassified	Unclassified	39.53	-107.78	795312	266393	1584	7	0
NL11B_FD	Soil microbial communities from H.J. Andrews Experimental Forest, Oregon, United States	Environmental	Terrestrial	Soil	Unclassified	Forest Soil	44.23	-122.22	61632	11096	0	0	0
OrgsoiDNA_201059_FD	Permafrost soil microbial communities from the Arctic, to analyse light accelerated degradation of dissolved organic matter (DOM)	Environmental	Terrestrial	Soil	Wetlands	Permafrost	68.6137	-149.314	103811	31880	973	0	0
III_Bog_E1_2_FD	Peat permafrost microbial communities from Stordalen Mire near Abisko, Sweden	Environmental	Terrestrial	Soil	Peat	Bog	68.3532	19.0477	388396	130233	4912	5	0
II_Bog_E1_2_FD	Peat permafrost microbial communities from Stordalen Mire near Abisko, Sweden	Environmental	Terrestrial	Soil	Peat	Bog	68.3532	19.0477	338048	112038	4304	88	0
714E315metaG_FD	Peatland microbial communities from Stordalen Mire, Sweden	Environmental	Terrestrial	Soil	Peat	Mire	68.3533	19.0466	4404	192	0	0	0
KnobheadsudMG_FD	Rock endolithic microbial communities from Victoria Land, Antarctica	Environmental	Terrestrial	Rock-dwelling (endoliths)	Unclassified	Unclassified	-77.9	161.58	363703	180671	10851	9	0
713E2X0metaG_FD	Peatland microbial communities from Stordalen Mire, Sweden	Environmental	Terrestrial	Soil	Peat	Mire	68.3533	19.0466	79034	15334	354	2	0
CZO8metaG_2_FD	Vadose zone soil and rhizosphere microbial communities from the Eel River Critical Zone Observatory, Northern California to study diel carbon cycling	Environmental	Terrestrial	Soil	Vadose zone	Unclassified	39.7291	-123.642	572776	332140	2634	0	0
CNK31_metaG_FD	Soil microbial communities from Purdue University Martell Research Forest, Indiana, United States	Environmental	Terrestrial	Soil	Unclassified	Forest Soil	40.4449	-87.0297	49984	11726	385	0	0
MicForSoiPHDC3_O_FD	Forest soil microbial communities from Harvard Forest Long Term Ecological Research (LTER) site in Petersham, MA, for long-term soil warming studies	Environmental	Terrestrial	Soil	Loam	Forest soil	42.5504	-72.1802	16036	2793	0	0	0
NL11A_FD	Soil microbial communities from H.J. Andrews Experimental Forest, Oregon, United States	Environmental	Terrestrial	Soil	Unclassified	Forest Soil	44.23	-122.22	109569	22671	2	0	0
UWRJS171409R4_FD	Soil microbial communities from Arlington Agricultural Research Station in Wisconsin and Kellogg Biological Station in Michigan, replicating the bioenergy cropping systems trials (BCSTs)	Environmental	Terrestrial	Soil	Unclassified	Agricultural land	43.3	-89.38	230596	45562	491	0	0
II_Bog_N3_3_FD	Peat permafrost microbial communities from Stordalen Mire near Abisko, Sweden	Environmental	Terrestrial	Soil	Peat	Bog	68.3532	19.0477	576192	207117	8090	10	0
C0D4metaG_FD	Soil microbial communities from West Virginia University Organic Research Farm, Morgantown, WV, United States	Environmental	Terrestrial	Soil	Unclassified	Agricultural land	39.6475	-79.9369	789013	152335	417	0	0
ForSoiNitroNN339_FD	Soil microbial communities from 10 grassland sites in CA, CO, KS, KY, MN, MO, NM, SC, TX, that have been nitrogen fertilized	Environmental	Terrestrial	Soil	Loam	Grasslands	35.913	-79.056	18	4	0	0	0
LARL53metaG_FD	Corn, switchgrass and miscanthus rhizosphere microbial communities from Kellogg Biological Station, Michigan, USA	Environmental	Terrestrial	Soil	Loam	Agricultural soil	42.4774	-85.451	1752185	443978	1850	6	0
Sandmound_TuleA__FD	Natural and restored wetland microbial communities from the San Francisco Bay, California, USA, that impact long-term carbon sequestration	Environmental	Terrestrial	Soil	Wetlands	Unclassified	38.0007	-121.624	54666	10388	15	0	0
NGESurdeep072012_FD	Arctic peat soil microbial communities from the Barrow Environmental Observatory site, Barrow, Alaska, USA	Environmental	Terrestrial	Soil	Unclassified	Permafrost	71.2999	-156.61	115136	32058	573	0	0
RVTome_16_FD	Soil microbial communities from uranium-contaminated sites across the Upper Colorado River Basin region	Environmental	Terrestrial	Soil	Unclassified	Unclassified	42.9888	-108.399	1369224	469608	3562	0	0
MicForSoilBWC4_O_FD	Forest soil microbial communities from Harvard Forest Long Term Ecological Research (LTER) site in Petersham, MA, for long-term soil warming studies	Environmental	Terrestrial	Soil	Loam	Forest soil	42.4711	-72.1726	8935	1604	0	0	0
I_Bog_E2_2_FD	Peat permafrost microbial communities from Stordalen Mire near Abisko, Sweden	Environmental	Terrestrial	Soil	Peat	Bog	68.3532	19.0477	323372	87537	993	0	0
714E115metaG_FD	Peatland microbial communities from Stordalen Mire, Sweden	Environmental	Terrestrial	Soil	Peat	Mire	68.3532	19.0469	61551	14840	94	0	0
OWC_Aug_M1_C1_D3_FD	Wetland microbial communities from Old Woman Creek delta, Ohio, USA	Environmental	Terrestrial	Soil	Wetlands	Unclassified	41.3776	-82.5117	6476545	1450552	2250	2	0
Rifsed19ft3_FD	Soil microbial communities from Rifle, Colorado, USA	Environmental	Terrestrial	Soil	Unclassified	Unclassified	39.53	-107.78	846795	317094	4087	17	0
RushSE_TuleA_D1_FD	Natural and restored wetland microbial communities from the San Francisco Bay, California, USA, that impact long-term carbon sequestration	Environmental	Terrestrial	Soil	Wetlands	Unclassified	38.2245	-122.019	47789	10380	3	0	0
GEONDECOMP201_FD	Soil and plant litter microbial communities from temperate forests in California, United States	Environmental	Terrestrial	Plant litter	Unclassified	Unclassified	40.2526	-123.026	30843	7131	98	0	0
MicForSoilPHH8_M_FD	Forest soil microbial communities from Harvard Forest Long Term Ecological Research (LTER) site in Petersham, MA, for long-term soil warming studies	Environmental	Terrestrial	Soil	Loam	Forest soil	42.5504	-72.1802	35159	7085	0	0	0
GraSoiAngelo_107_FD	Grasslands soil microbial communities from the Angelo Coastal Reserve, California, USA	Environmental	Terrestrial	Soil	Unclassified	Grasslands	39.7392	-123.631	506390	120075	1284	0	0
MayberryNE_TuleA_FD	Natural and restored wetland microbial communities from the San Francisco Bay, California, USA, that impact long-term carbon sequestration	Environmental	Terrestrial	Soil	Wetlands	Unclassified	38.0525	-121.769	15715	2043	5	0	0
MetcocultureR1M_FD	Systems level insights into methane cycling in arid and semi-arid ecosystems	Environmental	Terrestrial	Soil	Unclassified	Desert	33.305	-116.255	9138	2672	55	0	0
CNK16_metaG_FD	Soil microbial communities from Purdue University Martell Research Forest, Indiana, United States	Environmental	Terrestrial	Soil	Unclassified	Forest Soil	40.4449	-87.0297	79803	18382	60	0	0
NLE2metagenome_FD	Soil, plant litter and rhizosphere microbial communities from European coniferous forests	Environmental	Terrestrial	Plant litter	Unclassified	Unclassified	59.9982	10.7894	9415	835	0	0	0
II_Fen_N1_4_FD	Peat permafrost microbial communities from Stordalen Mire near Abisko, Sweden	Environmental	Terrestrial	Soil	Peat	Fen	68.3532	19.0469	462128	130959	1184	0	0
NitcycUWRG09A510_FD	Soil microbial communities from Arlington Agricultural Research Station in Wisconsin and Kellogg Biological Station in Michigan, replicating the bioenergy cropping systems trials (BCSTs)	Environmental	Terrestrial	Soil	Unclassified	Agricultural land	43.3	-89.38	1497	52	0	0	0
ForSoiNitroNN621_FD	Soil microbial communities from 10 grassland sites in CA, CO, KS, KY, MN, MO, NM, SC, TX, that have been nitrogen fertilized	Environmental	Terrestrial	Soil	Loam	Grasslands	39.05	-99.1	1974	205	0	0	0
LuqExpMetagenom5_FD	Tropical forest soil microbial communities from Luquillo Experimental Forest, Puerto Rico	Environmental	Terrestrial	Soil	Loam	Forest soil	18	-65	43934	15212	845	0	0
GWRWN1_0_10_FD	Groundwater microbial communities from the Columbia River, Washington, USA	Environmental	Terrestrial	Soil	Sand	Unclassified	46.372	-119.272	127442	40113	616	0	0
MicForSoiPHDC5_O_FD	Forest soil microbial communities from Harvard Forest Long Term Ecological Research (LTER) site in Petersham, MA, for long-term soil warming studies	Environmental	Terrestrial	Soil	Loam	Forest soil	42.5504	-72.1802	14093	2198	0	0	0
RushMan_CattailN_4_FD	Natural and restored wetland microbial communities from the San Francisco Bay, California, USA, that impact long-term carbon sequestration	Environmental	Terrestrial	Soil	Wetlands	Unclassified	38.2099	-122.033	60109	13964	3	0	0
Rifsed19ft2_FD	Soil microbial communities from Rifle, Colorado, USA	Environmental	Terrestrial	Soil	Unclassified	Unclassified	39.53	-107.78	791941	302648	3826	16	0
LuqExpMetageno73_FD	Tropical forest soil microbial communities from Luquillo Experimental Forest, Puerto Rico	Environmental	Terrestrial	Soil	Loam	Forest soil	18	-65	39840	10787	263	0	0
HBST75metaG_FD	Peatland microbial communities from Stordalen Mire, Sweden	Environmental	Terrestrial	Soil	Peat	Mire	68.3529	19.0475	63798	28588	1669	0	0
GWRWS2_40_50_FD	Groundwater microbial communities from the Columbia River, Washington, USA	Environmental	Terrestrial	Soil	Sand	Unclassified	46.372	-119.272	61156	16146	101	0	0
NitcycUWRG08A410_FD	Soil microbial communities from Arlington Agricultural Research Station in Wisconsin and Kellogg Biological Station in Michigan, replicating the bioenergy cropping systems trials (BCSTs)	Environmental	Terrestrial	Soil	Unclassified	Agricultural land	43.3	-89.38	3343	169	0	0	0
GWRWN3_40_50_FD	Groundwater microbial communities from the Columbia River, Washington, USA	Environmental	Terrestrial	Soil	Sand	Unclassified	46.372	-119.272	40960	8173	108	0	0
JacPinW_OM2H0_M2_FD	Forest soil microbial communities from multiple locations in Canada and USA	Environmental	Terrestrial	Soil	Loam	Forest soil	46.42	-83.37	158760	44525	368	0	0
JacPin_JW_Ref_M1_FD	Forest soil microbial communities from multiple locations in Canada and USA	Environmental	Terrestrial	Soil	Loam	Forest soil	46.42	-83.37	18330	2410	4	0	0
NitcycUWRG07A112_FD	Soil microbial communities from Arlington Agricultural Research Station in Wisconsin and Kellogg Biological Station in Michigan, replicating the bioenergy cropping systems trials (BCSTs)	Environmental	Terrestrial	Soil	Unclassified	Agricultural land	43.3	-89.38	1980	98	0	0	0
NitcycUWRG05A411_FD	Soil microbial communities from Arlington Agricultural Research Station in Wisconsin and Kellogg Biological Station in Michigan, replicating the bioenergy cropping systems trials (BCSTs)	Environmental	Terrestrial	Soil	Unclassified	Agricultural land	43.3	-89.38	1042	40	0	0	0
NGEPer16B_FD	Arctic peat soil microbial communities from the Barrow Environmental Observatory site, Barrow, Alaska, USA	Environmental	Terrestrial	Soil	Unclassified	Permafrost	71.299	-156.61	201213	40191	360	0	0
GEONDECOMP225_FD	Soil and plant litter microbial communities from temperate forests in California, United States	Environmental	Terrestrial	Plant litter	Unclassified	Unclassified	40.2198	-122.984	27870	6503	252	0	0
II_Bog_E3_3_FD	Peat permafrost microbial communities from Stordalen Mire near Abisko, Sweden	Environmental	Terrestrial	Soil	Peat	Bog	68.3532	19.0477	660322	235620	5373	5	0
PanSoiPlot6MoBio_FD	Tropical forest soil microbial communities from Panama analyzed to predict greenhouse gas emissions	Environmental	Terrestrial	Soil	Loam	Forest soil	9.1086	-79.8436	84164	21249	253	0	0
NitcycUWRG09A412_FD	Soil microbial communities from Arlington Agricultural Research Station in Wisconsin and Kellogg Biological Station in Michigan, replicating the bioenergy cropping systems trials (BCSTs)	Environmental	Terrestrial	Soil	Unclassified	Agricultural land	43.3	-89.38	2722	162	0	0	0
ER_DNA_158_FD	Soil microbial communities from the East River watershed near Crested Butte, Colorado, United States	Environmental	Terrestrial	Soil	Bulk soil	Meadow	38.9206	-106.949	278334	66658	366	0	0
44W_DmetaG_FD	Soil microbial communities from hillslopes of Landscape Evolution Observatory, University of Arizona, Oracle, AZ, United States	Environmental	Terrestrial	Soil	Unclassified	Unclassified	32.5789	-110.851	9738	1335	0	0	0
ForSoiNitrNN1093_FD	Soil microbial communities from 10 grassland sites in CA, CO, KS, KY, MN, MO, NM, SC, TX, that have been nitrogen fertilized	Environmental	Terrestrial	Soil	Loam	Grasslands	40.8167	-104.767	225	21	0	0	0
NitcycUWRG01A110_FD	Soil microbial communities from Arlington Agricultural Research Station in Wisconsin and Kellogg Biological Station in Michigan, replicating the bioenergy cropping systems trials (BCSTs)	Environmental	Terrestrial	Soil	Unclassified	Agricultural land	43.2958	-89.3799	3220	123	0	0	0
NitcycUWRBECK01B_FD	Soil microbial communities from Arlington Agricultural Research Station in Wisconsin and Kellogg Biological Station in Michigan, replicating the bioenergy cropping systems trials (BCSTs)	Environmental	Terrestrial	Soil	Unclassified	Agricultural land	43.3	-89.38	6792	1225	2	0	0
DL02A_FD	Soil microbial communities from H.J. Andrews Experimental Forest, Oregon, United States	Environmental	Terrestrial	Soil	Unclassified	Forest Soil	44.23	-122.22	74450	16128	2	0	0
SalPonR2_B_D1_MG_FD	Salt pond water, soil and salt crust microbial communities from South San Francisco under conditions of wetland restoration.	Environmental	Terrestrial	Soil	Wetlands	Unclassified	37.4961	-122.133	178239	57296	646	0	0
GWRWN2_30_40_FD	Groundwater microbial communities from the Columbia River, Washington, USA	Environmental	Terrestrial	Soil	Sand	Unclassified	46.372	-119.272	25503	3654	21	0	0
OrgsoiDNA2013051_FD	Permafrost soil microbial communities from the Arctic, to analyse light accelerated degradation of dissolved organic matter (DOM)	Environmental	Terrestrial	Soil	Wetlands	Permafrost	68.6137	-149.314	70213	23409	801	0	0
NitcycUWRG01A410_FD	Soil microbial communities from Arlington Agricultural Research Station in Wisconsin and Kellogg Biological Station in Michigan, replicating the bioenergy cropping systems trials (BCSTs)	Environmental	Terrestrial	Soil	Unclassified	Agricultural land	43.2958	-89.3799	25255	4774	3	0	0
MicForSoiBWH30_O_FD	Forest soil microbial communities from Harvard Forest Long Term Ecological Research (LTER) site in Petersham, MA, for long-term soil warming studies	Environmental	Terrestrial	Soil	Loam	Forest soil	42.4711	-72.1726	17088	4132	0	0	0
NitcycUWRG07A310_FD	Soil microbial communities from Arlington Agricultural Research Station in Wisconsin and Kellogg Biological Station in Michigan, replicating the bioenergy cropping systems trials (BCSTs)	Environmental	Terrestrial	Soil	Unclassified	Agricultural land	43.3	-89.38	2235	97	0	0	0
JacPinW_OM2H0_O2_FD	Forest soil microbial communities from multiple locations in Canada and USA	Environmental	Terrestrial	Soil	Loam	Forest soil	46.42	-83.37	161471	45388	63	0	0
MedBloCAOM2_O1_FD	Forest soil microbial communities from multiple locations in Canada and USA	Environmental	Terrestrial	Soil	Loam	Forest soil	38.88	-120.64	98497	16360	21	0	0
MicForSoilBWC4_M_FD	Forest soil microbial communities from Harvard Forest Long Term Ecological Research (LTER) site in Petersham, MA, for long-term soil warming studies	Environmental	Terrestrial	Soil	Loam	Forest soil	42.4711	-72.1726	9991	1456	1	0	0
III_Fen_E1_1_FD	Peat permafrost microbial communities from Stordalen Mire near Abisko, Sweden	Environmental	Terrestrial	Soil	Peat	Fen	68.3532	19.0469	331517	117459	4186	207	0
KBSK5501metaG_FD	Corn, switchgrass and miscanthus rhizosphere microbial communities from Kellogg Biological Station, Michigan, USA	Environmental	Terrestrial	Soil	Loam	Agricultural soil	42.3948	-85.3738	1750781	538369	7267	0	0
II_Fen_E2_3_FD	Peat permafrost microbial communities from Stordalen Mire near Abisko, Sweden	Environmental	Terrestrial	Soil	Peat	Fen	68.3532	19.0469	195972	55584	1466	1	0
713E1MmetaG_FD	Peatland microbial communities from Stordalen Mire, Sweden	Environmental	Terrestrial	Soil	Peat	Mire	68.3533	19.0468	188777	52207	952	0	0
C48D3metaG_FD	Soil microbial communities from West Virginia University Organic Research Farm, Morgantown, WV, United States	Environmental	Terrestrial	Soil	Unclassified	Agricultural land	39.6475	-79.9369	1481048	318779	555	0	0
44W_NmetaG_FD	Soil microbial communities from hillslopes of Landscape Evolution Observatory, University of Arizona, Oracle, AZ, United States	Environmental	Terrestrial	Soil	Unclassified	Unclassified	32.5789	-110.851	16007	3078	24	0	0
NitcycUWRG09A312_FD	Soil microbial communities from Arlington Agricultural Research Station in Wisconsin and Kellogg Biological Station in Michigan, replicating the bioenergy cropping systems trials (BCSTs)	Environmental	Terrestrial	Soil	Unclassified	Agricultural land	43.3	-89.38	3689	256	0	0	0
MetS3V5D_FD	Systems level insights into methane cycling in arid and semi-arid ecosystems	Environmental	Terrestrial	Soil	Unclassified	Desert	33.305	-116.255	60	55	40	0	0
MC6MC0907MG_FD	Enriched soil aggregate microbial communities from Iowa State university to study microbial drivers of carbon cycling	Environmental	Terrestrial	Soil	Unclassified	Unclassified	42	-93	75212	33484	2347	0	0
Palsa_T0_1_FD	Peat permafrost microbial communities from Stordalen Mire near Abisko, Sweden	Environmental	Terrestrial	Soil	Peat	Permafrost	68.3532	19.0477	3610120	1221149	31482	1	0
TexAe_RefH0_O3_FD	Forest soil microbial communities from multiple locations in Canada and USA	Environmental	Terrestrial	Soil	Loam	Forest soil	31.11	-95.15	117116	24203	20	0	0
Coa_R1_10_FD	Surface soil microbial communities from Centralia Pennsylvania, which are recovering from an underground coalmine fire.	Environmental	Terrestrial	Soil	Unclassified	Unclassified	40.7999	-76.3402	220866	80414	6107	1	1
LuqExpMetageno34_FD	Tropical forest soil microbial communities from Luquillo Experimental Forest, Puerto Rico	Environmental	Terrestrial	Soil	Loam	Forest soil	18	-65	125679	34155	945	0	0
SoimicmetaGmgHMC_FD	Soil and rhizosphere microbial communities from Centre INRS-Institut Armand-Frappier, Laval, Canada	Environmental	Terrestrial	Soil	Unclassified	Unclassified	45.54	-73.72	56389	10802	102	0	0
Lox_Sample_24_FD	Soil microbial communities from Loxahatchee National Wildlife Refuge, Florida, United States	Environmental	Terrestrial	Soil	Wetlands	Unclassified	26.5059	-80.2517	1763199	675807	19589	1	0
T20D2metaG_FD	Soil microbial communities from West Virginia University Organic Research Farm, Morgantown, WV, United States	Environmental	Terrestrial	Soil	Unclassified	Agricultural land	39.6475	-79.9369	792265	165885	348	0	0
ER_DNA_195_FD	Soil microbial communities from the East River watershed near Crested Butte, Colorado, United States	Environmental	Terrestrial	Soil	Bulk soil	Meadow	38.9206	-106.949	664471	184423	1273	0	0
ForSoiNitroNN120_FD	Soil microbial communities from 10 grassland sites in CA, CO, KS, KY, MN, MO, NM, SC, TX, that have been nitrogen fertilized	Environmental	Terrestrial	Soil	Loam	Forest soil	39.2355	-121.284	219	29	0	0	0
RVTome_11_FD	Soil microbial communities from uranium-contaminated sites across the Upper Colorado River Basin region	Environmental	Terrestrial	Soil	Unclassified	Unclassified	42.9888	-108.399	1608660	496093	6741	0	0
GWRWT4_12Aug14_FD	Groundwater microbial communities from the Columbia River, Washington, USA	Environmental	Terrestrial	Soil	Sand	Unclassified	46.372	-119.272	15111	3865	3	0	0
21E_NmetaG_FD	Soil microbial communities from hillslopes of Landscape Evolution Observatory, University of Arizona, Oracle, AZ, United States	Environmental	Terrestrial	Soil	Unclassified	Unclassified	32.5788	-110.851	137999	47577	1861	0	0
GRESIP089b5f21_FD	Lab enrichment of tropical soil microbial communities from Luquillo Experimental Forest, Puerto Rico	Environmental	Terrestrial	Soil	Unclassified	Forest Soil	18.321	-65.8172	820935	224200	912	0	0
ForSoiNitroNN628_FD	Soil microbial communities from 10 grassland sites in CA, CO, KS, KY, MN, MO, NM, SC, TX, that have been nitrogen fertilized	Environmental	Terrestrial	Soil	Loam	Grasslands	39.05	-99.1	4882	1032	0	0	0
GEONDECOMP247_FD	Soil and plant litter microbial communities from temperate forests in California, United States	Environmental	Terrestrial	Plant litter	Unclassified	Unclassified	40.2198	-122.984	73404	22180	138	0	0
ForSoiNitroNN609_FD	Soil microbial communities from 10 grassland sites in CA, CO, KS, KY, MN, MO, NM, SC, TX, that have been nitrogen fertilized	Environmental	Terrestrial	Soil	Loam	Grasslands	39.05	-99.1	3125	706	1	0	0
TexAe_OM2H0_M2_FD	Forest soil microbial communities from multiple locations in Canada and USA	Environmental	Terrestrial	Soil	Loam	Forest soil	31.11	-95.15	68634	14078	176	0	0
LuqExpMetagenom7_FD	Tropical forest soil microbial communities from Luquillo Experimental Forest, Puerto Rico	Environmental	Terrestrial	Soil	Loam	Forest soil	18	-65	51045	15649	111	0	0
LuqExpMetageno46_FD	Tropical forest soil microbial communities from Luquillo Experimental Forest, Puerto Rico	Environmental	Terrestrial	Soil	Loam	Forest soil	18	-65	26738	8063	86	0	0
ForSoiNitrNN1097_FD	Soil microbial communities from 10 grassland sites in CA, CO, KS, KY, MN, MO, NM, SC, TX, that have been nitrogen fertilized	Environmental	Terrestrial	Soil	Loam	Grasslands	40.8167	-104.767	4115	1005	0	0	0
714E215metaG_2_FD	Peatland microbial communities from Stordalen Mire, Sweden	Environmental	Terrestrial	Soil	Peat	Mire	68.3532	19.0466	48333	9568	1	0	0
IRFST0metaG_FD	Peatland microbial communities from Stordalen Mire, Sweden	Environmental	Terrestrial	Soil	Peat	Mire	68.3533	19.0466	54980	16896	399	0	0
NitcycUWRG10A310_FD	Soil microbial communities from Arlington Agricultural Research Station in Wisconsin and Kellogg Biological Station in Michigan, replicating the bioenergy cropping systems trials (BCSTs)	Environmental	Terrestrial	Soil	Unclassified	Agricultural land	43.2958	-89.3799	5755	464	0	0	0
NitcycUWG06A4a10_FD	Soil microbial communities from Arlington Agricultural Research Station in Wisconsin and Kellogg Biological Station in Michigan, replicating the bioenergy cropping systems trials (BCSTs)	Environmental	Terrestrial	Soil	Unclassified	Agricultural land	43.3	-89.38	5351	521	0	0	0
ForSoiNitroNN397_FD	Soil microbial communities from 10 grassland sites in CA, CO, KS, KY, MN, MO, NM, SC, TX, that have been nitrogen fertilized	Environmental	Terrestrial	Soil	Loam	Forest soil	44.2052	-122.128	28365	8679	17	0	0
MayberrySE_Catta_2_FD	Natural and restored wetland microbial communities from the San Francisco Bay, California, USA, that impact long-term carbon sequestration	Environmental	Terrestrial	Soil	Wetlands	Unclassified	38.0499	-121.765	102769	29891	63	0	0
UWRJL141409B4_FD	Soil microbial communities from Arlington Agricultural Research Station in Wisconsin and Kellogg Biological Station in Michigan, replicating the bioenergy cropping systems trials (BCSTs)	Environmental	Terrestrial	Plant litter	Unclassified	Unclassified	43.3	-89.38	256257	66854	2235	2	0
LuqExpMetageno31_FD	Tropical forest soil microbial communities from Luquillo Experimental Forest, Puerto Rico	Environmental	Terrestrial	Soil	Loam	Forest soil	18	-65	25758	7892	66	0	0
BlaSpr_A8_OM2_M1_FD	Forest soil microbial communities from multiple locations in Canada and USA	Environmental	Terrestrial	Soil	Loam	Forest soil	49.08	-89.38	180872	59822	193	0	0
NitcycUWG052A311_FD	Soil microbial communities from Arlington Agricultural Research Station in Wisconsin and Kellogg Biological Station in Michigan, replicating the bioenergy cropping systems trials (BCSTs)	Environmental	Terrestrial	Soil	Unclassified	Agricultural land	43.3	-89.38	8180	434	0	0	0
RifOxyD2_FD	Soil microbial communities from Rifle, Colorado, USA	Environmental	Terrestrial	Soil	Loam	Unclassified	39.5348	-107.783	156492	60854	2052	1	0
SF_Rice_25C_80N__FD	Natural and restored wetland microbial communities from the San Francisco Bay, California, USA, that impact long-term carbon sequestration	Environmental	Terrestrial	Soil	Unclassified	Agricultural land	38.1087	-121.653	10017	525	0	0	0
UWRJS199509C5_FD	Soil microbial communities from Arlington Agricultural Research Station in Wisconsin and Kellogg Biological Station in Michigan, replicating the bioenergy cropping systems trials (BCSTs)	Environmental	Terrestrial	Soil	Unclassified	Agricultural land	43.3	-89.38	53381	8019	7	0	0
MicForSoSWNH13_M_FD	Forest soil microbial communities from Harvard Forest Long Term Ecological Research (LTER) site in Petersham, MA, for long-term soil warming studies	Environmental	Terrestrial	Soil	Loam	Forest soil	42.533	-72.2095	41018	6920	1	0	0
NitcycUWRG07A212_FD	Soil microbial communities from Arlington Agricultural Research Station in Wisconsin and Kellogg Biological Station in Michigan, replicating the bioenergy cropping systems trials (BCSTs)	Environmental	Terrestrial	Soil	Unclassified	Agricultural land	43.3	-89.38	5570	644	0	0	0
LuqExpMetagenom3_FD	Tropical forest soil microbial communities from Luquillo Experimental Forest, Puerto Rico	Environmental	Terrestrial	Soil	Loam	Forest soil	18	-65	36643	10697	157	0	0
III_Palsa_E3_3_FD	Peat permafrost microbial communities from Stordalen Mire near Abisko, Sweden	Environmental	Terrestrial	Soil	Peat	Permafrost	68.3535	19.0473	863953	296388	5363	3	0
42E_NmetaG_FD	Soil microbial communities from hillslopes of Landscape Evolution Observatory, University of Arizona, Oracle, AZ, United States	Environmental	Terrestrial	Soil	Unclassified	Unclassified	32.5788	-110.851	20993	6029	6	0	0
SF_Rice_10C_0N_2_FD	Natural and restored wetland microbial communities from the San Francisco Bay, California, USA, that impact long-term carbon sequestration	Environmental	Terrestrial	Soil	Unclassified	Agricultural land	38.1087	-121.653	33512	6447	1	0	0
NSE4metagenome_FD	Soil, plant litter and rhizosphere microbial communities from European coniferous forests	Environmental	Terrestrial	Soil	Unclassified	Unclassified	59.9992	10.7901	28802	5480	2	0	0
DL13A_FD	Soil microbial communities from H.J. Andrews Experimental Forest, Oregon, United States	Environmental	Terrestrial	Soil	Unclassified	Forest Soil	44.23	-122.22	79689	17351	48	0	0
RifOxyD1_FD	Soil microbial communities from Rifle, Colorado, USA	Environmental	Terrestrial	Soil	Loam	Unclassified	39.5348	-107.783	200269	88196	5035	13	0
NitcycUWRG01A211_FD	Soil microbial communities from Arlington Agricultural Research Station in Wisconsin and Kellogg Biological Station in Michigan, replicating the bioenergy cropping systems trials (BCSTs)	Environmental	Terrestrial	Soil	Unclassified	Agricultural land	43.2958	-89.3799	12200	2238	0	0	0
ForSoiNitroNN338_FD	Soil microbial communities from 10 grassland sites in CA, CO, KS, KY, MN, MO, NM, SC, TX, that have been nitrogen fertilized	Environmental	Terrestrial	Soil	Loam	Grasslands	35.913	-79.056	487	60	0	0	0
SoimicmetaGmgLPB_FD	Soil and rhizosphere microbial communities from Centre INRS-Institut Armand-Frappier, Laval, Canada	Environmental	Terrestrial	Soil	Unclassified	Unclassified	45.54	-73.72	13926	3291	8	0	0
KBSC73BmetaG_FD	Corn, switchgrass and miscanthus rhizosphere microbial communities from Kellogg Biological Station, Michigan, USA	Environmental	Terrestrial	Soil	Loam	Agricultural soil	42.3948	-85.3738	1748327	487362	3674	2	0
NR04A_FD	Soil microbial communities from H.J. Andrews Experimental Forest, Oregon, United States	Environmental	Terrestrial	Soil	Unclassified	Forest Soil	44.23	-122.22	57138	12388	14	0	0
GREbulkMGT000H_FD	Lab enrichment of tropical soil microbial communities from Luquillo Experimental Forest, Puerto Rico	Environmental	Terrestrial	Soil	Unclassified	Forest Soil	18.321	-65.8172	1692831	517890	3419	0	0
III_Fen_N3_1_FD	Peat permafrost microbial communities from Stordalen Mire near Abisko, Sweden	Environmental	Terrestrial	Soil	Peat	Fen	68.3532	19.0469	328459	116838	3535	6	0
AutmiccommuBRH23_FD	Deep subsurface microbial communities from Mt. Terri Underground Rock Laboratory, Switzerland, that are autotrophic	Environmental	Terrestrial	Deep subsurface	Clay	Unclassified	47.379	7.1648	192803	82458	6727	0	0
GraSoiAngelo_145_FD	Grasslands soil microbial communities from the Angelo Coastal Reserve, California, USA	Environmental	Terrestrial	Soil	Unclassified	Grasslands	39.7392	-123.631	781220	281189	6293	0	0
714S115metaG_FD	Peatland microbial communities from Stordalen Mire, Sweden	Environmental	Terrestrial	Soil	Peat	Mire	68.3532	19.0475	263598	94201	2157	12	2
CNK30_metaG_FD	Soil microbial communities from Purdue University Martell Research Forest, Indiana, United States	Environmental	Terrestrial	Soil	Unclassified	Forest Soil	40.4449	-87.0297	71545	15163	28	1	0
LuqExpMetageno78_FD	Tropical forest soil microbial communities from Luquillo Experimental Forest, Puerto Rico	Environmental	Terrestrial	Soil	Loam	Forest soil	18	-65	16247	5395	80	0	0
ForSoiNitroNN606_FD	Soil microbial communities from 10 grassland sites in CA, CO, KS, KY, MN, MO, NM, SC, TX, that have been nitrogen fertilized	Environmental	Terrestrial	Soil	Loam	Grasslands	39.05	-99.1	6946	1595	0	0	0
Sandmound_TuleC__FD	Natural and restored wetland microbial communities from the San Francisco Bay, California, USA, that impact long-term carbon sequestration	Environmental	Terrestrial	Soil	Wetlands	Unclassified	38.0007	-121.624	23091	3335	1	0	0
SalPonF2_A_D1_MG_FD	Salt pond water, soil and salt crust microbial communities from South San Francisco under conditions of wetland restoration.	Environmental	Terrestrial	Soil	Wetlands	Unclassified	37.4971	-122.129	61801	18016	52	0	0
NGESurdeep092012_7_FD	Arctic peat soil microbial communities from the Barrow Environmental Observatory site, Barrow, Alaska, USA	Environmental	Terrestrial	Soil	Unclassified	Permafrost	71.2999	-156.61	116062	50723	2210	0	0
SoimicmetaGmgHAC_FD	Soil and rhizosphere microbial communities from Centre INRS-Institut Armand-Frappier, Laval, Canada	Environmental	Terrestrial	Soil	Unclassified	Unclassified	45.54	-73.72	7549	1626	47	0	0
NitcycUWRG09K412_FD	Soil microbial communities from Arlington Agricultural Research Station in Wisconsin and Kellogg Biological Station in Michigan, replicating the bioenergy cropping systems trials (BCSTs)	Environmental	Terrestrial	Soil	Unclassified	Agricultural land	42.4	-85.37	1168	62	0	0	0
LuqExpMetageno59_FD	Tropical forest soil microbial communities from Luquillo Experimental Forest, Puerto Rico	Environmental	Terrestrial	Soil	Loam	Forest soil	18	-65	21238	6622	161	0	0
Subbio11_8B_AprC_FD	Serpentinite rock and fluid microbial communities from Tablelands Ophiolite (Newfoundland), Coast Range Ophiolite (California) and Ligurian Springs (Italy)	Environmental	Terrestrial	Deep subsurface	Unclassified	Unclassified	38.874	-122.439	27737	12119	736	0	0
CFST0metaG_FD	Peatland microbial communities from Stordalen Mire, Sweden	Environmental	Terrestrial	Soil	Peat	Mire	68.3533	19.0466	145900	44279	645	0	0
NitcycUWG10A2w11_FD	Soil microbial communities from Arlington Agricultural Research Station in Wisconsin and Kellogg Biological Station in Michigan, replicating the bioenergy cropping systems trials (BCSTs)	Environmental	Terrestrial	Soil	Unclassified	Agricultural land	43.3	-89.38	4871	852	0	0	0
LuqExpMetagenom9_FD	Tropical forest soil microbial communities from Luquillo Experimental Forest, Puerto Rico	Environmental	Terrestrial	Soil	Loam	Forest soil	18	-65	26747	8573	302	0	0
II_Bog_N2_2_FD	Peat permafrost microbial communities from Stordalen Mire near Abisko, Sweden	Environmental	Terrestrial	Soil	Peat	Bog	68.3532	19.0477	572112	197248	7021	13	0
MHFome_FD	Lab enriched peat soil microbial communities from two peatlands near Ithaca, NY, United States	Environmental	Terrestrial	Soil	Peat	Fen	42.3286	-76.4792	625701	157345	1084	0	0
UWRJS066202C4_FD	Soil microbial communities from Arlington Agricultural Research Station in Wisconsin and Kellogg Biological Station in Michigan, replicating the bioenergy cropping systems trials (BCSTs)	Environmental	Terrestrial	Soil	Unclassified	Agricultural land	43.3	-89.38	168231	33967	153	0	0
II_Bog_E3_1_FD	Peat permafrost microbial communities from Stordalen Mire near Abisko, Sweden	Environmental	Terrestrial	Soil	Peat	Bog	68.3532	19.0477	400279	127101	3258	21	0
NitcycUWRG09A411_FD	Soil microbial communities from Arlington Agricultural Research Station in Wisconsin and Kellogg Biological Station in Michigan, replicating the bioenergy cropping systems trials (BCSTs)	Environmental	Terrestrial	Soil	Unclassified	Agricultural land	43.3	-89.38	10277	975	0	0	0
GWRWS3_50_60_FD	Groundwater microbial communities from the Columbia River, Washington, USA	Environmental	Terrestrial	Soil	Sand	Unclassified	46.372	-119.272	84781	26048	437	0	0
BlaSpr_A8_OM1_O1_FD	Forest soil microbial communities from multiple locations in Canada and USA	Environmental	Terrestrial	Soil	Loam	Forest soil	49.08	-89.38	219033	72892	1755	0	0
RushSE_CattailNL_4_FD	Natural and restored wetland microbial communities from the San Francisco Bay, California, USA, that impact long-term carbon sequestration	Environmental	Terrestrial	Soil	Wetlands	Unclassified	38.2245	-122.019	30177	4984	3	0	0
GRESIP065b5f22_FD	Lab enrichment of tropical soil microbial communities from Luquillo Experimental Forest, Puerto Rico	Environmental	Terrestrial	Soil	Unclassified	Forest Soil	18.321	-65.8172	828555	227441	791	0	0
NitcycUG052A3w12_FD	Soil microbial communities from Arlington Agricultural Research Station in Wisconsin and Kellogg Biological Station in Michigan, replicating the bioenergy cropping systems trials (BCSTs)	Environmental	Terrestrial	Soil	Unclassified	Agricultural land	43.3	-89.38	14091	925	0	0	0
GEONDECOMP213_FD	Soil and plant litter microbial communities from temperate forests in California, United States	Environmental	Terrestrial	Plant litter	Unclassified	Unclassified	40.2526	-123.026	19323	4007	26	0	0
PFST0metaG_FD	Peatland microbial communities from Stordalen Mire, Sweden	Environmental	Terrestrial	Soil	Peat	Mire	68.3533	19.0466	102988	28422	199	0	0
SF_Rice_20C_0N_3_FD	Natural and restored wetland microbial communities from the San Francisco Bay, California, USA, that impact long-term carbon sequestration	Environmental	Terrestrial	Soil	Unclassified	Agricultural land	38.1087	-121.653	26881	6446	1	0	0
AutmiccommunBRH5_FD	Deep subsurface microbial communities from Mt. Terri Underground Rock Laboratory, Switzerland, that are autotrophic	Environmental	Terrestrial	Deep subsurface	Clay	Unclassified	47.379	7.1648	81364	34580	2606	0	0
LuqExpMetageno55_FD	Tropical forest soil microbial communities from Luquillo Experimental Forest, Puerto Rico	Environmental	Terrestrial	Soil	Loam	Forest soil	18	-65	35933	10539	175	0	0
IRBST25metaG_FD	Peatland microbial communities from Stordalen Mire, Sweden	Environmental	Terrestrial	Soil	Peat	Mire	68.3529	19.0475	21734	3818	149	0	0
NR01A_FD	Soil microbial communities from H.J. Andrews Experimental Forest, Oregon, United States	Environmental	Terrestrial	Soil	Unclassified	Forest Soil	44.23	-122.22	145131	34532	469	0	0
OWC_Aug_OW2_C1_D_FD	Wetland microbial communities from Old Woman Creek delta, Ohio, USA	Environmental	Terrestrial	Soil	Wetlands	Unclassified	41.3778	-82.5111	3422563	955209	4803	0	0
Lox_Sample_41_FD	Soil microbial communities from Loxahatchee National Wildlife Refuge, Florida, United States	Environmental	Terrestrial	Soil	Wetlands	Unclassified	26.5052	-80.2345	1730383	564801	10607	2	0
MicForSoiBWC19_M_FD	Forest soil microbial communities from Harvard Forest Long Term Ecological Research (LTER) site in Petersham, MA, for long-term soil warming studies	Environmental	Terrestrial	Soil	Loam	Forest soil	42.4711	-72.1726	18954	3945	0	0	0
12C_Control_Day1_FD	Soil microbial communities from agricultural site in Penn Yan, New York, United States	Environmental	Terrestrial	Soil	Unclassified	Agricultural land	42.673	-77.032	1814951	413615	238	1	0
Wag4_2014_7_11_3_FD	Deep subsurface shale carbon reservoir microbial communities from Ohio and West Virginia, USA	Environmental	Terrestrial	Deep subsurface	Fracking water	Shale carbon reservoir	40.178	-81.073	154470	58834	1852	4	0
KBSS33LmetaG_FD	Corn, switchgrass and miscanthus rhizosphere microbial communities from Kellogg Biological Station, Michigan, USA	Environmental	Terrestrial	Soil	Loam	Agricultural soil	42.3948	-85.3738	1384569	344384	2039	0	0
LuqExpMetageno33_FD	Tropical forest soil microbial communities from Luquillo Experimental Forest, Puerto Rico	Environmental	Terrestrial	Soil	Loam	Forest soil	18	-65	14943	4188	5	0	0
BONt15_FD	Terrestrial sediment cell enrichment communities for BONCAT metagenomics from Utah, United States	Environmental	Terrestrial	Geologic	Sediment	Unclassified	38.715	-109.691	21492	2771	0	0	0
LuqExpMetageno53_FD	Tropical forest soil microbial communities from Luquillo Experimental Forest, Puerto Rico	Environmental	Terrestrial	Soil	Loam	Forest soil	18	-65	32451	9949	240	0	0
GEONDECOMP229_FD	Soil and plant litter microbial communities from temperate forests in California, United States	Environmental	Terrestrial	Plant litter	Unclassified	Unclassified	40.2198	-122.984	31750	7638	41	0	0
Antgeofumaro1A2B_FD	Fumarolic subsurface microbial communities from Tramway Ridge at Mt. Erebus, Antarctica for carbon cycling studies in geothermal environments	Environmental	Terrestrial	Volcanic	Fumaroles	Unclassified	-77.5182	167.111	3302	2098	258	0	0
MicForSoiPHDC3_M_FD	Forest soil microbial communities from Harvard Forest Long Term Ecological Research (LTER) site in Petersham, MA, for long-term soil warming studies	Environmental	Terrestrial	Soil	Loam	Forest soil	42.5504	-72.1802	47673	10646	3	0	0
SalPonR1_A_D1_MG_FD	Salt pond water, soil and salt crust microbial communities from South San Francisco under conditions of wetland restoration.	Environmental	Terrestrial	Soil	Wetlands	Unclassified	37.4969	-122.133	209424	59874	2104	3	0
NGESurshal092012_8_FD	Arctic peat soil microbial communities from the Barrow Environmental Observatory site, Barrow, Alaska, USA	Environmental	Terrestrial	Soil	Unclassified	Permafrost	71.2999	-156.61	110577	37414	767	0	0
Subbio2Aug_QV12A_FD	Serpentinite rock and fluid microbial communities from Tablelands Ophiolite (Newfoundland), Coast Range Ophiolite (California) and Ligurian Springs (Italy)	Environmental	Terrestrial	Deep subsurface	Unclassified	Unclassified	38.874	-122.439	64068	29370	1135	0	0
II_Bog_N1_1_FD	Peat permafrost microbial communities from Stordalen Mire near Abisko, Sweden	Environmental	Terrestrial	Soil	Peat	Bog	68.3532	19.0477	449071	147636	3394	23	0
Sb_taG_2_FD	Peatlands soil microbial communities from Germany and Austria, that are sulfate reducing	Environmental	Terrestrial	Soil	Unclassified	Unclassified	50.1318	11.881	219595	48008	1246	0	0
BarGraIncu01122A_FD	Arctic peat soil microbial communities from the Barrow Environmental Observatory site, Barrow, Alaska, USA	Environmental	Terrestrial	Soil	Unclassified	Permafrost	71.2709	-156.81	396894	136304	1342	0	0
MicForSoSWNC20_O_FD	Forest soil microbial communities from Harvard Forest Long Term Ecological Research (LTER) site in Petersham, MA, for long-term soil warming studies	Environmental	Terrestrial	Soil	Loam	Forest soil	42.533	-72.2095	37909	7938	5	0	0
GRESIP174b1f21_FD	Lab enrichment of tropical soil microbial communities from Luquillo Experimental Forest, Puerto Rico	Environmental	Terrestrial	Soil	Unclassified	Forest Soil	18.321	-65.8172	874973	219345	461	0	0
NitcycUWRG10A312_FD	Soil microbial communities from Arlington Agricultural Research Station in Wisconsin and Kellogg Biological Station in Michigan, replicating the bioenergy cropping systems trials (BCSTs)	Environmental	Terrestrial	Soil	Unclassified	Agricultural land	43.2958	-89.3799	4162	465	0	0	0
GRESIP053b4f24_FD	Lab enrichment of tropical soil microbial communities from Luquillo Experimental Forest, Puerto Rico	Environmental	Terrestrial	Soil	Unclassified	Forest Soil	18.321	-65.8172	511031	134226	333	0	0
KBSSwiSSwithPhiX_FD	Corn, switchgrass and miscanthus rhizosphere microbial communities from Kellogg Biological Station, Michigan, USA	Environmental	Terrestrial	Soil	Unclassified	Grasslands	42.3948	-85.3738	1729490	536416	8728	0	0
Sb_taG_12_FD	Peatlands soil microbial communities from Germany and Austria, that are sulfate reducing	Environmental	Terrestrial	Soil	Unclassified	Unclassified	50.1318	11.881	203461	68731	1235	0	0
SF_Rice_20C_0N_2_FD	Natural and restored wetland microbial communities from the San Francisco Bay, California, USA, that impact long-term carbon sequestration	Environmental	Terrestrial	Soil	Unclassified	Agricultural land	38.1087	-121.653	26626	6069	5	0	0
NitcycUWG05A2w11_FD	Soil microbial communities from Arlington Agricultural Research Station in Wisconsin and Kellogg Biological Station in Michigan, replicating the bioenergy cropping systems trials (BCSTs)	Environmental	Terrestrial	Soil	Unclassified	Agricultural land	43.3	-89.38	3673	480	0	0	0
YN3metagenome_FD	Soil microbial communities from experimental microcosm in Duke University, North Carolina, United States	Environmental	Terrestrial	Soil	Unclassified	Unclassified	36	-78	2408920	568124	3138	3	0
MetcoculturR22M_FD	Systems level insights into methane cycling in arid and semi-arid ecosystems	Environmental	Terrestrial	Soil	Unclassified	Desert	33.305	-116.255	66	61	41	0	0
I_Fen_N3_1_FD	Peat permafrost microbial communities from Stordalen Mire near Abisko, Sweden	Environmental	Terrestrial	Soil	Peat	Fen	68.3532	19.0469	427663	128483	2005	0	0
13C_Glycerol_Day_FD	Soil microbial communities from agricultural site in Penn Yan, New York, United States	Environmental	Terrestrial	Soil	Unclassified	Agricultural land	42.673	-77.032	1286574	286532	2551	0	0
Rifsed19ft1_FD	Soil microbial communities from Rifle, Colorado, USA	Environmental	Terrestrial	Soil	Unclassified	Unclassified	39.53	-107.78	431146	158146	2734	10	0
GraSoiAngelo_139_FD	Grasslands soil microbial communities from the Angelo Coastal Reserve, California, USA	Environmental	Terrestrial	Soil	Unclassified	Grasslands	39.7392	-123.631	346003	159546	2990	0	0
NGEPerG_FD	Arctic peat soil microbial communities from the Barrow Environmental Observatory site, Barrow, Alaska, USA	Environmental	Terrestrial	Soil	Unclassified	Permafrost	71.299	-156.61	959	72	0	0	0
LuqExpMetageno22_FD	Tropical forest soil microbial communities from Luquillo Experimental Forest, Puerto Rico	Environmental	Terrestrial	Soil	Loam	Forest soil	18	-65	73107	23160	576	0	0
ForSoiNitroNN411_FD	Soil microbial communities from 10 grassland sites in CA, CO, KS, KY, MN, MO, NM, SC, TX, that have been nitrogen fertilized	Environmental	Terrestrial	Soil	Loam	Forest soil	44.2052	-122.128	1387	179	0	0	0
ER_DNA_144_FD	Soil microbial communities from the East River watershed near Crested Butte, Colorado, United States	Environmental	Terrestrial	Soil	Bulk soil	Meadow	38.9206	-106.949	404601	111484	827	0	0
RushOxbow_ThreeS_FD	Natural and restored wetland microbial communities from the San Francisco Bay, California, USA, that impact long-term carbon sequestration	Environmental	Terrestrial	Soil	Wetlands	Unclassified	38.199	-122.027	21271	3819	0	0	0
TexAe_OM1H0_O3_FD	Forest soil microbial communities from multiple locations in Canada and USA	Environmental	Terrestrial	Soil	Loam	Forest soil	31.11	-95.15	23371	4932	4	0	0
CO12A_FD	Soil microbial communities from H.J. Andrews Experimental Forest, Oregon, United States	Environmental	Terrestrial	Soil	Unclassified	Forest Soil	44.23	-122.22	82305	17026	4	0	0
NGESurshal092012_4_FD	Arctic peat soil microbial communities from the Barrow Environmental Observatory site, Barrow, Alaska, USA	Environmental	Terrestrial	Soil	Unclassified	Permafrost	71.2999	-156.61	163506	56906	1090	0	0
GEONDECOMP313_FD	Soil and plant litter microbial communities from temperate forests in California, United States	Environmental	Terrestrial	Plant litter	Unclassified	Unclassified	40.2526	-123.026	23031	3774	23	0	0
NitcycUWG10A1w11_FD	Soil microbial communities from Arlington Agricultural Research Station in Wisconsin and Kellogg Biological Station in Michigan, replicating the bioenergy cropping systems trials (BCSTs)	Environmental	Terrestrial	Soil	Unclassified	Agricultural land	43.3	-89.38	12166	2101	0	0	0
CBST0metaG_FD	Peatland microbial communities from Stordalen Mire, Sweden	Environmental	Terrestrial	Soil	Peat	Mire	68.3529	19.0475	91250	37829	1777	0	0
BONt16_FD	Terrestrial sediment cell enrichment communities for BONCAT metagenomics from Utah, United States	Environmental	Terrestrial	Geologic	Sediment	Unclassified	38.715	-109.691	41768	6018	3	0	0
III_Bog_N1_3_FD	Peat permafrost microbial communities from Stordalen Mire near Abisko, Sweden	Environmental	Terrestrial	Soil	Peat	Bog	68.3532	19.0477	259539	75464	1400	7	0
GWRWS3_0_10_FD	Groundwater microbial communities from the Columbia River, Washington, USA	Environmental	Terrestrial	Soil	Sand	Unclassified	46.372	-119.272	51271	12380	142	0	0
MedBloCAOM3_M1_FD	Forest soil microbial communities from multiple locations in Canada and USA	Environmental	Terrestrial	Soil	Loam	Forest soil	38.88	-120.64	313377	97876	757	0	0
PFST25metaG_2_FD	Peatland microbial communities from Stordalen Mire, Sweden	Environmental	Terrestrial	Soil	Peat	Mire	68.3533	19.0466	89782	24413	336	0	0
BraspS3V5C_FD	Systems level insights into methane cycling in arid and semi-arid ecosystems	Environmental	Terrestrial	Soil	Unclassified	Desert	33.305	-116.255	3149	887	135	0	0
Fen_T0_2_FD	Peat permafrost microbial communities from Stordalen Mire near Abisko, Sweden	Environmental	Terrestrial	Soil	Peat	Fen	68.3532	19.0477	4053099	1015551	7071	4	0
GRESIP052b4f26_FD	Lab enrichment of tropical soil microbial communities from Luquillo Experimental Forest, Puerto Rico	Environmental	Terrestrial	Soil	Unclassified	Forest Soil	18.321	-65.8172	814357	227424	1089	0	0
UWRJS220509R4_FD	Soil microbial communities from Arlington Agricultural Research Station in Wisconsin and Kellogg Biological Station in Michigan, replicating the bioenergy cropping systems trials (BCSTs)	Environmental	Terrestrial	Soil	Unclassified	Agricultural land	43.3	-89.38	142139	26353	251	0	0
NGEPerA_2_FD	Arctic peat soil microbial communities from the Barrow Environmental Observatory site, Barrow, Alaska, USA	Environmental	Terrestrial	Soil	Unclassified	Permafrost	71.299	-156.61	96124	23805	250	0	0
III_Fen_N2_3_FD	Peat permafrost microbial communities from Stordalen Mire near Abisko, Sweden	Environmental	Terrestrial	Soil	Peat	Fen	68.3532	19.0469	208271	47880	724	0	0
NGESurdeep092012_4_FD	Arctic peat soil microbial communities from the Barrow Environmental Observatory site, Barrow, Alaska, USA	Environmental	Terrestrial	Soil	Unclassified	Permafrost	71.2999	-156.61	230460	87699	3139	1	0
II_Fen_E2_1_FD	Peat permafrost microbial communities from Stordalen Mire near Abisko, Sweden	Environmental	Terrestrial	Soil	Peat	Fen	68.3532	19.0469	194681	59750	1103	1	0
NitcycUWRBECK01E_FD	Soil microbial communities from Arlington Agricultural Research Station in Wisconsin and Kellogg Biological Station in Michigan, replicating the bioenergy cropping systems trials (BCSTs)	Environmental	Terrestrial	Soil	Unclassified	Agricultural land	43.56	-89.32	2268	119	0	0	0
GRESIP169b2f20_FD	Lab enrichment of tropical soil microbial communities from Luquillo Experimental Forest, Puerto Rico	Environmental	Terrestrial	Soil	Unclassified	Forest Soil	18.321	-65.8172	1092070	286020	980	1	0
BONnt3_FD	Terrestrial sediment cell enrichment communities for BONCAT metagenomics from Utah, United States	Environmental	Terrestrial	Geologic	Sediment	Unclassified	38.715	-109.691	57755	8674	10	0	0
CFST25metaG_FD	Peatland microbial communities from Stordalen Mire, Sweden	Environmental	Terrestrial	Soil	Peat	Mire	68.3533	19.0466	167513	51756	754	9	0
CNK13_metaG_FD	Soil microbial communities from Purdue University Martell Research Forest, Indiana, United States	Environmental	Terrestrial	Soil	Unclassified	Forest Soil	40.4449	-87.0297	104645	22896	225	0	0
MicForSoiBWH30_M_FD	Forest soil microbial communities from Harvard Forest Long Term Ecological Research (LTER) site in Petersham, MA, for long-term soil warming studies	Environmental	Terrestrial	Soil	Loam	Forest soil	42.4711	-72.2095	9929	1960	0	0	0
GRESIP065b5f21_FD	Lab enrichment of tropical soil microbial communities from Luquillo Experimental Forest, Puerto Rico	Environmental	Terrestrial	Soil	Unclassified	Forest Soil	18.321	-65.8172	631536	168561	433	0	0
I_Fen_N3_3_FD	Peat permafrost microbial communities from Stordalen Mire near Abisko, Sweden	Environmental	Terrestrial	Soil	Peat	Fen	68.3532	19.0469	187310	40427	706	0	0
AutmiccBRH37_all_FD	Deep subsurface microbial communities from Mt. Terri Underground Rock Laboratory, Switzerland, that are autotrophic	Environmental	Terrestrial	Deep subsurface	Clay	Unclassified	47.379	7.1648	79174	33438	2908	0	0
Wag42014_10_22_FD	Deep subsurface shale carbon reservoir microbial communities from Ohio and West Virginia, USA	Environmental	Terrestrial	Deep subsurface	Fracking water	Shale carbon reservoir	40.178	-81.073	8274	4334	428	0	0
NGESurshal092012_5_FD	Arctic peat soil microbial communities from the Barrow Environmental Observatory site, Barrow, Alaska, USA	Environmental	Terrestrial	Soil	Unclassified	Permafrost	71.2999	-156.61	86772	27069	749	0	0
OWC_Aug_M1_C1_D5_FD	Wetland microbial communities from Old Woman Creek delta, Ohio, USA	Environmental	Terrestrial	Soil	Wetlands	Unclassified	41.3776	-82.5117	2638502	646042	1555	0	0
PerMet812S1M_FD	Thawing permafrost microbial communities from the Arctic, studying carbon transformations	Environmental	Terrestrial	Soil	Wetlands	Permafrost	68.3532	19.0475	100003	17057	0	0	0
SalenrCarbi39_FD	Subsurface microbial communities from deep shales in Ohio and West Virginia, USA	Environmental	Terrestrial	Soil	Wetlands	Unclassified	40.8786	-96.6766	969	718	170	0	0
BlaSpr_A8_OM3_M2_FD	Forest soil microbial communities from multiple locations in Canada and USA	Environmental	Terrestrial	Soil	Loam	Forest soil	49.08	-89.38	203896	54596	803	1	0
GWRWT2_2Sept14_FD	Groundwater microbial communities from the Columbia River, Washington, USA	Environmental	Terrestrial	Soil	Sand	Unclassified	46.372	-119.272	24069	6494	92	21	0
I_Palsa_N3_1_FD	Peat permafrost microbial communities from Stordalen Mire near Abisko, Sweden	Environmental	Terrestrial	Soil	Peat	Permafrost	68.3535	19.0473	509910	152478	2047	2	0
II_Palsa_N3_2_FD	Peat permafrost microbial communities from Stordalen Mire near Abisko, Sweden	Environmental	Terrestrial	Soil	Peat	Permafrost	68.3535	19.0473	537609	154208	3222	1	0
SF_Rice_5C_0N_30_FD	Natural and restored wetland microbial communities from the San Francisco Bay, California, USA, that impact long-term carbon sequestration	Environmental	Terrestrial	Soil	Unclassified	Agricultural land	38.1087	-121.653	56571	15405	15	0	0
II_Palsa_E2_2_FD	Peat permafrost microbial communities from Stordalen Mire near Abisko, Sweden	Environmental	Terrestrial	Soil	Peat	Permafrost	68.3535	19.0473	457957	129170	1944	2	0
CNK14_metaG_FD	Soil microbial communities from Purdue University Martell Research Forest, Indiana, United States	Environmental	Terrestrial	Soil	Unclassified	Forest Soil	40.4449	-87.0297	76079	15488	76	0	0
NitcycUWRBECK03B_FD	Soil microbial communities from Arlington Agricultural Research Station in Wisconsin and Kellogg Biological Station in Michigan, replicating the bioenergy cropping systems trials (BCSTs)	Environmental	Terrestrial	Soil	Unclassified	Agricultural land	43.3	-89.38	7907	1381	0	0	0
LuqExpMetageno12_FD	Tropical forest soil microbial communities from Luquillo Experimental Forest, Puerto Rico	Environmental	Terrestrial	Soil	Loam	Forest soil	18	-65	31170	9662	157	0	0
BONnt7_FD	Terrestrial sediment cell enrichment communities for BONCAT metagenomics from Utah, United States	Environmental	Terrestrial	Geologic	Sediment	Unclassified	38.715	-109.691	37718	7124	11	0	0
NitcycUWRG09A512_FD	Soil microbial communities from Arlington Agricultural Research Station in Wisconsin and Kellogg Biological Station in Michigan, replicating the bioenergy cropping systems trials (BCSTs)	Environmental	Terrestrial	Soil	Unclassified	Agricultural land	43.3	-89.38	16585	2562	0	0	0
GWRWT4_1June14_FD	Groundwater microbial communities from the Columbia River, Washington, USA	Environmental	Terrestrial	Soil	Sand	Unclassified	46.372	-119.272	22202	7488	110	0	0
RifCSP13_1_FD	Soil microbial communities from Rifle, Colorado, USA	Environmental	Terrestrial	Soil	Loam	Unclassified	39.53	-107.78	1379134	494961	7509	6	0
41E_NmetaG_FD	Soil microbial communities from hillslopes of Landscape Evolution Observatory, University of Arizona, Oracle, AZ, United States	Environmental	Terrestrial	Soil	Unclassified	Unclassified	32.5788	-110.851	8760	2455	1	0	0
I_Bog_E2_1_FD	Peat permafrost microbial communities from Stordalen Mire near Abisko, Sweden	Environmental	Terrestrial	Soil	Peat	Bog	68.3532	19.0477	188910	46262	286	2	0
NitcycUWRG07K512_FD	Soil microbial communities from Arlington Agricultural Research Station in Wisconsin and Kellogg Biological Station in Michigan, replicating the bioenergy cropping systems trials (BCSTs)	Environmental	Terrestrial	Soil	Unclassified	Agricultural land	42.4	-85.37	1910	601	0	0	0
ForSoiNitroNN603_FD	Soil microbial communities from 10 grassland sites in CA, CO, KS, KY, MN, MO, NM, SC, TX, that have been nitrogen fertilized	Environmental	Terrestrial	Soil	Loam	Grasslands	39.05	-99.1	740	75	0	0	0
SalPon2A_C_D2_MG_FD	Salt pond water, soil and salt crust microbial communities from South San Francisco under conditions of wetland restoration.	Environmental	Terrestrial	Soil	Wetlands	Unclassified	37.4965	-122.133	237186	71556	1832	0	0
ER_DNA_204_FD	Soil microbial communities from the East River watershed near Crested Butte, Colorado, United States	Environmental	Terrestrial	Soil	Bulk soil	Meadow	38.9206	-106.949	319111	56104	369	0	0
RifCSP10_1_FD	Soil microbial communities from Rifle, Colorado, USA	Environmental	Terrestrial	Soil	Unclassified	Unclassified	39.53	-107.78	1444303	493205	6801	0	0
UWRJL136409B6_FD	Soil microbial communities from Arlington Agricultural Research Station in Wisconsin and Kellogg Biological Station in Michigan, replicating the bioenergy cropping systems trials (BCSTs)	Environmental	Terrestrial	Plant litter	Unclassified	Unclassified	43.3	-89.38	290394	73196	2427	10	0
II_Bog_E2_2_FD	Peat permafrost microbial communities from Stordalen Mire near Abisko, Sweden	Environmental	Terrestrial	Soil	Peat	Bog	68.3532	19.0477	451650	151913	4740	5	0
GraSoi013_2_20cm_FD	Grasslands soil microbial communities from the Angelo Coastal Reserve, California, USA	Environmental	Terrestrial	Soil	Unclassified	Grasslands	39.7383	-123.63	376570	135984	2966	0	0
RVTome_9_FD	Soil microbial communities from uranium-contaminated sites across the Upper Colorado River Basin region	Environmental	Terrestrial	Soil	Unclassified	Uranium contaminated	42.9888	-108.399	2174578	689688	6692	0	0
GraSoiAngelo_133_FD	Grasslands soil microbial communities from the Angelo Coastal Reserve, California, USA	Environmental	Terrestrial	Soil	Unclassified	Grasslands	39.7392	-123.631	343740	138014	2541	0	0
NitcycUWRG09A110_FD	Soil microbial communities from Arlington Agricultural Research Station in Wisconsin and Kellogg Biological Station in Michigan, replicating the bioenergy cropping systems trials (BCSTs)	Environmental	Terrestrial	Soil	Unclassified	Agricultural land	43.3	-89.38	1940	100	0	0	0
LuqExpMetageno17_FD	Tropical forest soil microbial communities from Luquillo Experimental Forest, Puerto Rico	Environmental	Terrestrial	Soil	Loam	Forest soil	18	-65	20154	5658	113	0	0
SalPonF2_B_D1_MG_FD	Salt pond water, soil and salt crust microbial communities from South San Francisco under conditions of wetland restoration.	Environmental	Terrestrial	Soil	Wetlands	Unclassified	37.4972	-122.129	92025	24025	152	0	0
OWC_soil_day5_no_FD	Wetland soil microbial communities from various locations	Environmental	Terrestrial	Soil	Wetlands	Unclassified	41.3777	-82.5117	2690025	691845	2198	8	1
Lox_Sample_21_FD	Soil microbial communities from Loxahatchee National Wildlife Refuge, Florida, United States	Environmental	Terrestrial	Soil	Wetlands	Unclassified	26.5059	-80.2517	1828557	692406	17937	3	0
EdamamesoilMG_FD	Root nodule microbial communities of legume samples collected from USA, Mexico and Botswana	Environmental	Terrestrial	Soil	Garden	Unclassified	34.0136	-118.467	1652148	441781	5882	0	0
T60D4metaG_FD	Soil microbial communities from West Virginia University Organic Research Farm, Morgantown, WV, United States	Environmental	Terrestrial	Soil	Unclassified	Agricultural land	39.6475	-79.9369	1149619	243915	571	0	0
UWRJL104311B1_FD	Soil microbial communities from Arlington Agricultural Research Station in Wisconsin and Kellogg Biological Station in Michigan, replicating the bioenergy cropping systems trials (BCSTs)	Environmental	Terrestrial	Plant litter	Unclassified	Unclassified	43.3	-89.38	347892	113355	1661	2	0
TexAe_RefH0_M2_FD	Forest soil microbial communities from multiple locations in Canada and USA	Environmental	Terrestrial	Soil	Loam	Forest soil	31.11	-95.15	48539	7671	6	0	0
KBSK5101metaG_FD	Corn, switchgrass and miscanthus rhizosphere microbial communities from Kellogg Biological Station, Michigan, USA	Environmental	Terrestrial	Soil	Loam	Agricultural soil	42.3948	-85.3738	2059412	520310	4746	0	0
UWRJL171409R4_FD	Soil microbial communities from Arlington Agricultural Research Station in Wisconsin and Kellogg Biological Station in Michigan, replicating the bioenergy cropping systems trials (BCSTs)	Environmental	Terrestrial	Plant litter	Unclassified	Unclassified	43.3	-89.38	212745	56527	3523	8	0
SF_Rice_10C_0N_3_FD	Natural and restored wetland microbial communities from the San Francisco Bay, California, USA, that impact long-term carbon sequestration	Environmental	Terrestrial	Soil	Unclassified	Agricultural land	38.1087	-121.653	37721	5555	1	0	0
TexAe_OM2H0_O1_FD	Forest soil microbial communities from multiple locations in Canada and USA	Environmental	Terrestrial	Soil	Loam	Forest soil	31.11	-95.15	52312	11634	20	0	0
Bog_T0_1_FD	Peat permafrost microbial communities from Stordalen Mire near Abisko, Sweden	Environmental	Terrestrial	Soil	Peat	Bog	68.3532	19.0477	724831	183112	23	0	0
II_Bog_E2_1_FD	Peat permafrost microbial communities from Stordalen Mire near Abisko, Sweden	Environmental	Terrestrial	Soil	Peat	Bog	68.3532	19.0477	491384	151677	4017	20	0
Rifsed10ft2_FD	Soil microbial communities from Rifle, Colorado, USA	Environmental	Terrestrial	Soil	Unclassified	Unclassified	39.53	-107.78	576994	195622	2555	0	0
LuqExpMetageno15_FD	Tropical forest soil microbial communities from Luquillo Experimental Forest, Puerto Rico	Environmental	Terrestrial	Soil	Loam	Forest soil	18	-65	35722	11096	113	0	0
NitcycUWG05A2w12_FD	Soil microbial communities from Arlington Agricultural Research Station in Wisconsin and Kellogg Biological Station in Michigan, replicating the bioenergy cropping systems trials (BCSTs)	Environmental	Terrestrial	Soil	Unclassified	Agricultural land	43.3	-89.38	6414	1341	0	0	0
GRESIP082b2f21_FD	Lab enrichment of tropical soil microbial communities from Luquillo Experimental Forest, Puerto Rico	Environmental	Terrestrial	Soil	Unclassified	Forest Soil	18.321	-65.8172	781423	216390	948	0	0
NitcycUWRG09A111_FD	Soil microbial communities from Arlington Agricultural Research Station in Wisconsin and Kellogg Biological Station in Michigan, replicating the bioenergy cropping systems trials (BCSTs)	Environmental	Terrestrial	Soil	Unclassified	Agricultural land	43.3	-89.38	2152	129	0	0	0
ER_DNA_184_FD	Soil microbial communities from the East River watershed near Crested Butte, Colorado, United States	Environmental	Terrestrial	Soil	Bulk soil	Meadow	38.9206	-106.949	196331	36981	43	0	0
MB2SIPfraction_2_FD	Lab enriched peat soil microbial communities from two peatlands near Ithaca, NY, United States	Environmental	Terrestrial	Soil	Peat	Bog	42.5488	-76.2662	579506	202332	7202	0	0
NitcycUWRG09A410_FD	Soil microbial communities from Arlington Agricultural Research Station in Wisconsin and Kellogg Biological Station in Michigan, replicating the bioenergy cropping systems trials (BCSTs)	Environmental	Terrestrial	Soil	Unclassified	Agricultural land	43.3	-89.38	3491	244	0	0	0
Subbio12Aug_8Aab_FD	Serpentinite rock and fluid microbial communities from Tablelands Ophiolite (Newfoundland), Coast Range Ophiolite (California) and Ligurian Springs (Italy)	Environmental	Terrestrial	Deep subsurface	Unclassified	Unclassified	38.874	-122.439	21798	8783	793	0	0
NitcycUWRG05A311_FD	Soil microbial communities from Arlington Agricultural Research Station in Wisconsin and Kellogg Biological Station in Michigan, replicating the bioenergy cropping systems trials (BCSTs)	Environmental	Terrestrial	Soil	Unclassified	Agricultural land	43.3	-89.38	1972	81	0	0	0
LuqExpMetageno47_FD	Tropical forest soil microbial communities from Luquillo Experimental Forest, Puerto Rico	Environmental	Terrestrial	Soil	Loam	Forest soil	18	-65	18579	6098	62	0	0
TexAe_OM2H0_O2_FD	Forest soil microbial communities from multiple locations in Canada and USA	Environmental	Terrestrial	Soil	Loam	Forest soil	31.11	-95.15	104318	21709	271	0	0
SalPonR2_B_D2_MG_FD	Salt pond water, soil and salt crust microbial communities from South San Francisco under conditions of wetland restoration.	Environmental	Terrestrial	Soil	Wetlands	Unclassified	37.4961	-122.133	252295	117441	2734	7	1
MicForSoiBWH17_O_FD	Forest soil microbial communities from Harvard Forest Long Term Ecological Research (LTER) site in Petersham, MA, for long-term soil warming studies	Environmental	Terrestrial	Soil	Loam	Forest soil	42.4711	-72.1726	4953	374	0	0	0
GraSoiAngelo_131_FD	Grasslands soil microbial communities from the Angelo Coastal Reserve, California, USA	Environmental	Terrestrial	Soil	Unclassified	Grasslands	39.7392	-123.631	329777	146769	4081	0	0
HBST25metaG_FD	Peatland microbial communities from Stordalen Mire, Sweden	Environmental	Terrestrial	Soil	Peat	Mire	68.3529	19.0475	92515	41585	2184	0	0
sta12Cox44000080_FD	Lab enrichment of tropical soil microbial communities from Luquillo Experimental Forest, Puerto Rico	Environmental	Terrestrial	Soil	Unclassified	Forest Soil	18.321	-65.8172	2792654	907897	10153	1	0
SF_Rice_25C_0N_2_FD	Natural and restored wetland microbial communities from the San Francisco Bay, California, USA, that impact long-term carbon sequestration	Environmental	Terrestrial	Soil	Unclassified	Agricultural land	38.1087	-121.653	10184	720	0	0	0
CFST75metaG_FD	Peatland microbial communities from Stordalen Mire, Sweden	Environmental	Terrestrial	Soil	Peat	Mire	68.3533	19.0466	99992	33768	890	0	0
ForSoiNitroNN630_FD	Soil microbial communities from 10 grassland sites in CA, CO, KS, KY, MN, MO, NM, SC, TX, that have been nitrogen fertilized	Environmental	Terrestrial	Soil	Loam	Grasslands	39.05	-99.1	2589	273	0	0	0
Browns_TuleC_D1_FD	Natural and restored wetland microbial communities from the San Francisco Bay, California, USA, that impact long-term carbon sequestration	Environmental	Terrestrial	Soil	Wetlands	Unclassified	38.0457	-121.866	20511	2507	1	0	0
713E1DmetaG_FD	Peatland microbial communities from Stordalen Mire, Sweden	Environmental	Terrestrial	Soil	Peat	Mire	68.3533	19.0468	189618	60998	848	0	0
ForSoiNitrogNN95_FD	Soil microbial communities from 10 grassland sites in CA, CO, KS, KY, MN, MO, NM, SC, TX, that have been nitrogen fertilized	Environmental	Terrestrial	Soil	Loam	Forest soil	39.2355	-121.284	4219	615	2	0	0
TexAe_RefH0_M1_FD	Forest soil microbial communities from multiple locations in Canada and USA	Environmental	Terrestrial	Soil	Loam	Forest soil	31.11	-95.15	96945	22844	285	0	0
NGESurshal072012_5_FD	Arctic peat soil microbial communities from the Barrow Environmental Observatory site, Barrow, Alaska, USA	Environmental	Terrestrial	Soil	Unclassified	Permafrost	71.2999	-156.61	60135	10180	15	0	0
LuqExpMetageno71_FD	Tropical forest soil microbial communities from Luquillo Experimental Forest, Puerto Rico	Environmental	Terrestrial	Soil	Loam	Forest soil	18	-65	26020	7090	171	0	0
NitcycUWRG10A311_FD	Soil microbial communities from Arlington Agricultural Research Station in Wisconsin and Kellogg Biological Station in Michigan, replicating the bioenergy cropping systems trials (BCSTs)	Environmental	Terrestrial	Soil	Unclassified	Agricultural land	43.2958	-89.3799	4700	543	0	0	0
NitcycUWRG10A510_FD	Soil microbial communities from Arlington Agricultural Research Station in Wisconsin and Kellogg Biological Station in Michigan, replicating the bioenergy cropping systems trials (BCSTs)	Environmental	Terrestrial	Soil	Unclassified	Agricultural land	43.2958	-89.3799	8537	897	0	0	0
MicForSoiSWNC1_O_FD	Forest soil microbial communities from Harvard Forest Long Term Ecological Research (LTER) site in Petersham, MA, for long-term soil warming studies	Environmental	Terrestrial	Soil	Loam	Forest soil	42.533	-72.2095	87327	30372	126	0	0
GRESIP117b4f28_FD	Lab enrichment of tropical soil microbial communities from Luquillo Experimental Forest, Puerto Rico	Environmental	Terrestrial	Soil	Unclassified	Forest Soil	18.321	-65.8172	712917	206504	786	0	0
II_Palsa_E1_2_FD	Peat permafrost microbial communities from Stordalen Mire near Abisko, Sweden	Environmental	Terrestrial	Soil	Peat	Permafrost	68.3535	19.0473	460291	120056	1404	1	0
41W_NmetaG_FD	Soil microbial communities from hillslopes of Landscape Evolution Observatory, University of Arizona, Oracle, AZ, United States	Environmental	Terrestrial	Soil	Unclassified	Unclassified	32.5789	-110.851	69688	21385	594	0	0
SoimicmetaGmgHPB_FD	Soil and rhizosphere microbial communities from Centre INRS-Institut Armand-Frappier, Laval, Canada	Environmental	Terrestrial	Soil	Unclassified	Unclassified	45.54	-73.72	8458	869	0	0	0
GraSoi_2013_20cm_FD	Grasslands soil microbial communities from the Angelo Coastal Reserve, California, USA	Environmental	Terrestrial	Soil	Unclassified	Grasslands	39.7392	-123.631	232968	85430	800	0	0
GraSoi_2013_60cm_FD	Grasslands soil microbial communities from the Angelo Coastal Reserve, California, USA	Environmental	Terrestrial	Soil	Unclassified	Grasslands	39.7392	-123.631	351885	148142	4848	5	0
I_Fen_E3_3_FD	Peat permafrost microbial communities from Stordalen Mire near Abisko, Sweden	Environmental	Terrestrial	Soil	Peat	Fen	68.3532	19.0469	181960	36749	413	0	0
GraSoi_2013_80cm_FD	Grasslands soil microbial communities from the Angelo Coastal Reserve, California, USA	Environmental	Terrestrial	Soil	Unclassified	Grasslands	39.7392	-123.631	298606	105440	1251	0	0
NitcycUWRG07K112_FD	Soil microbial communities from Arlington Agricultural Research Station in Wisconsin and Kellogg Biological Station in Michigan, replicating the bioenergy cropping systems trials (BCSTs)	Environmental	Terrestrial	Soil	Unclassified	Agricultural land	43.3	-89.38	3547	177	0	0	0
MC6MC0897MG_FD	Enriched soil aggregate microbial communities from Iowa State university to study microbial drivers of carbon cycling	Environmental	Terrestrial	Soil	Unclassified	Unclassified	42	-93	113353	50593	3609	0	0
NitcycUWRSCHO21A_FD	Soil microbial communities from Arlington Agricultural Research Station in Wisconsin and Kellogg Biological Station in Michigan, replicating the bioenergy cropping systems trials (BCSTs)	Environmental	Terrestrial	Soil	Unclassified	Agricultural land	43.3	-89.38	7639	796	1	0	0
NitcycUWRG07A312_FD	Soil microbial communities from Arlington Agricultural Research Station in Wisconsin and Kellogg Biological Station in Michigan, replicating the bioenergy cropping systems trials (BCSTs)	Environmental	Terrestrial	Soil	Unclassified	Agricultural land	43.3	-89.38	1554	87	0	0	0
MB3enrmetagenome_FD	Lab enriched peat soil microbial communities from two peatlands near Ithaca, NY, United States	Environmental	Terrestrial	Soil	Peat	Bog	42.5488	-76.2662	1213468	492691	27307	7	0
UniValnordMG_FD	Rock endolithic microbial communities from Victoria Land, Antarctica	Environmental	Terrestrial	Rock-dwelling (endoliths)	Unclassified	Unclassified	-77.9	160.7	325507	153918	7838	2	0
MayberryNE_Catta_5_FD	Natural and restored wetland microbial communities from the San Francisco Bay, California, USA, that impact long-term carbon sequestration	Environmental	Terrestrial	Soil	Wetlands	Unclassified	38.0525	-121.769	27801	6315	19	0	0
BlaSpr_A8_OM1_O3_FD	Forest soil microbial communities from multiple locations in Canada and USA	Environmental	Terrestrial	Soil	Loam	Forest soil	49.08	-89.38	98236	26534	670	0	0
P2T30metagenome_FD	Plant litter microbial communities from East Loma Ridge, Irvine, California	Environmental	Terrestrial	Plant litter	Unclassified	Unclassified	33.7416	-117.704	832615	343413	13163	12	0
MayberryNE_TuleA_2_FD	Natural and restored wetland microbial communities from the San Francisco Bay, California, USA, that impact long-term carbon sequestration	Environmental	Terrestrial	Soil	Wetlands	Unclassified	38.0525	-121.769	45002	9692	25	0	0
MicForSoiPHH15_M_FD	Forest soil microbial communities from Harvard Forest Long Term Ecological Research (LTER) site in Petersham, MA, for long-term soil warming studies	Environmental	Terrestrial	Soil	Loam	Forest soil	42.5504	-72.1802	30548	7226	2	0	0
ForSoiNitroNN351_FD	Soil microbial communities from 10 grassland sites in CA, CO, KS, KY, MN, MO, NM, SC, TX, that have been nitrogen fertilized	Environmental	Terrestrial	Soil	Loam	Grasslands	35.913	-79.056	1981	191	0	0	0
GEONP30_FD	Soil and plant litter microbial communities from temperate forests in California, United States	Environmental	Terrestrial	Soil	Unclassified	Forest Soil	40.5253	-123.503	49255	10150	5	0	0
713E2DmetaG_FD	Peatland microbial communities from Stordalen Mire, Sweden	Environmental	Terrestrial	Soil	Peat	Mire	68.3533	19.0466	123230	35539	624	0	0
RVTome_10_FD	Soil microbial communities from uranium-contaminated sites across the Upper Colorado River Basin region	Environmental	Terrestrial	Soil	Unclassified	Uranium contaminated	42.9888	-108.399	1624336	542979	4564	0	0
13_S_MG_FD	Soil and ectomycorrhiza microbial communities from Populus trichocarpa stands in riparian zones in the Pacific Northwest, United States	Environmental	Terrestrial	Soil	Unclassified	Riparian soil	45.5468	-122.376	350865	53034	833	0	0
CBST75metaG_FD	Peatland microbial communities from Stordalen Mire, Sweden	Environmental	Terrestrial	Soil	Peat	Mire	68.3529	19.0475	43193	18626	1942	0	0
GEONDECOMP217_FD	Soil and plant litter microbial communities from temperate forests in California, United States	Environmental	Terrestrial	Plant litter	Unclassified	Unclassified	40.2526	-123.026	33128	8294	28	0	0
NitcycUWRG08A311_FD	Soil microbial communities from Arlington Agricultural Research Station in Wisconsin and Kellogg Biological Station in Michigan, replicating the bioenergy cropping systems trials (BCSTs)	Environmental	Terrestrial	Soil	Unclassified	Agricultural land	43.3	-89.38	1667	121	0	0	0
LuqExpMetageno25_FD	Tropical forest soil microbial communities from Luquillo Experimental Forest, Puerto Rico	Environmental	Terrestrial	Soil	Loam	Forest soil	18	-65	26243	7504	151	0	0
SubbioR11Jul_8A2_FD	Serpentinite rock and fluid microbial communities from Tablelands Ophiolite (Newfoundland), Coast Range Ophiolite (California) and Ligurian Springs (Italy)	Environmental	Terrestrial	Deep subsurface	Unclassified	Unclassified	38.874	-122.439	24530	10237	739	0	0
II_Fen_E1_2_FD	Peat permafrost microbial communities from Stordalen Mire near Abisko, Sweden	Environmental	Terrestrial	Soil	Peat	Fen	68.3532	19.0469	120053	39452	726	1	0
12C_Control_Day3_FD	Soil microbial communities from agricultural site in Penn Yan, New York, United States	Environmental	Terrestrial	Soil	Unclassified	Agricultural land	42.673	-77.032	1252381	221221	833	5	0
Subbio2Dec_QV11A_FD	Serpentinite rock and fluid microbial communities from Tablelands Ophiolite (Newfoundland), Coast Range Ophiolite (California) and Ligurian Springs (Italy)	Environmental	Terrestrial	Deep subsurface	Unclassified	Unclassified	38.874	-122.439	4481	2330	265	0	0
NitcycUWG10A3w12_FD	Soil microbial communities from Arlington Agricultural Research Station in Wisconsin and Kellogg Biological Station in Michigan, replicating the bioenergy cropping systems trials (BCSTs)	Environmental	Terrestrial	Soil	Unclassified	Agricultural land	43.3	-89.38	5221	687	0	0	0
BarGraNGADG00311_2_FD	Arctic peat soil microbial communities from the Barrow Environmental Observatory site, Barrow, Alaska, USA	Environmental	Terrestrial	Soil	Unclassified	Permafrost	71.2838	-156.599	260092	99713	1008	0	0
NitcycUWG10A3w11_FD	Soil microbial communities from Arlington Agricultural Research Station in Wisconsin and Kellogg Biological Station in Michigan, replicating the bioenergy cropping systems trials (BCSTs)	Environmental	Terrestrial	Soil	Unclassified	Agricultural land	43.3	-89.38	2295	188	0	0	0
I_Fen_E2_3_FD	Peat permafrost microbial communities from Stordalen Mire near Abisko, Sweden	Environmental	Terrestrial	Soil	Peat	Fen	68.3532	19.0469	256569	48534	327	0	0
ForSoiNitroNN335_FD	Soil microbial communities from 10 grassland sites in CA, CO, KS, KY, MN, MO, NM, SC, TX, that have been nitrogen fertilized	Environmental	Terrestrial	Soil	Loam	Grasslands	35.913	-79.056	1280	96	3	0	0
CNK19_metaG_FD	Soil microbial communities from Purdue University Martell Research Forest, Indiana, United States	Environmental	Terrestrial	Soil	Unclassified	Forest Soil	40.4449	-87.0297	98135	20941	299	0	0
III_Fen_E1_3_FD	Peat permafrost microbial communities from Stordalen Mire near Abisko, Sweden	Environmental	Terrestrial	Soil	Peat	Fen	68.3532	19.0469	380057	131494	3804	5	0
I_Fen_N3_4_FD	Peat permafrost microbial communities from Stordalen Mire near Abisko, Sweden	Environmental	Terrestrial	Soil	Peat	Fen	68.3532	19.0469	202907	48632	286	0	0
NitcycUWRG01A310_FD	Soil microbial communities from Arlington Agricultural Research Station in Wisconsin and Kellogg Biological Station in Michigan, replicating the bioenergy cropping systems trials (BCSTs)	Environmental	Terrestrial	Soil	Unclassified	Agricultural land	43.2958	-89.3799	21235	4375	115	0	0
715P215metaG_FD	Peatland microbial communities from Stordalen Mire, Sweden	Environmental	Terrestrial	Soil	Peat	Mire	68.3534	19.0472	191857	50041	507	0	0
NitcycUWRG07K412_FD	Soil microbial communities from Arlington Agricultural Research Station in Wisconsin and Kellogg Biological Station in Michigan, replicating the bioenergy cropping systems trials (BCSTs)	Environmental	Terrestrial	Soil	Unclassified	Agricultural land	42.4	-85.37	1042	34	0	0	0
YCmetagenome_FD	Soil microbial communities from experimental microcosm in Duke University, North Carolina, United States	Environmental	Terrestrial	Soil	Unclassified	Unclassified	36	-78	1504183	683016	15397	35	0
CNK04_metaG_FD	Soil microbial communities from Purdue University Martell Research Forest, Indiana, United States	Environmental	Terrestrial	Soil	Unclassified	Forest Soil	40.4449	-87.0297	114819	20276	316	0	0
NSE5metagenome_FD	Soil, plant litter and rhizosphere microbial communities from European coniferous forests	Environmental	Terrestrial	Soil	Unclassified	Unclassified	59.9989	10.7903	18042	1956	6	0	0
MB2enrmetagenome_FD	Lab enriched peat soil microbial communities from two peatlands near Ithaca, NY, United States	Environmental	Terrestrial	Soil	Peat	Bog	42.5488	-76.2662	1289765	537736	29060	22	0
ForSoiNitroNN393_FD	Soil microbial communities from 10 grassland sites in CA, CO, KS, KY, MN, MO, NM, SC, TX, that have been nitrogen fertilized	Environmental	Terrestrial	Soil	Loam	Forest soil	44.2052	-122.128	5798	747	0	0	0
III_Bog_N2_2_FD	Peat permafrost microbial communities from Stordalen Mire near Abisko, Sweden	Environmental	Terrestrial	Soil	Peat	Bog	68.3532	19.0477	653010	253124	7694	1	0
III_Bog_E1_1_FD	Peat permafrost microbial communities from Stordalen Mire near Abisko, Sweden	Environmental	Terrestrial	Soil	Peat	Bog	68.3532	19.0477	270391	89811	2443	4	0
BarGraNGADG00211_3_FD	Arctic peat soil microbial communities from the Barrow Environmental Observatory site, Barrow, Alaska, USA	Environmental	Terrestrial	Soil	Unclassified	Permafrost	71.2906	-156.789	216662	83238	1831	0	0
PerMet612S3M_FD	Thawing permafrost microbial communities from the Arctic, studying carbon transformations	Environmental	Terrestrial	Soil	Wetlands	Permafrost	68.3533	19.0475	228	1	0	0	0
MicForSoiSWNC1_M_FD	Forest soil microbial communities from Harvard Forest Long Term Ecological Research (LTER) site in Petersham, MA, for long-term soil warming studies	Environmental	Terrestrial	Soil	Loam	Forest soil	42.533	-72.2095	48160	10900	14	0	0
GEONDECOMP237_FD	Soil and plant litter microbial communities from temperate forests in California, United States	Environmental	Terrestrial	Plant litter	Unclassified	Unclassified	40.2198	-122.984	23204	6167	26	0	0
III_Fen_N3_3_FD	Peat permafrost microbial communities from Stordalen Mire near Abisko, Sweden	Environmental	Terrestrial	Soil	Peat	Fen	68.3532	19.0469	344883	81648	334	0	0
NitcycUWRHINK07D_FD	Soil microbial communities from Arlington Agricultural Research Station in Wisconsin and Kellogg Biological Station in Michigan, replicating the bioenergy cropping systems trials (BCSTs)	Environmental	Terrestrial	Soil	Unclassified	Agricultural land	43.3	-89.38	3574	243	0	0	0
NLE6metagenome_FD	Soil, plant litter and rhizosphere microbial communities from European coniferous forests	Environmental	Terrestrial	Plant litter	Unclassified	Unclassified	59.997	10.7902	2467	365	2	0	0
TexAe_OM3H0_O1_FD	Forest soil microbial communities from multiple locations in Canada and USA	Environmental	Terrestrial	Soil	Loam	Forest soil	31.11	-95.15	60301	10812	8	0	0
714S159metaG_FD	Peatland microbial communities from Stordalen Mire, Sweden	Environmental	Terrestrial	Soil	Peat	Mire	68.3532	19.0475	167111	61705	1875	0	0
CNK15_metaG_FD	Soil microbial communities from Purdue University Martell Research Forest, Indiana, United States	Environmental	Terrestrial	Soil	Unclassified	Forest Soil	40.4449	-87.0297	51484	11572	94	0	0
RushOxbow_ThreeS_3_FD	Natural and restored wetland microbial communities from the San Francisco Bay, California, USA, that impact long-term carbon sequestration	Environmental	Terrestrial	Soil	Wetlands	Unclassified	38.199	-122.027	51927	11942	68	0	0
II_Bog_E1_3_FD	Peat permafrost microbial communities from Stordalen Mire near Abisko, Sweden	Environmental	Terrestrial	Soil	Peat	Bog	68.3532	19.0477	586431	212298	5503	5	0
ForSoiNitrNN1095_FD	Soil microbial communities from 10 grassland sites in CA, CO, KS, KY, MN, MO, NM, SC, TX, that have been nitrogen fertilized	Environmental	Terrestrial	Soil	Loam	Grasslands	40.8167	-104.767	379	38	0	0	0
SalPonF2_C_D1_MG_FD	Salt pond water, soil and salt crust microbial communities from South San Francisco under conditions of wetland restoration.	Environmental	Terrestrial	Soil	Wetlands	Unclassified	37.4973	-122.129	56133	15402	99	0	0
GRESIP066b5f21_FD	Lab enrichment of tropical soil microbial communities from Luquillo Experimental Forest, Puerto Rico	Environmental	Terrestrial	Soil	Unclassified	Forest Soil	18.321	-65.8172	665196	189696	652	0	0
ForSoiNitrNN1109_FD	Soil microbial communities from 10 grassland sites in CA, CO, KS, KY, MN, MO, NM, SC, TX, that have been nitrogen fertilized	Environmental	Terrestrial	Soil	Loam	Grasslands	40.8167	-104.767	434	47	0	0	0
ForSoiNitrNN1096_FD	Soil microbial communities from 10 grassland sites in CA, CO, KS, KY, MN, MO, NM, SC, TX, that have been nitrogen fertilized	Environmental	Terrestrial	Soil	Loam	Grasslands	40.8167	-104.767	3157	246	0	0	0
NGESurshal092012_7_FD	Arctic peat soil microbial communities from the Barrow Environmental Observatory site, Barrow, Alaska, USA	Environmental	Terrestrial	Soil	Unclassified	Permafrost	71.2999	-156.61	150648	53640	791	0	0
NitcycUWRG09A212_FD	Soil microbial communities from Arlington Agricultural Research Station in Wisconsin and Kellogg Biological Station in Michigan, replicating the bioenergy cropping systems trials (BCSTs)	Environmental	Terrestrial	Soil	Unclassified	Agricultural land	43.3	-89.38	3850	481	0	0	0
SoimicmetaGmgLMA_FD	Soil and rhizosphere microbial communities from Centre INRS-Institut Armand-Frappier, Laval, Canada	Environmental	Terrestrial	Soil	Unclassified	Unclassified	45.54	-73.72	7003	785	0	0	0
Wag4S2014_11_5_FD	Deep subsurface shale carbon reservoir microbial communities from Ohio and West Virginia, USA	Environmental	Terrestrial	Deep subsurface	Fracking water	Shale carbon reservoir	40.178	-81.073	2694	1572	213	0	0
Coa_R1_6_FD	Surface soil microbial communities from Centralia Pennsylvania, which are recovering from an underground coalmine fire.	Environmental	Terrestrial	Soil	Unclassified	Unclassified	40.7999	-76.3402	450074	109351	1019	0	0
UWRJL081202R4_FD	Soil microbial communities from Arlington Agricultural Research Station in Wisconsin and Kellogg Biological Station in Michigan, replicating the bioenergy cropping systems trials (BCSTs)	Environmental	Terrestrial	Plant litter	Unclassified	Unclassified	43.3	-89.38	253664	66800	570	0	0
GRESIP088b5f21_FD	Lab enrichment of tropical soil microbial communities from Luquillo Experimental Forest, Puerto Rico	Environmental	Terrestrial	Soil	Unclassified	Forest Soil	18.321	-65.8172	1063396	298843	1619	5	2
II_Palsa_E2_3_FD	Peat permafrost microbial communities from Stordalen Mire near Abisko, Sweden	Environmental	Terrestrial	Soil	Peat	Permafrost	68.3535	19.0473	337542	93226	2148	0	0
NitcycUWRBECK01A_FD	Soil microbial communities from Arlington Agricultural Research Station in Wisconsin and Kellogg Biological Station in Michigan, replicating the bioenergy cropping systems trials (BCSTs)	Environmental	Terrestrial	Soil	Unclassified	Agricultural land	43.3	-89.38	5943	421	0	0	0
GFST100metaG_FD	Peatland microbial communities from Stordalen Mire, Sweden	Environmental	Terrestrial	Soil	Peat	Mire	68.3533	19.0466	11952	4395	260	0	0
BarGraNGADG00312_2_FD	Arctic peat soil microbial communities from the Barrow Environmental Observatory site, Barrow, Alaska, USA	Environmental	Terrestrial	Soil	Unclassified	Permafrost	71.2838	-156.599	341792	128106	2337	0	0
NitcycUWRG01A112_FD	Soil microbial communities from Arlington Agricultural Research Station in Wisconsin and Kellogg Biological Station in Michigan, replicating the bioenergy cropping systems trials (BCSTs)	Environmental	Terrestrial	Soil	Unclassified	Agricultural land	43.2958	-89.3799	1839	51	0	0	0
NitcycUWRG09A511_FD	Soil microbial communities from Arlington Agricultural Research Station in Wisconsin and Kellogg Biological Station in Michigan, replicating the bioenergy cropping systems trials (BCSTs)	Environmental	Terrestrial	Soil	Unclassified	Agricultural land	43.3	-89.38	7752	994	0	0	0
LuqExpMetageno63_FD	Tropical forest soil microbial communities from Luquillo Experimental Forest, Puerto Rico	Environmental	Terrestrial	Soil	Loam	Forest soil	18	-65	34718	9305	248	0	0
MetS3V5B_FD	Systems level insights into methane cycling in arid and semi-arid ecosystems	Environmental	Terrestrial	Soil	Unclassified	Desert	33.305	-116.255	122	115	82	0	0
ER_DNA_185_FD	Soil microbial communities from the East River watershed near Crested Butte, Colorado, United States	Environmental	Terrestrial	Soil	Bulk soil	Meadow	38.9206	-106.949	626012	140339	434	0	0
NitcycUWG06A1a11_FD	Soil microbial communities from Arlington Agricultural Research Station in Wisconsin and Kellogg Biological Station in Michigan, replicating the bioenergy cropping systems trials (BCSTs)	Environmental	Terrestrial	Soil	Unclassified	Agricultural land	43.3	-89.38	4316	165	0	0	0
LuqExpMetageno50_FD	Tropical forest soil microbial communities from Luquillo Experimental Forest, Puerto Rico	Environmental	Terrestrial	Soil	Loam	Forest soil	18	-65	31036	9986	174	0	0
LuqExpMetageno30_FD	Tropical forest soil microbial communities from Luquillo Experimental Forest, Puerto Rico	Environmental	Terrestrial	Soil	Loam	Forest soil	18	-65	50042	17153	233	0	0
ForSoiNitroNN592_FD	Soil microbial communities from 10 grassland sites in CA, CO, KS, KY, MN, MO, NM, SC, TX, that have been nitrogen fertilized	Environmental	Terrestrial	Soil	Loam	Grasslands	39.0709	-96.5828	3279	341	0	0	0
BONt17_FD	Terrestrial sediment cell enrichment communities for BONCAT metagenomics from Utah, United States	Environmental	Terrestrial	Geologic	Sediment	Unclassified	38.715	-109.691	41854	6180	8	0	0
UWRJS106311C6_FD	Soil microbial communities from Arlington Agricultural Research Station in Wisconsin and Kellogg Biological Station in Michigan, replicating the bioenergy cropping systems trials (BCSTs)	Environmental	Terrestrial	Soil	Unclassified	Agricultural land	43.3	-89.38	153948	26137	351	0	0
ForSoiNitroNN413_FD	Soil microbial communities from 10 grassland sites in CA, CO, KS, KY, MN, MO, NM, SC, TX, that have been nitrogen fertilized	Environmental	Terrestrial	Soil	Loam	Forest soil	44.2052	-122.128	2374	310	0	0	0
TexAe_OM1H0_M3_FD	Forest soil microbial communities from multiple locations in Canada and USA	Environmental	Terrestrial	Soil	Loam	Forest soil	31.11	-95.15	56887	11765	10	0	0
ForSoiNitroNN410_FD	Soil microbial communities from 10 grassland sites in CA, CO, KS, KY, MN, MO, NM, SC, TX, that have been nitrogen fertilized	Environmental	Terrestrial	Soil	Loam	Forest soil	44.2052	-122.128	2506	247	0	0	0
LuqExpMetageno70_FD	Tropical forest soil microbial communities from Luquillo Experimental Forest, Puerto Rico	Environmental	Terrestrial	Soil	Loam	Forest soil	18	-65	16112	5328	126	0	0
I_Palsa_E1_2_FD	Peat permafrost microbial communities from Stordalen Mire near Abisko, Sweden	Environmental	Terrestrial	Soil	Peat	Permafrost	68.3535	19.0473	731711	233870	4221	0	0
MHFSIPfraction_FD	Lab enriched peat soil microbial communities from two peatlands near Ithaca, NY, United States	Environmental	Terrestrial	Soil	Peat	Fen	42.3286	-76.4792	169640	48350	517	0	0
III_Bog_N1_2_FD	Peat permafrost microbial communities from Stordalen Mire near Abisko, Sweden	Environmental	Terrestrial	Soil	Peat	Bog	68.3532	19.0477	217667	72587	1642	9	0
24W_NmetaG_FD	Soil microbial communities from hillslopes of Landscape Evolution Observatory, University of Arizona, Oracle, AZ, United States	Environmental	Terrestrial	Soil	Unclassified	Unclassified	32.5789	-110.851	1475	207	0	0	0
NitcycUWRBECK03A_FD	Soil microbial communities from Arlington Agricultural Research Station in Wisconsin and Kellogg Biological Station in Michigan, replicating the bioenergy cropping systems trials (BCSTs)	Environmental	Terrestrial	Soil	Unclassified	Agricultural land	43.3	-89.38	6015	429	0	0	0
ER_DNA_122_FD	Soil microbial communities from the East River watershed near Crested Butte, Colorado, United States	Environmental	Terrestrial	Soil	Bulk soil	Meadow	38.9206	-106.949	277126	49318	61	0	0
MSEWelMarce3H_FC_FD	Subsurface microbial communities from deep shales in Ohio and West Virginia, USA	Environmental	Terrestrial	Geologic	Sediment	Unclassified	39.6017	-79.9761	349119	112700	2288	699	0
NGESurdeep072012_4_FD	Arctic peat soil microbial communities from the Barrow Environmental Observatory site, Barrow, Alaska, USA	Environmental	Terrestrial	Soil	Unclassified	Permafrost	71.2999	-156.61	162914	56822	226	0	0
LuqExpMetageno10_FD	Tropical forest soil microbial communities from Luquillo Experimental Forest, Puerto Rico	Environmental	Terrestrial	Soil	Loam	Forest soil	18	-65	47087	15237	385	0	0
MicForSoiPHDC5_M_FD	Forest soil microbial communities from Harvard Forest Long Term Ecological Research (LTER) site in Petersham, MA, for long-term soil warming studies	Environmental	Terrestrial	Soil	Loam	Forest soil	42.5504	-72.1802	10085	1899	0	0	0
SoimicmetaGmgLMC_FD	Soil and rhizosphere microbial communities from Centre INRS-Institut Armand-Frappier, Laval, Canada	Environmental	Terrestrial	Soil	Unclassified	Unclassified	45.54	-73.72	7317	810	0	0	0
CNK22_metaG_FD	Soil microbial communities from Purdue University Martell Research Forest, Indiana, United States	Environmental	Terrestrial	Soil	Unclassified	Forest Soil	40.4449	-87.0297	88301	18164	85	0	0
RifCSP13_2_FD	Soil microbial communities from Rifle, Colorado, USA	Environmental	Terrestrial	Soil	Unclassified	Unclassified	39.53	-107.78	1321456	475909	7026	7	0
ER_DNA_379_FD	Soil microbial communities from the East River watershed near Crested Butte, Colorado, United States	Environmental	Terrestrial	Soil	Bulk soil	Meadow	38.9206	-106.949	147108	28896	185	0	0
ER_DNA_183_FD	Soil microbial communities from the East River watershed near Crested Butte, Colorado, United States	Environmental	Terrestrial	Soil	Bulk soil	Meadow	38.9206	-106.949	710928	190485	1585	0	0
WestPond_Cattail_3_FD	Natural and restored wetland microbial communities from the San Francisco Bay, California, USA, that impact long-term carbon sequestration	Environmental	Terrestrial	Soil	Wetlands	Unclassified	38.1075	-121.65	90418	12933	55	0	0
NitcycUWRSCHO21D_FD	Soil microbial communities from Arlington Agricultural Research Station in Wisconsin and Kellogg Biological Station in Michigan, replicating the bioenergy cropping systems trials (BCSTs)	Environmental	Terrestrial	Soil	Unclassified	Agricultural land	43.3	-89.38	2407	133	0	0	0
TexAe_OM3H0_O2_FD	Forest soil microbial communities from multiple locations in Canada and USA	Environmental	Terrestrial	Soil	Loam	Forest soil	31.11	-95.15	75197	14983	18	0	0
UWRJS125311R5_FD	Soil microbial communities from Arlington Agricultural Research Station in Wisconsin and Kellogg Biological Station in Michigan, replicating the bioenergy cropping systems trials (BCSTs)	Environmental	Terrestrial	Soil	Unclassified	Agricultural land	43.3	-89.38	46094	6272	2	0	0
SalPonR2_A_D1_MG_FD	Salt pond water, soil and salt crust microbial communities from South San Francisco under conditions of wetland restoration.	Environmental	Terrestrial	Soil	Wetlands	Unclassified	37.4958	-122.133	187518	82086	2042	11	0
NitcycUWRG05A211_FD	Soil microbial communities from Arlington Agricultural Research Station in Wisconsin and Kellogg Biological Station in Michigan, replicating the bioenergy cropping systems trials (BCSTs)	Environmental	Terrestrial	Soil	Unclassified	Agricultural land	43.3	-89.38	6076	989	0	0	0
MedBloCAOM2_O2_FD	Forest soil microbial communities from multiple locations in Canada and USA	Environmental	Terrestrial	Soil	Loam	Forest soil	38.88	-120.64	101437	27032	65	0	0
Stecom2011_FD	Agricultural soil microbial communities from Utah and Georgia to study Nitrogen management	Environmental	Terrestrial	Soil	Unclassified	Unclassified	41.7655	-111.814	264976	147718	5250	0	0
MedBloCARef_M3_FD	Forest soil microbial communities from multiple locations in Canada and USA	Environmental	Terrestrial	Soil	Loam	Forest soil	38.88	-120.64	204541	71519	479	0	0
CO12B_FD	Soil microbial communities from H.J. Andrews Experimental Forest, Oregon, United States	Environmental	Terrestrial	Soil	Unclassified	Forest Soil	44.23	-122.22	116269	26428	9	0	0
ForSoiNitroNN593_FD	Soil microbial communities from 10 grassland sites in CA, CO, KS, KY, MN, MO, NM, SC, TX, that have been nitrogen fertilized	Environmental	Terrestrial	Soil	Loam	Grasslands	39.0709	-96.5828	2916	289	0	0	0
II_Palsa_E3_3_FD	Peat permafrost microbial communities from Stordalen Mire near Abisko, Sweden	Environmental	Terrestrial	Soil	Peat	Permafrost	68.3535	19.0473	513792	153569	3879	2	0
BulsoiAmnAmmetaG_FD	Agave microbial communities from California, USA, and Mexico	Environmental	Terrestrial	Soil	Unclassified	Unclassified	21.053	-103.902	207790	38163	144	0	0
UWRJS109311C5_FD	Soil microbial communities from Arlington Agricultural Research Station in Wisconsin and Kellogg Biological Station in Michigan, replicating the bioenergy cropping systems trials (BCSTs)	Environmental	Terrestrial	Soil	Unclassified	Agricultural land	43.3	-89.38	100644	17731	129	0	0
MedBloCAOM1_M3_FD	Forest soil microbial communities from multiple locations in Canada and USA	Environmental	Terrestrial	Soil	Loam	Forest soil	38.88	-120.64	160667	43537	63	0	0
Rifsed13ft3_FD	Soil microbial communities from Rifle, Colorado, USA	Environmental	Terrestrial	Soil	Unclassified	Unclassified	39.53	-107.78	80210	23814	372	0	0
NitcycUWG06A4a11_FD	Soil microbial communities from Arlington Agricultural Research Station in Wisconsin and Kellogg Biological Station in Michigan, replicating the bioenergy cropping systems trials (BCSTs)	Environmental	Terrestrial	Soil	Unclassified	Agricultural land	43.3	-89.38	3139	138	0	0	0
Wag42014_10_18_FD	Deep subsurface shale carbon reservoir microbial communities from Ohio and West Virginia, USA	Environmental	Terrestrial	Deep subsurface	Fracking water	Shale carbon reservoir	40.178	-81.073	7978	4720	534	0	0
III_Bog_N2_3_FD	Peat permafrost microbial communities from Stordalen Mire near Abisko, Sweden	Environmental	Terrestrial	Soil	Peat	Bog	68.3532	19.0477	474430	180404	5989	0	0
NitcycUWRG01A312_FD	Soil microbial communities from Arlington Agricultural Research Station in Wisconsin and Kellogg Biological Station in Michigan, replicating the bioenergy cropping systems trials (BCSTs)	Environmental	Terrestrial	Soil	Unclassified	Agricultural land	43.2958	-89.3799	2886	151	0	0	0
NitcycUWRG01A210_FD	Soil microbial communities from Arlington Agricultural Research Station in Wisconsin and Kellogg Biological Station in Michigan, replicating the bioenergy cropping systems trials (BCSTs)	Environmental	Terrestrial	Soil	Unclassified	Agricultural land	43.2958	-89.3799	25885	4733	5	0	0
GRESIP084b2f18_FD	Lab enrichment of tropical soil microbial communities from Luquillo Experimental Forest, Puerto Rico	Environmental	Terrestrial	Soil	Unclassified	Forest Soil	18.321	-65.8172	639621	175275	400	0	0
SF_Rice_25C_80N__4_FD	Natural and restored wetland microbial communities from the San Francisco Bay, California, USA, that impact long-term carbon sequestration	Environmental	Terrestrial	Soil	Unclassified	Agricultural land	38.1087	-121.653	25214	3464	0	0	0
GraSoiAngelo_141_FD	Grasslands soil microbial communities from the Angelo Coastal Reserve, California, USA	Environmental	Terrestrial	Soil	Unclassified	Grasslands	39.7392	-123.631	348692	129189	3528	0	0
flu12Cox44000170_FD	Lab enrichment of tropical soil microbial communities from Luquillo Experimental Forest, Puerto Rico	Environmental	Terrestrial	Soil	Unclassified	Forest Soil	18.321	-65.8172	4479284	1406588	17125	1	0
PanSoiPlot1MoBio_FD	Tropical forest soil microbial communities from Panama analyzed to predict greenhouse gas emissions	Environmental	Terrestrial	Soil	Loam	Forest soil	9.1086	-79.8436	694397	199084	1619	0	0
Sb_taG_4_FD	Peatlands soil microbial communities from Germany and Austria, that are sulfate reducing	Environmental	Terrestrial	Soil	Unclassified	Unclassified	50.1318	11.881	407854	136676	3485	0	0
UWRJS221509R5_FD	Soil microbial communities from Arlington Agricultural Research Station in Wisconsin and Kellogg Biological Station in Michigan, replicating the bioenergy cropping systems trials (BCSTs)	Environmental	Terrestrial	Soil	Unclassified	Agricultural land	43.3	-89.38	81738	14004	13	0	0
NitcycUWRROWE17B_FD	Soil microbial communities from Arlington Agricultural Research Station in Wisconsin and Kellogg Biological Station in Michigan, replicating the bioenergy cropping systems trials (BCSTs)	Environmental	Terrestrial	Soil	Unclassified	Agricultural land	43.42	-89.32	5714	685	2	0	0
LuqExpMetageno52_FD	Tropical forest soil microbial communities from Luquillo Experimental Forest, Puerto Rico	Environmental	Terrestrial	Soil	Loam	Forest soil	18	-65	26869	8391	188	0	0
LuqExpMetageno14_FD	Tropical forest soil microbial communities from Luquillo Experimental Forest, Puerto Rico	Environmental	Terrestrial	Soil	Loam	Forest soil	18	-65	63240	17056	185	0	0
MicForSoPHDC13_M_FD	Forest soil microbial communities from Harvard Forest Long Term Ecological Research (LTER) site in Petersham, MA, for long-term soil warming studies	Environmental	Terrestrial	Soil	Loam	Forest soil	42.5504	-72.1802	51277	12022	10	0	0
II_Fen_N3_1_FD	Peat permafrost microbial communities from Stordalen Mire near Abisko, Sweden	Environmental	Terrestrial	Soil	Peat	Fen	68.3532	19.0469	385317	136098	3826	2	0
GWRWS2_30_40_FD	Groundwater microbial communities from the Columbia River, Washington, USA	Environmental	Terrestrial	Soil	Sand	Unclassified	46.372	-119.272	74476	19929	107	0	0
OWC_soil_day10_n_FD	Wetland soil microbial communities from various locations	Environmental	Terrestrial	Soil	Wetlands	Unclassified	41.3777	-82.5117	2374613	626900	2569	3	1
GraSoi013_1_20cm_4_FD	Grasslands soil microbial communities from the Angelo Coastal Reserve, California, USA	Environmental	Terrestrial	Soil	Unclassified	Grasslands	39.7182	-123.653	290762	137125	2590	0	0
714E259metaG_FD	Peatland microbial communities from Stordalen Mire, Sweden	Environmental	Terrestrial	Soil	Peat	Mire	68.3532	19.0466	105152	32914	834	0	0
HubBroMetageREF2_FD	Soil microbial communities from the Hubbard Brook experimental Forest, New Hampshire, under manipulated climate change conditions.	Environmental	Terrestrial	Soil	Loam	Forest soil			935835	235739	1342	0	0
HubBroMetageWFT6_FD	Soil microbial communities from the Hubbard Brook experimental Forest, New Hampshire, under manipulated climate change conditions.	Environmental	Terrestrial	Soil	Loam	Forest soil			891098	269869	3338	0	0
41E_DmetaG_FD	Soil microbial communities from hillslopes of Landscape Evolution Observatory, University of Arizona, Oracle, AZ, United States	Environmental	Terrestrial	Soil	Unclassified	Unclassified	32.5788	-110.851	173011	61327	1412	0	0
III_Fen_N1_2_FD	Peat permafrost microbial communities from Stordalen Mire near Abisko, Sweden	Environmental	Terrestrial	Soil	Peat	Fen	68.3532	19.0469	171029	48770	953	0	0
ER_DNA_356_FD	Soil microbial communities from the East River watershed near Crested Butte, Colorado, United States	Environmental	Terrestrial	Soil	Bulk soil	Meadow	38.9206	-106.949	414626	102478	742	0	0
ForSoiNitroNN103_FD	Soil microbial communities from 10 grassland sites in CA, CO, KS, KY, MN, MO, NM, SC, TX, that have been nitrogen fertilized	Environmental	Terrestrial	Soil	Loam	Forest soil	39.2355	-121.284	3992	501	0	0	0
RVTome_12_FD	Soil microbial communities from uranium-contaminated sites across the Upper Colorado River Basin region	Environmental	Terrestrial	Soil	Unclassified	Unclassified	42.9888	-108.399	2231762	773702	15397	11	0
GraSoi013_2_20cm_2_FD	Grasslands soil microbial communities from the Angelo Coastal Reserve, California, USA	Environmental	Terrestrial	Soil	Unclassified	Grasslands	39.7383	-123.63	167432	68024	1537	0	0
LuqExpMetageno58_FD	Tropical forest soil microbial communities from Luquillo Experimental Forest, Puerto Rico	Environmental	Terrestrial	Soil	Loam	Forest soil	18	-65	24525	7306	176	0	0
DW16A_FD	Soil microbial communities from H.J. Andrews Experimental Forest, Oregon, United States	Environmental	Terrestrial	Soil	Unclassified	Forest Soil	44.23	-122.22	87343	18532	11	0	0
III_Fen_E2_2_FD	Peat permafrost microbial communities from Stordalen Mire near Abisko, Sweden	Environmental	Terrestrial	Soil	Peat	Fen	68.3532	19.0469	290390	105898	2590	6	0
GRESIP178b2f15_FD	Lab enrichment of tropical soil microbial communities from Luquillo Experimental Forest, Puerto Rico	Environmental	Terrestrial	Soil	Unclassified	Forest Soil	18.321	-65.8172	1083154	263946	604	0	0
NitcycUWG05A3w11_FD	Soil microbial communities from Arlington Agricultural Research Station in Wisconsin and Kellogg Biological Station in Michigan, replicating the bioenergy cropping systems trials (BCSTs)	Environmental	Terrestrial	Soil	Unclassified	Agricultural land	43.3	-89.38	19505	2037	0	0	0
WestPond_Cattail_6_FD	Natural and restored wetland microbial communities from the San Francisco Bay, California, USA, that impact long-term carbon sequestration	Environmental	Terrestrial	Soil	Wetlands	Unclassified	38.1075	-121.65	47351	11215	2	0	0
GraSoiAngelo_109_FD	Grasslands soil microbial communities from the Angelo Coastal Reserve, California, USA	Environmental	Terrestrial	Soil	Unclassified	Grasslands	39.7392	-123.631	890089	394279	7548	0	0
Rifsed10ft1_FD	Soil microbial communities from Rifle, Colorado, USA	Environmental	Terrestrial	Soil	Unclassified	Unclassified	39.53	-107.78	625854	211154	2774	0	0
I_Palsa_N3_3_FD	Peat permafrost microbial communities from Stordalen Mire near Abisko, Sweden	Environmental	Terrestrial	Soil	Peat	Permafrost	68.3535	19.0473	443114	152969	3352	0	0
ER_DNA_355_FD	Soil microbial communities from the East River watershed near Crested Butte, Colorado, United States	Environmental	Terrestrial	Soil	Bulk soil	Meadow	38.9206	-106.949	312745	70269	394	0	0
BarGraNGADG00212_FD	Arctic peat soil microbial communities from the Barrow Environmental Observatory site, Barrow, Alaska, USA	Environmental	Terrestrial	Soil	Unclassified	Permafrost	71.2905	-156.789	311097	120304	2845	0	0
MicForSoilPHH6_O_FD	Forest soil microbial communities from Harvard Forest Long Term Ecological Research (LTER) site in Petersham, MA, for long-term soil warming studies	Environmental	Terrestrial	Soil	Loam	Forest soil	42.5504	-72.1802	44974	9543	60	0	0
3ButaG_FD	Rhizosphere and bulk soil microbial communities from Harvard Forest, USA	Environmental	Terrestrial	Soil	Unclassified	Forest Soil	42.5502	-72.1737	12936	584	0	0	0
SiePeanordMG_FD	Rock endolithic microbial communities from Victoria Land, Antarctica	Environmental	Terrestrial	Rock-dwelling (endoliths)	Unclassified	Unclassified	-77.57	161.8	242017	119245	7453	2	0
atmos_gasesAM3C__2_FD	Hardwood forest soil microbial communities from various locations in the United States	Environmental	Terrestrial	Soil	Unclassified	Forest Soil	39.0844	-86.4705	4359963	1008154	2932	1	0
NitcycUWRG08A512_FD	Soil microbial communities from Arlington Agricultural Research Station in Wisconsin and Kellogg Biological Station in Michigan, replicating the bioenergy cropping systems trials (BCSTs)	Environmental	Terrestrial	Soil	Unclassified	Agricultural land	43.3	-89.38	10489	1526	0	0	0
CNK10_metaG_FD	Soil microbial communities from Purdue University Martell Research Forest, Indiana, United States	Environmental	Terrestrial	Soil	Unclassified	Forest Soil	40.4449	-87.0297	97204	25824	921	0	0
22W_DmetaG_FD	Soil microbial communities from hillslopes of Landscape Evolution Observatory, University of Arizona, Oracle, AZ, United States	Environmental	Terrestrial	Soil	Unclassified	Unclassified	32.5789	-110.851	724	34	0	0	0
KBSC713LmetaG_FD	Corn, switchgrass and miscanthus rhizosphere microbial communities from Kellogg Biological Station, Michigan, USA	Environmental	Terrestrial	Soil	Loam	Agricultural soil	42.3948	-85.3738	2186190	612907	4274	0	0
LuqExpMetageno64_FD	Tropical forest soil microbial communities from Luquillo Experimental Forest, Puerto Rico	Environmental	Terrestrial	Soil	Loam	Forest soil	18	-65	44949	12244	306	0	0
MicForSoSWNC24_M_FD	Forest soil microbial communities from Harvard Forest Long Term Ecological Research (LTER) site in Petersham, MA, for long-term soil warming studies	Environmental	Terrestrial	Soil	Loam	Forest soil	42.533	-72.2095	75399	22823	190	0	0
III_Fen_E1_4_FD	Peat permafrost microbial communities from Stordalen Mire near Abisko, Sweden	Environmental	Terrestrial	Soil	Peat	Fen	68.3532	19.0469	350245	130904	4834	3	0
MedBloCAOM1_O2_FD	Forest soil microbial communities from multiple locations in Canada and USA	Environmental	Terrestrial	Soil	Loam	Forest soil	38.88	-120.64	42006	7743	23	0	0
RifOxyC1_FD	Soil microbial communities from Rifle, Colorado, USA	Environmental	Terrestrial	Soil	Loam	Unclassified	39.5348	-107.783	108601	43136	2293	10	0
TexAe_OM1H0_M2_FD	Forest soil microbial communities from multiple locations in Canada and USA	Environmental	Terrestrial	Soil	Loam	Forest soil	31.11	-95.15	64390	13731	3	0	0
NitcycUWRG05K212_FD	Soil microbial communities from Arlington Agricultural Research Station in Wisconsin and Kellogg Biological Station in Michigan, replicating the bioenergy cropping systems trials (BCSTs)	Environmental	Terrestrial	Soil	Unclassified	Agricultural land	42.4	-85.37	9449	1420	0	0	0
GRESIP171b2f19_FD	Lab enrichment of tropical soil microbial communities from Luquillo Experimental Forest, Puerto Rico	Environmental	Terrestrial	Soil	Unclassified	Forest Soil	18.321	-65.8172	756938	190804	537	0	0
SalPonF2_C_D2_MG_FD	Salt pond water, soil and salt crust microbial communities from South San Francisco under conditions of wetland restoration.	Environmental	Terrestrial	Soil	Wetlands	Unclassified	37.4973	-122.129	99186	34978	677	0	0
OWC_Aug_M1_C1_D1_FD	Wetland microbial communities from Old Woman Creek delta, Ohio, USA	Environmental	Terrestrial	Soil	Wetlands	Unclassified	41.3776	-82.5117	4986948	1104104	1275	5	0
BarGraIncu00431A_FD	Arctic peat soil microbial communities from the Barrow Environmental Observatory site, Barrow, Alaska, USA	Environmental	Terrestrial	Soil	Peat	Unclassified	71.2838	-156.599	281583	113962	4229	0	0
Wag42014_10_29_FD	Deep subsurface shale carbon reservoir microbial communities from Ohio and West Virginia, USA	Environmental	Terrestrial	Deep subsurface	Fracking water	Shale carbon reservoir	40.178	-81.073	3279	1501	144	0	0
NGESurshal092012_2_FD	Arctic peat soil microbial communities from the Barrow Environmental Observatory site, Barrow, Alaska, USA	Environmental	Terrestrial	Soil	Unclassified	Permafrost	71.2999	-156.61	164974	54968	1417	0	0
NGESurshal072012_2_FD	Arctic peat soil microbial communities from the Barrow Environmental Observatory site, Barrow, Alaska, USA	Environmental	Terrestrial	Soil	Unclassified	Permafrost	71.2999	-156.61	126654	40880	272	0	0
MicForSoSWNH22_M_FD	Forest soil microbial communities from Harvard Forest Long Term Ecological Research (LTER) site in Petersham, MA, for long-term soil warming studies	Environmental	Terrestrial	Soil	Loam	Forest soil	42.533	-72.2095	31347	8042	162	0	0
GEONP29_FD	Soil and plant litter microbial communities from temperate forests in California, United States	Environmental	Terrestrial	Soil	Unclassified	Forest Soil	40.5452	-123.51	9808	1031	2	0	0
GRESIP168b4f26_FD	Lab enrichment of tropical soil microbial communities from Luquillo Experimental Forest, Puerto Rico	Environmental	Terrestrial	Soil	Unclassified	Forest Soil	18.321	-65.8172	394358	103175	291	0	0
I_Bog_N3_2_FD	Peat permafrost microbial communities from Stordalen Mire near Abisko, Sweden	Environmental	Terrestrial	Soil	Peat	Bog	68.3532	19.0477	529431	181954	4680	0	0
LuqExpMetageno44_FD	Tropical forest soil microbial communities from Luquillo Experimental Forest, Puerto Rico	Environmental	Terrestrial	Soil	Loam	Forest soil	18	-65	44739	15791	320	0	0
GWRWT4_2July14_FD	Groundwater microbial communities from the Columbia River, Washington, USA	Environmental	Terrestrial	Soil	Sand	Unclassified	46.372	-119.272	10493	3549	3	0	0
OrgsoiDNA_201058_FD	Permafrost soil microbial communities from the Arctic, to analyse light accelerated degradation of dissolved organic matter (DOM)	Environmental	Terrestrial	Soil	Wetlands	Permafrost	68.6137	-149.314	125786	44675	938	0	0
NitcycUWRG10A110_FD	Soil microbial communities from Arlington Agricultural Research Station in Wisconsin and Kellogg Biological Station in Michigan, replicating the bioenergy cropping systems trials (BCSTs)	Environmental	Terrestrial	Soil	Unclassified	Agricultural land	43.2958	-89.3799	6191	709	0	0	0
NitcycUWRG09K312_FD	Soil microbial communities from Arlington Agricultural Research Station in Wisconsin and Kellogg Biological Station in Michigan, replicating the bioenergy cropping systems trials (BCSTs)	Environmental	Terrestrial	Soil	Unclassified	Agricultural land	42.4	-85.37	3030	690	0	0	0
714E215metaG_FD	Peatland microbial communities from Stordalen Mire, Sweden	Environmental	Terrestrial	Soil	Peat	Mire	68.3533	19.0468	31327	4208	1	0	0
NitcycUWG052A312_FD	Soil microbial communities from Arlington Agricultural Research Station in Wisconsin and Kellogg Biological Station in Michigan, replicating the bioenergy cropping systems trials (BCSTs)	Environmental	Terrestrial	Soil	Unclassified	Agricultural land	43.3	-89.38	2266	59	0	0	0
ER_DNA_143_FD	Soil microbial communities from the East River watershed near Crested Butte, Colorado, United States	Environmental	Terrestrial	Soil	Bulk soil	Meadow	38.9206	-106.949	499873	138476	1458	0	0
Lox_Sample_42_FD	Soil microbial communities from Loxahatchee National Wildlife Refuge, Florida, United States	Environmental	Terrestrial	Soil	Wetlands	Unclassified	26.5052	-80.2345	1559407	514744	12841	1	0
GraSoiAngelo_142_FD	Grasslands soil microbial communities from the Angelo Coastal Reserve, California, USA	Environmental	Terrestrial	Soil	Unclassified	Grasslands	39.7392	-123.631	121386	32576	44	0	0
UWRJS169409R5_FD	Soil microbial communities from Arlington Agricultural Research Station in Wisconsin and Kellogg Biological Station in Michigan, replicating the bioenergy cropping systems trials (BCSTs)	Environmental	Terrestrial	Soil	Unclassified	Agricultural land	43.3	-89.38	61365	9267	34	0	0
OX3MG_FD	Soil microbial communities from Risofladan, Vaasa, Finland	Environmental	Terrestrial	Soil	Clay	Unclassified	63.0472	21.7116	680310	306196	16032	6	0
CNK07_metaG_FD	Soil microbial communities from Purdue University Martell Research Forest, Indiana, United States	Environmental	Terrestrial	Soil	Unclassified	Forest Soil	40.4449	-87.0297	130356	37528	488	0	0
SubbioCR12Aug_5A_FD	Serpentinite rock and fluid microbial communities from Tablelands Ophiolite (Newfoundland), Coast Range Ophiolite (California) and Ligurian Springs (Italy)	Environmental	Terrestrial	Deep subsurface	Unclassified	Unclassified	38.874	-122.439	42564	17227	1778	8	2
NL07A_FD	Soil microbial communities from H.J. Andrews Experimental Forest, Oregon, United States	Environmental	Terrestrial	Soil	Unclassified	Forest Soil	44.23	-122.22	103542	24184	21	0	0
NGESurdeep072012_5_FD	Arctic peat soil microbial communities from the Barrow Environmental Observatory site, Barrow, Alaska, USA	Environmental	Terrestrial	Soil	Unclassified	Permafrost	71.2999	-156.61	102635	34373	810	0	0
UWRJS016104C6_FD	Soil microbial communities from Arlington Agricultural Research Station in Wisconsin and Kellogg Biological Station in Michigan, replicating the bioenergy cropping systems trials (BCSTs)	Environmental	Terrestrial	Soil	Unclassified	Agricultural land	43.3	-89.38	108395	23450	189	0	0
NitcycUWG082A511_FD	Soil microbial communities from Arlington Agricultural Research Station in Wisconsin and Kellogg Biological Station in Michigan, replicating the bioenergy cropping systems trials (BCSTs)	Environmental	Terrestrial	Soil	Unclassified	Agricultural land	43.3	-89.38	4725	526	1	0	0
GRESIP082b2f23_FD	Lab enrichment of tropical soil microbial communities from Luquillo Experimental Forest, Puerto Rico	Environmental	Terrestrial	Soil	Unclassified	Forest Soil	18.321	-65.8172	828807	230506	854	0	0
ER_DNA_186_FD	Soil microbial communities from the East River watershed near Crested Butte, Colorado, United States	Environmental	Terrestrial	Soil	Bulk soil	Meadow	38.9206	-106.949	580260	171761	1250	0	0
GEONDECOMP241_FD	Soil and plant litter microbial communities from temperate forests in California, United States	Environmental	Terrestrial	Plant litter	Unclassified	Unclassified	40.2198	-122.984	33847	6146	31	0	0
RicNunsandstonMG_FD	Rock endolithic microbial communities from Victoria Land, Antarctica	Environmental	Terrestrial	Rock-dwelling (endoliths)	Unclassified	Unclassified	-77.9	159.06	466893	214415	11033	0	0
ForSoiNitroNN412_FD	Soil microbial communities from 10 grassland sites in CA, CO, KS, KY, MN, MO, NM, SC, TX, that have been nitrogen fertilized	Environmental	Terrestrial	Soil	Loam	Forest soil	44.2052	-122.128	3208	326	0	0	0
I_Fen_N2_1_FD	Peat permafrost microbial communities from Stordalen Mire near Abisko, Sweden	Environmental	Terrestrial	Soil	Peat	Fen	68.3532	19.0469	208866	58568	1233	0	0
LuqExpMetagenom1_FD	Tropical forest soil microbial communities from Luquillo Experimental Forest, Puerto Rico	Environmental	Terrestrial	Soil	Loam	Forest soil	18	-65	12909	3858	26	0	0
GraSoiAngelo_110_FD	Grasslands soil microbial communities from the Angelo Coastal Reserve, California, USA	Environmental	Terrestrial	Soil	Unclassified	Grasslands	39.7392	-123.631	308549	120207	3240	0	0
UWRJL156409C4_FD	Soil microbial communities from Arlington Agricultural Research Station in Wisconsin and Kellogg Biological Station in Michigan, replicating the bioenergy cropping systems trials (BCSTs)	Environmental	Terrestrial	Plant litter	Unclassified	Unclassified	43.3	-89.38	245204	64809	2441	2	0
NSE1metagenome_FD	Soil, plant litter and rhizosphere microbial communities from European coniferous forests	Environmental	Terrestrial	Soil	Unclassified	Unclassified	59.9979	10.7895	31305	6700	100	0	0
Lox_Sample_22_FD	Soil microbial communities from Loxahatchee National Wildlife Refuge, Florida, United States	Environmental	Terrestrial	Soil	Wetlands	Unclassified	26.5059	-80.2517	2171907	813990	17606	4	0
DW16B_FD	Soil microbial communities from H.J. Andrews Experimental Forest, Oregon, United States	Environmental	Terrestrial	Soil	Unclassified	Forest Soil	44.23	-122.22	113001	28753	8	0	0
ForSoiNitroNN624_FD	Soil microbial communities from 10 grassland sites in CA, CO, KS, KY, MN, MO, NM, SC, TX, that have been nitrogen fertilized	Environmental	Terrestrial	Soil	Loam	Grasslands	39.05	-99.1	1491	131	0	0	0
Coa_R1_9_FD	Surface soil microbial communities from Centralia Pennsylvania, which are recovering from an underground coalmine fire.	Environmental	Terrestrial	Soil	Unclassified	Unclassified	40.7999	-76.3402	839227	226693	2464	2	0
CBST25v15metaG_FD	Peatland microbial communities from Stordalen Mire, Sweden	Environmental	Terrestrial	Soil	Peat	Mire	68.3529	19.0475	106941	39765	1250	0	0
GREbulkMGOX080_FD	Lab enrichment of tropical soil microbial communities from Luquillo Experimental Forest, Puerto Rico	Environmental	Terrestrial	Soil	Unclassified	Forest Soil	18.321	-65.8172	1542131	453538	2797	1	0
Sandmound_TuleB__2_FD	Natural and restored wetland microbial communities from the San Francisco Bay, California, USA, that impact long-term carbon sequestration	Environmental	Terrestrial	Soil	Wetlands	Unclassified	38.0007	-121.624	32138	5496	1	0	0
ForSoiNitroNN581_FD	Soil microbial communities from 10 grassland sites in CA, CO, KS, KY, MN, MO, NM, SC, TX, that have been nitrogen fertilized	Environmental	Terrestrial	Soil	Loam	Grasslands	39.0709	-96.5828	4712	959	1	0	0
NGESurdeep092012_9_FD	Arctic peat soil microbial communities from the Barrow Environmental Observatory site, Barrow, Alaska, USA	Environmental	Terrestrial	Soil	Unclassified	Permafrost	71.2999	-156.61	193318	68735	1437	0	0
GEONDECOMP222_FD	Soil and plant litter microbial communities from temperate forests in California, United States	Environmental	Terrestrial	Plant litter	Unclassified	Unclassified	40.2526	-123.026	99688	35550	245	0	0
GraSoiAngelo_122_FD	Grasslands soil microbial communities from the Angelo Coastal Reserve, California, USA	Environmental	Terrestrial	Soil	Loam	Grasslands	39.7392	-123.631	300369	106728	1786	0	0
HubBroMetageWFT5_FD	Soil microbial communities from the Hubbard Brook experimental Forest, New Hampshire, under manipulated climate change conditions.	Environmental	Terrestrial	Soil	Loam	Forest soil			1917039	550657	3054	0	0
UWRJL111311C4_FD	Soil microbial communities from Arlington Agricultural Research Station in Wisconsin and Kellogg Biological Station in Michigan, replicating the bioenergy cropping systems trials (BCSTs)	Environmental	Terrestrial	Plant litter	Unclassified	Unclassified	43.3	-89.38	146933	28832	269	0	0
NGESurshal072012_9_FD	Arctic peat soil microbial communities from the Barrow Environmental Observatory site, Barrow, Alaska, USA	Environmental	Terrestrial	Soil	Unclassified	Permafrost	71.2999	-156.61	110961	33143	76	0	0
ForSoiNitrNN1094_FD	Soil microbial communities from 10 grassland sites in CA, CO, KS, KY, MN, MO, NM, SC, TX, that have been nitrogen fertilized	Environmental	Terrestrial	Soil	Loam	Grasslands	40.8167	-104.767	1980	128	0	0	0
MSEELM_DM5_FD	Subsurface microbial communities from deep shales in Ohio and West Virginia, USA	Environmental	Terrestrial	Deep subsurface	Unclassified	Unclassified	39.602	-79.976	2607	750	153	0	0
II_Fen_E3_3_FD	Peat permafrost microbial communities from Stordalen Mire near Abisko, Sweden	Environmental	Terrestrial	Soil	Peat	Fen	68.3532	19.0469	276571	70761	841	7	0
21E_DmetaG_FD	Soil microbial communities from hillslopes of Landscape Evolution Observatory, University of Arizona, Oracle, AZ, United States	Environmental	Terrestrial	Soil	Unclassified	Unclassified	32.5788	-110.851	178728	58026	678	0	0
NitcycUWRSCHO22B_FD	Soil microbial communities from Arlington Agricultural Research Station in Wisconsin and Kellogg Biological Station in Michigan, replicating the bioenergy cropping systems trials (BCSTs)	Environmental	Terrestrial	Soil	Unclassified	Agricultural land	43.3	-89.38	8857	1465	0	0	0
EtOH5_T0_E5_meta_FD	Methane metabolizing microbial communities from different methane-rich environments from various locations	Environmental	Terrestrial	Soil	Sand	Unclassified	49.2598	-123.246	204354	50181	254	0	0
MayberryNW_Catta_6_FD	Natural and restored wetland microbial communities from the San Francisco Bay, California, USA, that impact long-term carbon sequestration	Environmental	Terrestrial	Soil	Wetlands	Unclassified	38.0524	-121.769	23546	4966	3	0	0
MedBloCAOM3_M3_FD	Forest soil microbial communities from multiple locations in Canada and USA	Environmental	Terrestrial	Soil	Loam	Forest soil	38.88	-120.64	149503	39278	149	0	0
TexAe_RefH0_M3_FD	Forest soil microbial communities from multiple locations in Canada and USA	Environmental	Terrestrial	Soil	Loam	Forest soil	31.11	-95.15	84100	16630	8	0	0
CSU5metagenome_FD	Soil, plant litter and rhizosphere microbial communities from European coniferous forests	Environmental	Terrestrial	Soil	Unclassified	Unclassified	49.0448	13.618	139895	31290	78	0	0
LuqExpMetageno29_FD	Tropical forest soil microbial communities from Luquillo Experimental Forest, Puerto Rico	Environmental	Terrestrial	Soil	Loam	Forest soil	18	-65	46526	16846	237	0	0
MB2SIPfraction_3_FD	Lab enriched peat soil microbial communities from two peatlands near Ithaca, NY, United States	Environmental	Terrestrial	Soil	Peat	Bog	42.5488	-76.2662	556720	210376	8386	0	0
DL02B_FD	Soil microbial communities from H.J. Andrews Experimental Forest, Oregon, United States	Environmental	Terrestrial	Soil	Unclassified	Forest Soil	44.23	-122.22	85760	17876	3	0	0
Sb_taG_9_FD	Peatlands soil microbial communities from Germany and Austria, that are sulfate reducing	Environmental	Terrestrial	Soil	Unclassified	Unclassified	50.1318	11.881	292340	94193	2393	0	0
GRESIP109b1f23_FD	Lab enrichment of tropical soil microbial communities from Luquillo Experimental Forest, Puerto Rico	Environmental	Terrestrial	Soil	Unclassified	Forest Soil	18.321	-65.8172	890944	242330	1065	0	0
EasRivMeERMZT299_FD	Soil and sediment microbial communities from the East River, CO, USA	Environmental	Terrestrial	Soil	Floodplain	Unclassified	38.8895	-106.909	46000	11677	139	0	0
GRESIP082b2f20_FD	Lab enrichment of tropical soil microbial communities from Luquillo Experimental Forest, Puerto Rico	Environmental	Terrestrial	Soil	Unclassified	Forest Soil	18.321	-65.8172	746463	204311	846	0	0
Kosokonia_enrich_FD	Wetland soil microbial communities from various locations	Environmental	Terrestrial	Soil	Wetlands	Unclassified	41.3777	-82.5117	162	99	62	0	0
FingerMtnordMG_FD	Rock endolithic microbial communities from Victoria Land, Antarctica	Environmental	Terrestrial	Rock-dwelling (endoliths)	Unclassified	Unclassified	-77.9	161.57	413991	196791	13255	1	0
GraSoiAngelo_102_FD	Grasslands soil microbial communities from the Angelo Coastal Reserve, California, USA	Environmental	Terrestrial	Soil	Unclassified	Grasslands	39.7392	-123.631	206173	91275	1578	0	0
SalPon2A_B_D2_MG_FD	Salt pond water, soil and salt crust microbial communities from South San Francisco under conditions of wetland restoration.	Environmental	Terrestrial	Soil	Wetlands	Unclassified	37.496	-122.133	99374	27420	129	0	0
ForSoiNitrNN1117_FD	Soil microbial communities from 10 grassland sites in CA, CO, KS, KY, MN, MO, NM, SC, TX, that have been nitrogen fertilized	Environmental	Terrestrial	Soil	Loam	Grasslands	40.8167	-104.767	2117	433	0	0	0
GEONDECOMP277_FD	Soil and plant litter microbial communities from temperate forests in California, United States	Environmental	Terrestrial	Plant litter	Unclassified	Unclassified	40.2198	-122.984	24520	6227	29	0	0
MC6MC0908MG_FD	Enriched soil aggregate microbial communities from Iowa State university to study microbial drivers of carbon cycling	Environmental	Terrestrial	Soil	Unclassified	Unclassified	42	-93	96597	42516	2070	0	0
ForSoiNitroNN346_FD	Soil microbial communities from 10 grassland sites in CA, CO, KS, KY, MN, MO, NM, SC, TX, that have been nitrogen fertilized	Environmental	Terrestrial	Soil	Loam	Grasslands	35.913	-79.056	480	44	0	0	0
III_Fen_N1_3_FD	Peat permafrost microbial communities from Stordalen Mire near Abisko, Sweden	Environmental	Terrestrial	Soil	Peat	Fen	68.3532	19.0469	231164	54809	357	0	0
NitcycUWRROWE15A_FD	Soil microbial communities from Arlington Agricultural Research Station in Wisconsin and Kellogg Biological Station in Michigan, replicating the bioenergy cropping systems trials (BCSTs)	Environmental	Terrestrial	Soil	Unclassified	Agricultural land	43.42	-89.33	531	49	1	0	0
MedBloCAOM1_O1_FD	Forest soil microbial communities from multiple locations in Canada and USA	Environmental	Terrestrial	Soil	Loam	Forest soil	38.88	-120.64	65570	14376	27	0	0
HBST25r1metaG_FD	Peatland microbial communities from Stordalen Mire, Sweden	Environmental	Terrestrial	Soil	Peat	Mire	68.3529	19.0475	141147	49871	997	0	0
RifCSP13_3_FD	Soil microbial communities from Rifle, Colorado, USA	Environmental	Terrestrial	Soil	Loam	Unclassified	39.5348	-107.783	1265764	441020	5357	13	0
Fen_T0_1_FD	Peat permafrost microbial communities from Stordalen Mire near Abisko, Sweden	Environmental	Terrestrial	Soil	Peat	Fen	68.3532	19.0477	3661794	906331	6908	1	0
NitcycUWG092A511_FD	Soil microbial communities from Arlington Agricultural Research Station in Wisconsin and Kellogg Biological Station in Michigan, replicating the bioenergy cropping systems trials (BCSTs)	Environmental	Terrestrial	Soil	Unclassified	Agricultural land	43.3	-89.38	2712	135	0	0	0
MicForSoSWNC20_M_FD	Forest soil microbial communities from Harvard Forest Long Term Ecological Research (LTER) site in Petersham, MA, for long-term soil warming studies	Environmental	Terrestrial	Soil	Loam	Forest soil	42.533	-72.1802	63211	14196	4	0	0
RushSE_TuleB_D1_FD	Natural and restored wetland microbial communities from the San Francisco Bay, California, USA, that impact long-term carbon sequestration	Environmental	Terrestrial	Soil	Wetlands	Unclassified	38.2245	-122.019	36983	7320	4	0	0
GRESIP166b4f26_FD	Lab enrichment of tropical soil microbial communities from Luquillo Experimental Forest, Puerto Rico	Environmental	Terrestrial	Soil	Unclassified	Forest Soil	18.321	-65.8172	880837	243169	1044	0	0
BarGraNGADG00312_FD	Arctic peat soil microbial communities from the Barrow Environmental Observatory site, Barrow, Alaska, USA	Environmental	Terrestrial	Soil	Unclassified	Permafrost	71.2906	-156.789	252768	95746	2700	6	0
MetYM1_FD	Systems level insights into methane cycling in arid and semi-arid ecosystems	Environmental	Terrestrial	Soil	Unclassified	Desert	33.305	-116.255	130	124	84	0	0
ER_DNA_140_FD	Soil microbial communities from the East River watershed near Crested Butte, Colorado, United States	Environmental	Terrestrial	Soil	Bulk soil	Meadow	38.9206	-106.949	425993	103768	645	0	0
GEONDECOMP285_FD	Soil and plant litter microbial communities from temperate forests in California, United States	Environmental	Terrestrial	Plant litter	Unclassified	Unclassified	40.2198	-122.984	45750	9828	20	0	0
I_Bog_N1_3_FD	Peat permafrost microbial communities from Stordalen Mire near Abisko, Sweden	Environmental	Terrestrial	Soil	Peat	Bog	68.3532	19.0477	334305	103118	1924	0	0
GraSoi2013_115cm_FD	Grasslands soil microbial communities from the Angelo Coastal Reserve, California, USA	Environmental	Terrestrial	Soil	Unclassified	Grasslands	39.7392	-123.631	849235	357111	6566	0	0
GRESIP166b4f25_FD	Lab enrichment of tropical soil microbial communities from Luquillo Experimental Forest, Puerto Rico	Environmental	Terrestrial	Soil	Unclassified	Forest Soil	18.321	-65.8172	670361	186060	719	0	0
Halion_FD	Deep subsurface shale carbon reservoir microbial communities from Ohio and West Virginia, USA	Environmental	Terrestrial	Deep subsurface	Fracking water	Shale carbon reservoir	40.178	-81.073	101	88	47	0	0
BlaSpr_A8_Ref_M1_FD	Forest soil microbial communities from multiple locations in Canada and USA	Environmental	Terrestrial	Soil	Loam	Forest soil	49.08	-89.38	225423	71500	1690	0	0
24E_NmetaG_FD	Soil microbial communities from hillslopes of Landscape Evolution Observatory, University of Arizona, Oracle, AZ, United States	Environmental	Terrestrial	Soil	Unclassified	Unclassified	32.5788	-110.851	85443	22016	652	0	0
Kosokonia_enrich_2_FD	Wetland soil microbial communities from various locations	Environmental	Terrestrial	Soil	Wetlands	Unclassified	41.3777	-82.5117	500	132	62	0	0
NitcycUWRBECK01D_FD	Soil microbial communities from Arlington Agricultural Research Station in Wisconsin and Kellogg Biological Station in Michigan, replicating the bioenergy cropping systems trials (BCSTs)	Environmental	Terrestrial	Soil	Unclassified	Agricultural land	43.3	-89.38	6746	503	0	0	0
NGESurdeep072012_3_FD	Arctic peat soil microbial communities from the Barrow Environmental Observatory site, Barrow, Alaska, USA	Environmental	Terrestrial	Soil	Unclassified	Permafrost	71.2999	-156.61	129669	40846	542	0	0
KBSSwiwitspikein_FD	Corn, switchgrass and miscanthus rhizosphere microbial communities from Kellogg Biological Station, Michigan, USA	Environmental	Terrestrial	Soil	Unclassified	Unclassified	42.3948	-85.3738	89237	19052	170	0	0
NitcycUWRSCHO22A_FD	Soil microbial communities from Arlington Agricultural Research Station in Wisconsin and Kellogg Biological Station in Michigan, replicating the bioenergy cropping systems trials (BCSTs)	Environmental	Terrestrial	Soil	Unclassified	Agricultural land	43.3	-89.38	2956	372	0	0	0
UWRJL179409R1_FD	Soil microbial communities from Arlington Agricultural Research Station in Wisconsin and Kellogg Biological Station in Michigan, replicating the bioenergy cropping systems trials (BCSTs)	Environmental	Terrestrial	Plant litter	Unclassified	Unclassified	43.3	-89.38	400904	139135	2566	0	0
LMS_cellobiose_e_FD	Deep subsurface shale carbon reservoir microbial communities from Ohio and West Virginia, USA	Environmental	Terrestrial	Deep subsurface	Fracking water	Shale carbon reservoir	40.178	-81.073	86664	34797	2601	0	0
I_Fen_N3_2_FD	Peat permafrost microbial communities from Stordalen Mire near Abisko, Sweden	Environmental	Terrestrial	Soil	Peat	Fen	68.3532	19.0469	240099	60777	688	0	0
UWRJL193509B2_FD	Soil microbial communities from Arlington Agricultural Research Station in Wisconsin and Kellogg Biological Station in Michigan, replicating the bioenergy cropping systems trials (BCSTs)	Environmental	Terrestrial	Plant litter	Unclassified	Unclassified	43.3	-89.38	337019	99577	897	0	0
UWRJL066202C4_FD	Soil microbial communities from Arlington Agricultural Research Station in Wisconsin and Kellogg Biological Station in Michigan, replicating the bioenergy cropping systems trials (BCSTs)	Environmental	Terrestrial	Plant litter	Unclassified	Unclassified	43.3	-89.38	133292	20518	45	0	0
HBST100metaG_FD	Peatland microbial communities from Stordalen Mire, Sweden	Environmental	Terrestrial	Soil	Peat	Mire	68.3529	19.0475	74038	35762	2667	0	0
OX1MG_FD	Soil microbial communities from Risofladan, Vaasa, Finland	Environmental	Terrestrial	Soil	Clay	Unclassified	63.0472	21.7116	590889	267800	14681	0	0
OrgsoiDNA2013047_FD	Permafrost soil microbial communities from the Arctic, to analyse light accelerated degradation of dissolved organic matter (DOM)	Environmental	Terrestrial	Soil	Wetlands	Permafrost	68.6137	-149.314	79577	17284	100	0	0
ForSoiNitroNN356_FD	Soil microbial communities from 10 grassland sites in CA, CO, KS, KY, MN, MO, NM, SC, TX, that have been nitrogen fertilized	Environmental	Terrestrial	Soil	Loam	Grasslands	35.913	-79.056	1249	114	0	0	0
Coa_R1_8_FD	Surface soil microbial communities from Centralia Pennsylvania, which are recovering from an underground coalmine fire.	Environmental	Terrestrial	Soil	Unclassified	Unclassified	40.7999	-76.3402	596330	172711	4922	0	0
T20D4metaG_FD	Soil microbial communities from West Virginia University Organic Research Farm, Morgantown, WV, United States	Environmental	Terrestrial	Soil	Unclassified	Agricultural land	39.6475	-79.9369	401496	74588	184	0	0
GWRWS1_50_60_FD	Groundwater microbial communities from the Columbia River, Washington, USA	Environmental	Terrestrial	Soil	Sand	Unclassified	46.372	-119.272	48814	10704	138	0	0
GRESIP053b4f27_FD	Lab enrichment of tropical soil microbial communities from Luquillo Experimental Forest, Puerto Rico	Environmental	Terrestrial	Soil	Unclassified	Forest Soil	18.321	-65.8172	1459330	402566	2314	0	0
NI19B_FD	Soil microbial communities from H.J. Andrews Experimental Forest, Oregon, United States	Environmental	Terrestrial	Soil	Unclassified	Forest Soil	44.23	-122.22	76497	12099	0	0	0
GraSoiAngelo_135_FD	Grasslands soil microbial communities from the Angelo Coastal Reserve, California, USA	Environmental	Terrestrial	Soil	Unclassified	Grasslands	39.7392	-123.631	394036	160335	4798	0	0
VfabasoilMG_FD	Root nodule microbial communities of legume samples collected from USA, Mexico and Botswana	Environmental	Terrestrial	Soil	Garden	Unclassified	34.0136	-118.467	1675539	469093	6992	0	0
SF_Rice_5C_0N_40_FD	Natural and restored wetland microbial communities from the San Francisco Bay, California, USA, that impact long-term carbon sequestration	Environmental	Terrestrial	Soil	Unclassified	Agricultural land	38.1087	-121.653	59232	17916	210	0	0
OWC_Aug_T1_C1_D1_FD	Wetland microbial communities from Old Woman Creek delta, Ohio, USA	Environmental	Terrestrial	Soil	Wetlands	Unclassified	41.3792	-82.512	2794317	443590	241	3	0
II_Fen_E3_1_FD	Peat permafrost microbial communities from Stordalen Mire near Abisko, Sweden	Environmental	Terrestrial	Soil	Peat	Fen	68.3532	19.0469	247810	72398	1503	2	0
Wag42014_11_19_FD	Deep subsurface shale carbon reservoir microbial communities from Ohio and West Virginia, USA	Environmental	Terrestrial	Deep subsurface	Fracking water	Shale carbon reservoir	40.178	-81.073	2017	987	157	0	0
UWRJL209509C1_FD	Soil microbial communities from Arlington Agricultural Research Station in Wisconsin and Kellogg Biological Station in Michigan, replicating the bioenergy cropping systems trials (BCSTs)	Environmental	Terrestrial	Plant litter	Unclassified	Unclassified	43.3	-89.38	462308	148063	1903	0	0
III_Palsa_E1_2_FD	Peat permafrost microbial communities from Stordalen Mire near Abisko, Sweden	Environmental	Terrestrial	Soil	Peat	Permafrost	68.3535	19.0473	190048	62073	1047	1	0
OWC_Aug_N3_C1_D1_FD	Wetland microbial communities from Old Woman Creek delta, Ohio, USA	Environmental	Terrestrial	Soil	Wetlands	Unclassified	41.3776	-82.512	6173452	1337959	1817	3	0
PersoiDNA2013203_FD	Permafrost soil microbial communities from the Arctic, to analyse light accelerated degradation of dissolved organic matter (DOM)	Environmental	Terrestrial	Soil	Wetlands	Permafrost	68.6137	-149.314	130449	48992	1941	0	0
GRESIP176b2f18_FD	Lab enrichment of tropical soil microbial communities from Luquillo Experimental Forest, Puerto Rico	Environmental	Terrestrial	Soil	Unclassified	Forest Soil	18.321	-65.8172	806133	218718	829	0	0
FingerMtsudMG_FD	Rock endolithic microbial communities from Victoria Land, Antarctica	Environmental	Terrestrial	Rock-dwelling (endoliths)	Unclassified	Unclassified	-77.7	160.75	304557	166561	10888	6	0
NitcycUWG06A1a10_FD	Soil microbial communities from Arlington Agricultural Research Station in Wisconsin and Kellogg Biological Station in Michigan, replicating the bioenergy cropping systems trials (BCSTs)	Environmental	Terrestrial	Soil	Unclassified	Agricultural land	43.3	-89.38	1182	35	0	0	0
GRESIP089b5f22_FD	Lab enrichment of tropical soil microbial communities from Luquillo Experimental Forest, Puerto Rico	Environmental	Terrestrial	Soil	Unclassified	Forest Soil	18.321	-65.8172	964839	262768	928	0	0
NitcycUWRBECK03E_FD	Soil microbial communities from Arlington Agricultural Research Station in Wisconsin and Kellogg Biological Station in Michigan, replicating the bioenergy cropping systems trials (BCSTs)	Environmental	Terrestrial	Soil	Unclassified	Agricultural land	43.3	-89.38	4615	281	0	0	0
ForSoiNitroNN620_FD	Soil microbial communities from 10 grassland sites in CA, CO, KS, KY, MN, MO, NM, SC, TX, that have been nitrogen fertilized	Environmental	Terrestrial	Soil	Loam	Grasslands	39.05	-99.1	763	87	0	0	0
NitcycUWRG10A512_FD	Soil microbial communities from Arlington Agricultural Research Station in Wisconsin and Kellogg Biological Station in Michigan, replicating the bioenergy cropping systems trials (BCSTs)	Environmental	Terrestrial	Soil	Unclassified	Agricultural land	43.2958	-89.3799	4912	522	0	0	0
ButProsudMG_FD	Rock endolithic microbial communities from Victoria Land, Antarctica	Environmental	Terrestrial	Rock-dwelling (endoliths)	Unclassified	Unclassified	-76.9	160.9	152899	76809	2544	6	0
UN3MG_FD	Soil microbial communities from Risofladan, Vaasa, Finland	Environmental	Terrestrial	Soil	Clay	Unclassified	63.0472	21.7116	1511010	553775	13684	12	0
DW05A_FD	Soil microbial communities from H.J. Andrews Experimental Forest, Oregon, United States	Environmental	Terrestrial	Soil	Unclassified	Forest Soil	44.23	-122.22	41811	9984	0	0	0
MayberrySE_TuleA_FD	Natural and restored wetland microbial communities from the San Francisco Bay, California, USA, that impact long-term carbon sequestration	Environmental	Terrestrial	Soil	Wetlands	Unclassified	38.0499	-121.765	49898	14921	186	0	0
RVTome_2_FD	Soil microbial communities from uranium-contaminated sites across the Upper Colorado River Basin region	Environmental	Terrestrial	Soil	Unclassified	Uranium contaminated	42.9888	-108.399	1404370	483157	5975	0	0
IRBST0metaG_FD	Peatland microbial communities from Stordalen Mire, Sweden	Environmental	Terrestrial	Soil	Peat	Mire	68.3529	19.0475	57788	8571	94	0	0
ForSoiNitroNN595_FD	Soil microbial communities from 10 grassland sites in CA, CO, KS, KY, MN, MO, NM, SC, TX, that have been nitrogen fertilized	Environmental	Terrestrial	Soil	Loam	Grasslands	39.53	-96.5828	6138	1177	0	0	0
UWRJL133311R2_FD	Soil microbial communities from Arlington Agricultural Research Station in Wisconsin and Kellogg Biological Station in Michigan, replicating the bioenergy cropping systems trials (BCSTs)	Environmental	Terrestrial	Plant litter	Unclassified	Unclassified	43.3	-89.38	379708	110785	1122	0	0
NitcycUWRG08K312_FD	Soil microbial communities from Arlington Agricultural Research Station in Wisconsin and Kellogg Biological Station in Michigan, replicating the bioenergy cropping systems trials (BCSTs)	Environmental	Terrestrial	Soil	Unclassified	Agricultural land	42.4	-85.37	3361	784	0	0	0
ER_DNA_121_FD	Soil microbial communities from the East River watershed near Crested Butte, Colorado, United States	Environmental	Terrestrial	Soil	Bulk soil	Meadow	38.9206	-106.949	677989	182767	908	0	0
NitcycUWRG05A510_FD	Soil microbial communities from Arlington Agricultural Research Station in Wisconsin and Kellogg Biological Station in Michigan, replicating the bioenergy cropping systems trials (BCSTs)	Environmental	Terrestrial	Soil	Unclassified	Agricultural land	43.3	-89.38	1772	69	0	0	0
GRESIP066b5f22_FD	Lab enrichment of tropical soil microbial communities from Luquillo Experimental Forest, Puerto Rico	Environmental	Terrestrial	Soil	Unclassified	Forest Soil	18.321	-65.8172	679012	197131	570	0	0
MAQ_100_10_MG_FD	Tropical peatland microbial communities from different locations	Environmental	Terrestrial	Soil	Wetlands	Unclassified	-6.3272	-74.8136	112300	18524	22	0	0
MetspRMADM_FD	Systems level insights into methane cycling in arid and semi-arid ecosystems	Environmental	Terrestrial	Soil	Unclassified	Desert	33.1992	-117.27	8173	3771	299	0	0
NitcycUWRG05K312_FD	Soil microbial communities from Arlington Agricultural Research Station in Wisconsin and Kellogg Biological Station in Michigan, replicating the bioenergy cropping systems trials (BCSTs)	Environmental	Terrestrial	Soil	Unclassified	Agricultural land	42.4	-85.37	10628	1951	0	0	0
CZO8metaG_4_FD	Vadose zone soil and rhizosphere microbial communities from the Eel River Critical Zone Observatory, Northern California to study diel carbon cycling	Environmental	Terrestrial	Soil	Vadose zone	Unclassified	39.7291	-123.642	745300	264870	3707	0	0
LuqExpMetageno42_FD	Tropical forest soil microbial communities from Luquillo Experimental Forest, Puerto Rico	Environmental	Terrestrial	Soil	Loam	Forest soil	18	-65	49801	16922	287	0	0
MtNewZealnordMG_FD	Rock endolithic microbial communities from Victoria Land, Antarctica	Environmental	Terrestrial	Rock-dwelling (endoliths)	Unclassified	Unclassified	-74.2	162.5	231812	115089	7626	1	0
4ButaG_3_FD	Rhizosphere and bulk soil microbial communities from Harvard Forest, USA	Environmental	Terrestrial	Soil	Unclassified	Forest Soil	42.3912	-72.1737	862	43	0	0	0
GWRWN2_0_30_FD	Groundwater microbial communities from the Columbia River, Washington, USA	Environmental	Terrestrial	Soil	Sand	Unclassified	46.372	-119.272	36971	6397	78	0	0
Lox_Sample_33_FD	Soil microbial communities from Loxahatchee National Wildlife Refuge, Florida, United States	Environmental	Terrestrial	Soil	Wetlands	Unclassified	26.5065	-80.2537	2391882	770159	11725	1	0
ForSoiNitroNN344_FD	Soil microbial communities from 10 grassland sites in CA, CO, KS, KY, MN, MO, NM, SC, TX, that have been nitrogen fertilized	Environmental	Terrestrial	Soil	Loam	Grasslands	35.913	-79.056	1830	240	1	0	0
UWRJL223509R6_FD	Soil microbial communities from Arlington Agricultural Research Station in Wisconsin and Kellogg Biological Station in Michigan, replicating the bioenergy cropping systems trials (BCSTs)	Environmental	Terrestrial	Plant litter	Unclassified	Unclassified	43.3	-89.38	219115	56019	324	0	0
GRESIP066b5f20_FD	Lab enrichment of tropical soil microbial communities from Luquillo Experimental Forest, Puerto Rico	Environmental	Terrestrial	Soil	Unclassified	Forest Soil	18.321	-65.8172	550141	161462	761	0	0
CFST100metaG_FD	Peatland microbial communities from Stordalen Mire, Sweden	Environmental	Terrestrial	Soil	Peat	Mire	68.3533	19.0466	98172	34357	1145	0	0
714P12024metaG_FD	Peatland microbial communities from Stordalen Mire, Sweden	Environmental	Terrestrial	Soil	Peat	Mire	68.3533	19.0471	69068	18989	343	0	0
Palsa_T0_2_FD	Peat permafrost microbial communities from Stordalen Mire near Abisko, Sweden	Environmental	Terrestrial	Soil	Peat	Permafrost	68.3532	19.0477	3424752	1218231	36624	6	0
MHFSIPfraction_2_FD	Lab enriched peat soil microbial communities from two peatlands near Ithaca, NY, United States	Environmental	Terrestrial	Soil	Peat	Fen	42.3286	-76.4792	79481	23577	424	0	0
SR_C_MG_FD	Tropical peatland microbial communities from different locations	Environmental	Terrestrial	Soil	Wetlands	Unclassified	-4.5438	-74.6258	33005	4436	1	0	0
III_Palsa_E2_3_FD	Peat permafrost microbial communities from Stordalen Mire near Abisko, Sweden	Environmental	Terrestrial	Soil	Peat	Permafrost	68.3535	19.0473	350311	124713	2650	7	0
JacPinW_OM3H0_M1_FD	Forest soil microbial communities from multiple locations in Canada and USA	Environmental	Terrestrial	Soil	Loam	Forest soil	46.42	-83.37	275273	79949	464	0	0
NGESurshal072012_8_FD	Arctic peat soil microbial communities from the Barrow Environmental Observatory site, Barrow, Alaska, USA	Environmental	Terrestrial	Soil	Unclassified	Permafrost	71.2999	-156.61	99331	26928	59	0	0
NitcycUWRG10A212_FD	Soil microbial communities from Arlington Agricultural Research Station in Wisconsin and Kellogg Biological Station in Michigan, replicating the bioenergy cropping systems trials (BCSTs)	Environmental	Terrestrial	Soil	Unclassified	Agricultural land	43.2958	-89.3799	3402	240	0	0	0
PeaSoiMetSII2010_FD	Peatlands soil microbial communities from Germany and Austria, that are sulfate reducing	Environmental	Terrestrial	Soil	Peat	Unclassified	50.13	11.88	743875	273620	10903	1	0
NI69B_FD	Soil microbial communities from H.J. Andrews Experimental Forest, Oregon, United States	Environmental	Terrestrial	Soil	Unclassified	Forest Soil	44.23	-122.22	133184	25727	0	0	0
atmos_gasesECM1C_FD	Hardwood forest soil microbial communities from various locations in the United States	Environmental	Terrestrial	Soil	Unclassified	Forest Soil	39.0844	-86.4705	1590743	479141	3157	0	0
BONnt2_FD	Terrestrial sediment cell enrichment communities for BONCAT metagenomics from Utah, United States	Environmental	Terrestrial	Geologic	Sediment	Unclassified	38.715	-109.691	20672	4312	2	0	0
UN1MG_FD	Soil microbial communities from Risofladan, Vaasa, Finland	Environmental	Terrestrial	Soil	Clay	Unclassified	63.0472	21.7116	1560022	570356	14272	16	0
OWC_soil_day20_n_FD	Wetland soil microbial communities from various locations	Environmental	Terrestrial	Soil	Wetlands	Unclassified	41.3777	-82.5117	2523733	637009	2729	0	0
NN3metagenome_FD	Soil microbial communities from experimental microcosm in Duke University, North Carolina, United States	Environmental	Terrestrial	Soil	Unclassified	Unclassified	36	-78	586435	147026	965	0	0
UniValsudMG_FD	Rock endolithic microbial communities from Victoria Land, Antarctica	Environmental	Terrestrial	Rock-dwelling (endoliths)	Unclassified	Unclassified	-77.87	160.75	498664	225237	10626	4	0
ER_DNA_141_FD	Soil microbial communities from the East River watershed near Crested Butte, Colorado, United States	Environmental	Terrestrial	Soil	Bulk soil	Meadow	38.9206	-106.949	425287	119059	907	0	0
NitcycUWRG10A210_FD	Soil microbial communities from Arlington Agricultural Research Station in Wisconsin and Kellogg Biological Station in Michigan, replicating the bioenergy cropping systems trials (BCSTs)	Environmental	Terrestrial	Soil	Unclassified	Agricultural land	43.2958	-89.3799	5481	245	0	0	0
RushOxbow_ThreeS_2_FD	Natural and restored wetland microbial communities from the San Francisco Bay, California, USA, that impact long-term carbon sequestration	Environmental	Terrestrial	Soil	Wetlands	Unclassified	38.199	-122.027	29512	5691	101	0	0
JacPinW_OM2H0_O1_FD	Forest soil microbial communities from multiple locations in Canada and USA	Environmental	Terrestrial	Soil	Loam	Forest soil	46.42	-83.37	1144880	340414	4169	2	0
atmdna_FD	Hardwood forest soil microbial communities from various locations in the United States	Environmental	Terrestrial	Soil	Unclassified	Forest Soil	39.0844	-86.4705	2574697	453539	470	0	0
NSE6metagenome_FD	Soil, plant litter and rhizosphere microbial communities from European coniferous forests	Environmental	Terrestrial	Soil	Unclassified	Unclassified	59.997	10.7902	36284	6555	1	0	0
II_Fen_N1_1_FD	Peat permafrost microbial communities from Stordalen Mire near Abisko, Sweden	Environmental	Terrestrial	Soil	Peat	Fen	68.3532	19.0469	211436	64867	1072	2	0
BarGraNGADG00211_2_FD	Arctic peat soil microbial communities from the Barrow Environmental Observatory site, Barrow, Alaska, USA	Environmental	Terrestrial	Soil	Unclassified	Permafrost	71.2906	-156.789	357399	128201	2200	1	0
Antgeofumaro1A2A_FD	Fumarolic subsurface microbial communities from Tramway Ridge at Mt. Erebus, Antarctica for carbon cycling studies in geothermal environments	Environmental	Terrestrial	Volcanic	Fumaroles	Unclassified	-77.5182	167.111	1544	854	123	0	0
PhyCR2_3_FD	Leaf surface microbial communities from various plants in UC Gill Tract Community Farm, Albany, California, United States	Environmental	Terrestrial	Soil	Unclassified	Agricultural land	37.8864	-122.298	3003931	776103	3566	0	0
NitcycUWRROWE15C_FD	Soil microbial communities from Arlington Agricultural Research Station in Wisconsin and Kellogg Biological Station in Michigan, replicating the bioenergy cropping systems trials (BCSTs)	Environmental	Terrestrial	Soil	Unclassified	Agricultural land	43.42	-89.33	1888	155	0	0	0
CNK34_metaG_FD	Soil microbial communities from Purdue University Martell Research Forest, Indiana, United States	Environmental	Terrestrial	Soil	Unclassified	Forest Soil	40.4449	-87.0297	78646	15114	193	0	0
NitcycUWRG01K212_FD	Soil microbial communities from Arlington Agricultural Research Station in Wisconsin and Kellogg Biological Station in Michigan, replicating the bioenergy cropping systems trials (BCSTs)	Environmental	Terrestrial	Soil	Unclassified	Agricultural land	42.4	-85.37	23558	3405	2	0	0
NGEPer11B_FD	Arctic peat soil microbial communities from the Barrow Environmental Observatory site, Barrow, Alaska, USA	Environmental	Terrestrial	Soil	Unclassified	Permafrost	71.299	-156.61	212826	41947	322	0	0
III_Palsa_E2_2_FD	Peat permafrost microbial communities from Stordalen Mire near Abisko, Sweden	Environmental	Terrestrial	Soil	Peat	Permafrost	68.3535	19.0473	397854	119830	2205	0	0
Coa_R1_FD	Surface soil microbial communities from Centralia Pennsylvania, which are recovering from an underground coalmine fire.	Environmental	Terrestrial	Soil	Unclassified	Unclassified	40.7999	-76.3402	468115	200211	3917	4	0
TexAe_OM3H0_M2_FD	Forest soil microbial communities from multiple locations in Canada and USA	Environmental	Terrestrial	Soil	Loam	Forest soil	31.11	-95.15	112252	27979	92	0	0
NitcycUWRG05A511_FD	Soil microbial communities from Arlington Agricultural Research Station in Wisconsin and Kellogg Biological Station in Michigan, replicating the bioenergy cropping systems trials (BCSTs)	Environmental	Terrestrial	Soil	Unclassified	Agricultural land	43.3	-89.38	5342	615	0	0	0
13C_Cellulose_Da_FD	Soil microbial communities from agricultural site in Penn Yan, New York, United States	Environmental	Terrestrial	Soil	Unclassified	Agricultural land	42.673	-77.032	1985992	461404	3686	5	0
ER_DNA_150_FD	Soil microbial communities from the East River watershed near Crested Butte, Colorado, United States	Environmental	Terrestrial	Soil	Bulk soil	Meadow	38.9206	-106.949	311254	85040	486	0	0
II_Bog_E1_1_FD	Peat permafrost microbial communities from Stordalen Mire near Abisko, Sweden	Environmental	Terrestrial	Soil	Peat	Bog	68.3532	19.0477	345762	107200	3328	34	0
CNK02_metaG_FD	Soil microbial communities from Purdue University Martell Research Forest, Indiana, United States	Environmental	Terrestrial	Soil	Unclassified	Forest Soil	40.4449	-87.0297	121420	28156	249	0	0
NitcycUWRG10A511_FD	Soil microbial communities from Arlington Agricultural Research Station in Wisconsin and Kellogg Biological Station in Michigan, replicating the bioenergy cropping systems trials (BCSTs)	Environmental	Terrestrial	Soil	Unclassified	Agricultural land	43.2958	-89.3799	5148	712	0	0	0
III_Bog_E1_3_FD	Peat permafrost microbial communities from Stordalen Mire near Abisko, Sweden	Environmental	Terrestrial	Soil	Peat	Bog	68.3532	19.0477	487472	168008	8196	5	0
LuqExpMetageno23_FD	Tropical forest soil microbial communities from Luquillo Experimental Forest, Puerto Rico	Environmental	Terrestrial	Soil	Loam	Forest soil	18	-65	31767	8949	116	0	0
CNK05_metaG_FD	Soil microbial communities from Purdue University Martell Research Forest, Indiana, United States	Environmental	Terrestrial	Soil	Unclassified	Forest Soil	40.4449	-87.0297	180928	47084	456	0	0
MedBloCARef_O2_FD	Forest soil microbial communities from multiple locations in Canada and USA	Environmental	Terrestrial	Soil	Loam	Forest soil	38.88	-120.64	111399	27074	220	0	0
NR04B_FD	Soil microbial communities from H.J. Andrews Experimental Forest, Oregon, United States	Environmental	Terrestrial	Soil	Unclassified	Forest Soil	44.23	-122.22	73694	13690	0	0	0
NitcycUWRROWE17A_FD	Soil microbial communities from Arlington Agricultural Research Station in Wisconsin and Kellogg Biological Station in Michigan, replicating the bioenergy cropping systems trials (BCSTs)	Environmental	Terrestrial	Soil	Unclassified	Agricultural land	43.42	-89.32	16877	3283	96	0	0
MC6MC0910MG_FD	Enriched soil aggregate microbial communities from Iowa State university to study microbial drivers of carbon cycling	Environmental	Terrestrial	Soil	Unclassified	Unclassified	42	-93	106728	42789	1635	0	0
LuqExpMetageno54_FD	Tropical forest soil microbial communities from Luquillo Experimental Forest, Puerto Rico	Environmental	Terrestrial	Soil	Loam	Forest soil	18	-65	27244	8214	182	0	0
Sb_taG_6_FD	Peatlands soil microbial communities from Germany and Austria, that are sulfate reducing	Environmental	Terrestrial	Soil	Unclassified	Unclassified	50.1318	11.881	522242	186677	4428	0	0
GEONDECOMP289_FD	Soil and plant litter microbial communities from temperate forests in California, United States	Environmental	Terrestrial	Plant litter	Unclassified	Unclassified	40.2198	-122.984	30728	5094	35	0	0
SubbioR12Aug_8Ca_FD	Serpentinite rock and fluid microbial communities from Tablelands Ophiolite (Newfoundland), Coast Range Ophiolite (California) and Ligurian Springs (Italy)	Environmental	Terrestrial	Deep subsurface	Unclassified	Unclassified	38.874	-122.439	90673	30829	1431	2	0
flu12Cox44000172_FD	Lab enrichment of tropical soil microbial communities from Luquillo Experimental Forest, Puerto Rico	Environmental	Terrestrial	Soil	Unclassified	Forest Soil	18.321	-65.8172	1542362	442725	1967	0	0
GRESIP169b2f22_FD	Lab enrichment of tropical soil microbial communities from Luquillo Experimental Forest, Puerto Rico	Environmental	Terrestrial	Soil	Unclassified	Forest Soil	18.321	-65.8172	588362	161644	369	0	0
MetYM2_FD	Systems level insights into methane cycling in arid and semi-arid ecosystems	Environmental	Terrestrial	Soil	Unclassified	Desert	33.305	-116.255	103	98	62	0	0
II_Bog_N3_1_FD	Peat permafrost microbial communities from Stordalen Mire near Abisko, Sweden	Environmental	Terrestrial	Soil	Peat	Bog	68.3532	19.0477	588242	200817	5398	17	0
NGESurshal072012_4_FD	Arctic peat soil microbial communities from the Barrow Environmental Observatory site, Barrow, Alaska, USA	Environmental	Terrestrial	Soil	Unclassified	Permafrost	71.2999	-156.61	116965	37116	513	0	0
LuqExpMetageno65_FD	Tropical forest soil microbial communities from Luquillo Experimental Forest, Puerto Rico	Environmental	Terrestrial	Soil	Loam	Forest soil	18	-65	33327	10168	170	0	0
SubbioAug_CSW13A_FD	Serpentinite rock and fluid microbial communities from Tablelands Ophiolite (Newfoundland), Coast Range Ophiolite (California) and Ligurian Springs (Italy)	Environmental	Terrestrial	Deep subsurface	Unclassified	Unclassified	38.874	-122.439	35829	12422	945	0	0
SF_Rice_10C_80N__2_FD	Natural and restored wetland microbial communities from the San Francisco Bay, California, USA, that impact long-term carbon sequestration	Environmental	Terrestrial	Soil	Unclassified	Agricultural land	38.1087	-121.653	23279	4112	0	0	0
UWRJL043104R2_FD	Soil microbial communities from Arlington Agricultural Research Station in Wisconsin and Kellogg Biological Station in Michigan, replicating the bioenergy cropping systems trials (BCSTs)	Environmental	Terrestrial	Plant litter	Unclassified	Unclassified	43.3	-89.38	177943	40375	457	0	0
Wag4_2014_7_16_FD	Deep subsurface shale carbon reservoir microbial communities from Ohio and West Virginia, USA	Environmental	Terrestrial	Deep subsurface	Fracking water	Shale carbon reservoir	40.178	-81.073	89593	36222	642	2	0
BarGraNGADG00311_FD	Arctic peat soil microbial communities from the Barrow Environmental Observatory site, Barrow, Alaska, USA	Environmental	Terrestrial	Soil	Unclassified	Permafrost	71.2906	-156.789	259444	97592	2200	0	0
NGESurdeep092012_5_FD	Arctic peat soil microbial communities from the Barrow Environmental Observatory site, Barrow, Alaska, USA	Environmental	Terrestrial	Soil	Unclassified	Permafrost	71.2999	-156.61	107682	47776	2079	0	0
LuqExpMetageno38_FD	Tropical forest soil microbial communities from Luquillo Experimental Forest, Puerto Rico	Environmental	Terrestrial	Soil	Loam	Forest soil	18	-65	8168	2052	0	0	0
BlaSpr_A8_OM1_M1_FD	Forest soil microbial communities from multiple locations in Canada and USA	Environmental	Terrestrial	Soil	Loam	Forest soil	49.08	-89.38	179963	54283	113	0	0
UWRJL194509B1_FD	Soil microbial communities from Arlington Agricultural Research Station in Wisconsin and Kellogg Biological Station in Michigan, replicating the bioenergy cropping systems trials (BCSTs)	Environmental	Terrestrial	Plant litter	Unclassified	Unclassified	43.3	-89.38	367235	130111	4321	4	0
CNK23_metaG_FD	Soil microbial communities from Purdue University Martell Research Forest, Indiana, United States	Environmental	Terrestrial	Soil	Unclassified	Forest Soil	40.4449	-87.0297	118187	27869	539	3	0
GRESIP174b1f23_FD	Lab enrichment of tropical soil microbial communities from Luquillo Experimental Forest, Puerto Rico	Environmental	Terrestrial	Soil	Unclassified	Forest Soil	18.321	-65.8172	325445	84260	184	0	0
MayberrySE_Catta_3_FD	Natural and restored wetland microbial communities from the San Francisco Bay, California, USA, that impact long-term carbon sequestration	Environmental	Terrestrial	Soil	Wetlands	Unclassified	38.0499	-121.765	78007	17947	34	0	0
ER_DNA_115_FD	Soil microbial communities from the East River watershed near Crested Butte, Colorado, United States	Environmental	Terrestrial	Soil	Bulk soil	Meadow	38.9206	-106.949	225388	40817	82	0	0
ER_DNA_368_FD	Soil microbial communities from the East River watershed near Crested Butte, Colorado, United States	Environmental	Terrestrial	Soil	Bulk soil	Meadow	38.9206	-106.949	338895	86323	736	0	0
MHFSIPfraction_3_FD	Lab enriched peat soil microbial communities from two peatlands near Ithaca, NY, United States	Environmental	Terrestrial	Soil	Peat	Fen	42.3286	-76.4792	114756	35053	512	0	0
NGESurshal092012_6_FD	Arctic peat soil microbial communities from the Barrow Environmental Observatory site, Barrow, Alaska, USA	Environmental	Terrestrial	Soil	Unclassified	Permafrost	71.2999	-156.61	82911	27866	437	0	0
NitcycUWG06A5a12_FD	Soil microbial communities from Arlington Agricultural Research Station in Wisconsin and Kellogg Biological Station in Michigan, replicating the bioenergy cropping systems trials (BCSTs)	Environmental	Terrestrial	Soil	Unclassified	Agricultural land	43.3	-89.38	15587	2012	0	0	0
NitcycUWRROWE15E_FD	Soil microbial communities from Arlington Agricultural Research Station in Wisconsin and Kellogg Biological Station in Michigan, replicating the bioenergy cropping systems trials (BCSTs)	Environmental	Terrestrial	Soil	Unclassified	Agricultural land	43.42	-89.33	15102	2991	0	0	0
CNK08_metaG_FD	Soil microbial communities from Purdue University Martell Research Forest, Indiana, United States	Environmental	Terrestrial	Soil	Unclassified	Forest Soil	40.4449	-87.0297	113324	32044	433	0	0
UWRJS081202R4_FD	Soil microbial communities from Arlington Agricultural Research Station in Wisconsin and Kellogg Biological Station in Michigan, replicating the bioenergy cropping systems trials (BCSTs)	Environmental	Terrestrial	Soil	Unclassified	Agricultural land	43.3	-89.38	96015	20035	39	0	0
GEONQ76_FD	Soil and plant litter microbial communities from temperate forests in California, United States	Environmental	Terrestrial	Soil	Unclassified	Forest Soil	40.2197	-122.985	14830	3855	18	0	0
C8D1metaG_FD	Soil microbial communities from West Virginia University Organic Research Farm, Morgantown, WV, United States	Environmental	Terrestrial	Soil	Unclassified	Agricultural land	39.6475	-79.9369	951768	191900	324	0	0
Rifsed16ft4_FD	Soil microbial communities from Rifle, Colorado, USA	Environmental	Terrestrial	Soil	Unclassified	Unclassified	39.53	-107.78	563114	210005	3870	8	0
I_Palsa_E3_2_FD	Peat permafrost microbial communities from Stordalen Mire near Abisko, Sweden	Environmental	Terrestrial	Soil	Peat	Permafrost	68.3535	19.0473	658563	224008	4776	0	0
GraSoiAngelo_138_FD	Grasslands soil microbial communities from the Angelo Coastal Reserve, California, USA	Environmental	Terrestrial	Soil	Unclassified	Grasslands	39.7392	-123.631	369967	129395	3158	0	0
NCmetagenome_FD	Soil microbial communities from experimental microcosm in Duke University, North Carolina, United States	Environmental	Terrestrial	Soil	Unclassified	Unclassified	36	-78	1501048	647290	12434	8	0
Sandmound_ThreeS_3_FD	Natural and restored wetland microbial communities from the San Francisco Bay, California, USA, that impact long-term carbon sequestration	Environmental	Terrestrial	Soil	Wetlands	Unclassified	38.0006	-121.624	25553	5120	5	0	0
NitcycUWRROWE17D_FD	Soil microbial communities from Arlington Agricultural Research Station in Wisconsin and Kellogg Biological Station in Michigan, replicating the bioenergy cropping systems trials (BCSTs)	Environmental	Terrestrial	Soil	Unclassified	Agricultural land	43.42	-89.32	7897	1424	2	0	0
LuqExpMetagenom2_FD	Tropical forest soil microbial communities from Luquillo Experimental Forest, Puerto Rico	Environmental	Terrestrial	Soil	Loam	Forest soil	18	-65	16386	4342	0	0	0
MayberrySE_Catta_5_FD	Natural and restored wetland microbial communities from the San Francisco Bay, California, USA, that impact long-term carbon sequestration	Environmental	Terrestrial	Soil	Wetlands	Unclassified	38.0499	-121.765	36635	7356	10	0	0
Wag4Se2015_1_7_FD	Deep subsurface shale carbon reservoir microbial communities from Ohio and West Virginia, USA	Environmental	Terrestrial	Deep subsurface	Fracking water	Shale carbon reservoir	40.178	-81.073	1282	911	171	0	0
II_Palsa_E1_1_FD	Peat permafrost microbial communities from Stordalen Mire near Abisko, Sweden	Environmental	Terrestrial	Soil	Peat	Permafrost	68.3535	19.0473	327270	83823	925	1	0
GraSoi013_1_40cm_2_FD	Grasslands soil microbial communities from the Angelo Coastal Reserve, California, USA	Environmental	Terrestrial	Soil	Unclassified	Grasslands	39.7383	-123.63	293034	135281	3148	0	0
DW10B_FD	Soil microbial communities from H.J. Andrews Experimental Forest, Oregon, United States	Environmental	Terrestrial	Soil	Unclassified	Forest Soil	44.23	-122.22	106311	25809	12	0	0
Joice_ThreeSqA_D_2_FD	Natural and restored wetland microbial communities from the San Francisco Bay, California, USA, that impact long-term carbon sequestration	Environmental	Terrestrial	Soil	Wetlands	Unclassified	38.1972	-122.01	32318	7236	9	0	0
RVTome_7_FD	Soil microbial communities from uranium-contaminated sites across the Upper Colorado River Basin region	Environmental	Terrestrial	Soil	Unclassified	Uranium contaminated	42.9888	-108.399	2421705	821741	12399	37	0
UWRJL088202R2_FD	Soil microbial communities from Arlington Agricultural Research Station in Wisconsin and Kellogg Biological Station in Michigan, replicating the bioenergy cropping systems trials (BCSTs)	Environmental	Terrestrial	Plant litter	Unclassified	Unclassified	43.3	-89.38	236783	53218	558	0	0
III_Palsa_N3_3_FD	Peat permafrost microbial communities from Stordalen Mire near Abisko, Sweden	Environmental	Terrestrial	Soil	Peat	Permafrost	68.3535	19.0473	549738	173562	3725	1	0
SalPonD_shore_MG_FD	Salt pond water, soil and salt crust microbial communities from South San Francisco under conditions of wetland restoration.	Environmental	Terrestrial	Soil	Wetlands	Unclassified	37.4958	-122.133	96715	55661	2031	0	0
BlaSpr_A8_OM1_O2_FD	Forest soil microbial communities from multiple locations in Canada and USA	Environmental	Terrestrial	Soil	Loam	Forest soil	49.08	-89.38	96901	25877	38	0	0
LARL111metaG_FD	Corn, switchgrass and miscanthus rhizosphere microbial communities from Kellogg Biological Station, Michigan, USA	Environmental	Terrestrial	Soil	Loam	Agricultural soil	42.4774	-85.451	871369	171162	164	1	0
GWRWS1_0_10_FD	Groundwater microbial communities from the Columbia River, Washington, USA	Environmental	Terrestrial	Soil	Sand	Unclassified	46.372	-119.272	116519	39709	284	0	0
13C_Vanillin_Day_FD	Soil microbial communities from agricultural site in Penn Yan, New York, United States	Environmental	Terrestrial	Soil	Unclassified	Agricultural land	42.673	-77.032	1474287	376963	3748	0	0
ForSoiNitrNN1105_FD	Soil microbial communities from 10 grassland sites in CA, CO, KS, KY, MN, MO, NM, SC, TX, that have been nitrogen fertilized	Environmental	Terrestrial	Soil	Loam	Grasslands	40.8167	-104.767	2675	714	0	0	0
III_Palsa_N1_3_FD	Peat permafrost microbial communities from Stordalen Mire near Abisko, Sweden	Environmental	Terrestrial	Soil	Peat	Permafrost	68.3535	19.0473	1090219	380129	9024	1	0
UWRJL016104C6_FD	Soil microbial communities from Arlington Agricultural Research Station in Wisconsin and Kellogg Biological Station in Michigan, replicating the bioenergy cropping systems trials (BCSTs)	Environmental	Terrestrial	Plant litter	Unclassified	Unclassified	43.3	-89.38	282198	81311	1034	0	0
I_Fen_N2_3_FD	Peat permafrost microbial communities from Stordalen Mire near Abisko, Sweden	Environmental	Terrestrial	Soil	Peat	Fen	68.3532	19.0469	325031	77725	695	0	0
I_Fen_N2_2_FD	Peat permafrost microbial communities from Stordalen Mire near Abisko, Sweden	Environmental	Terrestrial	Soil	Peat	Fen	68.3532	19.0469	200348	51589	437	0	0
BONnt9_FD	Terrestrial sediment cell enrichment communities for BONCAT metagenomics from Utah, United States	Environmental	Terrestrial	Geologic	Sediment	Unclassified	38.715	-109.691	60573	10772	25	0	0
NitcycUWG052A212_FD	Soil microbial communities from Arlington Agricultural Research Station in Wisconsin and Kellogg Biological Station in Michigan, replicating the bioenergy cropping systems trials (BCSTs)	Environmental	Terrestrial	Soil	Unclassified	Agricultural land	43.3	-89.38	7164	843	0	0	0
MetspNORM_FD	Systems level insights into methane cycling in arid and semi-arid ecosystems	Environmental	Terrestrial	Soil	Unclassified	Desert	33.1992	-117.27	8550	3549	231	0	0
UWRJS126311R4_FD	Soil microbial communities from Arlington Agricultural Research Station in Wisconsin and Kellogg Biological Station in Michigan, replicating the bioenergy cropping systems trials (BCSTs)	Environmental	Terrestrial	Soil	Unclassified	Agricultural land	43.3	-89.38	82905	14941	25	0	0
MicForSoSWNC24_O_FD	Forest soil microbial communities from Harvard Forest Long Term Ecological Research (LTER) site in Petersham, MA, for long-term soil warming studies	Environmental	Terrestrial	Soil	Loam	Forest soil	42.533	-72.2095	33527	10314	30	0	0
SalPonR1_B_D1_MG_FD	Salt pond water, soil and salt crust microbial communities from South San Francisco under conditions of wetland restoration.	Environmental	Terrestrial	Soil	Wetlands	Unclassified	37.4968	-122.133	221215	75420	2196	13	0
10_S_MG_FD	Soil and ectomycorrhiza microbial communities from Populus trichocarpa stands in riparian zones in the Pacific Northwest, United States	Environmental	Terrestrial	Soil	Unclassified	Riparian soil	46.0356	-122.86	782248	137594	414	0	0
41W_DmetaG_FD	Soil microbial communities from hillslopes of Landscape Evolution Observatory, University of Arizona, Oracle, AZ, United States	Environmental	Terrestrial	Soil	Unclassified	Unclassified	32.5789	-110.851	3725	1087	0	0	0
NitcycUG052A2w12_FD	Soil microbial communities from Arlington Agricultural Research Station in Wisconsin and Kellogg Biological Station in Michigan, replicating the bioenergy cropping systems trials (BCSTs)	Environmental	Terrestrial	Soil	Unclassified	Agricultural land	43.3	-89.38	5379	499	0	0	0
atmos_gasesECM2C_2_FD	Hardwood forest soil microbial communities from various locations in the United States	Environmental	Terrestrial	Soil	Unclassified	Forest Soil	39.0844	-86.4705	1445942	411244	3013	0	0
I_Bog_N3_1_FD	Peat permafrost microbial communities from Stordalen Mire near Abisko, Sweden	Environmental	Terrestrial	Soil	Peat	Bog	68.3532	19.0477	530227	157210	3586	5	0
TR3MG_FD	Soil microbial communities from Risofladan, Vaasa, Finland	Environmental	Terrestrial	Soil	Clay	Unclassified	63.0472	21.7116	1189333	413478	9079	50	1
NitcycUWG072A510_FD	Soil microbial communities from Arlington Agricultural Research Station in Wisconsin and Kellogg Biological Station in Michigan, replicating the bioenergy cropping systems trials (BCSTs)	Environmental	Terrestrial	Soil	Unclassified	Agricultural land	43.3	-89.38	1657	110	0	0	0
NitcycUG062A5a11_FD	Soil microbial communities from Arlington Agricultural Research Station in Wisconsin and Kellogg Biological Station in Michigan, replicating the bioenergy cropping systems trials (BCSTs)	Environmental	Terrestrial	Soil	Unclassified	Agricultural land	43.3	-89.38	3774	147	0	0	0
SalPonR2_C_D2_MG_FD	Salt pond water, soil and salt crust microbial communities from South San Francisco under conditions of wetland restoration.	Environmental	Terrestrial	Soil	Wetlands	Unclassified	37.4965	-122.133	145792	49431	663	0	0
NL03B_FD	Soil microbial communities from H.J. Andrews Experimental Forest, Oregon, United States	Environmental	Terrestrial	Soil	Unclassified	Forest Soil	44.23	-122.22	91812	17999	1	0	0
NitcycUWRG09K112_FD	Soil microbial communities from Arlington Agricultural Research Station in Wisconsin and Kellogg Biological Station in Michigan, replicating the bioenergy cropping systems trials (BCSTs)	Environmental	Terrestrial	Soil	Unclassified	Agricultural land	42.4	-85.37	1139	64	0	0	0
Rifsed13ft2_FD	Soil microbial communities from Rifle, Colorado, USA	Environmental	Terrestrial	Soil	Unclassified	Unclassified	39.53	-107.78	84503	24977	385	0	0
NitcycUWRG07K312_FD	Soil microbial communities from Arlington Agricultural Research Station in Wisconsin and Kellogg Biological Station in Michigan, replicating the bioenergy cropping systems trials (BCSTs)	Environmental	Terrestrial	Soil	Unclassified	Agricultural land	42.4	-85.37	3991	227	0	0	0
GraSoiAngelo_144_FD	Grasslands soil microbial communities from the Angelo Coastal Reserve, California, USA	Environmental	Terrestrial	Soil	Unclassified	Grasslands	39.7392	-123.631	290690	136240	3805	0	0
II_Fen_N3_3_FD	Peat permafrost microbial communities from Stordalen Mire near Abisko, Sweden	Environmental	Terrestrial	Soil	Peat	Fen	68.3532	19.0469	186692	41548	457	0	0
NitcycUWRG08A310_FD	Soil microbial communities from Arlington Agricultural Research Station in Wisconsin and Kellogg Biological Station in Michigan, replicating the bioenergy cropping systems trials (BCSTs)	Environmental	Terrestrial	Soil	Unclassified	Agricultural land	43.3	-89.38	5988	390	0	0	0
MAQ_50_10_MG_FD	Tropical peatland microbial communities from different locations	Environmental	Terrestrial	Soil	Wetlands	Unclassified	-6.3272	-74.8136	221712	44490	353	0	0
LuqExpMetageno32_FD	Tropical forest soil microbial communities from Luquillo Experimental Forest, Puerto Rico	Environmental	Terrestrial	Soil	Loam	Forest soil	18	-65	26645	7738	61	0	0
CO14A_FD	Soil microbial communities from H.J. Andrews Experimental Forest, Oregon, United States	Environmental	Terrestrial	Soil	Unclassified	Forest Soil	44.23	-122.22	25107	4077	0	0	0
713P1X1metaG_FD	Peatland microbial communities from Stordalen Mire, Sweden	Environmental	Terrestrial	Soil	Peat	Mire	68.3534	19.0473	243974	92285	4017	1	0
ForSoiNitroNN574_FD	Soil microbial communities from 10 grassland sites in CA, CO, KS, KY, MN, MO, NM, SC, TX, that have been nitrogen fertilized	Environmental	Terrestrial	Soil	Loam	Grasslands	39.0709	-96.5828	3045	284	0	0	0
LARL82metaG_FD	Corn, switchgrass and miscanthus rhizosphere microbial communities from Kellogg Biological Station, Michigan, USA	Environmental	Terrestrial	Soil	Loam	Agricultural soil	42.4774	-85.451	2047085	577324	2821	0	0
NitcycUWRG08K412_FD	Soil microbial communities from Arlington Agricultural Research Station in Wisconsin and Kellogg Biological Station in Michigan, replicating the bioenergy cropping systems trials (BCSTs)	Environmental	Terrestrial	Soil	Unclassified	Agricultural land	42.4	-85.37	2614	396	0	0	0
I_Bog_E3_3_FD	Peat permafrost microbial communities from Stordalen Mire near Abisko, Sweden	Environmental	Terrestrial	Soil	Peat	Bog	68.3532	19.0477	251024	69931	604	3	0
Coa_R1_7_FD	Surface soil microbial communities from Centralia Pennsylvania, which are recovering from an underground coalmine fire.	Environmental	Terrestrial	Soil	Unclassified	Unclassified	40.7999	-76.3402	392985	144667	6585	0	0
22E_DmetaG_FD	Soil microbial communities from hillslopes of Landscape Evolution Observatory, University of Arizona, Oracle, AZ, United States	Environmental	Terrestrial	Soil	Unclassified	Unclassified	32.5788	-110.851	8203	1222	0	0	0
GWRWN1_10_20_FD	Groundwater microbial communities from the Columbia River, Washington, USA	Environmental	Terrestrial	Soil	Sand	Unclassified	46.372	-119.272	94291	30257	402	0	0
III_Palsa_N3_1_FD	Peat permafrost microbial communities from Stordalen Mire near Abisko, Sweden	Environmental	Terrestrial	Soil	Peat	Permafrost	68.3535	19.0473	771849	265626	6223	21	0
GEONDECOMP301_FD	Soil and plant litter microbial communities from temperate forests in California, United States	Environmental	Terrestrial	Plant litter	Unclassified	Unclassified	40.2526	-123.026	23558	5009	21	0	0
II_Bog_E3_2_FD	Peat permafrost microbial communities from Stordalen Mire near Abisko, Sweden	Environmental	Terrestrial	Soil	Peat	Bog	68.3532	19.0477	486100	159149	3365	10	0
714S215metaG_FD	Peatland microbial communities from Stordalen Mire, Sweden	Environmental	Terrestrial	Soil	Peat	Mire	68.3532	19.0474	70244	16800	364	0	0
713E2SmetaG_FD	Peatland microbial communities from Stordalen Mire, Sweden	Environmental	Terrestrial	Soil	Peat	Mire	68.3533	19.0466	57999	10561	199	0	0
SalPonF2_A_D2_MG_FD	Salt pond water, soil and salt crust microbial communities from South San Francisco under conditions of wetland restoration.	Environmental	Terrestrial	Soil	Wetlands	Unclassified	37.4971	-122.129	109856	35227	370	0	0
13C_Glucose_Day1_2_FD	Soil microbial communities from agricultural site in Penn Yan, New York, United States	Environmental	Terrestrial	Soil	Unclassified	Agricultural land	42.673	-77.032	1462219	333987	2675	3	0
UWRJL154409C5_FD	Soil microbial communities from Arlington Agricultural Research Station in Wisconsin and Kellogg Biological Station in Michigan, replicating the bioenergy cropping systems trials (BCSTs)	Environmental	Terrestrial	Plant litter	Unclassified	Unclassified	43.3	-89.38	312824	96315	714	2	0
NitcycUWRG07A410_FD	Soil microbial communities from Arlington Agricultural Research Station in Wisconsin and Kellogg Biological Station in Michigan, replicating the bioenergy cropping systems trials (BCSTs)	Environmental	Terrestrial	Soil	Unclassified	Agricultural land	43.3	-89.38	2238	112	0	0	0
GAAS100_FD	Agricultural soil microbial communities from Utah and Georgia to study Nitrogen management	Environmental	Terrestrial	Soil	Unclassified	Agricultural land	33.8834	-83.4195	278064	86127	196	0	0
CBST25metaG_2_FD	Peatland microbial communities from Stordalen Mire, Sweden	Environmental	Terrestrial	Soil	Peat	Mire	68.3529	19.0475	70782	33311	2588	0	0
NitcycUWRG05K112_FD	Soil microbial communities from Arlington Agricultural Research Station in Wisconsin and Kellogg Biological Station in Michigan, replicating the bioenergy cropping systems trials (BCSTs)	Environmental	Terrestrial	Soil	Unclassified	Agricultural land	43.3	-89.38	4626	392	0	0	0
atmos_gasesAM3C__FD	Hardwood forest soil microbial communities from various locations in the United States	Environmental	Terrestrial	Soil	Unclassified	Forest Soil	39.0844	-86.4705	1963214	371974	1286	0	0
II_Bog_E2_3_FD	Peat permafrost microbial communities from Stordalen Mire near Abisko, Sweden	Environmental	Terrestrial	Soil	Peat	Bog	68.3532	19.0477	428368	149251	3481	6	0
GWRWT4_2Sept14_2_FD	Groundwater microbial communities from the Columbia River, Washington, USA	Environmental	Terrestrial	Soil	Sand	Unclassified	46.372	-119.272	28036	9043	236	0	0
714P31014metaG_FD	Peatland microbial communities from Stordalen Mire, Sweden	Environmental	Terrestrial	Soil	Peat	Mire	68.3535	19.0472	71595	17921	325	0	0
NitcycUWRG10A211_FD	Soil microbial communities from Arlington Agricultural Research Station in Wisconsin and Kellogg Biological Station in Michigan, replicating the bioenergy cropping systems trials (BCSTs)	Environmental	Terrestrial	Soil	Unclassified	Agricultural land	43.2958	-89.3799	3545	336	0	0	0
GWRWN1_40_50_FD	Groundwater microbial communities from the Columbia River, Washington, USA	Environmental	Terrestrial	Soil	Sand	Unclassified	46.372	-119.272	55268	16712	130	0	0
UWRJS049202B5_FD	Soil microbial communities from Arlington Agricultural Research Station in Wisconsin and Kellogg Biological Station in Michigan, replicating the bioenergy cropping systems trials (BCSTs)	Environmental	Terrestrial	Soil	Unclassified	Agricultural land	43.3	-89.38	111099	22019	16	0	0
GraSoiAngelo_129_FD	Grasslands soil microbial communities from the Angelo Coastal Reserve, California, USA	Environmental	Terrestrial	Soil	Unclassified	Grasslands	39.7392	-123.631	336163	147053	3807	0	0
HubBroMetageWRM3_FD	Soil microbial communities from the Hubbard Brook experimental Forest, New Hampshire, under manipulated climate change conditions.	Environmental	Terrestrial	Soil	Loam	Forest soil			640007	194313	1516	0	0
NitcycUWRG05K512_FD	Soil microbial communities from Arlington Agricultural Research Station in Wisconsin and Kellogg Biological Station in Michigan, replicating the bioenergy cropping systems trials (BCSTs)	Environmental	Terrestrial	Soil	Unclassified	Agricultural land	43.3	-89.38	11020	1432	0	0	0
GEONDECOMP309_FD	Soil and plant litter microbial communities from temperate forests in California, United States	Environmental	Terrestrial	Plant litter	Unclassified	Unclassified	40.2526	-123.026	46753	17240	32	0	0
I_Bog_N3_3_FD	Peat permafrost microbial communities from Stordalen Mire near Abisko, Sweden	Environmental	Terrestrial	Soil	Peat	Bog	68.3532	19.0477	738085	246476	8608	0	0
ForSoiNitrNN1101_FD	Soil microbial communities from 10 grassland sites in CA, CO, KS, KY, MN, MO, NM, SC, TX, that have been nitrogen fertilized	Environmental	Terrestrial	Soil	Loam	Grasslands	40.8167	-104.767	340	34	0	0	0
ForSoiNitroNN350_FD	Soil microbial communities from 10 grassland sites in CA, CO, KS, KY, MN, MO, NM, SC, TX, that have been nitrogen fertilized	Environmental	Terrestrial	Soil	Loam	Grasslands	35.913	-79.056	3566	474	2	0	0
GRESIP088b5f23_FD	Lab enrichment of tropical soil microbial communities from Luquillo Experimental Forest, Puerto Rico	Environmental	Terrestrial	Soil	Unclassified	Forest Soil	18.321	-65.8172	606361	163285	319	3	1
MicForSoiPHH12_O_FD	Forest soil microbial communities from Harvard Forest Long Term Ecological Research (LTER) site in Petersham, MA, for long-term soil warming studies	Environmental	Terrestrial	Soil	Loam	Forest soil	42.5504	-72.1802	87787	19836	48	0	0
NLE4metagenome_FD	Soil, plant litter and rhizosphere microbial communities from European coniferous forests	Environmental	Terrestrial	Plant litter	Unclassified	Unclassified	59.9992	10.7901	6025	738	7	0	0
GRESIP169b2f21_FD	Lab enrichment of tropical soil microbial communities from Luquillo Experimental Forest, Puerto Rico	Environmental	Terrestrial	Soil	Unclassified	Forest Soil	18.321	-65.8172	679377	192624	590	0	0
GRESIP053b4f26_FD	Lab enrichment of tropical soil microbial communities from Luquillo Experimental Forest, Puerto Rico	Environmental	Terrestrial	Soil	Unclassified	Forest Soil	18.321	-65.8172	382878	104387	328	0	0
GREbulkMGHF170_FD	Lab enrichment of tropical soil microbial communities from Luquillo Experimental Forest, Puerto Rico	Environmental	Terrestrial	Soil	Unclassified	Forest Soil	18.321	-65.8172	936023	257637	1264	0	0
GRESIP084b2f20_FD	Lab enrichment of tropical soil microbial communities from Luquillo Experimental Forest, Puerto Rico	Environmental	Terrestrial	Soil	Unclassified	Forest Soil	18.321	-65.8172	555469	149005	279	0	0
ER_DNA_119_FD	Soil microbial communities from the East River watershed near Crested Butte, Colorado, United States	Environmental	Terrestrial	Soil	Bulk soil	Meadow	38.9206	-106.949	422430	91911	311	0	0
SalPonR1_C_D2_MG_FD	Salt pond water, soil and salt crust microbial communities from South San Francisco under conditions of wetland restoration.	Environmental	Terrestrial	Soil	Wetlands	Unclassified	37.4971	-122.133	163954	58755	1386	5	0
GRESIP084b2f22_FD	Lab enrichment of tropical soil microbial communities from Luquillo Experimental Forest, Puerto Rico	Environmental	Terrestrial	Soil	Unclassified	Forest Soil	18.321	-65.8172	865047	245485	792	0	0
SalPonF2_B_D2_MG_FD	Salt pond water, soil and salt crust microbial communities from South San Francisco under conditions of wetland restoration.	Environmental	Terrestrial	Soil	Wetlands	Unclassified	37.4972	-122.129	79275	19792	372	0	0
C8D2metaG_FD	Soil microbial communities from West Virginia University Organic Research Farm, Morgantown, WV, United States	Environmental	Terrestrial	Soil	Unclassified	Agricultural land	39.6475	-79.9369	727126	142111	371	0	0
NitcycUWRG08A510_FD	Soil microbial communities from Arlington Agricultural Research Station in Wisconsin and Kellogg Biological Station in Michigan, replicating the bioenergy cropping systems trials (BCSTs)	Environmental	Terrestrial	Soil	Unclassified	Agricultural land	43.3	-89.38	4099	204	0	0	0
GRESIP166b4f23_FD	Lab enrichment of tropical soil microbial communities from Luquillo Experimental Forest, Puerto Rico	Environmental	Terrestrial	Soil	Unclassified	Forest Soil	18.321	-65.8172	838221	227444	651	0	0
Lox_Sample_15_FD	Soil microbial communities from Loxahatchee National Wildlife Refuge, Florida, United States	Environmental	Terrestrial	Soil	Wetlands	Unclassified	26.5008	-80.2398	2159662	656474	9391	15	0
atmos_gasesAM2C__FD	Hardwood forest soil microbial communities from various locations in the United States	Environmental	Terrestrial	Soil	Unclassified	Forest Soil	39.0844	-86.4705	2553064	578836	1124	0	0
PersoiDNA2013190_FD	Permafrost soil microbial communities from the Arctic, to analyse light accelerated degradation of dissolved organic matter (DOM)	Environmental	Terrestrial	Soil	Wetlands	Permafrost	68.6137	-149.314	145854	44517	371	0	0
PudButsudMG_FD	Rock endolithic microbial communities from Victoria Land, Antarctica	Environmental	Terrestrial	Rock-dwelling (endoliths)	Unclassified	Unclassified	-75.8	159.9	351627	148736	8845	6	0
Wag4Se2015_2_5_FD	Deep subsurface shale carbon reservoir microbial communities from Ohio and West Virginia, USA	Environmental	Terrestrial	Deep subsurface	Fracking water	Shale carbon reservoir	40.178	-81.073	2851	1633	149	0	0
BarGraIncu01121A_FD	Arctic peat soil microbial communities from the Barrow Environmental Observatory site, Barrow, Alaska, USA	Environmental	Terrestrial	Soil	Unclassified	Permafrost	71.2709	-156.81	689279	261465	3925	0	0
Bog_T0_2_FD	Peat permafrost microbial communities from Stordalen Mire near Abisko, Sweden	Environmental	Terrestrial	Soil	Peat	Bog	68.3532	19.0477	1956595	727604	27329	7	0
GWRWT4_25Nov14_FD	Groundwater microbial communities from the Columbia River, Washington, USA	Environmental	Terrestrial	Soil	Sand	Unclassified	46.372	-119.272	64611	11317	183	2	0
GREbulkMGLF176_FD	Lab enrichment of tropical soil microbial communities from Luquillo Experimental Forest, Puerto Rico	Environmental	Terrestrial	Soil	Unclassified	Forest Soil	18.321	-65.8172	1762104	533005	3296	0	0
NitcycUWRG05A410_FD	Soil microbial communities from Arlington Agricultural Research Station in Wisconsin and Kellogg Biological Station in Michigan, replicating the bioenergy cropping systems trials (BCSTs)	Environmental	Terrestrial	Soil	Unclassified	Agricultural land	43.3	-89.38	3293	245	0	0	0
Browns_TuleA_D1_FD	Natural and restored wetland microbial communities from the San Francisco Bay, California, USA, that impact long-term carbon sequestration	Environmental	Terrestrial	Soil	Wetlands	Unclassified	38.0457	-121.866	34143	6363	103	0	0
C24D3metaG_FD	Soil microbial communities from West Virginia University Organic Research Farm, Morgantown, WV, United States	Environmental	Terrestrial	Soil	Unclassified	Agricultural land	39.6475	-79.9369	1388618	292403	707	0	0
GraSoiAngelo_120_FD	Grasslands soil microbial communities from the Angelo Coastal Reserve, California, USA	Environmental	Terrestrial	Soil	Unclassified	Grasslands	39.7392	-123.631	319583	119059	1086	0	0
CBST50metaG_FD	Peatland microbial communities from Stordalen Mire, Sweden	Environmental	Terrestrial	Soil	Peat	Mire	68.3529	19.0475	78651	33548	2180	0	0
LuqExpMetageno36_FD	Tropical forest soil microbial communities from Luquillo Experimental Forest, Puerto Rico	Environmental	Terrestrial	Soil	Loam	Forest soil	18	-65	18034	4631	3	0	0
III_Palsa_N2_1_FD	Peat permafrost microbial communities from Stordalen Mire near Abisko, Sweden	Environmental	Terrestrial	Soil	Peat	Permafrost	68.3535	19.0473	417623	131430	2809	7	0
I_Fen_N1_1_FD	Peat permafrost microbial communities from Stordalen Mire near Abisko, Sweden	Environmental	Terrestrial	Soil	Peat	Fen	68.3532	19.0469	255520	73481	1527	1	0
II_Fen_N3_2_FD	Peat permafrost microbial communities from Stordalen Mire near Abisko, Sweden	Environmental	Terrestrial	Soil	Peat	Fen	68.3532	19.0469	171866	50542	852	1	0
NitcycUWRG10K512_FD	Soil microbial communities from Arlington Agricultural Research Station in Wisconsin and Kellogg Biological Station in Michigan, replicating the bioenergy cropping systems trials (BCSTs)	Environmental	Terrestrial	Soil	Unclassified	Agricultural land	42.4	-85.37	736	29	0	0	0
Subbio12Jun_QV11_FD	Serpentinite rock and fluid microbial communities from Tablelands Ophiolite (Newfoundland), Coast Range Ophiolite (California) and Ligurian Springs (Italy)	Environmental	Terrestrial	Deep subsurface	Unclassified	Unclassified	38.874	-122.439	5327	2905	440	0	0
atmos_gasesECM2C_FD	Hardwood forest soil microbial communities from various locations in the United States	Environmental	Terrestrial	Soil	Unclassified	Forest Soil	39.0844	-86.4705	1172302	360013	4608	0	0
ER_DNA_139_FD	Soil microbial communities from the East River watershed near Crested Butte, Colorado, United States	Environmental	Terrestrial	Soil	Bulk soil	Meadow	38.9206	-106.949	254744	54746	334	0	0
ER_DNA_202_FD	Soil microbial communities from the East River watershed near Crested Butte, Colorado, United States	Environmental	Terrestrial	Soil	Bulk soil	Meadow	38.9206	-106.949	1209436	327905	2301	0	0
HubBroMetageREF1_FD	Soil microbial communities from the Hubbard Brook experimental Forest, New Hampshire, under manipulated climate change conditions.	Environmental	Terrestrial	Soil	Loam	Forest soil			759405	206817	2079	0	0
MC6MC0898MG_FD	Enriched soil aggregate microbial communities from Iowa State university to study microbial drivers of carbon cycling	Environmental	Terrestrial	Soil	Unclassified	Unclassified	42	-93	115416	53914	2308	0	0
NitcycUWG06A3a10_FD	Soil microbial communities from Arlington Agricultural Research Station in Wisconsin and Kellogg Biological Station in Michigan, replicating the bioenergy cropping systems trials (BCSTs)	Environmental	Terrestrial	Soil	Unclassified	Agricultural land	43.3	-89.38	10722	1337	0	0	0
SoimicmetaGmgHPA_FD	Soil and rhizosphere microbial communities from Centre INRS-Institut Armand-Frappier, Laval, Canada	Environmental	Terrestrial	Soil	Unclassified	Unclassified	45.54	-73.72	93909	17941	53	0	0
GRESIP082b2f22_FD	Lab enrichment of tropical soil microbial communities from Luquillo Experimental Forest, Puerto Rico	Environmental	Terrestrial	Soil	Unclassified	Forest Soil	18.321	-65.8172	880729	254801	1348	0	0
GRESIP052b4f23_FD	Lab enrichment of tropical soil microbial communities from Luquillo Experimental Forest, Puerto Rico	Environmental	Terrestrial	Soil	Unclassified	Forest Soil	18.321	-65.8172	741306	210450	940	0	0
714P11014metaG_FD	Peatland microbial communities from Stordalen Mire, Sweden	Environmental	Terrestrial	Soil	Peat	Mire	68.3533	19.0471	73256	16945	152	1	0
NitcycUWRG10K412_FD	Soil microbial communities from Arlington Agricultural Research Station in Wisconsin and Kellogg Biological Station in Michigan, replicating the bioenergy cropping systems trials (BCSTs)	Environmental	Terrestrial	Soil	Unclassified	Agricultural land	43.3	-89.38	21411	3382	90	0	0
OWC_Aug_T1_C1_D5_FD	Wetland microbial communities from Old Woman Creek delta, Ohio, USA	Environmental	Terrestrial	Soil	Wetlands	Unclassified	41.3792	-82.512	2208475	537818	1703	4	0
ER_DNA_369_FD	Soil microbial communities from the East River watershed near Crested Butte, Colorado, United States	Environmental	Terrestrial	Soil	Bulk soil	Meadow	38.9206	-106.949	485066	121827	1064	0	0
UWRJL163409C2_FD	Soil microbial communities from Arlington Agricultural Research Station in Wisconsin and Kellogg Biological Station in Michigan, replicating the bioenergy cropping systems trials (BCSTs)	Environmental	Terrestrial	Plant litter	Unclassified	Unclassified	43.3	-89.38	357254	115608	1367	0	0
MeOH1_35cm_T4_19_FD	Methane metabolizing microbial communities from different methane-rich environments from various locations	Environmental	Terrestrial	Soil	Sand	Unclassified	49.2598	-123.246	238944	96776	6401	6	0
C8D4metaG_FD	Soil microbial communities from West Virginia University Organic Research Farm, Morgantown, WV, United States	Environmental	Terrestrial	Soil	Unclassified	Agricultural land	39.6475	-79.9369	747463	147934	349	0	0
C24D1metaG_FD	Soil microbial communities from West Virginia University Organic Research Farm, Morgantown, WV, United States	Environmental	Terrestrial	Soil	Unclassified	Agricultural land	39.6475	-79.9369	1967429	440300	1223	0	0
ForSoiNitrNN1111_FD	Soil microbial communities from 10 grassland sites in CA, CO, KS, KY, MN, MO, NM, SC, TX, that have been nitrogen fertilized	Environmental	Terrestrial	Soil	Loam	Grasslands	40.8167	-104.767	4028	1192	0	0	0
GRESIP171b2f20_FD	Lab enrichment of tropical soil microbial communities from Luquillo Experimental Forest, Puerto Rico	Environmental	Terrestrial	Soil	Unclassified	Forest Soil	18.321	-65.8172	692722	185548	634	0	0
UWRJL199509C5_FD	Soil microbial communities from Arlington Agricultural Research Station in Wisconsin and Kellogg Biological Station in Michigan, replicating the bioenergy cropping systems trials (BCSTs)	Environmental	Terrestrial	Plant litter	Unclassified	Unclassified	43.3	-89.38	407362	122997	475	1	0
UWRJL221509R5_FD	Soil microbial communities from Arlington Agricultural Research Station in Wisconsin and Kellogg Biological Station in Michigan, replicating the bioenergy cropping systems trials (BCSTs)	Environmental	Terrestrial	Plant litter	Unclassified	Unclassified	43.3	-89.38	220056	59367	1795	0	0
Wag42014_10_16_FD	Deep subsurface shale carbon reservoir microbial communities from Ohio and West Virginia, USA	Environmental	Terrestrial	Deep subsurface	Fracking water	Shale carbon reservoir	40.178	-81.073	3302	1169	155	0	0
NitcycUWG06A2a10_FD	Soil microbial communities from Arlington Agricultural Research Station in Wisconsin and Kellogg Biological Station in Michigan, replicating the bioenergy cropping systems trials (BCSTs)	Environmental	Terrestrial	Soil	Unclassified	Agricultural land	43.3	-89.38	11127	468	0	0	0
NitcycUWG06A1a12_FD	Soil microbial communities from Arlington Agricultural Research Station in Wisconsin and Kellogg Biological Station in Michigan, replicating the bioenergy cropping systems trials (BCSTs)	Environmental	Terrestrial	Soil	Unclassified	Agricultural land	43.3	-89.38	1996	77	0	0	0
5ButaG_FD	Rhizosphere and bulk soil microbial communities from Harvard Forest, USA	Environmental	Terrestrial	Soil	Unclassified	Forest Soil	42.5502	-72.1737	263	4	0	0	0
UWRJS166409R6_FD	Soil microbial communities from Arlington Agricultural Research Station in Wisconsin and Kellogg Biological Station in Michigan, replicating the bioenergy cropping systems trials (BCSTs)	Environmental	Terrestrial	Soil	Unclassified	Agricultural land	43.3	-89.38	131644	21830	149	8	0
MAQ_50_20_MG_FD	Tropical peatland microbial communities from different locations	Environmental	Terrestrial	Soil	Wetlands	Unclassified	-6.3272	-74.8136	230869	57995	542	0	0
Lox_Sample_31_FD	Soil microbial communities from Loxahatchee National Wildlife Refuge, Florida, United States	Environmental	Terrestrial	Soil	Wetlands	Unclassified	26.5065	-80.2537	2249849	750032	14090	0	0
714S315metaG_FD	Peatland microbial communities from Stordalen Mire, Sweden	Environmental	Terrestrial	Soil	Peat	Mire	68.3532	19.0475	192124	53167	571	0	0
ER_DNA_381_FD	Soil microbial communities from the East River watershed near Crested Butte, Colorado, United States	Environmental	Terrestrial	Soil	Bulk soil	Meadow	38.9206	-106.949	388248	107942	758	0	0
I_Bog_N2_2_FD	Peat permafrost microbial communities from Stordalen Mire near Abisko, Sweden	Environmental	Terrestrial	Soil	Peat	Bog	68.3532	19.0477	356410	97395	1739	0	0
Shrwel_input2_FT_FD	Subsurface microbial communities from deep shales in Ohio and West Virginia, USA	Environmental	Terrestrial	Deep subsurface	Unclassified	Unclassified	39.849	-81.036	235903	60114	1689	62	0
NitcycUWRSCHO22C_FD	Soil microbial communities from Arlington Agricultural Research Station in Wisconsin and Kellogg Biological Station in Michigan, replicating the bioenergy cropping systems trials (BCSTs)	Environmental	Terrestrial	Soil	Unclassified	Agricultural land	43.3	-89.38	8404	2172	219	0	0
GRESIP088b5f22_FD	Lab enrichment of tropical soil microbial communities from Luquillo Experimental Forest, Puerto Rico	Environmental	Terrestrial	Soil	Unclassified	Forest Soil	18.321	-65.8172	629710	172491	519	2	0
NLE5metagenome_FD	Soil, plant litter and rhizosphere microbial communities from European coniferous forests	Environmental	Terrestrial	Plant litter	Unclassified	Unclassified	59.9989	10.7903	4804	463	1	0	0
II_Bog_N1_2_FD	Peat permafrost microbial communities from Stordalen Mire near Abisko, Sweden	Environmental	Terrestrial	Soil	Peat	Bog	68.3532	19.0477	530970	176983	5134	5	0
ER_DNA_197_FD	Soil microbial communities from the East River watershed near Crested Butte, Colorado, United States	Environmental	Terrestrial	Soil	Bulk soil	Meadow	38.9206	-106.949	759198	176048	1074	0	0
II_Palsa_N1_2_FD	Peat permafrost microbial communities from Stordalen Mire near Abisko, Sweden	Environmental	Terrestrial	Soil	Peat	Permafrost	68.3535	19.0473	565783	169903	3603	1	0
CNK36_metaG_FD	Soil microbial communities from Purdue University Martell Research Forest, Indiana, United States	Environmental	Terrestrial	Soil	Unclassified	Forest Soil	40.4449	-87.0297	77391	17720	163	0	0
NitcycUWG06A5a11_FD	Soil microbial communities from Arlington Agricultural Research Station in Wisconsin and Kellogg Biological Station in Michigan, replicating the bioenergy cropping systems trials (BCSTs)	Environmental	Terrestrial	Soil	Unclassified	Agricultural land	43.3	-89.38	6228	346	0	0	0
HBST0metaG_FD	Peatland microbial communities from Stordalen Mire, Sweden	Environmental	Terrestrial	Soil	Peat	Mire	68.3529	19.0475	63548	25378	1789	0	0
Lox_Sample_35_FD	Soil microbial communities from Loxahatchee National Wildlife Refuge, Florida, United States	Environmental	Terrestrial	Soil	Wetlands	Unclassified	26.5065	-80.2537	2758577	961577	23372	2	0
PhyPR1_FD	Leaf surface microbial communities from various plants in UC Gill Tract Community Farm, Albany, California, United States	Environmental	Terrestrial	Soil	Unclassified	Agricultural land	37.8864	-122.298	2380054	597253	2366	0	0
UWRJL169409R5_FD	Soil microbial communities from Arlington Agricultural Research Station in Wisconsin and Kellogg Biological Station in Michigan, replicating the bioenergy cropping systems trials (BCSTs)	Environmental	Terrestrial	Plant litter	Unclassified	Unclassified	43.3	-89.38	220569	52385	572	0	0
Rifsed16ft2_FD	Soil microbial communities from Rifle, Colorado, USA	Environmental	Terrestrial	Soil	Unclassified	Unclassified	39.53	-107.78	755687	276070	5317	14	0
OWC_Aug_M1_C1_D2_FD	Wetland microbial communities from Old Woman Creek delta, Ohio, USA	Environmental	Terrestrial	Soil	Wetlands	Unclassified	41.3776	-82.5117	2904017	631973	617	3	0
I_Bog_N1_2_FD	Peat permafrost microbial communities from Stordalen Mire near Abisko, Sweden	Environmental	Terrestrial	Soil	Peat	Bog	68.3532	19.0477	411044	121713	1595	0	0
ForSoiNitroNN395_FD	Soil microbial communities from 10 grassland sites in CA, CO, KS, KY, MN, MO, NM, SC, TX, that have been nitrogen fertilized	Environmental	Terrestrial	Soil	Loam	Forest soil	44.2052	-122.128	5365	650	0	0	0
HBST25r2metaG_FD	Peatland microbial communities from Stordalen Mire, Sweden	Environmental	Terrestrial	Soil	Peat	Mire	68.3529	19.0475	100882	40929	1338	0	0
MC6MC0906MG_FD	Enriched soil aggregate microbial communities from Iowa State university to study microbial drivers of carbon cycling	Environmental	Terrestrial	Soil	Unclassified	Unclassified	42	-93	90060	33512	2105	0	0
SJ75_MG_FD	Tropical peatland microbial communities from different locations	Environmental	Terrestrial	Soil	Wetlands	Unclassified	-4.0712	-73.2029	534866	183628	5917	1	0
NI69A_FD	Soil microbial communities from H.J. Andrews Experimental Forest, Oregon, United States	Environmental	Terrestrial	Soil	Unclassified	Forest Soil	44.23	-122.22	103632	23890	10	0	0
CO08A_FD	Soil microbial communities from H.J. Andrews Experimental Forest, Oregon, United States	Environmental	Terrestrial	Soil	Unclassified	Forest Soil	44.23	-122.22	90953	23602	113	0	0
II_Fen_E1_3_FD	Peat permafrost microbial communities from Stordalen Mire near Abisko, Sweden	Environmental	Terrestrial	Soil	Peat	Fen	68.3532	19.0469	210075	58110	1200	1	0
12C_Control_Day4_FD	Soil microbial communities from agricultural site in Penn Yan, New York, United States	Environmental	Terrestrial	Soil	Unclassified	Agricultural land	42.673	-77.032	1835441	506935	1847	1	0
21W_NmetaG_FD	Soil microbial communities from hillslopes of Landscape Evolution Observatory, University of Arizona, Oracle, AZ, United States	Environmental	Terrestrial	Soil	Unclassified	Unclassified	32.5789	-110.851	27344	7703	137	0	0
II_Fen_N3_4_FD	Peat permafrost microbial communities from Stordalen Mire near Abisko, Sweden	Environmental	Terrestrial	Soil	Peat	Fen	68.3532	19.0469	189429	47405	560	0	0
MC6MC0899MG_FD	Enriched soil aggregate microbial communities from Iowa State university to study microbial drivers of carbon cycling	Environmental	Terrestrial	Soil	Unclassified	Unclassified	42	-93	125276	57655	1502	0	0
MAQ_0_20_MG_FD	Tropical peatland microbial communities from different locations	Environmental	Terrestrial	Soil	Wetlands	Unclassified	-6.3272	-74.8136	152766	36315	368	1	0
SalPonR1_C_D1_MG_FD	Salt pond water, soil and salt crust microbial communities from South San Francisco under conditions of wetland restoration.	Environmental	Terrestrial	Soil	Wetlands	Unclassified	37.4971	-122.133	161463	59395	1266	0	0
BlaSpr_A8_Ref_O2_FD	Forest soil microbial communities from multiple locations in Canada and USA	Environmental	Terrestrial	Soil	Loam	Forest soil	49.08	-89.38	188343	60237	766	0	0
Rifsed16ft3_FD	Soil microbial communities from Rifle, Colorado, USA	Environmental	Terrestrial	Soil	Unclassified	Unclassified	39.53	-107.78	643136	237675	4411	10	0
TR1MG_FD	Soil microbial communities from Risofladan, Vaasa, Finland	Environmental	Terrestrial	Soil	Clay	Unclassified	63.0472	21.7116	879090	314450	7423	19	0
BlaSpr_A8_OM2_M3_FD	Forest soil microbial communities from multiple locations in Canada and USA	Environmental	Terrestrial	Soil	Loam	Forest soil	49.08	-89.38	161639	50382	445	0	0
CLU4metagenome_FD	Soil, plant litter and rhizosphere microbial communities from European coniferous forests	Environmental	Terrestrial	Plant litter	Unclassified	Unclassified	49.0427	13.6161	13263	1898	0	0	0
GRESIP065b5f19_FD	Lab enrichment of tropical soil microbial communities from Luquillo Experimental Forest, Puerto Rico	Environmental	Terrestrial	Soil	Unclassified	Forest Soil	18.321	-65.8172	612722	166756	575	0	0
ForSoiNitroNN591_FD	Soil microbial communities from 10 grassland sites in CA, CO, KS, KY, MN, MO, NM, SC, TX, that have been nitrogen fertilized	Environmental	Terrestrial	Soil	Loam	Grasslands	39.0709	-96.5828	8869	2053	1	0	0
UWRJS046202B6_FD	Soil microbial communities from Arlington Agricultural Research Station in Wisconsin and Kellogg Biological Station in Michigan, replicating the bioenergy cropping systems trials (BCSTs)	Environmental	Terrestrial	Soil	Unclassified	Agricultural land	43.3	-89.38	359928	69593	141	0	0
SubbioCR12Aug_1A_FD	Serpentinite rock and fluid microbial communities from Tablelands Ophiolite (Newfoundland), Coast Range Ophiolite (California) and Ligurian Springs (Italy)	Environmental	Terrestrial	Deep subsurface	Unclassified	Unclassified	38.874	-122.439	76417	27673	414	0	0
T60D2metaG_FD	Soil microbial communities from West Virginia University Organic Research Farm, Morgantown, WV, United States	Environmental	Terrestrial	Soil	Unclassified	Agricultural land	39.6475	-79.9369	929568	194246	462	0	0
ForSoiNitroNN109_FD	Soil microbial communities from 10 grassland sites in CA, CO, KS, KY, MN, MO, NM, SC, TX, that have been nitrogen fertilized	Environmental	Terrestrial	Soil	Loam	Forest soil	39.2355	-121.284	4038	397	0	0	0
713S3MmetaG_FD	Peatland microbial communities from Stordalen Mire, Sweden	Environmental	Terrestrial	Soil	Peat	Mire	68.3533	19.0475	187020	66210	2421	0	0
ER_DNA_153_FD	Soil microbial communities from the East River watershed near Crested Butte, Colorado, United States	Environmental	Terrestrial	Soil	Bulk soil	Meadow	38.9206	-106.949	842718	233687	2160	0	0
MayberryNW_Catta_FD	Natural and restored wetland microbial communities from the San Francisco Bay, California, USA, that impact long-term carbon sequestration	Environmental	Terrestrial	Soil	Wetlands	Unclassified	38.0524	-121.769	45259	8233	4	0	0
MayberryNE_TuleC_FD	Natural and restored wetland microbial communities from the San Francisco Bay, California, USA, that impact long-term carbon sequestration	Environmental	Terrestrial	Soil	Wetlands	Unclassified	38.0525	-121.769	23779	3994	5	0	0
GRESIP169b2f23_FD	Lab enrichment of tropical soil microbial communities from Luquillo Experimental Forest, Puerto Rico	Environmental	Terrestrial	Soil	Unclassified	Forest Soil	18.321	-65.8172	664682	187361	590	0	0
II_Fen_N1_2_FD	Peat permafrost microbial communities from Stordalen Mire near Abisko, Sweden	Environmental	Terrestrial	Soil	Peat	Fen	68.3532	19.0469	217401	70895	1710	2	0
III_Palsa_E3_1_FD	Peat permafrost microbial communities from Stordalen Mire near Abisko, Sweden	Environmental	Terrestrial	Soil	Peat	Permafrost	68.3535	19.0473	436801	123832	2244	19	0
LinTersudMG_FD	Rock endolithic microbial communities from Victoria Land, Antarctica	Environmental	Terrestrial	Rock-dwelling (endoliths)	Unclassified	Unclassified	-77.6	161.2	498508	233907	10830	4	0
GraSoi013_1_20cm_2_FD	Grasslands soil microbial communities from the Angelo Coastal Reserve, California, USA	Environmental	Terrestrial	Soil	Unclassified	Grasslands	39.7182	-123.653	319316	115139	1107	0	0
III_Palsa_N1_1_FD	Peat permafrost microbial communities from Stordalen Mire near Abisko, Sweden	Environmental	Terrestrial	Soil	Peat	Permafrost	68.3535	19.0473	634412	208440	4695	37	0
ER_DNA_152_FD	Soil microbial communities from the East River watershed near Crested Butte, Colorado, United States	Environmental	Terrestrial	Soil	Bulk soil	Meadow	38.9206	-106.949	261780	58804	343	0	0
GREbulkMGAN108_FD	Lab enrichment of tropical soil microbial communities from Luquillo Experimental Forest, Puerto Rico	Environmental	Terrestrial	Soil	Unclassified	Forest Soil	18.321	-65.8172	1903332	592959	4256	8	2
I_Fen_E1_1_FD	Peat permafrost microbial communities from Stordalen Mire near Abisko, Sweden	Environmental	Terrestrial	Soil	Peat	Fen	68.3532	19.0469	86832	19974	111	0	0
SF_Rice_5C_80N_4_FD	Natural and restored wetland microbial communities from the San Francisco Bay, California, USA, that impact long-term carbon sequestration	Environmental	Terrestrial	Soil	Unclassified	Agricultural land	38.1087	-121.653	78438	22176	287	0	0
ER_DNA_194_FD	Soil microbial communities from the East River watershed near Crested Butte, Colorado, United States	Environmental	Terrestrial	Soil	Bulk soil	Meadow	38.9206	-106.949	321913	77041	391	0	0
12C_Control_Day2_FD	Soil microbial communities from agricultural site in Penn Yan, New York, United States	Environmental	Terrestrial	Soil	Unclassified	Agricultural land	42.673	-77.032	1357130	255615	1462	0	0
7_S_MG_FD	Soil and ectomycorrhiza microbial communities from Populus trichocarpa stands in riparian zones in the Pacific Northwest, United States	Environmental	Terrestrial	Soil	Unclassified	Riparian soil	44.5508	-123.25	266254	29273	21	1	0
NitcycUWRG08A210_FD	Soil microbial communities from Arlington Agricultural Research Station in Wisconsin and Kellogg Biological Station in Michigan, replicating the bioenergy cropping systems trials (BCSTs)	Environmental	Terrestrial	Soil	Unclassified	Agricultural land	43.3	-89.38	7203	1364	0	0	0
ER_DNA_198_FD	Soil microbial communities from the East River watershed near Crested Butte, Colorado, United States	Environmental	Terrestrial	Soil	Bulk soil	Meadow	38.9206	-106.949	280109	63035	227	0	0
CNK25_metaG_FD	Soil microbial communities from Purdue University Martell Research Forest, Indiana, United States	Environmental	Terrestrial	Soil	Unclassified	Forest Soil	40.4449	-87.0297	94929	22320	255	0	0
GRESIP065b5f20_FD	Lab enrichment of tropical soil microbial communities from Luquillo Experimental Forest, Puerto Rico	Environmental	Terrestrial	Soil	Unclassified	Forest Soil	18.321	-65.8172	718626	189908	558	0	0
NitcycUWRG06K112_FD	Soil microbial communities from Arlington Agricultural Research Station in Wisconsin and Kellogg Biological Station in Michigan, replicating the bioenergy cropping systems trials (BCSTs)	Environmental	Terrestrial	Soil	Unclassified	Agricultural land	43.3	-89.38	6150	528	0	0	0
CNK26_metaG_FD	Soil microbial communities from Purdue University Martell Research Forest, Indiana, United States	Environmental	Terrestrial	Soil	Unclassified	Forest Soil	40.4449	-87.0297	54747	12733	66	0	0
NGESurdeep072012_2_FD	Arctic peat soil microbial communities from the Barrow Environmental Observatory site, Barrow, Alaska, USA	Environmental	Terrestrial	Soil	Unclassified	Permafrost	71.2999	-156.61	144828	56068	1493	0	0
OrgsoiDNA2013050_FD	Permafrost soil microbial communities from the Arctic, to analyse light accelerated degradation of dissolved organic matter (DOM)	Environmental	Terrestrial	Soil	Wetlands	Permafrost	68.6135	-149.314	294275	98582	2065	0	0
SubbioR11Jul_8B1_FD	Serpentinite rock and fluid microbial communities from Tablelands Ophiolite (Newfoundland), Coast Range Ophiolite (California) and Ligurian Springs (Italy)	Environmental	Terrestrial	Deep subsurface	Unclassified	Unclassified	38.874	-122.439	27023	11497	907	0	0
III_Bog_N3_3_FD	Peat permafrost microbial communities from Stordalen Mire near Abisko, Sweden	Environmental	Terrestrial	Soil	Peat	Bog	68.3532	19.0477	481074	183945	8540	0	0
GRESIP066b5f18_FD	Lab enrichment of tropical soil microbial communities from Luquillo Experimental Forest, Puerto Rico	Environmental	Terrestrial	Soil	Unclassified	Forest Soil	18.321	-65.8172	917531	264362	1698	2	0
MicForSoPHDC10_M_FD	Forest soil microbial communities from Harvard Forest Long Term Ecological Research (LTER) site in Petersham, MA, for long-term soil warming studies	Environmental	Terrestrial	Soil	Loam	Forest soil	42.5504	-72.1802	38939	6741	0	0	0
GRESIP171b2f17_FD	Lab enrichment of tropical soil microbial communities from Luquillo Experimental Forest, Puerto Rico	Environmental	Terrestrial	Soil	Unclassified	Forest Soil	18.321	-65.8172	560018	124799	176	0	0
RickerHillsnord_FD	Rock endolithic microbial communities from Victoria Land, Antarctica	Environmental	Terrestrial	Rock-dwelling (endoliths)	Unclassified	Unclassified	-75.7	159.2	163453	85623	5030	3	0
C0D1metaG_FD	Soil microbial communities from West Virginia University Organic Research Farm, Morgantown, WV, United States	Environmental	Terrestrial	Soil	Unclassified	Agricultural land	39.6475	-79.9369	1416949	309272	718	0	0
ER_DNA_357_FD	Soil microbial communities from the East River watershed near Crested Butte, Colorado, United States	Environmental	Terrestrial	Soil	Bulk soil	Meadow	38.9206	-106.949	349495	92273	724	0	0
III_Bog_N1_1_FD	Peat permafrost microbial communities from Stordalen Mire near Abisko, Sweden	Environmental	Terrestrial	Soil	Peat	Bog	68.3532	19.0477	549610	166243	5198	6	0
NitcycUWRG09A112_FD	Soil microbial communities from Arlington Agricultural Research Station in Wisconsin and Kellogg Biological Station in Michigan, replicating the bioenergy cropping systems trials (BCSTs)	Environmental	Terrestrial	Soil	Unclassified	Agricultural land	43.3	-89.38	8922	1395	5	0	0
Coa_R2_2_FD	Surface soil microbial communities from Centralia Pennsylvania, which are recovering from an underground coalmine fire.	Environmental	Terrestrial	Soil	Unclassified	Unclassified	40.7999	-76.3402	333709	130979	6998	0	0
714S32024metaG_FD	Peatland microbial communities from Stordalen Mire, Sweden	Environmental	Terrestrial	Soil	Peat	Mire	68.3532	19.0475	256234	102230	4982	0	0
GRESIP168b4f24_FD	Lab enrichment of tropical soil microbial communities from Luquillo Experimental Forest, Puerto Rico	Environmental	Terrestrial	Soil	Unclassified	Forest Soil	18.321	-65.8172	586899	157551	459	0	0
GEONDECOMP205_FD	Soil and plant litter microbial communities from temperate forests in California, United States	Environmental	Terrestrial	Plant litter	Unclassified	Unclassified	40.2526	-123.026	49894	9395	36	0	0
CNK21_metaG_FD	Soil microbial communities from Purdue University Martell Research Forest, Indiana, United States	Environmental	Terrestrial	Soil	Unclassified	Forest Soil	40.4449	-87.0297	74411	18810	534	0	0
UWRJL049202B5_FD	Soil microbial communities from Arlington Agricultural Research Station in Wisconsin and Kellogg Biological Station in Michigan, replicating the bioenergy cropping systems trials (BCSTs)	Environmental	Terrestrial	Plant litter	Unclassified	Unclassified	43.3	-89.38	254446	56082	1452	0	0
GRESIP178b2f19_FD	Lab enrichment of tropical soil microbial communities from Luquillo Experimental Forest, Puerto Rico	Environmental	Terrestrial	Soil	Unclassified	Forest Soil	18.321	-65.8172	694021	199538	712	0	0
ForSoiNitroNN575_FD	Soil microbial communities from 10 grassland sites in CA, CO, KS, KY, MN, MO, NM, SC, TX, that have been nitrogen fertilized	Environmental	Terrestrial	Soil	Loam	Grasslands	39.0709	-96.5828	34573	8598	1	0	0
MicForSoiSWNH8_O_FD	Forest soil microbial communities from Harvard Forest Long Term Ecological Research (LTER) site in Petersham, MA, for long-term soil warming studies	Environmental	Terrestrial	Soil	Loam	Forest soil	42.533	-72.2095	73384	20220	1	0	0
RicNunsandstonMG_2_FD	Rock endolithic microbial communities from Victoria Land, Antarctica	Environmental	Terrestrial	Rock-dwelling (endoliths)	Unclassified	Unclassified	-75.9	159.8	207343	103008	8684	4	0
atmos_gasesECM4C_FD	Hardwood forest soil microbial communities from various locations in the United States	Environmental	Terrestrial	Soil	Unclassified	Forest Soil	39.0844	-86.4705	2190755	690990	7595	1	0
ForSoiNitroNN613_FD	Soil microbial communities from 10 grassland sites in CA, CO, KS, KY, MN, MO, NM, SC, TX, that have been nitrogen fertilized	Environmental	Terrestrial	Soil	Loam	Grasslands	39.05	-99.1	731	65	0	0	0
NitcycUWRG08K512_FD	Soil microbial communities from Arlington Agricultural Research Station in Wisconsin and Kellogg Biological Station in Michigan, replicating the bioenergy cropping systems trials (BCSTs)	Environmental	Terrestrial	Soil	Unclassified	Agricultural land	42.4	-85.37	1933	191	0	0	0
MHFenrmetagenome_FD	Lab enriched peat soil microbial communities from two peatlands near Ithaca, NY, United States	Environmental	Terrestrial	Soil	Peat	Fen	42.3286	-76.4792	876497	207930	2576	0	0
Lox_Sample_44_FD	Soil microbial communities from Loxahatchee National Wildlife Refuge, Florida, United States	Environmental	Terrestrial	Soil	Wetlands	Unclassified	26.5052	-80.2345	2470045	741745	8927	0	0
GEONDECOMP305_FD	Soil and plant litter microbial communities from temperate forests in California, United States	Environmental	Terrestrial	Plant litter	Unclassified	Unclassified	40.2526	-123.026	25723	6288	23	0	0
I_Fen_N1_2_FD	Peat permafrost microbial communities from Stordalen Mire near Abisko, Sweden	Environmental	Terrestrial	Soil	Peat	Fen	68.3532	19.0469	72321	23737	381	0	0
UWRJL059202B1_FD	Soil microbial communities from Arlington Agricultural Research Station in Wisconsin and Kellogg Biological Station in Michigan, replicating the bioenergy cropping systems trials (BCSTs)	Environmental	Terrestrial	Plant litter	Unclassified	Unclassified	43.3	-89.38	473657	144293	1842	0	0
GraSoiAngelo_136_FD	Grasslands soil microbial communities from the Angelo Coastal Reserve, California, USA	Environmental	Terrestrial	Soil	Unclassified	Grasslands	39.7392	-123.631	315986	89725	846	0	0
I_Fen_N2_4_FD	Peat permafrost microbial communities from Stordalen Mire near Abisko, Sweden	Environmental	Terrestrial	Soil	Peat	Fen	68.3532	19.0469	197669	48286	92	0	0
NL03A_FD	Soil microbial communities from H.J. Andrews Experimental Forest, Oregon, United States	Environmental	Terrestrial	Soil	Unclassified	Forest Soil	44.23	-122.22	135291	26625	59	0	0
SiePeasudMG_FD	Rock endolithic microbial communities from Victoria Land, Antarctica	Environmental	Terrestrial	Rock-dwelling (endoliths)	Unclassified	Unclassified	-77.57	161.8	228768	107085	8916	0	0
II_Palsa_N1_1_FD	Peat permafrost microbial communities from Stordalen Mire near Abisko, Sweden	Environmental	Terrestrial	Soil	Peat	Permafrost	68.3535	19.0473	431849	132304	3670	7	0
OKSTACKMCFT3sol_FD	Subsurface microbial communities from deep shales in Ohio and West Virginia, USA	Environmental	Terrestrial	Geologic	Sediment	Unclassified	35.7	-98.594	80694	35960	1848	0	0
P1T30metagenome_FD	Plant litter microbial communities from East Loma Ridge, Irvine, California	Environmental	Terrestrial	Plant litter	Unclassified	Unclassified	33.7416	-117.704	1373200	519313	12417	5	0
I_Fen_E2_4_FD	Peat permafrost microbial communities from Stordalen Mire near Abisko, Sweden	Environmental	Terrestrial	Soil	Peat	Fen	68.3532	19.0469	139444	33323	6	0	0
LuqExpMetageno72_FD	Tropical forest soil microbial communities from Luquillo Experimental Forest, Puerto Rico	Environmental	Terrestrial	Soil	Loam	Forest soil	18	-65	45548	12977	453	0	0
OrgsoiDNA_201063_FD	Permafrost soil microbial communities from the Arctic, to analyse light accelerated degradation of dissolved organic matter (DOM)	Environmental	Terrestrial	Soil	Wetlands	Permafrost	68.6137	-149.314	63950	27709	446	0	0
NGESurshal072012_7_FD	Arctic peat soil microbial communities from the Barrow Environmental Observatory site, Barrow, Alaska, USA	Environmental	Terrestrial	Soil	Unclassified	Permafrost	71.2999	-156.61	153658	53343	991	0	0
UWRJL073202C2_FD	Soil microbial communities from Arlington Agricultural Research Station in Wisconsin and Kellogg Biological Station in Michigan, replicating the bioenergy cropping systems trials (BCSTs)	Environmental	Terrestrial	Plant litter	Unclassified	Unclassified	43.3	-89.38	213787	67339	2065	1	0
GWRWmT4_4Nov14_FD	Groundwater microbial communities from the Columbia River, Washington, USA	Environmental	Terrestrial	Soil	Sand	Unclassified	46.372	-119.272	82199	18276	300	7	0
UWRJL013104B2_FD	Soil microbial communities from Arlington Agricultural Research Station in Wisconsin and Kellogg Biological Station in Michigan, replicating the bioenergy cropping systems trials (BCSTs)	Environmental	Terrestrial	Plant litter	Unclassified	Unclassified	43.3	-89.38	314926	91813	1091	0	0
III_Palsa_E3_2_FD	Peat permafrost microbial communities from Stordalen Mire near Abisko, Sweden	Environmental	Terrestrial	Soil	Peat	Permafrost	68.3535	19.0473	721775	211510	3175	1	0
OWC_soil_day20_C_FD	Wetland soil microbial communities from various locations	Environmental	Terrestrial	Soil	Wetlands	Unclassified	41.3777	-82.5117	854252	231966	4014	0	0
I_Fen_N1_4_FD	Peat permafrost microbial communities from Stordalen Mire near Abisko, Sweden	Environmental	Terrestrial	Soil	Peat	Fen	68.3532	19.0469	164655	42497	226	0	0
UWRJL092311B6_FD	Soil microbial communities from Arlington Agricultural Research Station in Wisconsin and Kellogg Biological Station in Michigan, replicating the bioenergy cropping systems trials (BCSTs)	Environmental	Terrestrial	Plant litter	Unclassified	Unclassified	43.3	-89.38	271678	86932	938	0	0
I_Fen_N1_3_FD	Peat permafrost microbial communities from Stordalen Mire near Abisko, Sweden	Environmental	Terrestrial	Soil	Peat	Fen	68.3532	19.0469	216786	47169	723	0	0
IRFST100metaG_FD	Peatland microbial communities from Stordalen Mire, Sweden	Environmental	Terrestrial	Soil	Peat	Mire	68.3533	19.0466	23426	3389	126	0	0
LuqExpMetageno20_FD	Tropical forest soil microbial communities from Luquillo Experimental Forest, Puerto Rico	Environmental	Terrestrial	Soil	Loam	Forest soil	18	-65	26208	7444	108	0	0
OWC_soil_day10_C_2_FD	Wetland soil microbial communities from various locations	Environmental	Terrestrial	Soil	Wetlands	Unclassified	41.3777	-82.5117	1309885	340204	3344	0	0
NitcycUWRG06K212_FD	Soil microbial communities from Arlington Agricultural Research Station in Wisconsin and Kellogg Biological Station in Michigan, replicating the bioenergy cropping systems trials (BCSTs)	Environmental	Terrestrial	Soil	Unclassified	Agricultural land	43.3	-89.38	4771	613	0	0	0
TexAe_OM3H0_O3_FD	Forest soil microbial communities from multiple locations in Canada and USA	Environmental	Terrestrial	Soil	Loam	Forest soil	31.11	-95.15	388763	86453	285	0	0
MedBloCARef_O3_FD	Forest soil microbial communities from multiple locations in Canada and USA	Environmental	Terrestrial	Soil	Loam	Forest soil	38.88	-120.64	77312	17516	18	0	0
GRESIP084b2f19_FD	Lab enrichment of tropical soil microbial communities from Luquillo Experimental Forest, Puerto Rico	Environmental	Terrestrial	Soil	Unclassified	Forest Soil	18.321	-65.8172	573569	156095	280	0	0
OWC_soil_day10_C_FD	Wetland soil microbial communities from various locations	Environmental	Terrestrial	Soil	Wetlands	Unclassified	41.3777	-82.5117	107913	21539	1016	0	0
NGESurshal072012_FD	Arctic peat soil microbial communities from the Barrow Environmental Observatory site, Barrow, Alaska, USA	Environmental	Terrestrial	Soil	Unclassified	Permafrost	71.2999	-156.61	66751	18427	67	0	0
ER_DNA_117_FD	Soil microbial communities from the East River watershed near Crested Butte, Colorado, United States	Environmental	Terrestrial	Soil	Bulk soil	Meadow	38.9206	-106.949	556796	162352	2015	0	0
UWRJS197509C6_FD	Soil microbial communities from Arlington Agricultural Research Station in Wisconsin and Kellogg Biological Station in Michigan, replicating the bioenergy cropping systems trials (BCSTs)	Environmental	Terrestrial	Soil	Unclassified	Agricultural land	43.3	-89.38	71672	12965	137	0	0
UWRJS064202C5_FD	Soil microbial communities from Arlington Agricultural Research Station in Wisconsin and Kellogg Biological Station in Michigan, replicating the bioenergy cropping systems trials (BCSTs)	Environmental	Terrestrial	Soil	Unclassified	Agricultural land	43.3	-89.38	89459	16857	8	0	0
GRESIP176b2f20_FD	Lab enrichment of tropical soil microbial communities from Luquillo Experimental Forest, Puerto Rico	Environmental	Terrestrial	Soil	Unclassified	Forest Soil	18.321	-65.8172	895329	262004	1073	0	0
GRESIP176b2f19_FD	Lab enrichment of tropical soil microbial communities from Luquillo Experimental Forest, Puerto Rico	Environmental	Terrestrial	Soil	Unclassified	Forest Soil	18.321	-65.8172	794073	227802	860	0	0
GRESIP084b2f21_FD	Lab enrichment of tropical soil microbial communities from Luquillo Experimental Forest, Puerto Rico	Environmental	Terrestrial	Soil	Unclassified	Forest Soil	18.321	-65.8172	259846	62435	115	0	0
Lox_Sample_34_FD	Soil microbial communities from Loxahatchee National Wildlife Refuge, Florida, United States	Environmental	Terrestrial	Soil	Wetlands	Unclassified	26.5065	-80.2537	2426182	766990	9868	1	0
UWRJL064202C5_FD	Soil microbial communities from Arlington Agricultural Research Station in Wisconsin and Kellogg Biological Station in Michigan, replicating the bioenergy cropping systems trials (BCSTs)	Environmental	Terrestrial	Plant litter	Unclassified	Unclassified	43.3	-89.38	265544	61019	815	0	0
UWRJS151409C6_FD	Soil microbial communities from Arlington Agricultural Research Station in Wisconsin and Kellogg Biological Station in Michigan, replicating the bioenergy cropping systems trials (BCSTs)	Environmental	Terrestrial	Soil	Unclassified	Agricultural land	43.3	-89.38	111290	20819	134	0	0
GRESIP109b1f25_FD	Lab enrichment of tropical soil microbial communities from Luquillo Experimental Forest, Puerto Rico	Environmental	Terrestrial	Soil	Unclassified	Forest Soil	18.321	-65.8172	436681	125216	374	0	0
GRESIP117b4f27_FD	Lab enrichment of tropical soil microbial communities from Luquillo Experimental Forest, Puerto Rico	Environmental	Terrestrial	Soil	Unclassified	Forest Soil	18.321	-65.8172	574609	161627	380	0	0
12_S_MG_FD	Soil and ectomycorrhiza microbial communities from Populus trichocarpa stands in riparian zones in the Pacific Northwest, United States	Environmental	Terrestrial	Soil	Unclassified	Riparian soil	45.654	-122.839	493335	71512	85	0	0
NR06A_FD	Soil microbial communities from H.J. Andrews Experimental Forest, Oregon, United States	Environmental	Terrestrial	Soil	Unclassified	Forest Soil	44.23	-122.22	90007	21701	11	0	0
22W_NmetaG_FD	Soil microbial communities from hillslopes of Landscape Evolution Observatory, University of Arizona, Oracle, AZ, United States	Environmental	Terrestrial	Soil	Unclassified	Unclassified	32.5789	-110.851	29347	10017	87	0	0
II_Palsa_N3_1_FD	Peat permafrost microbial communities from Stordalen Mire near Abisko, Sweden	Environmental	Terrestrial	Soil	Peat	Permafrost	68.3535	19.0473	431879	125899	3090	5	0
SR_B_MG_FD	Tropical peatland microbial communities from different locations	Environmental	Terrestrial	Soil	Wetlands	Unclassified	-4.5438	-74.6258	21706	961	0	0	0
MC6MC0896MG_FD	Enriched soil aggregate microbial communities from Iowa State university to study microbial drivers of carbon cycling	Environmental	Terrestrial	Soil	Unclassified	Unclassified	42	-93	133751	61762	3226	0	0
CNK32_metaG_FD	Soil microbial communities from Purdue University Martell Research Forest, Indiana, United States	Environmental	Terrestrial	Soil	Unclassified	Forest Soil	40.4449	-87.0297	78450	21887	351	0	0
25_S_MG_FD	Soil and ectomycorrhiza microbial communities from Populus trichocarpa stands in riparian zones in the Pacific Northwest, United States	Environmental	Terrestrial	Soil	Unclassified	Riparian soil	47.6684	-121.924	540761	86642	296	0	0
MetcocultureR3M_FD	Systems level insights into methane cycling in arid and semi-arid ecosystems	Environmental	Terrestrial	Soil	Unclassified	Desert	33.305	-116.255	14000	7889	388	0	0
I_Fen_E1_3_FD	Peat permafrost microbial communities from Stordalen Mire near Abisko, Sweden	Environmental	Terrestrial	Soil	Peat	Fen	68.3532	19.0469	184465	33097	267	0	0
LARL52metaG_FD	Corn, switchgrass and miscanthus rhizosphere microbial communities from Kellogg Biological Station, Michigan, USA	Environmental	Terrestrial	Soil	Loam	Agricultural soil	42.4774	-85.451	1221129	285707	1077	1	0
GRESIP052b4f24_FD	Lab enrichment of tropical soil microbial communities from Luquillo Experimental Forest, Puerto Rico	Environmental	Terrestrial	Soil	Unclassified	Forest Soil	18.321	-65.8172	494802	134998	272	0	0
GRESIP052b4f25_FD	Lab enrichment of tropical soil microbial communities from Luquillo Experimental Forest, Puerto Rico	Environmental	Terrestrial	Soil	Unclassified	Forest Soil	18.321	-65.8172	535969	143345	334	0	0
C24D2metaG_FD	Soil microbial communities from West Virginia University Organic Research Farm, Morgantown, WV, United States	Environmental	Terrestrial	Soil	Unclassified	Agricultural land	39.6475	-79.9369	612691	112332	170	0	0
GRESIP176b2f22_FD	Lab enrichment of tropical soil microbial communities from Luquillo Experimental Forest, Puerto Rico	Environmental	Terrestrial	Soil	Unclassified	Forest Soil	18.321	-65.8172	740531	209064	668	0	0
UWRJS096311B4_FD	Soil microbial communities from Arlington Agricultural Research Station in Wisconsin and Kellogg Biological Station in Michigan, replicating the bioenergy cropping systems trials (BCSTs)	Environmental	Terrestrial	Soil	Unclassified	Agricultural land	43.3	-89.38	58127	9384	22	0	0
UWRJS001104B6_FD	Soil microbial communities from Arlington Agricultural Research Station in Wisconsin and Kellogg Biological Station in Michigan, replicating the bioenergy cropping systems trials (BCSTs)	Environmental	Terrestrial	Soil	Unclassified	Agricultural land	43.3	-89.38	94869	15141	147	0	0
ER_DNA_116_FD	Soil microbial communities from the East River watershed near Crested Butte, Colorado, United States	Environmental	Terrestrial	Soil	Bulk soil	Meadow	38.9206	-106.949	589011	153309	1219	0	0
NitcycUG062A2a12_FD	Soil microbial communities from Arlington Agricultural Research Station in Wisconsin and Kellogg Biological Station in Michigan, replicating the bioenergy cropping systems trials (BCSTs)	Environmental	Terrestrial	Soil	Unclassified	Agricultural land	43.3	-89.38	4822	342	0	0	0
MAQ_0_10_MG_FD	Tropical peatland microbial communities from different locations	Environmental	Terrestrial	Soil	Wetlands	Unclassified	-6.3272	-74.8136	199607	38866	26	0	0
Bog_T0_3_FD	Peat permafrost microbial communities from Stordalen Mire near Abisko, Sweden	Environmental	Terrestrial	Soil	Peat	Bog	68.3532	19.0477	2266704	849190	31783	32	0
II_Palsa_E2_1_FD	Peat permafrost microbial communities from Stordalen Mire near Abisko, Sweden	Environmental	Terrestrial	Soil	Peat	Permafrost	68.3535	19.0473	558896	157197	3188	8	0
CNK33_metaG_FD	Soil microbial communities from Purdue University Martell Research Forest, Indiana, United States	Environmental	Terrestrial	Soil	Unclassified	Forest Soil	40.4449	-87.0297	85013	20853	402	0	0
OWC_Aug_M1_C1_D4_FD	Wetland microbial communities from Old Woman Creek delta, Ohio, USA	Environmental	Terrestrial	Soil	Wetlands	Unclassified	41.3776	-82.5117	2249449	488624	308	0	0
III_Palsa_N1_2_FD	Peat permafrost microbial communities from Stordalen Mire near Abisko, Sweden	Environmental	Terrestrial	Soil	Peat	Permafrost	68.3535	19.0473	761268	256049	4928	5	0
T20D3metaG_FD	Soil microbial communities from West Virginia University Organic Research Farm, Morgantown, WV, United States	Environmental	Terrestrial	Soil	Unclassified	Agricultural land	39.6475	-79.9369	1874596	418398	1069	0	0
Lox_Sample_25_FD	Soil microbial communities from Loxahatchee National Wildlife Refuge, Florida, United States	Environmental	Terrestrial	Soil	Wetlands	Unclassified	26.5059	-80.2517	1814224	583967	9121	1	0
SalPonR1_B_D2_MG_FD	Salt pond water, soil and salt crust microbial communities from South San Francisco under conditions of wetland restoration.	Environmental	Terrestrial	Soil	Wetlands	Unclassified	37.4968	-122.133	180530	70970	2500	27	1
MayberryNW_TuleA_2_FD	Natural and restored wetland microbial communities from the San Francisco Bay, California, USA, that impact long-term carbon sequestration	Environmental	Terrestrial	Soil	Wetlands	Unclassified	38.0525	-121.769	31481	6136	0	0	0
III_Fen_N1_4_FD	Peat permafrost microbial communities from Stordalen Mire near Abisko, Sweden	Environmental	Terrestrial	Soil	Peat	Fen	68.3532	19.0469	362700	92997	664	0	0
CNK35_metaG_FD	Soil microbial communities from Purdue University Martell Research Forest, Indiana, United States	Environmental	Terrestrial	Soil	Unclassified	Forest Soil	40.4449	-87.0297	45349	12297	398	0	0
KnobheadnordMG_FD	Rock endolithic microbial communities from Victoria Land, Antarctica	Environmental	Terrestrial	Rock-dwelling (endoliths)	Unclassified	Unclassified	-77.9	161.58	341958	174091	8892	9	0
ForSoiNitrNN1118_FD	Soil microbial communities from 10 grassland sites in CA, CO, KS, KY, MN, MO, NM, SC, TX, that have been nitrogen fertilized	Environmental	Terrestrial	Soil	Loam	Grasslands	40.8167	-104.767	597	60	0	0	0
16_S_MG_FD	Soil and ectomycorrhiza microbial communities from Populus trichocarpa stands in riparian zones in the Pacific Northwest, United States	Environmental	Terrestrial	Soil	Unclassified	Riparian soil	46.6253	-120.532	176626	26405	509	0	0
GRESIP178b2f18_FD	Lab enrichment of tropical soil microbial communities from Luquillo Experimental Forest, Puerto Rico	Environmental	Terrestrial	Soil	Unclassified	Forest Soil	18.321	-65.8172	431328	115799	253	0	0
GraSoi013_1_40cm_FD	Grasslands soil microbial communities from the Angelo Coastal Reserve, California, USA	Environmental	Terrestrial	Soil	Unclassified	Grasslands	39.7182	-123.653	323424	147373	3224	0	0
GraSoiAngelo_143_FD	Grasslands soil microbial communities from the Angelo Coastal Reserve, California, USA	Environmental	Terrestrial	Soil	Unclassified	Grasslands	39.7392	-123.631	197312	75572	1956	0	0
III_Fen_N2_2_FD	Peat permafrost microbial communities from Stordalen Mire near Abisko, Sweden	Environmental	Terrestrial	Soil	Peat	Fen	68.3532	19.0469	289639	92067	1928	1	0
II_Fen_E3_4_FD	Peat permafrost microbial communities from Stordalen Mire near Abisko, Sweden	Environmental	Terrestrial	Soil	Peat	Fen	68.3532	19.0469	352749	99193	1438	0	0
Lox_Sample_23_FD	Soil microbial communities from Loxahatchee National Wildlife Refuge, Florida, United States	Environmental	Terrestrial	Soil	Wetlands	Unclassified	26.5059	-80.2517	1640216	679095	17903	6	0
NSE2metagenome_FD	Soil, plant litter and rhizosphere microbial communities from European coniferous forests	Environmental	Terrestrial	Soil	Unclassified	Unclassified	59.9982	10.7894	9907	1610	3	0	0
RifOxyD3_FD	Soil microbial communities from Rifle, Colorado, USA	Environmental	Terrestrial	Soil	Loam	Unclassified	39.5348	-107.783	176357	65926	2316	5	0
ER_DNA_193_FD	Soil microbial communities from the East River watershed near Crested Butte, Colorado, United States	Environmental	Terrestrial	Soil	Bulk soil	Meadow	38.9206	-106.949	273032	54779	405	0	0
NitcycUWRHINK08A_FD	Soil microbial communities from Arlington Agricultural Research Station in Wisconsin and Kellogg Biological Station in Michigan, replicating the bioenergy cropping systems trials (BCSTs)	Environmental	Terrestrial	Soil	Unclassified	Agricultural land	43.42	-89.4	2257	174	0	0	0
OWC_May_M1_C1_D3_FD	Wetland microbial communities from Old Woman Creek delta, Ohio, USA	Environmental	Terrestrial	Soil	Wetlands	Unclassified	41.3776	-82.5117	529602	105948	175	0	0
GRESIP082b2f24_FD	Lab enrichment of tropical soil microbial communities from Luquillo Experimental Forest, Puerto Rico	Environmental	Terrestrial	Soil	Unclassified	Forest Soil	18.321	-65.8172	772463	215665	704	0	0
GEONDECOMP281_FD	Soil and plant litter microbial communities from temperate forests in California, United States	Environmental	Terrestrial	Plant litter	Unclassified	Unclassified	40.2198	-122.984	37004	9473	234	0	0
MB00Nmetagenome_FD	Lab enriched peat soil microbial communities from two peatlands near Ithaca, NY, United States	Environmental	Terrestrial	Soil	Peat	Bog	42.5488	-76.2662	685711	256077	10042	11	0
UWRJS156409C4_FD	Soil microbial communities from Arlington Agricultural Research Station in Wisconsin and Kellogg Biological Station in Michigan, replicating the bioenergy cropping systems trials (BCSTs)	Environmental	Terrestrial	Soil	Unclassified	Agricultural land	43.3	-89.38	137297	28298	66	0	0
GRESIP066b5f19_FD	Lab enrichment of tropical soil microbial communities from Luquillo Experimental Forest, Puerto Rico	Environmental	Terrestrial	Soil	Unclassified	Forest Soil	18.321	-65.8172	816567	230612	1483	1	0
II_Fen_E3_2_FD	Peat permafrost microbial communities from Stordalen Mire near Abisko, Sweden	Environmental	Terrestrial	Soil	Peat	Fen	68.3532	19.0469	250642	69185	1445	8	0
Coa_R1_5_FD	Surface soil microbial communities from Centralia Pennsylvania, which are recovering from an underground coalmine fire.	Environmental	Terrestrial	Soil	Unclassified	Unclassified	40.7999	-76.3402	701870	196606	1679	1	0
ER_DNA_149_FD	Soil microbial communities from the East River watershed near Crested Butte, Colorado, United States	Environmental	Terrestrial	Soil	Bulk soil	Meadow	38.9206	-106.949	543986	132091	986	0	0
III_Palsa_E1_3_FD	Peat permafrost microbial communities from Stordalen Mire near Abisko, Sweden	Environmental	Terrestrial	Soil	Peat	Permafrost	68.3535	19.0473	376058	129991	2868	2	0
GRESIP168b4f23_FD	Lab enrichment of tropical soil microbial communities from Luquillo Experimental Forest, Puerto Rico	Environmental	Terrestrial	Soil	Unclassified	Forest Soil	18.321	-65.8172	784271	203280	514	0	0
ER_DNA_148_FD	Soil microbial communities from the East River watershed near Crested Butte, Colorado, United States	Environmental	Terrestrial	Soil	Bulk soil	Meadow	38.9206	-106.949	213668	50541	490	0	0
II_Fen_E2_2_FD	Peat permafrost microbial communities from Stordalen Mire near Abisko, Sweden	Environmental	Terrestrial	Soil	Peat	Fen	68.3532	19.0469	205096	63059	1200	1	0
II_Palsa_E3_1_FD	Peat permafrost microbial communities from Stordalen Mire near Abisko, Sweden	Environmental	Terrestrial	Soil	Peat	Permafrost	68.3535	19.0473	496784	124865	1508	3	0
MicForSoiSWNH8_M_FD	Forest soil microbial communities from Harvard Forest Long Term Ecological Research (LTER) site in Petersham, MA, for long-term soil warming studies	Environmental	Terrestrial	Soil	Loam	Forest soil	42.533	-72.2095	44353	9870	0	0	0
T60D1metaG_FD	Soil microbial communities from West Virginia University Organic Research Farm, Morgantown, WV, United States	Environmental	Terrestrial	Soil	Unclassified	Agricultural land	39.6475	-79.9369	1088023	232506	572	0	0
13C_PalmiticAcid_2_FD	Soil microbial communities from agricultural site in Penn Yan, New York, United States	Environmental	Terrestrial	Soil	Unclassified	Agricultural land	42.673	-77.032	1536367	427414	5584	1	0
GRESIP089b5f24_FD	Lab enrichment of tropical soil microbial communities from Luquillo Experimental Forest, Puerto Rico	Environmental	Terrestrial	Soil	Unclassified	Forest Soil	18.321	-65.8172	642685	177297	545	0	0
13C_PalmiticAcid_FD	Soil microbial communities from agricultural site in Penn Yan, New York, United States	Environmental	Terrestrial	Soil	Unclassified	Agricultural land	42.673	-77.032	1143170	241581	2679	3	0
23_S_MG_FD	Soil and ectomycorrhiza microbial communities from Populus trichocarpa stands in riparian zones in the Pacific Northwest, United States	Environmental	Terrestrial	Soil	Unclassified	Riparian soil	48.4473	-122.323	691506	170082	3403	0	0
I_Fen_E2_1_FD	Peat permafrost microbial communities from Stordalen Mire near Abisko, Sweden	Environmental	Terrestrial	Soil	Peat	Fen	68.3532	19.0469	234269	51414	558	1	0
UWRJL019104C5_FD	Soil microbial communities from Arlington Agricultural Research Station in Wisconsin and Kellogg Biological Station in Michigan, replicating the bioenergy cropping systems trials (BCSTs)	Environmental	Terrestrial	Plant litter	Unclassified	Unclassified	43.3	-89.38	62768	15215	708	0	0
BONnt6_FD	Terrestrial sediment cell enrichment communities for BONCAT metagenomics from Utah, United States	Environmental	Terrestrial	Geologic	Sediment	Unclassified	38.715	-109.691	53532	14138	110	0	0
CLU1metagenome_FD	Soil, plant litter and rhizosphere microbial communities from European coniferous forests	Environmental	Terrestrial	Plant litter	Unclassified	Unclassified	49.043	13.6183	48556	10330	15	0	0
BONt13_FD	Terrestrial sediment cell enrichment communities for BONCAT metagenomics from Utah, United States	Environmental	Terrestrial	Geologic	Sediment	Unclassified	38.715	-109.691	39357	8328	5	0	0
I_Bog_E2_3_FD	Peat permafrost microbial communities from Stordalen Mire near Abisko, Sweden	Environmental	Terrestrial	Soil	Peat	Bog	68.3532	19.0477	335013	98177	1282	0	0
I_Fen_E3_2_FD	Peat permafrost microbial communities from Stordalen Mire near Abisko, Sweden	Environmental	Terrestrial	Soil	Peat	Fen	68.3532	19.0469	247999	60816	983	0	0
Fen_T0_3_FD	Peat permafrost microbial communities from Stordalen Mire near Abisko, Sweden	Environmental	Terrestrial	Soil	Peat	Fen	68.3532	19.0477	3497412	860825	5960	2	0
GRESIP169b2f19_FD	Lab enrichment of tropical soil microbial communities from Luquillo Experimental Forest, Puerto Rico	Environmental	Terrestrial	Soil	Unclassified	Forest Soil	18.321	-65.8172	1356184	369406	1514	1	0
GRESIP082b2f19_FD	Lab enrichment of tropical soil microbial communities from Luquillo Experimental Forest, Puerto Rico	Environmental	Terrestrial	Soil	Unclassified	Forest Soil	18.321	-65.8172	961981	245330	838	0	0
UWRJL106311C6_FD	Soil microbial communities from Arlington Agricultural Research Station in Wisconsin and Kellogg Biological Station in Michigan, replicating the bioenergy cropping systems trials (BCSTs)	Environmental	Terrestrial	Plant litter	Unclassified	Unclassified	43.3	-89.38	153221	38183	1638	1	0
UN2MG_FD	Soil microbial communities from Risofladan, Vaasa, Finland	Environmental	Terrestrial	Soil	Clay	Unclassified	63.0472	21.7116	1662476	608521	14885	12	0
ER_DNA_380_FD	Soil microbial communities from the East River watershed near Crested Butte, Colorado, United States	Environmental	Terrestrial	Soil	Bulk soil	Meadow	38.9206	-106.949	242318	52181	285	0	0
GWRWS3_40_50_FD	Groundwater microbial communities from the Columbia River, Washington, USA	Environmental	Terrestrial	Soil	Sand	Unclassified	46.372	-119.272	46373	9263	145	0	0
BONt12_FD	Terrestrial sediment cell enrichment communities for BONCAT metagenomics from Utah, United States	Environmental	Terrestrial	Geologic	Sediment	Unclassified	38.715	-109.691	61412	8152	0	0	0
UWRJL213509R2_FD	Soil microbial communities from Arlington Agricultural Research Station in Wisconsin and Kellogg Biological Station in Michigan, replicating the bioenergy cropping systems trials (BCSTs)	Environmental	Terrestrial	Plant litter	Unclassified	Unclassified	43.3	-89.38	320963	103679	2592	5	0
RVTome_6_FD	Soil microbial communities from uranium-contaminated sites across the Upper Colorado River Basin region	Environmental	Terrestrial	Soil	Unclassified	Uranium contaminated	42.9888	-108.399	1892643	611875	9776	7	0
III_Fen_N2_4_FD	Peat permafrost microbial communities from Stordalen Mire near Abisko, Sweden	Environmental	Terrestrial	Soil	Peat	Fen	68.3532	19.0469	174658	35907	139	0	0
I_Palsa_E3_1_FD	Peat permafrost microbial communities from Stordalen Mire near Abisko, Sweden	Environmental	Terrestrial	Soil	Peat	Permafrost	68.3535	19.0473	563271	158603	2864	1	0
CNK06_metaG_FD	Soil microbial communities from Purdue University Martell Research Forest, Indiana, United States	Environmental	Terrestrial	Soil	Unclassified	Forest Soil	40.4449	-87.0297	73189	12059	145	0	0
GFST75r1metaG_FD	Peatland microbial communities from Stordalen Mire, Sweden	Environmental	Terrestrial	Soil	Peat	Mire	68.3533	19.0466	48639	11819	254	0	0
BarGraNGADG00212_3_FD	Arctic peat soil microbial communities from the Barrow Environmental Observatory site, Barrow, Alaska, USA	Environmental	Terrestrial	Soil	Unclassified	Permafrost	71.2905	-156.789	405473	145717	2883	1	0
CLU5metagenome_FD	Soil, plant litter and rhizosphere microbial communities from European coniferous forests	Environmental	Terrestrial	Plant litter	Unclassified	Unclassified	49.0448	13.618	42031	8267	204	0	0
UWRJL103311B2_FD	Soil microbial communities from Arlington Agricultural Research Station in Wisconsin and Kellogg Biological Station in Michigan, replicating the bioenergy cropping systems trials (BCSTs)	Environmental	Terrestrial	Plant litter	Unclassified	Unclassified	43.3	-89.38	213667	71618	3134	4	0
GRESIP109b1f24_FD	Lab enrichment of tropical soil microbial communities from Luquillo Experimental Forest, Puerto Rico	Environmental	Terrestrial	Soil	Unclassified	Forest Soil	18.321	-65.8172	563107	167417	692	0	0
OWC_May_M1_C1_D1_FD	Wetland microbial communities from Old Woman Creek delta, Ohio, USA	Environmental	Terrestrial	Soil	Wetlands	Unclassified	41.3776	-82.5117	1852676	368477	321	0	0
714S33034metaG_FD	Peatland microbial communities from Stordalen Mire, Sweden	Environmental	Terrestrial	Soil	Peat	Mire	68.3532	19.0475	332036	112149	2264	0	0
GRESIP084b2f17_FD	Lab enrichment of tropical soil microbial communities from Luquillo Experimental Forest, Puerto Rico	Environmental	Terrestrial	Soil	Unclassified	Forest Soil	18.321	-65.8172	669483	173648	345	0	0
GEONDECOMP297_FD	Soil and plant litter microbial communities from temperate forests in California, United States	Environmental	Terrestrial	Plant litter	Unclassified	Unclassified	40.2526	-123.026	24627	6102	34	0	0
II_Bog_N3_2_FD	Peat permafrost microbial communities from Stordalen Mire near Abisko, Sweden	Environmental	Terrestrial	Soil	Peat	Bog	68.3532	19.0477	442699	150489	4502	5	0
atmos_gasesECM4C_2_FD	Hardwood forest soil microbial communities from various locations in the United States	Environmental	Terrestrial	Soil	Unclassified	Forest Soil	39.0844	-86.4705	1825424	513168	4450	0	0
SalPonR2_A_D2_MG_FD	Salt pond water, soil and salt crust microbial communities from South San Francisco under conditions of wetland restoration.	Environmental	Terrestrial	Soil	Wetlands	Unclassified	37.4958	-122.133	144930	51595	1052	0	0
UWRJS092311B6_FD	Soil microbial communities from Arlington Agricultural Research Station in Wisconsin and Kellogg Biological Station in Michigan, replicating the bioenergy cropping systems trials (BCSTs)	Environmental	Terrestrial	Soil	Unclassified	Agricultural land	43.3	-89.38	152073	24479	184	0	0
III_Fen_E1_2_FD	Peat permafrost microbial communities from Stordalen Mire near Abisko, Sweden	Environmental	Terrestrial	Soil	Peat	Fen	68.3532	19.0469	436829	154671	4066	15	0
sta12Can44000111_FD	Lab enrichment of tropical soil microbial communities from Luquillo Experimental Forest, Puerto Rico	Environmental	Terrestrial	Soil	Unclassified	Forest Soil	18.321	-65.8172	2646055	869597	9222	14	2
DL17B_FD	Soil microbial communities from H.J. Andrews Experimental Forest, Oregon, United States	Environmental	Terrestrial	Soil	Unclassified	Forest Soil	44.23	-122.22	92376	16952	0	0	0
42W_NmetaG_FD	Soil microbial communities from hillslopes of Landscape Evolution Observatory, University of Arizona, Oracle, AZ, United States	Environmental	Terrestrial	Soil	Unclassified	Unclassified	32.5789	-110.851	33974	9836	316	0	0
TrioNunataknord_FD	Rock endolithic microbial communities from Victoria Land, Antarctica	Environmental	Terrestrial	Rock-dwelling (endoliths)	Unclassified	Unclassified	-75.5	159.59	403003	211570	9772	4	0
MB2SIPfraction_4_FD	Lab enriched peat soil microbial communities from two peatlands near Ithaca, NY, United States	Environmental	Terrestrial	Soil	Peat	Bog	42.5488	-76.2662	517193	187494	6983	0	0
I_Fen_E3_1_FD	Peat permafrost microbial communities from Stordalen Mire near Abisko, Sweden	Environmental	Terrestrial	Soil	Peat	Fen	68.3532	19.0469	243562	61602	848	0	0
Rifle2008BG13ft_FD	Soil microbial communities from Rifle, Colorado, USA	Environmental	Terrestrial	Soil	Unclassified	Unclassified	39.55	-107.97	308	226	7	0	0
Rifsed19ft4_FD	Soil microbial communities from Rifle, Colorado, USA	Environmental	Terrestrial	Soil	Unclassified	Unclassified	39.53	-107.78	683359	262932	5508	15	0
SR_A_MG_FD	Tropical peatland microbial communities from different locations	Environmental	Terrestrial	Soil	Wetlands	Unclassified	-4.5438	-74.6258	53685	8340	2	0	0
CNK27_metaG_FD	Soil microbial communities from Purdue University Martell Research Forest, Indiana, United States	Environmental	Terrestrial	Soil	Unclassified	Forest Soil	40.4449	-87.0297	54899	10158	181	0	0
MinSwibet_Shaw_2_FD	Switchgrass-associated microbial communities from reclaimed mine lands soil in West Virginia, United States	Environmental	Terrestrial	Soil	Unclassified	Unclassified	38.083	-81.98	8186	1204	0	0	0
GRESIP117b4f26_FD	Lab enrichment of tropical soil microbial communities from Luquillo Experimental Forest, Puerto Rico	Environmental	Terrestrial	Soil	Unclassified	Forest Soil	18.321	-65.8172	887244	260628	1217	0	0
NitcycUWRG01A111_FD	Soil microbial communities from Arlington Agricultural Research Station in Wisconsin and Kellogg Biological Station in Michigan, replicating the bioenergy cropping systems trials (BCSTs)	Environmental	Terrestrial	Soil	Unclassified	Agricultural land	43.2958	-89.3799	7461	1190	0	0	0
ER_DNA_182_FD	Soil microbial communities from the East River watershed near Crested Butte, Colorado, United States	Environmental	Terrestrial	Soil	Bulk soil	Meadow	38.9206	-106.949	332271	84225	627	0	0
I_Palsa_N3_2_FD	Peat permafrost microbial communities from Stordalen Mire near Abisko, Sweden	Environmental	Terrestrial	Soil	Peat	Permafrost	68.3535	19.0473	437884	127913	1841	0	0
C48D4metaG_FD	Soil microbial communities from West Virginia University Organic Research Farm, Morgantown, WV, United States	Environmental	Terrestrial	Soil	Unclassified	Agricultural land	39.6475	-79.9369	903494	177945	362	0	0
CO08B_FD	Soil microbial communities from H.J. Andrews Experimental Forest, Oregon, United States	Environmental	Terrestrial	Soil	Unclassified	Forest Soil	44.23	-122.22	101097	17003	3	0	0
GRESIP108b1f23_FD	Lab enrichment of tropical soil microbial communities from Luquillo Experimental Forest, Puerto Rico	Environmental	Terrestrial	Soil	Unclassified	Forest Soil	18.321	-65.8172	905425	223574	815	0	0
III_Bog_N3_1_FD	Peat permafrost microbial communities from Stordalen Mire near Abisko, Sweden	Environmental	Terrestrial	Soil	Peat	Bog	68.3532	19.0477	376311	140543	3938	14	0
I_Bog_N1_1_FD	Peat permafrost microbial communities from Stordalen Mire near Abisko, Sweden	Environmental	Terrestrial	Soil	Peat	Bog	68.3532	19.0477	218686	57758	768	1	0
MtNewZealasudMG_FD	Rock endolithic microbial communities from Victoria Land, Antarctica	Environmental	Terrestrial	Rock-dwelling (endoliths)	Unclassified	Unclassified	-74.2	162.5	340069	170965	6849	3	0
ER_DNA_142_FD	Soil microbial communities from the East River watershed near Crested Butte, Colorado, United States	Environmental	Terrestrial	Soil	Bulk soil	Meadow	38.9206	-106.949	507962	112790	859	0	0
[truncated: 14 more rows]
