# Supplementary material for: Past and present giant viruses diversity explored through permafrost metagenomics
Source: Nat Commun. 2022 Oct 7;13:5853. doi: 10.1038/s41467-022-33633-x (PMC9546926; doi:10.1038/s41467-022-33633-x)
Supplement: Supplementary file 11 — Source Data [file 41467_2022_33633_MOESM11_ESM.xlsx]

## Sheet: Figure 1a
Figure 1a
Group	Contig	Cellular Refseq Matches	NCLDV hmm matches	ORFs	Length
Archaea	ctg_GCA_000023965.1_ASM2396v1_genomic.fna100	18	0	18	19981
Archaea	ctg_GCA_000023965.1_ASM2396v1_genomic.fna101	11	0	12	10880
Archaea	ctg_GCA_000023965.1_ASM2396v1_genomic.fna102	13	0	13	12581
Archaea	ctg_GCA_000023965.1_ASM2396v1_genomic.fna103	32	0	39	28718
Archaea	ctg_GCA_000023965.1_ASM2396v1_genomic.fna104	14	0	14	12597
Archaea	ctg_GCA_000023965.1_ASM2396v1_genomic.fna105	28	0	30	31414
Archaea	ctg_GCA_000023965.1_ASM2396v1_genomic.fna106	5	0	5	10012
Archaea	ctg_GCA_000023965.1_ASM2396v1_genomic.fna107	9	0	10	10226
Archaea	ctg_GCA_000023965.1_ASM2396v1_genomic.fna108	12	0	14	13411
Archaea	ctg_GCA_000023965.1_ASM2396v1_genomic.fna109	31	0	33	28350
Archaea	ctg_GCA_000007065.1_ASM706v1_genomic.fna10	19	0	20	24819
Archaea	ctg_GCA_000023965.1_ASM2396v1_genomic.fna110	23	0	24	21499
Archaea	ctg_GCA_000023965.1_ASM2396v1_genomic.fna111	21	0	21	12814
Archaea	ctg_GCA_000023965.1_ASM2396v1_genomic.fna112	14	0	14	13092
Archaea	ctg_GCA_000023965.1_ASM2396v1_genomic.fna113	16	0	16	13342
Archaea	ctg_GCA_000023965.1_ASM2396v1_genomic.fna114	12	0	12	10757
Archaea	ctg_GCA_000023965.1_ASM2396v1_genomic.fna115	27	0	29	28674
Archaea	ctg_GCA_000023965.1_ASM2396v1_genomic.fna116	9	0	10	14179
Archaea	ctg_GCA_000024185.1_ASM2418v1_genomic.fna117	41	0	57	80227
Archaea	ctg_GCA_000024185.1_ASM2418v1_genomic.fna118	1	0	9	10548
Archaea	ctg_GCA_000024185.1_ASM2418v1_genomic.fna119	7	0	8	13958
Archaea	ctg_GCA_000007065.1_ASM706v1_genomic.fna11	77	0	87	95834
Archaea	ctg_GCA_000024185.1_ASM2418v1_genomic.fna120	92	0	141	166069
Archaea	ctg_GCA_000024185.1_ASM2418v1_genomic.fna121	7	0	8	11131
Archaea	ctg_GCA_000024185.1_ASM2418v1_genomic.fna122	19	0	20	18394
Archaea	ctg_GCA_000024185.1_ASM2418v1_genomic.fna123	41	0	45	52464
Archaea	ctg_GCA_000024185.1_ASM2418v1_genomic.fna124	46	0	48	59699
Archaea	ctg_GCA_000024185.1_ASM2418v1_genomic.fna125	8	0	15	12121
Archaea	ctg_GCA_000024185.1_ASM2418v1_genomic.fna126	2	0	8	10941
Archaea	ctg_GCA_000024185.1_ASM2418v1_genomic.fna127	18	0	21	24553
Archaea	ctg_GCA_000024185.1_ASM2418v1_genomic.fna128	2	0	7	11587
Archaea	ctg_GCA_000024185.1_ASM2418v1_genomic.fna129	12	0	12	12299
Archaea	ctg_GCA_000007065.1_ASM706v1_genomic.fna12	7	0	7	11114
Archaea	ctg_GCA_000024185.1_ASM2418v1_genomic.fna130	7	0	9	11912
Archaea	ctg_GCA_000024185.1_ASM2418v1_genomic.fna131	6	0	9	13080
Archaea	ctg_GCA_000024185.1_ASM2418v1_genomic.fna132	14	0	17	15197
Archaea	ctg_GCA_000024185.1_ASM2418v1_genomic.fna133	2	0	7	12352
Archaea	ctg_GCA_000024185.1_ASM2418v1_genomic.fna134	19	0	21	20604
Archaea	ctg_GCA_000024185.1_ASM2418v1_genomic.fna135	16	0	16	18686
Archaea	ctg_GCA_000024185.1_ASM2418v1_genomic.fna136	19	0	21	21960
Archaea	ctg_GCA_000024185.1_ASM2418v1_genomic.fna137	16	0	17	19080
Archaea	ctg_GCA_000024185.1_ASM2418v1_genomic.fna138	10	0	10	10753
Archaea	ctg_GCA_000024185.1_ASM2418v1_genomic.fna139	8	0	8	11905
Archaea	ctg_GCA_000007065.1_ASM706v1_genomic.fna13	10	0	11	10759
Archaea	ctg_GCA_000024185.1_ASM2418v1_genomic.fna140	26	0	28	25951
Archaea	ctg_GCA_000024185.1_ASM2418v1_genomic.fna141	30	0	32	28489
Archaea	ctg_GCA_000024185.1_ASM2418v1_genomic.fna142	15	0	16	14047
Archaea	ctg_GCA_000024185.1_ASM2418v1_genomic.fna143	3	0	4	12951
Archaea	ctg_GCA_000024185.1_ASM2418v1_genomic.fna144	17	0	18	22970
Archaea	ctg_GCA_000024185.1_ASM2418v1_genomic.fna145	14	0	20	23466
Archaea	ctg_GCA_000196895.1_ASM19689v1_genomic.fna146	12	0	13	10683
Archaea	ctg_GCA_000196895.1_ASM19689v1_genomic.fna147	8	0	9	12462
Archaea	ctg_GCA_000196895.1_ASM19689v1_genomic.fna148	9	0	11	10428
Archaea	ctg_GCA_000196895.1_ASM19689v1_genomic.fna149	42	0	44	40336
Archaea	ctg_GCA_000007065.1_ASM706v1_genomic.fna14	15	0	16	15100
Archaea	ctg_GCA_000196895.1_ASM19689v1_genomic.fna150	22	0	23	20272
Archaea	ctg_GCA_000196895.1_ASM19689v1_genomic.fna151	14	0	20	16477
Archaea	ctg_GCA_000196895.1_ASM19689v1_genomic.fna152	17	0	21	17467
Archaea	ctg_GCA_000196895.1_ASM19689v1_genomic.fna153	11	0	13	12833
Archaea	ctg_GCA_000196895.1_ASM19689v1_genomic.fna154	13	0	14	11171
Archaea	ctg_GCA_000196895.1_ASM19689v1_genomic.fna155	12	0	12	11577
Archaea	ctg_GCA_000196895.1_ASM19689v1_genomic.fna156	33	0	49	25919
Archaea	ctg_GCA_000196895.1_ASM19689v1_genomic.fna157	7	0	10	10230
Archaea	ctg_GCA_000196895.1_ASM19689v1_genomic.fna158	21	0	22	18420
Archaea	ctg_GCA_000196895.1_ASM19689v1_genomic.fna159	23	0	26	21406
Archaea	ctg_GCA_000007065.1_ASM706v1_genomic.fna15	23	0	29	26322
Archaea	ctg_GCA_000196895.1_ASM19689v1_genomic.fna160	47	0	49	38903
Archaea	ctg_GCA_000196895.1_ASM19689v1_genomic.fna161	18	0	18	16917
Archaea	ctg_GCA_000196895.1_ASM19689v1_genomic.fna162	12	0	13	11047
Archaea	ctg_GCA_000196895.1_ASM19689v1_genomic.fna163	22	0	23	21894
Archaea	ctg_GCA_000196895.1_ASM19689v1_genomic.fna164	13	0	13	13858
Archaea	ctg_GCA_000196895.1_ASM19689v1_genomic.fna165	19	0	20	19909
Archaea	ctg_GCA_000196895.1_ASM19689v1_genomic.fna166	9	0	11	12376
Archaea	ctg_GCA_000196895.1_ASM19689v1_genomic.fna167	13	0	17	10746
Archaea	ctg_GCA_000196895.1_ASM19689v1_genomic.fna168	15	0	15	12922
Archaea	ctg_GCA_000196895.1_ASM19689v1_genomic.fna169	12	0	14	11560
Archaea	ctg_GCA_000007065.1_ASM706v1_genomic.fna16	18	0	21	21315
Archaea	ctg_GCA_000196895.1_ASM19689v1_genomic.fna170	14	0	14	13061
Archaea	ctg_GCA_000196895.1_ASM19689v1_genomic.fna171	11	0	12	10919
Archaea	ctg_GCA_000196895.1_ASM19689v1_genomic.fna172	13	0	13	12629
Archaea	ctg_GCA_000196895.1_ASM19689v1_genomic.fna173	13	0	14	12515
Archaea	ctg_GCA_000196895.1_ASM19689v1_genomic.fna174	10	0	11	10733
Archaea	ctg_GCA_000220175.2_ASM22017v1_genomic.fna175	9	0	10	12551
Archaea	ctg_GCA_000220175.2_ASM22017v1_genomic.fna176	15	0	16	11900
Archaea	ctg_GCA_000220175.2_ASM22017v1_genomic.fna177	9	0	11	10096
Archaea	ctg_GCA_000220175.2_ASM22017v1_genomic.fna178	25	0	26	18931
Archaea	ctg_GCA_000220175.2_ASM22017v1_genomic.fna179	18	0	19	15521
Archaea	ctg_GCA_000007065.1_ASM706v1_genomic.fna17	11	0	13	11772
Archaea	ctg_GCA_000220175.2_ASM22017v1_genomic.fna180	12	0	12	13560
Archaea	ctg_GCA_000220175.2_ASM22017v1_genomic.fna181	15	0	17	11413
Archaea	ctg_GCA_000220175.2_ASM22017v1_genomic.fna182	15	0	15	11847
Archaea	ctg_GCA_000220175.2_ASM22017v1_genomic.fna183	62	0	68	51248
Archaea	ctg_GCA_000220175.2_ASM22017v1_genomic.fna184	15	0	15	10357
Archaea	ctg_GCA_000220175.2_ASM22017v1_genomic.fna185	14	0	15	12392
Archaea	ctg_GCA_000220175.2_ASM22017v1_genomic.fna186	22	0	28	22385
Archaea	ctg_GCA_000220175.2_ASM22017v1_genomic.fna187	24	0	27	17362
Archaea	ctg_GCA_000220175.2_ASM22017v1_genomic.fna188	17	0	21	11390
Archaea	ctg_GCA_000220175.2_ASM22017v1_genomic.fna189	15	0	20	18014
Archaea	ctg_GCA_000007065.1_ASM706v1_genomic.fna18	22	0	24	18602
Archaea	ctg_GCA_000220175.2_ASM22017v1_genomic.fna190	96	0	103	88070
Archaea	ctg_GCA_000220175.2_ASM22017v1_genomic.fna191	24	0	25	22931
Archaea	ctg_GCA_000220175.2_ASM22017v1_genomic.fna192	70	0	75	53440
Archaea	ctg_GCA_000220175.2_ASM22017v1_genomic.fna193	9	0	13	20147
Archaea	ctg_GCA_000220175.2_ASM22017v1_genomic.fna194	22	0	22	18879
Archaea	ctg_GCA_000220175.2_ASM22017v1_genomic.fna195	12	0	15	11683
Archaea	ctg_GCA_000220175.2_ASM22017v1_genomic.fna196	13	0	13	14121
Archaea	ctg_GCA_000220175.2_ASM22017v1_genomic.fna197	19	0	19	15925
Archaea	ctg_GCA_000220175.2_ASM22017v1_genomic.fna198	13	0	14	12083
Archaea	ctg_GCA_000220175.2_ASM22017v1_genomic.fna199	18	0	18	16993
Archaea	ctg_GCA_000007065.1_ASM706v1_genomic.fna19	10	0	12	14599
Archaea	ctg_GCA_000007065.1_ASM706v1_genomic.fna1	10	0	12	13888
Archaea	ctg_GCA_000220175.2_ASM22017v1_genomic.fna200	29	0	30	20196
Archaea	ctg_GCA_000220175.2_ASM22017v1_genomic.fna201	15	0	16	15089
Archaea	ctg_GCA_000220175.2_ASM22017v1_genomic.fna202	40	0	43	29101
Archaea	ctg_GCA_000220175.2_ASM22017v1_genomic.fna203	46	0	48	34695
Archaea	ctg_GCA_000258515.1_TheZil1.0_genomic.fna204	7	0	9	11485
Archaea	ctg_GCA_000258515.1_TheZil1.0_genomic.fna205	11	0	12	10636
Archaea	ctg_GCA_000258515.1_TheZil1.0_genomic.fna206	60	0	62	63726
Archaea	ctg_GCA_000258515.1_TheZil1.0_genomic.fna207	15	0	18	17820
Archaea	ctg_GCA_000258515.1_TheZil1.0_genomic.fna208	34	0	37	31113
Archaea	ctg_GCA_000258515.1_TheZil1.0_genomic.fna209	58	0	60	63485
Archaea	ctg_GCA_000007065.1_ASM706v1_genomic.fna20	14	0	15	19625
Archaea	ctg_GCA_000258515.1_TheZil1.0_genomic.fna210	17	0	18	11190
Archaea	ctg_GCA_000258515.1_TheZil1.0_genomic.fna211	16	0	16	17495
Archaea	ctg_GCA_000258515.1_TheZil1.0_genomic.fna212	12	0	13	13076
Archaea	ctg_GCA_000258515.1_TheZil1.0_genomic.fna213	17	0	18	15320
Archaea	ctg_GCA_000258515.1_TheZil1.0_genomic.fna214	11	0	12	11640
Archaea	ctg_GCA_000258515.1_TheZil1.0_genomic.fna215	11	0	13	11994
Archaea	ctg_GCA_000258515.1_TheZil1.0_genomic.fna216	24	0	24	22385
Archaea	ctg_GCA_000258515.1_TheZil1.0_genomic.fna217	16	0	16	12143
Archaea	ctg_GCA_000258515.1_TheZil1.0_genomic.fna218	16	0	18	16289
Archaea	ctg_GCA_000258515.1_TheZil1.0_genomic.fna219	14	0	14	11867
Archaea	ctg_GCA_000007065.1_ASM706v1_genomic.fna21	13	0	16	13172
Archaea	ctg_GCA_000258515.1_TheZil1.0_genomic.fna220	46	0	47	42416
Archaea	ctg_GCA_000258515.1_TheZil1.0_genomic.fna221	13	0	13	10346
Archaea	ctg_GCA_000258515.1_TheZil1.0_genomic.fna222	13	0	17	22184
Archaea	ctg_GCA_000258515.1_TheZil1.0_genomic.fna223	13	0	15	13563
Archaea	ctg_GCA_000258515.1_TheZil1.0_genomic.fna224	25	0	25	22294
Archaea	ctg_GCA_000258515.1_TheZil1.0_genomic.fna225	12	0	15	10675
Archaea	ctg_GCA_000258515.1_TheZil1.0_genomic.fna226	22	0	23	14000
Archaea	ctg_GCA_000258515.1_TheZil1.0_genomic.fna227	13	0	13	11592
Archaea	ctg_GCA_000258515.1_TheZil1.0_genomic.fna228	29	0	31	24330
Archaea	ctg_GCA_000258515.1_TheZil1.0_genomic.fna229	11	0	11	14427
Archaea	ctg_GCA_000007065.1_ASM706v1_genomic.fna22	12	0	15	14505
Archaea	ctg_GCA_000258515.1_TheZil1.0_genomic.fna230	14	0	14	11587
Archaea	ctg_GCA_000258515.1_TheZil1.0_genomic.fna231	35	0	37	30445
Archaea	ctg_GCA_000258515.1_TheZil1.0_genomic.fna232	12	0	15	16579
Archaea	ctg_GCA_000336635.1_ASM33663v1_genomic.fna233	12	0	13	12711
Archaea	ctg_GCA_000336635.1_ASM33663v1_genomic.fna234	133	0	135	147731
Archaea	ctg_GCA_000336635.1_ASM33663v1_genomic.fna235	13	0	13	17619
Archaea	ctg_GCA_000336635.1_ASM33663v1_genomic.fna236	15	0	18	15831
Archaea	ctg_GCA_000336635.1_ASM33663v1_genomic.fna237	15	0	17	14505
Archaea	ctg_GCA_000336635.1_ASM33663v1_genomic.fna238	64	0	65	58904
Archaea	ctg_GCA_000336635.1_ASM33663v1_genomic.fna239	24	0	27	20449
Archaea	ctg_GCA_000007065.1_ASM706v1_genomic.fna23	9	0	11	10696
Archaea	ctg_GCA_000336635.1_ASM33663v1_genomic.fna240	66	0	68	61746
Archaea	ctg_GCA_000336635.1_ASM33663v1_genomic.fna241	32	0	33	28181
Archaea	ctg_GCA_000336635.1_ASM33663v1_genomic.fna242	13	0	13	16945
Archaea	ctg_GCA_000336635.1_ASM33663v1_genomic.fna243	8	0	8	11268
Archaea	ctg_GCA_000336635.1_ASM33663v1_genomic.fna244	21	0	21	22554
Archaea	ctg_GCA_000336635.1_ASM33663v1_genomic.fna245	15	0	16	14941
Archaea	ctg_GCA_000336635.1_ASM33663v1_genomic.fna246	24	0	25	19559
Archaea	ctg_GCA_000336635.1_ASM33663v1_genomic.fna247	41	0	41	37042
Archaea	ctg_GCA_000336635.1_ASM33663v1_genomic.fna248	17	0	18	12705
Archaea	ctg_GCA_000336635.1_ASM33663v1_genomic.fna249	10	0	11	12436
Archaea	ctg_GCA_000007065.1_ASM706v1_genomic.fna24	12	0	13	13920
Archaea	ctg_GCA_000336635.1_ASM33663v1_genomic.fna250	23	0	23	23029
Archaea	ctg_GCA_000337195.1_ASM33719v1_genomic.fna251	24	0	26	18996
Archaea	ctg_GCA_000337195.1_ASM33719v1_genomic.fna252	22	0	24	23714
Archaea	ctg_GCA_000337195.1_ASM33719v1_genomic.fna253	25	0	26	20161
Archaea	ctg_GCA_000337195.1_ASM33719v1_genomic.fna254	50	0	53	56820
Archaea	ctg_GCA_000337195.1_ASM33719v1_genomic.fna255	11	0	11	11228
Archaea	ctg_GCA_000337195.1_ASM33719v1_genomic.fna256	16	0	16	14861
Archaea	ctg_GCA_000337195.1_ASM33719v1_genomic.fna257	38	0	39	36164
Archaea	ctg_GCA_000337195.1_ASM33719v1_genomic.fna258	12	0	14	15624
Archaea	ctg_GCA_000337195.1_ASM33719v1_genomic.fna259	27	0	31	22448
Archaea	ctg_GCA_000007065.1_ASM706v1_genomic.fna25	9	0	10	13006
Archaea	ctg_GCA_000337355.1_ASM33735v1_genomic.fna260	22	0	23	21093
Archaea	ctg_GCA_000337355.1_ASM33735v1_genomic.fna261	39	0	39	34946
Archaea	ctg_GCA_000337355.1_ASM33735v1_genomic.fna262	28	0	29	34122
Archaea	ctg_GCA_000337355.1_ASM33735v1_genomic.fna263	42	0	44	39305
Archaea	ctg_GCA_000337355.1_ASM33735v1_genomic.fna264	24	0	27	23430
Archaea	ctg_GCA_000337355.1_ASM33735v1_genomic.fna265	13	0	13	11439
Archaea	ctg_GCA_000337355.1_ASM33735v1_genomic.fna266	15	0	16	14359
Archaea	ctg_GCA_000337755.1_ASM33775v1_genomic.fna267	15	0	17	15556
Archaea	ctg_GCA_000337755.1_ASM33775v1_genomic.fna268	17	0	17	11311
Archaea	ctg_GCA_000337755.1_ASM33775v1_genomic.fna269	27	0	30	26869
Archaea	ctg_GCA_000007065.1_ASM706v1_genomic.fna26	13	0	15	17252
Archaea	ctg_GCA_000337755.1_ASM33775v1_genomic.fna270	14	0	14	13184
Archaea	ctg_GCA_000337755.1_ASM33775v1_genomic.fna271	11	0	12	12022
Archaea	ctg_GCA_000337755.1_ASM33775v1_genomic.fna272	34	0	34	28639
Archaea	ctg_GCA_000337755.1_ASM33775v1_genomic.fna273	12	0	12	11384
Archaea	ctg_GCA_000337755.1_ASM33775v1_genomic.fna274	10	0	15	10385
Archaea	ctg_GCA_000337755.1_ASM33775v1_genomic.fna275	26	0	27	28181
Archaea	ctg_GCA_000337755.1_ASM33775v1_genomic.fna276	14	0	16	14215
Archaea	ctg_GCA_000337755.1_ASM33775v1_genomic.fna277	40	0	42	48077
Archaea	ctg_GCA_000337755.1_ASM33775v1_genomic.fna278	14	0	14	11066
Archaea	ctg_GCA_000337755.1_ASM33775v1_genomic.fna279	20	0	20	17930
Archaea	ctg_GCA_000007065.1_ASM706v1_genomic.fna27	20	0	23	20133
Archaea	ctg_GCA_000337755.1_ASM33775v1_genomic.fna280	32	0	34	28862
Archaea	ctg_GCA_000337755.1_ASM33775v1_genomic.fna281	12	0	12	10064
Archaea	ctg_GCA_000337755.1_ASM33775v1_genomic.fna282	70	0	71	63809
Archaea	ctg_GCA_000337755.1_ASM33775v1_genomic.fna283	10	0	11	11020
Archaea	ctg_GCA_000337755.1_ASM33775v1_genomic.fna284	16	0	17	16458
Archaea	ctg_GCA_000337755.1_ASM33775v1_genomic.fna285	12	0	12	13157
Archaea	ctg_GCA_000337755.1_ASM33775v1_genomic.fna286	36	0	42	46780
Archaea	ctg_GCA_000337755.1_ASM33775v1_genomic.fna287	34	0	37	30792
Archaea	ctg_GCA_000621965.1_ASM62196v1_genomic.fna288	24	0	26	28638
Archaea	ctg_GCA_000621965.1_ASM62196v1_genomic.fna289	6	0	6	10191
Archaea	ctg_GCA_000007065.1_ASM706v1_genomic.fna28	13	0	13	14833
Archaea	ctg_GCA_000621965.1_ASM62196v1_genomic.fna290	19	0	20	20026
Archaea	ctg_GCA_000621965.1_ASM62196v1_genomic.fna291	7	0	8	11541
Archaea	ctg_GCA_000621965.1_ASM62196v1_genomic.fna292	14	0	16	11819
Archaea	ctg_GCA_000621965.1_ASM62196v1_genomic.fna293	120	0	121	144124
Archaea	ctg_GCA_000621965.1_ASM62196v1_genomic.fna294	12	0	12	13150
Archaea	ctg_GCA_000731985.1_ASM73198v1_genomic.fna295	53	0	58	52123
Archaea	ctg_GCA_000731985.1_ASM73198v1_genomic.fna296	11	0	12	12362
Archaea	ctg_GCA_000731985.1_ASM73198v1_genomic.fna297	23	0	30	25216
Archaea	ctg_GCA_000731985.1_ASM73198v1_genomic.fna298	29	0	29	20433
Archaea	ctg_GCA_000731985.1_ASM73198v1_genomic.fna299	14	0	17	18324
Archaea	ctg_GCA_000007065.1_ASM706v1_genomic.fna29	11	0	13	11881
Archaea	ctg_GCA_000007065.1_ASM706v1_genomic.fna2	23	0	27	25654
Archaea	ctg_GCA_000731985.1_ASM73198v1_genomic.fna300	10	0	10	10197
Archaea	ctg_GCA_000731985.1_ASM73198v1_genomic.fna301	13	0	13	11644
Archaea	ctg_GCA_000731985.1_ASM73198v1_genomic.fna302	71	0	74	66123
Archaea	ctg_GCA_000731985.1_ASM73198v1_genomic.fna303	11	0	12	10343
Archaea	ctg_GCA_000731985.1_ASM73198v1_genomic.fna304	7	0	10	11186
Archaea	ctg_GCA_000731985.1_ASM73198v1_genomic.fna305	7	0	8	10143
Archaea	ctg_GCA_000731985.1_ASM73198v1_genomic.fna306	18	0	19	15865
Archaea	ctg_GCA_000731985.1_ASM73198v1_genomic.fna307	23	0	23	17171
Archaea	ctg_GCA_000731985.1_ASM73198v1_genomic.fna308	22	0	23	17516
Archaea	ctg_GCA_000731985.1_ASM73198v1_genomic.fna309	10	0	11	10617
Archaea	ctg_GCA_000007185.1_ASM718v1_genomic.fna30	28	0	30	25372
Archaea	ctg_GCA_000731985.1_ASM73198v1_genomic.fna310	10	0	12	11887
Archaea	ctg_GCA_000731985.1_ASM73198v1_genomic.fna311	10	0	13	11333
Archaea	ctg_GCA_000731985.1_ASM73198v1_genomic.fna312	3	0	29	17546
Archaea	ctg_GCA_000731985.1_ASM73198v1_genomic.fna313	13	0	20	18726
Archaea	ctg_GCA_000731985.1_ASM73198v1_genomic.fna314	13	0	16	10548
Archaea	ctg_GCA_000731985.1_ASM73198v1_genomic.fna315	8	0	9	10600
Archaea	ctg_GCA_000731985.1_ASM73198v1_genomic.fna316	11	0	11	12972
Archaea	ctg_GCA_000731985.1_ASM73198v1_genomic.fna317	35	0	35	33281
Archaea	ctg_GCA_000731985.1_ASM73198v1_genomic.fna318	27	0	29	28241
Archaea	ctg_GCA_000731985.1_ASM73198v1_genomic.fna319	11	0	11	16939
Archaea	ctg_GCA_000007185.1_ASM718v1_genomic.fna31	14	0	15	14007
Archaea	ctg_GCA_000731985.1_ASM73198v1_genomic.fna320	11	0	11	10137
Archaea	ctg_GCA_000731985.1_ASM73198v1_genomic.fna321	8	0	9	10392
Archaea	ctg_GCA_000731985.1_ASM73198v1_genomic.fna322	9	0	11	11491
Archaea	ctg_GCA_000731985.1_ASM73198v1_genomic.fna323	13	0	14	12176
Archaea	ctg_GCA_000765475.1_Mmet_Version1_genomic.fna324	9	0	11	10196
Archaea	ctg_GCA_000765475.1_Mmet_Version1_genomic.fna325	9	0	12	11930
Archaea	ctg_GCA_000765475.1_Mmet_Version1_genomic.fna326	18	0	18	17004
Archaea	ctg_GCA_000765475.1_Mmet_Version1_genomic.fna327	36	0	38	41082
Archaea	ctg_GCA_000765475.1_Mmet_Version1_genomic.fna328	11	0	12	12056
Archaea	ctg_GCA_000765475.1_Mmet_Version1_genomic.fna329	56	0	59	58982
Archaea	ctg_GCA_000007185.1_ASM718v1_genomic.fna32	28	0	29	33949
Archaea	ctg_GCA_000765475.1_Mmet_Version1_genomic.fna330	11	0	14	10130
Archaea	ctg_GCA_000765475.1_Mmet_Version1_genomic.fna331	10	0	13	10739
Archaea	ctg_GCA_000765475.1_Mmet_Version1_genomic.fna332	16	0	19	14237
Archaea	ctg_GCA_000765475.1_Mmet_Version1_genomic.fna333	39	0	40	43502
Archaea	ctg_GCA_000765475.1_Mmet_Version1_genomic.fna334	13	0	13	11230
Archaea	ctg_GCA_000765475.1_Mmet_Version1_genomic.fna335	12	0	12	10155
Archaea	ctg_GCA_000765475.1_Mmet_Version1_genomic.fna336	25	0	25	26841
Archaea	ctg_GCA_000765475.1_Mmet_Version1_genomic.fna337	26	0	28	23231
Archaea	ctg_GCA_000765475.1_Mmet_Version1_genomic.fna338	22	0	23	19991
Archaea	ctg_GCA_000765475.1_Mmet_Version1_genomic.fna339	23	0	25	34805
Archaea	ctg_GCA_000007185.1_ASM718v1_genomic.fna33	9	0	9	10081
Archaea	ctg_GCA_000765475.1_Mmet_Version1_genomic.fna340	10	0	10	11737
Archaea	ctg_GCA_000765475.1_Mmet_Version1_genomic.fna341	5	0	5	10616
Archaea	ctg_GCA_000765475.1_Mmet_Version1_genomic.fna342	17	0	18	19766
Archaea	ctg_GCA_000765475.1_Mmet_Version1_genomic.fna343	14	0	14	11103
Archaea	ctg_GCA_000765475.1_Mmet_Version1_genomic.fna344	18	0	19	14687
Archaea	ctg_GCA_000765475.1_Mmet_Version1_genomic.fna345	11	0	13	10057
Archaea	ctg_GCA_000765475.1_Mmet_Version1_genomic.fna346	142	0	145	147228
Archaea	ctg_GCA_000765475.1_Mmet_Version1_genomic.fna347	9	0	9	10618
Archaea	ctg_GCA_000765475.1_Mmet_Version1_genomic.fna348	18	0	19	17689
Archaea	ctg_GCA_000765475.1_Mmet_Version1_genomic.fna349	14	0	15	14396
Archaea	ctg_GCA_000007185.1_ASM718v1_genomic.fna34	18	0	19	18535
Archaea	ctg_GCA_000765475.1_Mmet_Version1_genomic.fna350	20	0	21	22867
Archaea	ctg_GCA_000765475.1_Mmet_Version1_genomic.fna351	34	0	39	37483
Archaea	ctg_GCA_000765475.1_Mmet_Version1_genomic.fna352	9	0	9	11001
Archaea	ctg_GCA_000956175.1_ASM95617v1_genomic.fna353	4	0	5	14403
Archaea	ctg_GCA_000956175.1_ASM95617v1_genomic.fna354	15	0	15	14047
Archaea	ctg_GCA_000956175.1_ASM95617v1_genomic.fna355	60	0	64	48622
Archaea	ctg_GCA_000956175.1_ASM95617v1_genomic.fna356	12	0	13	10610
Archaea	ctg_GCA_000956175.1_ASM95617v1_genomic.fna357	73	0	74	61686
Archaea	ctg_GCA_000956175.1_ASM95617v1_genomic.fna358	24	0	25	18214
Archaea	ctg_GCA_000956175.1_ASM95617v1_genomic.fna359	111	0	133	103120
Archaea	ctg_GCA_000007185.1_ASM718v1_genomic.fna35	48	0	80	67712
Archaea	ctg_GCA_000956175.1_ASM95617v1_genomic.fna360	16	0	16	12152
Archaea	ctg_GCA_000956175.1_ASM95617v1_genomic.fna361	15	0	15	10912
Archaea	ctg_GCA_000956175.1_ASM95617v1_genomic.fna362	160	0	172	150712
Archaea	ctg_GCA_000956175.1_ASM95617v1_genomic.fna363	10	0	13	13864
Archaea	ctg_GCA_000956175.1_ASM95617v1_genomic.fna364	15	0	15	10036
Archaea	ctg_GCA_000956175.1_ASM95617v1_genomic.fna365	10	0	13	10405
Archaea	ctg_GCA_000956175.1_ASM95617v1_genomic.fna366	36	0	36	26416
Archaea	ctg_GCA_000956175.1_ASM95617v1_genomic.fna367	31	0	37	19738
Archaea	ctg_GCA_000956175.1_ASM95617v1_genomic.fna368	5	0	20	16927
Archaea	ctg_GCA_000956175.1_ASM95617v1_genomic.fna369	16	0	19	10450
Archaea	ctg_GCA_000007185.1_ASM718v1_genomic.fna36	52	0	54	42779
Archaea	ctg_GCA_000956175.1_ASM95617v1_genomic.fna370	16	0	18	10143
Archaea	ctg_GCA_000956175.1_ASM95617v1_genomic.fna371	10	0	21	15851
Archaea	ctg_GCA_000956175.1_ASM95617v1_genomic.fna372	14	0	15	10278
Archaea	ctg_GCA_000956175.1_ASM95617v1_genomic.fna373	17	0	18	10874
Archaea	ctg_GCA_000956175.1_ASM95617v1_genomic.fna374	17	0	18	15169
Archaea	ctg_GCA_000956175.1_ASM95617v1_genomic.fna375	14	0	14	11039
Archaea	ctg_GCA_000956175.1_ASM95617v1_genomic.fna376	22	0	27	16134
Archaea	ctg_GCA_000956175.1_ASM95617v1_genomic.fna377	16	0	19	16924
Archaea	ctg_GCA_000956175.1_ASM95617v1_genomic.fna378	22	0	23	17027
Archaea	ctg_GCA_000956175.1_ASM95617v1_genomic.fna379	22	0	22	17206
Archaea	ctg_GCA_000007185.1_ASM718v1_genomic.fna37	17	0	19	17591
Archaea	ctg_GCA_000956175.1_ASM95617v1_genomic.fna380	24	0	26	22290
Archaea	ctg_GCA_000956175.1_ASM95617v1_genomic.fna381	13	0	13	11807
Archaea	ctg_GCA_000969905.1_ASM96990v1_genomic.fna382	12	0	12	15051
Archaea	ctg_GCA_000969905.1_ASM96990v1_genomic.fna383	15	0	17	21632
Archaea	ctg_GCA_000969905.1_ASM96990v1_genomic.fna384	11	0	14	16178
Archaea	ctg_GCA_000969905.1_ASM96990v1_genomic.fna385	17	0	17	16282
Archaea	ctg_GCA_000969905.1_ASM96990v1_genomic.fna386	14	0	15	14636
Archaea	ctg_GCA_000969905.1_ASM96990v1_genomic.fna387	12	0	14	16591
Archaea	ctg_GCA_000969905.1_ASM96990v1_genomic.fna388	4	0	9	11153
Archaea	ctg_GCA_000969905.1_ASM96990v1_genomic.fna389	12	0	12	18898
Archaea	ctg_GCA_000007185.1_ASM718v1_genomic.fna38	25	0	26	19889
Archaea	ctg_GCA_000969905.1_ASM96990v1_genomic.fna390	11	0	11	13794
Archaea	ctg_GCA_000969905.1_ASM96990v1_genomic.fna391	8	0	8	10269
Archaea	ctg_GCA_000969905.1_ASM96990v1_genomic.fna392	13	0	14	14419
Archaea	ctg_GCA_000969905.1_ASM96990v1_genomic.fna393	6	0	7	10705
Archaea	ctg_GCA_000969905.1_ASM96990v1_genomic.fna394	9	0	10	11677
Archaea	ctg_GCA_000969905.1_ASM96990v1_genomic.fna395	19	0	20	23441
Archaea	ctg_GCA_000969905.1_ASM96990v1_genomic.fna396	29	0	31	31164
Archaea	ctg_GCA_000969905.1_ASM96990v1_genomic.fna397	9	0	11	16294
Archaea	ctg_GCA_000969905.1_ASM96990v1_genomic.fna398	11	0	12	13526
Archaea	ctg_GCA_000969905.1_ASM96990v1_genomic.fna399	9	0	12	10033
Archaea	ctg_GCA_000007185.1_ASM718v1_genomic.fna39	33	0	37	37825
Archaea	ctg_GCA_000007065.1_ASM706v1_genomic.fna3	15	0	16	20573
Archaea	ctg_GCA_000969905.1_ASM96990v1_genomic.fna400	16	0	19	18334
Archaea	ctg_GCA_000969905.1_ASM96990v1_genomic.fna401	8	0	9	10436
Archaea	ctg_GCA_000969905.1_ASM96990v1_genomic.fna402	11	0	13	12655
Archaea	ctg_GCA_000969905.1_ASM96990v1_genomic.fna403	16	0	17	19426
Archaea	ctg_GCA_000969905.1_ASM96990v1_genomic.fna404	103	0	124	138475
Archaea	ctg_GCA_000969905.1_ASM96990v1_genomic.fna405	9	0	11	10391
Archaea	ctg_GCA_000969905.1_ASM96990v1_genomic.fna406	9	0	9	11334
Archaea	ctg_GCA_000969905.1_ASM96990v1_genomic.fna407	33	0	35	46883
Archaea	ctg_GCA_000969905.1_ASM96990v1_genomic.fna408	11	0	13	11157
Archaea	ctg_GCA_000969905.1_ASM96990v1_genomic.fna409	16	0	18	19175
Archaea	ctg_GCA_000007185.1_ASM718v1_genomic.fna40	10	0	11	12398
Archaea	ctg_GCA_000969905.1_ASM96990v1_genomic.fna410	11	0	12	12643
Archaea	ctg_GCA_001190965.1_ASM119096v1_genomic.fna411	11	0	11	12345
Archaea	ctg_GCA_001190965.1_ASM119096v1_genomic.fna412	18	0	20	15180
Archaea	ctg_GCA_001190965.1_ASM119096v1_genomic.fna413	65	0	68	60578
Archaea	ctg_GCA_001190965.1_ASM119096v1_genomic.fna414	14	0	18	17114
Archaea	ctg_GCA_001190965.1_ASM119096v1_genomic.fna415	43	0	44	33473
Archaea	ctg_GCA_001190965.1_ASM119096v1_genomic.fna416	15	0	15	14578
Archaea	ctg_GCA_001190965.1_ASM119096v1_genomic.fna417	23	0	23	18110
Archaea	ctg_GCA_001190965.1_ASM119096v1_genomic.fna418	12	0	12	11715
Archaea	ctg_GCA_001190965.1_ASM119096v1_genomic.fna419	14	0	16	15921
Archaea	ctg_GCA_000007185.1_ASM718v1_genomic.fna41	18	0	19	14154
Archaea	ctg_GCA_001190965.1_ASM119096v1_genomic.fna420	14	0	14	11712
Archaea	ctg_GCA_001190965.1_ASM119096v1_genomic.fna421	12	0	12	10202
Archaea	ctg_GCA_001190965.1_ASM119096v1_genomic.fna422	16	0	16	16532
Archaea	ctg_GCA_001190965.1_ASM119096v1_genomic.fna423	29	0	29	27796
Archaea	ctg_GCA_001190965.1_ASM119096v1_genomic.fna424	11	0	11	10377
Archaea	ctg_GCA_001190965.1_ASM119096v1_genomic.fna425	13	0	15	11369
Archaea	ctg_GCA_001190965.1_ASM119096v1_genomic.fna426	20	0	21	19996
Archaea	ctg_GCA_001190965.1_ASM119096v1_genomic.fna427	54	0	56	53440
Archaea	ctg_GCA_001190965.1_ASM119096v1_genomic.fna428	19	0	19	16308
Archaea	ctg_GCA_001190965.1_ASM119096v1_genomic.fna429	40	0	42	36738
Archaea	ctg_GCA_000007185.1_ASM718v1_genomic.fna42	10	0	10	11608
Archaea	ctg_GCA_001190965.1_ASM119096v1_genomic.fna430	15	0	16	14234
Archaea	ctg_GCA_001190965.1_ASM119096v1_genomic.fna431	36	0	39	42551
Archaea	ctg_GCA_001190965.1_ASM119096v1_genomic.fna432	33	0	34	40056
Archaea	ctg_GCA_001190965.1_ASM119096v1_genomic.fna433	17	0	17	14161
Archaea	ctg_GCA_001190965.1_ASM119096v1_genomic.fna434	44	0	45	43994
Archaea	ctg_GCA_001190965.1_ASM119096v1_genomic.fna435	107	0	110	102622
Archaea	ctg_GCA_001190965.1_ASM119096v1_genomic.fna436	10	0	12	10143
Archaea	ctg_GCA_001190965.1_ASM119096v1_genomic.fna437	18	0	19	16597
Archaea	ctg_GCA_001190965.1_ASM119096v1_genomic.fna438	15	0	15	14625
Archaea	ctg_GCA_001190965.1_ASM119096v1_genomic.fna439	6	0	6	11345
Archaea	ctg_GCA_000007185.1_ASM718v1_genomic.fna43	16	0	16	12620
Archaea	ctg_GCA_001304615.2_ASM130461v2_genomic.fna440	9	0	12	10096
Archaea	ctg_GCA_001304615.2_ASM130461v2_genomic.fna441	12	0	15	19078
Archaea	ctg_GCA_001304615.2_ASM130461v2_genomic.fna442	12	0	13	15732
Archaea	ctg_GCA_001304615.2_ASM130461v2_genomic.fna443	8	0	11	10749
Archaea	ctg_GCA_001304615.2_ASM130461v2_genomic.fna444	19	0	19	20909
Archaea	ctg_GCA_001304615.2_ASM130461v2_genomic.fna445	42	0	45	45073
Archaea	ctg_GCA_001304615.2_ASM130461v2_genomic.fna446	14	0	14	13674
Archaea	ctg_GCA_001304615.2_ASM130461v2_genomic.fna447	21	0	25	22102
Archaea	ctg_GCA_001304615.2_ASM130461v2_genomic.fna448	42	0	44	52973
Archaea	ctg_GCA_001304615.2_ASM130461v2_genomic.fna449	12	0	13	15928
Archaea	ctg_GCA_000007185.1_ASM718v1_genomic.fna44	9	0	9	12656
Archaea	ctg_GCA_001304615.2_ASM130461v2_genomic.fna450	30	0	33	31312
Archaea	ctg_GCA_001304615.2_ASM130461v2_genomic.fna451	52	0	57	52992
Archaea	ctg_GCA_001304615.2_ASM130461v2_genomic.fna452	10	0	11	12481
Archaea	ctg_GCA_001304615.2_ASM130461v2_genomic.fna453	29	0	32	34349
Archaea	ctg_GCA_001304615.2_ASM130461v2_genomic.fna454	22	0	24	23620
Archaea	ctg_GCA_001304615.2_ASM130461v2_genomic.fna455	7	0	9	10931
Archaea	ctg_GCA_001304615.2_ASM130461v2_genomic.fna456	35	0	39	43398
Archaea	ctg_GCA_001304615.2_ASM130461v2_genomic.fna457	28	0	31	30583
Archaea	ctg_GCA_001304615.2_ASM130461v2_genomic.fna458	95	0	104	111032
Archaea	ctg_GCA_001304615.2_ASM130461v2_genomic.fna459	16	0	17	21904
Archaea	ctg_GCA_000007185.1_ASM718v1_genomic.fna45	11	0	16	16092
Archaea	ctg_GCA_001304615.2_ASM130461v2_genomic.fna460	10	0	11	10935
Archaea	ctg_GCA_001304615.2_ASM130461v2_genomic.fna461	21	0	21	10827
Archaea	ctg_GCA_001304615.2_ASM130461v2_genomic.fna462	15	0	16	13374
Archaea	ctg_GCA_001304615.2_ASM130461v2_genomic.fna463	10	0	11	11155
Archaea	ctg_GCA_001304615.2_ASM130461v2_genomic.fna464	15	0	17	18487
Archaea	ctg_GCA_001304615.2_ASM130461v2_genomic.fna465	12	0	14	12480
Archaea	ctg_GCA_001304615.2_ASM130461v2_genomic.fna466	10	0	12	10506
Archaea	ctg_GCA_001304615.2_ASM130461v2_genomic.fna467	80	0	84	94618
Archaea	ctg_GCA_001304615.2_ASM130461v2_genomic.fna468	14	0	16	17463
Archaea	ctg_GCA_001368915.1_PRJEB5949_assembly_1_genomic.fna469	19	0	19	16445
Archaea	ctg_GCA_000007185.1_ASM718v1_genomic.fna46	20	0	23	20186
Archaea	ctg_GCA_001368915.1_PRJEB5949_assembly_1_genomic.fna470	13	0	13	10678
Archaea	ctg_GCA_001368915.1_PRJEB5949_assembly_1_genomic.fna471	69	0	72	62430
Archaea	ctg_GCA_001368915.1_PRJEB5949_assembly_1_genomic.fna472	8	0	10	15864
Archaea	ctg_GCA_001368915.1_PRJEB5949_assembly_1_genomic.fna473	12	0	13	11964
Archaea	ctg_GCA_001368915.1_PRJEB5949_assembly_1_genomic.fna474	19	0	20	19491
Archaea	ctg_GCA_001368915.1_PRJEB5949_assembly_1_genomic.fna475	18	0	19	26114
Archaea	ctg_GCA_001368915.1_PRJEB5949_assembly_1_genomic.fna476	12	0	13	10977
Archaea	ctg_GCA_001368915.1_PRJEB5949_assembly_1_genomic.fna477	12	0	15	13042
Archaea	ctg_GCA_001368915.1_PRJEB5949_assembly_1_genomic.fna478	10	0	10	10232
Archaea	ctg_GCA_001368915.1_PRJEB5949_assembly_1_genomic.fna479	13	0	14	12243
Archaea	ctg_GCA_000007185.1_ASM718v1_genomic.fna47	27	0	28	28862
Archaea	ctg_GCA_001368915.1_PRJEB5949_assembly_1_genomic.fna480	33	0	34	31415
Archaea	ctg_GCA_001368915.1_PRJEB5949_assembly_1_genomic.fna481	12	0	13	12243
Archaea	ctg_GCA_001368915.1_PRJEB5949_assembly_1_genomic.fna482	12	0	13	11035
Archaea	ctg_GCA_001368915.1_PRJEB5949_assembly_1_genomic.fna483	24	0	24	24340
Archaea	ctg_GCA_001368915.1_PRJEB5949_assembly_1_genomic.fna484	25	0	25	24493
Archaea	ctg_GCA_001368915.1_PRJEB5949_assembly_1_genomic.fna485	16	0	16	13712
Archaea	ctg_GCA_001368915.1_PRJEB5949_assembly_1_genomic.fna486	13	0	13	12645
Archaea	ctg_GCA_001368915.1_PRJEB5949_assembly_1_genomic.fna487	10	0	11	11228
Archaea	ctg_GCA_001368915.1_PRJEB5949_assembly_1_genomic.fna488	17	0	19	14243
Archaea	ctg_GCA_001368915.1_PRJEB5949_assembly_1_genomic.fna489	19	0	19	19450
Archaea	ctg_GCA_000007185.1_ASM718v1_genomic.fna48	9	0	13	15262
Archaea	ctg_GCA_001368915.1_PRJEB5949_assembly_1_genomic.fna490	18	0	19	16175
Archaea	ctg_GCA_001368915.1_PRJEB5949_assembly_1_genomic.fna491	14	0	16	12289
Archaea	ctg_GCA_001368915.1_PRJEB5949_assembly_1_genomic.fna492	20	0	20	14834
Archaea	ctg_GCA_001368915.1_PRJEB5949_assembly_1_genomic.fna493	12	0	12	16282
Archaea	ctg_GCA_001368915.1_PRJEB5949_assembly_1_genomic.fna494	11	0	13	12200
Archaea	ctg_GCA_001368915.1_PRJEB5949_assembly_1_genomic.fna495	21	0	22	15527
Archaea	ctg_GCA_001368915.1_PRJEB5949_assembly_1_genomic.fna496	55	0	55	61202
Archaea	ctg_GCA_001368915.1_PRJEB5949_assembly_1_genomic.fna497	22	0	26	23206
Archaea	ctg_GCA_002215565.1_ASM221556v1_genomic.fna498	22	0	23	16636
Archaea	ctg_GCA_002215565.1_ASM221556v1_genomic.fna499	30	0	31	27783
Archaea	ctg_GCA_000007185.1_ASM718v1_genomic.fna49	0	0	0	0
Archaea	ctg_GCA_000007065.1_ASM706v1_genomic.fna4	17	0	18	18052
Archaea	ctg_GCA_002215565.1_ASM221556v1_genomic.fna500	11	0	12	10722
Archaea	ctg_GCA_002215565.1_ASM221556v1_genomic.fna501	15	0	16	15680
Archaea	ctg_GCA_002215565.1_ASM221556v1_genomic.fna502	17	0	18	12115
Archaea	ctg_GCA_002215565.1_ASM221556v1_genomic.fna503	77	0	100	75633
Archaea	ctg_GCA_002215565.1_ASM221556v1_genomic.fna504	36	0	42	35481
Archaea	ctg_GCA_002215565.1_ASM221556v1_genomic.fna505	14	0	14	11096
Archaea	ctg_GCA_002215565.1_ASM221556v1_genomic.fna506	46	0	49	43502
Archaea	ctg_GCA_002215565.1_ASM221556v1_genomic.fna507	16	0	16	12784
Archaea	ctg_GCA_002215565.1_ASM221556v1_genomic.fna508	38	0	42	43940
Archaea	ctg_GCA_002215565.1_ASM221556v1_genomic.fna509	14	0	15	12943
Archaea	ctg_GCA_000007185.1_ASM718v1_genomic.fna50	58	0	59	46787
Archaea	ctg_GCA_002215565.1_ASM221556v1_genomic.fna510	15	0	18	22589
Archaea	ctg_GCA_002215565.1_ASM221556v1_genomic.fna511	16	0	17	13497
Archaea	ctg_GCA_002215565.1_ASM221556v1_genomic.fna512	11	0	14	17031
Archaea	ctg_GCA_002215565.1_ASM221556v1_genomic.fna513	13	0	13	10637
Archaea	ctg_GCA_002215565.1_ASM221556v1_genomic.fna514	51	0	55	46965
Archaea	ctg_GCA_002215565.1_ASM221556v1_genomic.fna515	47	0	47	36795
Archaea	ctg_GCA_002215565.1_ASM221556v1_genomic.fna516	7	0	11	10949
Archaea	ctg_GCA_002215565.1_ASM221556v1_genomic.fna517	12	0	12	12115
Archaea	ctg_GCA_002215565.1_ASM221556v1_genomic.fna518	27	0	29	25824
Archaea	ctg_GCA_002215565.1_ASM221556v1_genomic.fna519	17	0	23	37183
Archaea	ctg_GCA_000007185.1_ASM718v1_genomic.fna51	1	0	9	10025
Archaea	ctg_GCA_002215565.1_ASM221556v1_genomic.fna520	3	0	7	11483
Archaea	ctg_GCA_002215565.1_ASM221556v1_genomic.fna521	15	0	18	19628
Archaea	ctg_GCA_002215565.1_ASM221556v1_genomic.fna522	11	0	13	12319
Archaea	ctg_GCA_002215565.1_ASM221556v1_genomic.fna523	14	0	14	15730
Archaea	ctg_GCA_002215565.1_ASM221556v1_genomic.fna524	37	0	40	43585
Archaea	ctg_GCA_002215565.1_ASM221556v1_genomic.fna525	10	0	10	11111
Archaea	ctg_GCA_002215565.1_ASM221556v1_genomic.fna526	8	0	8	11886
Archaea	ctg_GCA_002287195.1_ASM228719v1_genomic.fna527	25	0	28	32221
Archaea	ctg_GCA_002287195.1_ASM228719v1_genomic.fna528	69	0	77	88107
Archaea	ctg_GCA_002287195.1_ASM228719v1_genomic.fna529	32	0	34	35226
Archaea	ctg_GCA_000007185.1_ASM718v1_genomic.fna52	4	0	23	26048
Archaea	ctg_GCA_002287195.1_ASM228719v1_genomic.fna530	13	0	17	18904
Archaea	ctg_GCA_003610195.1_ASM361019v1_genomic.fna531	16	0	16	13135
Archaea	ctg_GCA_003610195.1_ASM361019v1_genomic.fna532	10	0	11	10108
Archaea	ctg_GCA_003610195.1_ASM361019v1_genomic.fna533	38	0	38	36707
Archaea	ctg_GCA_003610195.1_ASM361019v1_genomic.fna534	17	0	17	16813
Archaea	ctg_GCA_003610195.1_ASM361019v1_genomic.fna535	13	0	14	16007
Archaea	ctg_GCA_003610195.1_ASM361019v1_genomic.fna536	204	0	210	223966
Archaea	ctg_GCA_003610195.1_ASM361019v1_genomic.fna537	15	0	16	11190
Archaea	ctg_GCA_003610195.1_ASM361019v1_genomic.fna538	13	0	13	12963
Archaea	ctg_GCA_003610195.1_ASM361019v1_genomic.fna539	12	0	12	12098
Archaea	ctg_GCA_000007185.1_ASM718v1_genomic.fna53	5	0	14	15224
Archaea	ctg_GCA_003610195.1_ASM361019v1_genomic.fna540	16	0	17	15801
Archaea	ctg_GCA_003610195.1_ASM361019v1_genomic.fna541	30	0	31	28159
Archaea	ctg_GCA_003610195.1_ASM361019v1_genomic.fna542	26	0	27	24819
Archaea	ctg_GCA_003610195.1_ASM361019v1_genomic.fna543	11	0	12	11836
Archaea	ctg_GCA_003610195.1_ASM361019v1_genomic.fna544	11	0	11	11695
Archaea	ctg_GCA_003610195.1_ASM361019v1_genomic.fna545	10	0	13	14438
Archaea	ctg_GCA_003610195.1_ASM361019v1_genomic.fna546	11	0	11	10782
Archaea	ctg_GCA_003610195.1_ASM361019v1_genomic.fna547	18	0	20	15593
Archaea	ctg_GCA_003610195.1_ASM361019v1_genomic.fna548	10	0	13	12410
Archaea	ctg_GCA_003610195.1_ASM361019v1_genomic.fna549	26	0	26	26213
Archaea	ctg_GCA_000007185.1_ASM718v1_genomic.fna54	8	0	8	10878
Archaea	ctg_GCA_003610195.1_ASM361019v1_genomic.fna550	11	0	12	10546
Archaea	ctg_GCA_003610195.1_ASM361019v1_genomic.fna551	7	0	8	10346
Archaea	ctg_GCA_003610195.1_ASM361019v1_genomic.fna552	44	0	46	43486
Archaea	ctg_GCA_003610195.1_ASM361019v1_genomic.fna553	12	0	12	12289
Archaea	ctg_GCA_003610195.1_ASM361019v1_genomic.fna554	15	0	15	12364
Archaea	ctg_GCA_003610195.1_ASM361019v1_genomic.fna555	13	0	15	16347
Archaea	ctg_GCA_003610195.1_ASM361019v1_genomic.fna556	15	0	15	13099
Archaea	ctg_GCA_003610195.1_ASM361019v1_genomic.fna557	9	0	9	10467
Archaea	ctg_GCA_003610195.1_ASM361019v1_genomic.fna558	13	0	13	11972
Archaea	ctg_GCA_003610195.1_ASM361019v1_genomic.fna559	18	0	18	17950
Archaea	ctg_GCA_000007185.1_ASM718v1_genomic.fna55	12	0	14	11292
Archaea	ctg_GCA_003841485.1_ASM384148v1_genomic.fna560	78	0	85	94004
Archaea	ctg_GCA_003841485.1_ASM384148v1_genomic.fna561	13	0	13	13076
Archaea	ctg_GCA_003841485.1_ASM384148v1_genomic.fna562	35	0	37	34789
Archaea	ctg_GCA_003841485.1_ASM384148v1_genomic.fna563	13	0	13	11873
Archaea	ctg_GCA_003841485.1_ASM384148v1_genomic.fna564	78	0	84	91387
Archaea	ctg_GCA_003841485.1_ASM384148v1_genomic.fna565	12	0	13	11049
Archaea	ctg_GCA_003841485.1_ASM384148v1_genomic.fna566	16	0	17	16158
Archaea	ctg_GCA_003841485.1_ASM384148v1_genomic.fna567	21	0	23	20897
Archaea	ctg_GCA_003841485.1_ASM384148v1_genomic.fna568	34	0	36	33668
Archaea	ctg_GCA_003841485.1_ASM384148v1_genomic.fna569	49	0	51	49778
Archaea	ctg_GCA_000007185.1_ASM718v1_genomic.fna56	44	0	46	46558
Archaea	ctg_GCA_003841485.1_ASM384148v1_genomic.fna570	11	0	12	11162
Archaea	ctg_GCA_003841485.1_ASM384148v1_genomic.fna571	11	0	12	12165
Archaea	ctg_GCA_003841485.1_ASM384148v1_genomic.fna572	7	0	8	10405
Archaea	ctg_GCA_003841485.1_ASM384148v1_genomic.fna573	5	0	13	12912
Archaea	ctg_GCA_003841485.1_ASM384148v1_genomic.fna574	61	0	68	67888
Archaea	ctg_GCA_003841485.1_ASM384148v1_genomic.fna575	10	0	11	12862
Archaea	ctg_GCA_003841485.1_ASM384148v1_genomic.fna576	11	0	12	11115
Archaea	ctg_GCA_003841485.1_ASM384148v1_genomic.fna577	28	0	28	34409
Archaea	ctg_GCA_003841485.1_ASM384148v1_genomic.fna578	16	0	16	12859
Archaea	ctg_GCA_003841485.1_ASM384148v1_genomic.fna579	12	0	13	12591
Archaea	ctg_GCA_000007185.1_ASM718v1_genomic.fna57	12	0	12	10386
Archaea	ctg_GCA_003841485.1_ASM384148v1_genomic.fna580	10	0	11	11645
Archaea	ctg_GCA_003841485.1_ASM384148v1_genomic.fna581	12	0	12	12716
Archaea	ctg_GCA_003841485.1_ASM384148v1_genomic.fna582	18	0	21	16743
Archaea	ctg_GCA_003841485.1_ASM384148v1_genomic.fna583	37	0	37	41475
Archaea	ctg_GCA_003841485.1_ASM384148v1_genomic.fna584	15	0	16	16983
Archaea	ctg_GCA_003841485.1_ASM384148v1_genomic.fna585	11	0	14	13416
Archaea	ctg_GCA_003841485.1_ASM384148v1_genomic.fna586	28	0	30	29910
Archaea	ctg_GCA_008326385.1_SulIC007_1.0_genomic.fna587	14	0	15	12271
Archaea	ctg_GCA_008326385.1_SulIC007_1.0_genomic.fna588	38	0	39	39987
Archaea	ctg_GCA_008326385.1_SulIC007_1.0_genomic.fna589	8	0	9	10373
Archaea	ctg_GCA_000007185.1_ASM718v1_genomic.fna58	5	0	7	10917
Archaea	ctg_GCA_008326385.1_SulIC007_1.0_genomic.fna590	89	0	93	92193
Archaea	ctg_GCA_008326385.1_SulIC007_1.0_genomic.fna591	7	0	7	10068
Archaea	ctg_GCA_008326385.1_SulIC007_1.0_genomic.fna592	10	0	14	11814
Archaea	ctg_GCA_008326385.1_SulIC007_1.0_genomic.fna593	8	0	9	11293
Archaea	ctg_GCA_008326385.1_SulIC007_1.0_genomic.fna594	8	0	10	11111
Archaea	ctg_GCA_008326385.1_SulIC007_1.0_genomic.fna595	14	0	15	13447
Archaea	ctg_GCA_008326385.1_SulIC007_1.0_genomic.fna596	13	0	16	19635
Archaea	ctg_GCA_008326385.1_SulIC007_1.0_genomic.fna597	16	0	19	12597
Archaea	ctg_GCA_008326385.1_SulIC007_1.0_genomic.fna598	19	0	19	14248
Archaea	ctg_GCA_008326385.1_SulIC007_1.0_genomic.fna599	16	0	17	13013
Archaea	ctg_GCA_000011125.1_ASM1112v1_genomic.fna59	9	0	12	13062
Archaea	ctg_GCA_000007065.1_ASM706v1_genomic.fna5	14	0	15	12319
Archaea	ctg_GCA_008326385.1_SulIC007_1.0_genomic.fna600	36	0	36	27796
Archaea	ctg_GCA_008326385.1_SulIC007_1.0_genomic.fna601	12	0	12	13092
Archaea	ctg_GCA_008326385.1_SulIC007_1.0_genomic.fna602	14	0	14	11603
Archaea	ctg_GCA_008326385.1_SulIC007_1.0_genomic.fna603	23	0	23	20527
Archaea	ctg_GCA_008326385.1_SulIC007_1.0_genomic.fna604	16	0	18	14171
Archaea	ctg_GCA_008326385.1_SulIC007_1.0_genomic.fna605	11	0	11	10013
Archaea	ctg_GCA_008326385.1_SulIC007_1.0_genomic.fna606	10	0	10	10132
Archaea	ctg_GCA_008326385.1_SulIC007_1.0_genomic.fna607	22	0	23	19419
Archaea	ctg_GCA_008326385.1_SulIC007_1.0_genomic.fna608	8	0	8	10432
Archaea	ctg_GCA_008326385.1_SulIC007_1.0_genomic.fna609	9	0	10	10775
Archaea	ctg_GCA_000011125.1_ASM1112v1_genomic.fna60	12	0	14	11521
Archaea	ctg_GCA_008326385.1_SulIC007_1.0_genomic.fna610	9	0	10	14718
Archaea	ctg_GCA_008326385.1_SulIC007_1.0_genomic.fna611	21	0	23	20589
Archaea	ctg_GCA_008326385.1_SulIC007_1.0_genomic.fna612	9	0	10	11290
Archaea	ctg_GCA_008326385.1_SulIC007_1.0_genomic.fna613	13	0	13	11726
Archaea	ctg_GCA_008326385.1_SulIC007_1.0_genomic.fna614	20	0	20	19095
Archaea	ctg_GCA_008326385.1_SulIC007_1.0_genomic.fna615	13	0	14	11900
Archaea	ctg_GCA_010692905.1_ASM1069290v1_genomic.fna616	11	0	11	14317
Archaea	ctg_GCA_010692905.1_ASM1069290v1_genomic.fna617	59	0	63	59716
Archaea	ctg_GCA_010692905.1_ASM1069290v1_genomic.fna618	14	0	15	12859
Archaea	ctg_GCA_010692905.1_ASM1069290v1_genomic.fna619	11	0	11	11409
Archaea	ctg_GCA_000011125.1_ASM1112v1_genomic.fna61	15	0	15	12716
Archaea	ctg_GCA_010692905.1_ASM1069290v1_genomic.fna620	10	0	10	13256
Archaea	ctg_GCA_010692905.1_ASM1069290v1_genomic.fna621	11	0	12	11348
Archaea	ctg_GCA_010692905.1_ASM1069290v1_genomic.fna622	13	0	13	11924
Archaea	ctg_GCA_010692905.1_ASM1069290v1_genomic.fna623	14	0	17	14629
Archaea	ctg_GCA_010692905.1_ASM1069290v1_genomic.fna624	9	0	11	11832
Archaea	ctg_GCA_010692905.1_ASM1069290v1_genomic.fna625	11	0	11	10548
Archaea	ctg_GCA_010692905.1_ASM1069290v1_genomic.fna626	10	0	10	11331
Archaea	ctg_GCA_010692905.1_ASM1069290v1_genomic.fna627	11	0	12	11460
Archaea	ctg_GCA_010692905.1_ASM1069290v1_genomic.fna628	52	0	53	55701
Archaea	ctg_GCA_010692905.1_ASM1069290v1_genomic.fna629	9	0	9	12497
Archaea	ctg_GCA_000011125.1_ASM1112v1_genomic.fna62	16	0	17	13960
Archaea	ctg_GCA_010692905.1_ASM1069290v1_genomic.fna630	11	0	12	13229
Archaea	ctg_GCA_010692905.1_ASM1069290v1_genomic.fna631	13	0	14	15792
Archaea	ctg_GCA_010692905.1_ASM1069290v1_genomic.fna632	70	0	71	65847
Archaea	ctg_GCA_010692905.1_ASM1069290v1_genomic.fna633	28	0	28	27469
Archaea	ctg_GCA_010692905.1_ASM1069290v1_genomic.fna634	10	0	10	11307
Archaea	ctg_GCA_010692905.1_ASM1069290v1_genomic.fna635	15	0	16	16153
Archaea	ctg_GCA_010692905.1_ASM1069290v1_genomic.fna636	28	0	31	24767
Archaea	ctg_GCA_010692905.1_ASM1069290v1_genomic.fna637	8	0	11	15344
Archaea	ctg_GCA_010692905.1_ASM1069290v1_genomic.fna638	7	0	7	10888
Archaea	ctg_GCA_010692905.1_ASM1069290v1_genomic.fna639	16	0	17	12764
Archaea	ctg_GCA_000011125.1_ASM1112v1_genomic.fna63	17	0	19	12561
Archaea	ctg_GCA_010692905.1_ASM1069290v1_genomic.fna640	23	0	24	28159
Archaea	ctg_GCA_010692905.1_ASM1069290v1_genomic.fna641	13	0	15	16330
Archaea	ctg_GCA_010692905.1_ASM1069290v1_genomic.fna642	22	0	22	11754
Archaea	ctg_GCA_010692905.1_ASM1069290v1_genomic.fna643	47	0	47	42198
Archaea	ctg_GCA_010692905.1_ASM1069290v1_genomic.fna644	13	0	13	11303
Archaea	ctg_GCA_900090055.1_C.divulgatum_PM4_genomic.fna645	7	0	8	14760
Archaea	ctg_GCA_900090055.1_C.divulgatum_PM4_genomic.fna646	16	0	23	19402
Archaea	ctg_GCA_900090055.1_C.divulgatum_PM4_genomic.fna647	8	0	9	10182
Archaea	ctg_GCA_900090055.1_C.divulgatum_PM4_genomic.fna648	27	0	32	27076
Archaea	ctg_GCA_900090055.1_C.divulgatum_PM4_genomic.fna649	12	0	15	11485
Archaea	ctg_GCA_000011125.1_ASM1112v1_genomic.fna64	21	0	21	21910
Archaea	ctg_GCA_900090055.1_C.divulgatum_PM4_genomic.fna650	37	0	44	36707
Archaea	ctg_GCA_900090055.1_C.divulgatum_PM4_genomic.fna651	8	0	15	14488
Archaea	ctg_GCA_900090055.1_C.divulgatum_PM4_genomic.fna652	17	0	21	26869
Archaea	ctg_GCA_900090055.1_C.divulgatum_PM4_genomic.fna653	11	0	14	13118
Archaea	ctg_GCA_900090055.1_C.divulgatum_PM4_genomic.fna654	10	0	17	14234
Archaea	ctg_GCA_900090055.1_C.divulgatum_PM4_genomic.fna655	37	0	49	56452
Archaea	ctg_GCA_900090055.1_C.divulgatum_PM4_genomic.fna656	17	0	25	24272
Archaea	ctg_GCA_900090055.1_C.divulgatum_PM4_genomic.fna657	15	0	21	16493
Archaea	ctg_GCA_900090055.1_C.divulgatum_PM4_genomic.fna658	14	0	19	19185
Archaea	ctg_GCA_900090055.1_C.divulgatum_PM4_genomic.fna659	9	0	15	12650
Archaea	ctg_GCA_000011125.1_ASM1112v1_genomic.fna65	15	0	15	12680
Archaea	ctg_GCA_900090055.1_C.divulgatum_PM4_genomic.fna660	8	0	9	13175
Archaea	ctg_GCA_900090055.1_C.divulgatum_PM4_genomic.fna661	10	0	16	18134
Archaea	ctg_GCA_900090055.1_C.divulgatum_PM4_genomic.fna662	10	0	15	13535
Archaea	ctg_GCA_900090055.1_C.divulgatum_PM4_genomic.fna663	9	0	13	10082
Archaea	ctg_GCA_900090055.1_C.divulgatum_PM4_genomic.fna664	9	0	26	19095
Archaea	ctg_GCA_900090055.1_C.divulgatum_PM4_genomic.fna665	9	0	11	12187
Archaea	ctg_GCA_900090055.1_C.divulgatum_PM4_genomic.fna666	10	0	16	18818
Archaea	ctg_GCA_900090055.1_C.divulgatum_PM4_genomic.fna667	15	0	16	14133
Archaea	ctg_GCA_900090055.1_C.divulgatum_PM4_genomic.fna668	10	0	16	13491
Archaea	ctg_GCA_900090055.1_C.divulgatum_PM4_genomic.fna669	14	0	15	12869
Archaea	ctg_GCA_000011125.1_ASM1112v1_genomic.fna66	13	0	14	11530
Archaea	ctg_GCA_900090055.1_C.divulgatum_PM4_genomic.fna670	37	0	40	34552
Archaea	ctg_GCA_900090055.1_C.divulgatum_PM4_genomic.fna671	13	0	14	12943
Archaea	ctg_GCA_900090055.1_C.divulgatum_PM4_genomic.fna672	8	0	14	14260
Archaea	ctg_GCA_900090055.1_C.divulgatum_PM4_genomic.fna673	13	0	18	16011
Archaea	ctg_GCA_900100875.1_IMG-taxon_2671180169_annotated_assembly_genomic.fna674	35	0	36	39288
Archaea	ctg_GCA_900100875.1_IMG-taxon_2671180169_annotated_assembly_genomic.fna675	23	0	26	29348
Archaea	ctg_GCA_900100875.1_IMG-taxon_2671180169_annotated_assembly_genomic.fna676	24	0	24	27018
Archaea	ctg_GCA_900100875.1_IMG-taxon_2671180169_annotated_assembly_genomic.fna677	17	0	18	15489
Archaea	ctg_GCA_900100875.1_IMG-taxon_2671180169_annotated_assembly_genomic.fna678	25	0	26	21506
Archaea	ctg_GCA_900100875.1_IMG-taxon_2671180169_annotated_assembly_genomic.fna679	12	0	12	10770
Archaea	ctg_GCA_000011125.1_ASM1112v1_genomic.fna67	21	0	21	19738
Archaea	ctg_GCA_900100875.1_IMG-taxon_2671180169_annotated_assembly_genomic.fna680	20	0	20	20998
Archaea	ctg_GCA_900100875.1_IMG-taxon_2671180169_annotated_assembly_genomic.fna681	26	0	28	31414
Archaea	ctg_GCA_900100875.1_IMG-taxon_2671180169_annotated_assembly_genomic.fna682	13	0	15	10015
Archaea	ctg_GCA_900100875.1_IMG-taxon_2671180169_annotated_assembly_genomic.fna683	18	0	21	18519
Archaea	ctg_GCA_900100875.1_IMG-taxon_2671180169_annotated_assembly_genomic.fna684	16	0	18	14456
Archaea	ctg_GCA_900100875.1_IMG-taxon_2671180169_annotated_assembly_genomic.fna685	15	0	17	14888
Archaea	ctg_GCA_900100875.1_IMG-taxon_2671180169_annotated_assembly_genomic.fna686	29	0	32	31279
Archaea	ctg_GCA_900100875.1_IMG-taxon_2671180169_annotated_assembly_genomic.fna687	10	0	13	13582
Archaea	ctg_GCA_900100875.1_IMG-taxon_2671180169_annotated_assembly_genomic.fna688	12	0	14	12089
Archaea	ctg_GCA_900100875.1_IMG-taxon_2671180169_annotated_assembly_genomic.fna689	12	0	13	11431
Archaea	ctg_GCA_000011125.1_ASM1112v1_genomic.fna68	3	0	16	10534
Archaea	ctg_GCA_900100875.1_IMG-taxon_2671180169_annotated_assembly_genomic.fna690	13	0	13	12423
Archaea	ctg_GCA_900100875.1_IMG-taxon_2671180169_annotated_assembly_genomic.fna691	34	0	34	30120
Archaea	ctg_GCA_900100875.1_IMG-taxon_2671180169_annotated_assembly_genomic.fna692	17	0	19	16939
Archaea	ctg_GCA_900100875.1_IMG-taxon_2671180169_annotated_assembly_genomic.fna693	27	0	31	27713
Archaea	ctg_GCA_900100875.1_IMG-taxon_2671180169_annotated_assembly_genomic.fna694	2	0	6	10969
Archaea	ctg_GCA_900100875.1_IMG-taxon_2671180169_annotated_assembly_genomic.fna695	18	0	19	17758
Archaea	ctg_GCA_900100875.1_IMG-taxon_2671180169_annotated_assembly_genomic.fna696	31	0	32	29752
Archaea	ctg_GCA_900100875.1_IMG-taxon_2671180169_annotated_assembly_genomic.fna697	60	0	62	52819
Archaea	ctg_GCA_900100875.1_IMG-taxon_2671180169_annotated_assembly_genomic.fna698	16	0	19	13342
Archaea	ctg_GCA_900100875.1_IMG-taxon_2671180169_annotated_assembly_genomic.fna699	8	0	9	11012
Archaea	ctg_GCA_000011125.1_ASM1112v1_genomic.fna69	12	0	16	16546
Archaea	ctg_GCA_000007065.1_ASM706v1_genomic.fna6	10	0	12	11077
Archaea	ctg_GCA_900100875.1_IMG-taxon_2671180169_annotated_assembly_genomic.fna700	26	0	26	22574
Archaea	ctg_GCA_900100875.1_IMG-taxon_2671180169_annotated_assembly_genomic.fna701	14	0	15	18147
Archaea	ctg_GCA_900100875.1_IMG-taxon_2671180169_annotated_assembly_genomic.fna702	11	0	12	10219
Archaea	ctg_GCA_900106715.1_IMG-taxon_2693429892_annotated_assembly_genomic.fna703	15	0	15	12621
Archaea	ctg_GCA_900106715.1_IMG-taxon_2693429892_annotated_assembly_genomic.fna704	18	0	18	18879
Archaea	ctg_GCA_900106715.1_IMG-taxon_2693429892_annotated_assembly_genomic.fna705	11	0	11	12113
Archaea	ctg_GCA_900106715.1_IMG-taxon_2693429892_annotated_assembly_genomic.fna706	8	0	8	10346
Archaea	ctg_GCA_900106715.1_IMG-taxon_2693429892_annotated_assembly_genomic.fna707	9	0	9	11601
Archaea	ctg_GCA_900106715.1_IMG-taxon_2693429892_annotated_assembly_genomic.fna708	11	0	11	13345
Archaea	ctg_GCA_900106715.1_IMG-taxon_2693429892_annotated_assembly_genomic.fna709	80	0	85	67888
Archaea	ctg_GCA_000011125.1_ASM1112v1_genomic.fna70	16	0	16	16254
Archaea	ctg_GCA_900106715.1_IMG-taxon_2693429892_annotated_assembly_genomic.fna710	33	0	34	32551
Archaea	ctg_GCA_900106715.1_IMG-taxon_2693429892_annotated_assembly_genomic.fna711	39	0	41	38964
Archaea	ctg_GCA_900106715.1_IMG-taxon_2693429892_annotated_assembly_genomic.fna712	12	0	12	14208
Archaea	ctg_GCA_900106715.1_IMG-taxon_2693429892_annotated_assembly_genomic.fna713	12	0	13	10629
Archaea	ctg_GCA_900106715.1_IMG-taxon_2693429892_annotated_assembly_genomic.fna714	12	0	12	10055
Archaea	ctg_GCA_900106715.1_IMG-taxon_2693429892_annotated_assembly_genomic.fna715	57	0	58	51016
Archaea	ctg_GCA_900106715.1_IMG-taxon_2693429892_annotated_assembly_genomic.fna716	15	0	17	14519
Archaea	ctg_GCA_900106715.1_IMG-taxon_2693429892_annotated_assembly_genomic.fna717	52	0	52	56620
Archaea	ctg_GCA_900106715.1_IMG-taxon_2693429892_annotated_assembly_genomic.fna718	14	0	16	11466
Archaea	ctg_GCA_900106715.1_IMG-taxon_2693429892_annotated_assembly_genomic.fna719	15	0	15	14386
Archaea	ctg_GCA_000011125.1_ASM1112v1_genomic.fna71	12	0	12	10907
Archaea	ctg_GCA_900106715.1_IMG-taxon_2693429892_annotated_assembly_genomic.fna720	12	0	12	10520
Archaea	ctg_GCA_900106715.1_IMG-taxon_2693429892_annotated_assembly_genomic.fna721	17	0	17	14417
Archaea	ctg_GCA_900106715.1_IMG-taxon_2693429892_annotated_assembly_genomic.fna722	16	0	16	12037
Archaea	ctg_GCA_900106715.1_IMG-taxon_2693429892_annotated_assembly_genomic.fna723	19	0	21	14931
Archaea	ctg_GCA_900106715.1_IMG-taxon_2693429892_annotated_assembly_genomic.fna724	13	0	13	12584
Archaea	ctg_GCA_900106715.1_IMG-taxon_2693429892_annotated_assembly_genomic.fna725	16	0	17	14718
Archaea	ctg_GCA_900106715.1_IMG-taxon_2693429892_annotated_assembly_genomic.fna726	27	0	27	27423
Archaea	ctg_GCA_900106715.1_IMG-taxon_2693429892_annotated_assembly_genomic.fna727	15	0	15	12466
Archaea	ctg_GCA_900109065.1_IMG-taxon_2693429898_annotated_assembly_genomic.fna728	17	0	18	18559
Archaea	ctg_GCA_900109065.1_IMG-taxon_2693429898_annotated_assembly_genomic.fna729	41	0	43	46596
Archaea	ctg_GCA_000011125.1_ASM1112v1_genomic.fna72	11	0	11	11003
Archaea	ctg_GCA_900109065.1_IMG-taxon_2693429898_annotated_assembly_genomic.fna730	15	0	16	18955
Archaea	ctg_GCA_900109065.1_IMG-taxon_2693429898_annotated_assembly_genomic.fna731	37	0	41	40966
Archaea	ctg_GCA_900109065.1_IMG-taxon_2693429898_annotated_assembly_genomic.fna732	11	0	12	10353
Archaea	ctg_GCA_900109065.1_IMG-taxon_2693429898_annotated_assembly_genomic.fna733	59	0	63	61192
Archaea	ctg_GCA_900109065.1_IMG-taxon_2693429898_annotated_assembly_genomic.fna734	10	0	13	11436
Archaea	ctg_GCA_900109065.1_IMG-taxon_2693429898_annotated_assembly_genomic.fna735	54	0	60	48622
Archaea	ctg_GCA_000011125.1_ASM1112v1_genomic.fna73	14	0	24	21099
Archaea	ctg_GCA_000011125.1_ASM1112v1_genomic.fna74	14	0	15	12555
Archaea	ctg_GCA_000011125.1_ASM1112v1_genomic.fna75	38	0	41	47995
Archaea	ctg_GCA_000011125.1_ASM1112v1_genomic.fna76	19	0	20	17349
Archaea	ctg_GCA_000011125.1_ASM1112v1_genomic.fna77	10	0	14	12257
Archaea	ctg_GCA_000011125.1_ASM1112v1_genomic.fna78	35	0	37	33514
Archaea	ctg_GCA_000011125.1_ASM1112v1_genomic.fna79	16	0	16	15352
Archaea	ctg_GCA_000007065.1_ASM706v1_genomic.fna7	7	0	7	11419
Archaea	ctg_GCA_000011125.1_ASM1112v1_genomic.fna80	53	0	53	55668
Archaea	ctg_GCA_000011125.1_ASM1112v1_genomic.fna81	12	0	14	12668
Archaea	ctg_GCA_000011125.1_ASM1112v1_genomic.fna82	31	0	32	37427
Archaea	ctg_GCA_000011125.1_ASM1112v1_genomic.fna83	17	0	18	17286
Archaea	ctg_GCA_000011125.1_ASM1112v1_genomic.fna84	10	0	10	11483
Archaea	ctg_GCA_000011125.1_ASM1112v1_genomic.fna85	15	0	15	11683
Archaea	ctg_GCA_000011125.1_ASM1112v1_genomic.fna86	17	0	18	14888
Archaea	ctg_GCA_000011125.1_ASM1112v1_genomic.fna87	16	0	16	18001
Archaea	ctg_GCA_000023965.1_ASM2396v1_genomic.fna88	15	0	15	11544
Archaea	ctg_GCA_000023965.1_ASM2396v1_genomic.fna89	11	0	11	10849
Archaea	ctg_GCA_000007065.1_ASM706v1_genomic.fna8	15	0	15	12128
Archaea	ctg_GCA_000023965.1_ASM2396v1_genomic.fna90	7	0	8	10499
Archaea	ctg_GCA_000023965.1_ASM2396v1_genomic.fna91	13	0	13	13582
Archaea	ctg_GCA_000023965.1_ASM2396v1_genomic.fna92	20	0	21	17964
Archaea	ctg_GCA_000023965.1_ASM2396v1_genomic.fna93	59	0	61	50540
Archaea	ctg_GCA_000023965.1_ASM2396v1_genomic.fna94	10	0	11	10304
Archaea	ctg_GCA_000023965.1_ASM2396v1_genomic.fna95	33	0	42	39690
Archaea	ctg_GCA_000023965.1_ASM2396v1_genomic.fna96	14	0	15	10636
Archaea	ctg_GCA_000023965.1_ASM2396v1_genomic.fna97	14	0	18	17038
Archaea	ctg_GCA_000023965.1_ASM2396v1_genomic.fna98	21	0	22	21054
Archaea	ctg_GCA_000023965.1_ASM2396v1_genomic.fna99	20	0	22	19701
Archaea	ctg_GCA_000007065.1_ASM706v1_genomic.fna9	7	0	8	12544
Intracellular_bact	ctg_Babela_massiliensis.fna10	9	0	17	20476
Intracellular_bact	ctg_Babela_massiliensis.fna11	0	0	0	0
Intracellular_bact	ctg_Babela_massiliensis.fna12	21	0	35	25511
Intracellular_bact	ctg_Babela_massiliensis.fna13	21	0	27	31612
Intracellular_bact	ctg_Babela_massiliensis.fna14	8	1	14	14303
Intracellular_bact	ctg_Babela_massiliensis.fna15	6	0	15	11714
Intracellular_bact	ctg_Babela_massiliensis.fna16	4	0	14	14295
Intracellular_bact	ctg_Babela_massiliensis.fna17	9	0	17	17766
Intracellular_bact	ctg_Babela_massiliensis.fna18	16	0	30	37049
Intracellular_bact	ctg_Babela_massiliensis.fna19	2	0	13	14833
Intracellular_bact	ctg_Babela_massiliensis.fna1	3	0	8	11771
Intracellular_bact	ctg_Babela_massiliensis.fna20	2	0	7	11560
Intracellular_bact	ctg_Babela_massiliensis.fna21	3	1	11	12780
Intracellular_bact	ctg_Babela_massiliensis.fna22	52	0	122	131101
Intracellular_bact	ctg_Babela_massiliensis.fna23	5	0	13	19979
Intracellular_bact	ctg_Babela_massiliensis.fna24	6	0	17	15485
Intracellular_bact	ctg_Babela_massiliensis.fna25	8	0	18	17863
Intracellular_bact	ctg_Babela_massiliensis.fna26	4	0	8	10824
Intracellular_bact	ctg_Babela_massiliensis.fna27	6	0	9	10605
Intracellular_bact	ctg_Babela_massiliensis.fna28	10	2	22	25027
Intracellular_bact	ctg_Babela_massiliensis.fna29	9	1	18	16796
Intracellular_bact	ctg_Babela_massiliensis.fna2	8	0	24	20617
Intracellular_bact	ctg_Babela_massiliensis.fna3	6	0	10	12281
Intracellular_bact	ctg_Babela_massiliensis.fna4	3	0	14	12240
Intracellular_bact	ctg_Babela_massiliensis.fna5	7	0	18	21907
Intracellular_bact	ctg_Babela_massiliensis.fna6	31	0	62	80771
Intracellular_bact	ctg_Babela_massiliensis.fna7	12	0	18	23152
Intracellular_bact	ctg_Babela_massiliensis.fna8	15	0	30	25216
Intracellular_bact	ctg_Babela_massiliensis.fna9	6	0	10	17650
Eukaryota	ctg_GCA_003070745.1_Tubbor1_genomic.fna.NESQ01000430.11000	5	0	19	26522
Eukaryota	ctg_GCA_003070745.1_Tubbor1_genomic.fna.NESQ01000430.11001	2	0	10	15517
Eukaryota	ctg_GCA_003070745.1_Tubbor1_genomic.fna.NESQ01000430.11002	1	0	0	0
Eukaryota	ctg_GCA_003116975.1_Auran_KH105_1.0_genomic.fna.BGKB01000261.11003	1	0	9	10787
Eukaryota	ctg_GCA_003116975.1_Auran_KH105_1.0_genomic.fna.BGKB01000261.11004	1	0	6	11877
Eukaryota	ctg_GCA_003116975.1_Auran_KH105_1.0_genomic.fna.BGKB01000261.11005	2	0	7	18147
Eukaryota	ctg_GCA_003122765.1_ASM312276v1_genomic.fna.QEOU01008643.11006	2	0	5	10549
Eukaryota	ctg_GCA_003122765.1_ASM312276v1_genomic.fna.QEOU01008643.11007	6	0	11	14995
Eukaryota	ctg_GCA_003122765.1_ASM312276v1_genomic.fna.QEOU01008643.11008	17	0	21	20237
Eukaryota	ctg_GCA_003122765.1_ASM312276v1_genomic.fna.QEOU01008643.11009	0	0	0	0
Eukaryota	ctg_GCA_000004985.1_V1.0_genomic.fna.GG738853.1100	5	0	17	25919
Eukaryota	ctg_GCA_003122765.1_ASM312276v1_genomic.fna.QEOU01008643.11010	0	0	0	0
Eukaryota	ctg_GCA_003122765.1_ASM312276v1_genomic.fna.QEOU01008643.11011	3	0	8	19836
Eukaryota	ctg_GCA_003184365.1_ASM318436v1_genomic.fna.NKYR01000020.11012	6	0	11	10808
Eukaryota	ctg_GCA_003184365.1_ASM318436v1_genomic.fna.NKYR01000020.11013	3	0	8	11747
Eukaryota	ctg_GCA_003184365.1_ASM318436v1_genomic.fna.NKYR01000020.11014	4	0	9	11074
Eukaryota	ctg_GCA_003184365.1_ASM318436v1_genomic.fna.NKYR01000020.11015	7	0	9	17023
Eukaryota	ctg_GCA_003184365.1_ASM318436v1_genomic.fna.NKYR01000020.11016	2	0	6	10601
Eukaryota	ctg_GCA_003184365.1_ASM318436v1_genomic.fna.NKYR01000020.11017	7	0	10	10517
Eukaryota	ctg_GCA_003184365.1_ASM318436v1_genomic.fna.NKYR01000020.11018	11	0	22	22192
Eukaryota	ctg_GCA_003184365.1_ASM318436v1_genomic.fna.NKYR01000020.11019	7	0	15	22574
Eukaryota	ctg_GCA_000004985.1_V1.0_genomic.fna.GG738853.1101	6	0	19	14163
Eukaryota	ctg_GCA_003184365.1_ASM318436v1_genomic.fna.NKYR01000020.11020	5	0	14	17638
Eukaryota	ctg_GCA_003184365.1_ASM318436v1_genomic.fna.NKYR01000020.11021	2	0	6	11699
Eukaryota	ctg_GCA_003184365.1_ASM318436v1_genomic.fna.NKYR01000020.11022	3	0	18	18827
Eukaryota	ctg_GCA_003184365.1_ASM318436v1_genomic.fna.NKYR01000020.11023	5	0	9	11261
Eukaryota	ctg_GCA_003184365.1_ASM318436v1_genomic.fna.NKYR01000020.11024	1	0	7	12810
Eukaryota	ctg_GCA_003184365.1_ASM318436v1_genomic.fna.NKYR01000020.11025	6	0	13	14507
Eukaryota	ctg_GCA_003184365.1_ASM318436v1_genomic.fna.NKYR01000020.11026	9	1	12	14742
Eukaryota	ctg_GCA_003184365.1_ASM318436v1_genomic.fna.NKYR01000020.11027	16	0	37	49503
Eukaryota	ctg_GCA_003184365.1_ASM318436v1_genomic.fna.NKYR01000020.11028	2	0	12	20510
Eukaryota	ctg_GCA_003184365.1_ASM318436v1_genomic.fna.NKYR01000020.11029	19	0	39	55147
Eukaryota	ctg_GCA_000004985.1_V1.0_genomic.fna.GG738853.1102	22	1	91	111211
Eukaryota	ctg_GCA_003184365.1_ASM318436v1_genomic.fna.NKYR01000020.11030	2	0	9	11650
Eukaryota	ctg_GCA_003297045.1_SymC_ver_1.0_genomic.fna.BGPT01002820.11031	1	0	0	0
Eukaryota	ctg_GCA_003297045.1_SymC_ver_1.0_genomic.fna.BGPT01002820.11032	0	0	0	0
Eukaryota	ctg_GCA_003297045.1_SymC_ver_1.0_genomic.fna.BGPT01002820.11033	0	0	0	0
Eukaryota	ctg_GCA_003297045.1_SymC_ver_1.0_genomic.fna.BGPT01002820.11034	0	0	0	0
Eukaryota	ctg_GCA_003313065.1_ASM331306v1_genomic.fna.QGOD01000048.11035	5	0	14	36772
Eukaryota	ctg_GCA_003313065.1_ASM331306v1_genomic.fna.QGOD01000048.11036	5	0	9	12272
Eukaryota	ctg_GCA_003316425.1_ASM331642v1_genomic.fna.QFEZ01000589.11037	2	0	8	13180
Eukaryota	ctg_GCA_003316425.1_ASM331642v1_genomic.fna.QFEZ01000589.11038	10	0	13	18171
Eukaryota	ctg_GCA_003316425.1_ASM331642v1_genomic.fna.QFEZ01000589.11039	5	0	7	12794
Eukaryota	ctg_GCA_000004985.1_V1.0_genomic.fna.GG738853.1103	6	0	23	36110
Eukaryota	ctg_GCA_003316425.1_ASM331642v1_genomic.fna.QFEZ01000589.11040	5	0	8	12342
Eukaryota	ctg_GCA_003316425.1_ASM331642v1_genomic.fna.QFEZ01000589.11041	3	0	11	12325
Eukaryota	ctg_GCA_003316425.1_ASM331642v1_genomic.fna.QFEZ01000589.11042	9	0	14	13615
Eukaryota	ctg_GCA_003342905.1_droNov1_genomic.fna.PTEY01000334.11043	3	0	6	17303
Eukaryota	ctg_GCA_003342905.1_droNov1_genomic.fna.PTEY01000334.11044	2	0	11	15905
Eukaryota	ctg_GCA_003342905.1_droNov1_genomic.fna.PTEY01000334.11045	6	0	9	24192
Eukaryota	ctg_GCA_003342905.1_droNov1_genomic.fna.PTEY01000334.11046	0	0	0	0
Eukaryota	ctg_GCA_003342905.1_droNov1_genomic.fna.PTEY01000334.11047	0	0	0	0
Eukaryota	ctg_GCA_003342905.1_droNov1_genomic.fna.PTEY01000334.11048	0	0	0	0
Eukaryota	ctg_GCA_003342905.1_droNov1_genomic.fna.PTEY01000334.11049	0	0	0	0
Eukaryota	ctg_GCA_000004985.1_V1.0_genomic.fna.GG738853.1104	4	1	14	11622
Eukaryota	ctg_GCA_003342905.1_droNov1_genomic.fna.PTEY01000334.11050	0	0	0	0
Eukaryota	ctg_GCA_003342905.1_droNov1_genomic.fna.PTEY01000334.11051	2	0	23	37183
Eukaryota	ctg_GCA_003342905.1_droNov1_genomic.fna.PTEY01000334.11052	1	0	11	20398
Eukaryota	ctg_GCA_003342905.1_droNov1_genomic.fna.PTEY01000334.11053	1	0	2	11292
Eukaryota	ctg_GCA_003342905.1_droNov1_genomic.fna.PTEY01000334.11054	4	0	8	39734
Eukaryota	ctg_GCA_003342905.1_droNov1_genomic.fna.PTEY01000334.11055	1	0	15	14553
Eukaryota	ctg_GCA_003342905.1_droNov1_genomic.fna.PTEY01000334.11056	3	0	3	11482
Eukaryota	ctg_GCA_003342905.1_droNov1_genomic.fna.PTEY01000334.11057	2	0	10	29982
Eukaryota	ctg_GCA_003342905.1_droNov1_genomic.fna.PTEY01000334.11058	2	0	8	13299
Eukaryota	ctg_GCA_003342905.1_droNov1_genomic.fna.PTEY01000334.11059	0	0	0	0
Eukaryota	ctg_GCA_000004985.1_V1.0_genomic.fna.GG738853.1105	2	0	17	17912
Eukaryota	ctg_GCA_003342905.1_droNov1_genomic.fna.PTEY01000334.11060	0	0	0	0
Eukaryota	ctg_GCA_003342905.1_droNov1_genomic.fna.PTEY01000334.11061	2	0	12	18470
Eukaryota	ctg_GCA_003342905.1_droNov1_genomic.fna.PTEY01000334.11062	1	0	3	16544
Eukaryota	ctg_GCA_003342905.1_droNov1_genomic.fna.PTEY01000334.11063	2	0	11	11555
Eukaryota	ctg_GCA_003342905.1_droNov1_genomic.fna.PTEY01000334.11064	0	0	0	0
Eukaryota	ctg_GCA_003342905.1_droNov1_genomic.fna.PTEY01000334.11065	0	0	0	0
Eukaryota	ctg_GCA_003342905.1_droNov1_genomic.fna.PTEY01000334.11066	1	0	21	23334
Eukaryota	ctg_GCA_003342905.1_droNov1_genomic.fna.PTEY01000334.11067	0	0	0	0
Eukaryota	ctg_GCA_003342905.1_droNov1_genomic.fna.PTEY01000334.11068	0	0	0	0
Eukaryota	ctg_GCA_003342905.1_droNov1_genomic.fna.PTEY01000334.11069	0	0	0	0
Eukaryota	ctg_GCA_000004985.1_V1.0_genomic.fna.GG738853.1106	8	0	17	13935
Eukaryota	ctg_GCA_003342905.1_droNov1_genomic.fna.PTEY01000334.11070	0	0	0	0
Eukaryota	ctg_GCA_003342905.1_droNov1_genomic.fna.PTEY01000334.11071	14	0	17	62210
Eukaryota	ctg_GCA_003671625.1_ASM367162v1_genomic.fna.QGLU01000430.11072	10	0	18	21780
Eukaryota	ctg_GCA_003671625.1_ASM367162v1_genomic.fna.QGLU01000430.11073	8	1	9	10784
Eukaryota	ctg_GCA_003676395.1_ASM367639v1_genomic.fna.ML065071.11074	0	0	0	0
Eukaryota	ctg_GCA_003676395.1_ASM367639v1_genomic.fna.ML065071.11075	2	0	5	11935
Eukaryota	ctg_GCA_003676395.1_ASM367639v1_genomic.fna.ML065071.11076	2	0	7	12650
Eukaryota	ctg_GCA_003676395.1_ASM367639v1_genomic.fna.ML065071.11077	4	0	8	47449
Eukaryota	ctg_GCA_003676395.1_ASM367639v1_genomic.fna.ML065071.11078	1	0	8	18025
Eukaryota	ctg_GCA_003676395.1_ASM367639v1_genomic.fna.ML065071.11079	5	0	12	18786
Eukaryota	ctg_GCA_000004985.1_V1.0_genomic.fna.GG738853.1107	3	1	19	19457
Eukaryota	ctg_GCA_003676395.1_ASM367639v1_genomic.fna.ML065071.11080	0	0	0	0
Eukaryota	ctg_GCA_003676395.1_ASM367639v1_genomic.fna.ML065071.11081	6	0	17	24002
Eukaryota	ctg_GCA_003676395.1_ASM367639v1_genomic.fna.ML065071.11082	0	0	0	0
Eukaryota	ctg_GCA_003676395.1_ASM367639v1_genomic.fna.ML065071.11083	2	0	24	37183
Eukaryota	ctg_GCA_003676395.1_ASM367639v1_genomic.fna.ML065071.11084	1	0	2	11203
Eukaryota	ctg_GCA_003676395.1_ASM367639v1_genomic.fna.ML065071.11085	4	0	9	11117
Eukaryota	ctg_GCA_003676395.1_ASM367639v1_genomic.fna.ML065071.11086	1	0	5	49469
Eukaryota	ctg_GCA_003676395.1_ASM367639v1_genomic.fna.ML065071.11087	1	0	7	10626
Eukaryota	ctg_GCA_003676395.1_ASM367639v1_genomic.fna.ML065071.11088	0	0	0	0
Eukaryota	ctg_GCA_003676395.1_ASM367639v1_genomic.fna.ML065071.11089	0	0	0	0
Eukaryota	ctg_GCA_000004985.1_V1.0_genomic.fna.GG738853.1108	13	1	68	84037
Eukaryota	ctg_GCA_003676395.1_ASM367639v1_genomic.fna.ML065071.11090	3	0	13	15945
Eukaryota	ctg_GCA_003676395.1_ASM367639v1_genomic.fna.ML065071.11091	0	0	0	0
Eukaryota	ctg_GCA_003676395.1_ASM367639v1_genomic.fna.ML065071.11092	2	0	21	28559
Eukaryota	ctg_GCA_003676395.1_ASM367639v1_genomic.fna.ML065071.11093	3	0	6	11525
Eukaryota	ctg_GCA_003676395.1_ASM367639v1_genomic.fna.ML065071.11094	1	0	13	19747
Eukaryota	ctg_GCA_003676395.1_ASM367639v1_genomic.fna.ML065071.11095	2	0	5	12205
Eukaryota	ctg_GCA_003676395.1_ASM367639v1_genomic.fna.ML065071.11096	3	0	5	14320
Eukaryota	ctg_GCA_003676395.1_ASM367639v1_genomic.fna.ML065071.11097	2	0	10	15732
Eukaryota	ctg_GCA_003676395.1_ASM367639v1_genomic.fna.ML065071.11098	4	0	10	16340
Eukaryota	ctg_GCA_003676395.1_ASM367639v1_genomic.fna.ML065071.11099	0	0	0	0
Eukaryota	ctg_GCA_000004985.1_V1.0_genomic.fna.GG738853.1109	1	0	13	14047
Eukaryota	ctg_GCA_000002725.2_ASM272v2_genomic.fna.FR796422.110	3	0	9	12207
Eukaryota	ctg_GCA_003676395.1_ASM367639v1_genomic.fna.ML065071.11100	1	0	10	10319
Eukaryota	ctg_GCA_003676395.1_ASM367639v1_genomic.fna.ML065071.11101	10	0	23	30667
Eukaryota	ctg_GCA_003676395.1_ASM367639v1_genomic.fna.ML065071.11102	5	0	14	20488
Eukaryota	ctg_GCA_003706925.2_ASM370692v2_genomic.fna.PPMQ02000025.11103	5	1	5	11033
Eukaryota	ctg_GCA_003706925.2_ASM370692v2_genomic.fna.PPMQ02000025.11104	3	1	6	11318
Eukaryota	ctg_GCA_003706925.2_ASM370692v2_genomic.fna.PPMQ02000025.11105	16	0	23	33521
Eukaryota	ctg_GCA_003706925.2_ASM370692v2_genomic.fna.PPMQ02000025.11106	25	0	34	56049
Eukaryota	ctg_GCA_003706925.2_ASM370692v2_genomic.fna.PPMQ02000025.11107	6	0	8	10817
Eukaryota	ctg_GCA_003706925.2_ASM370692v2_genomic.fna.PPMQ02000025.11108	5	0	9	10955
Eukaryota	ctg_GCA_003707985.2_ASM370798v2_genomic.fna.PPMI02000047.11109	20	0	26	44408
Eukaryota	ctg_GCA_000004985.1_V1.0_genomic.fna.GG738853.1110	12	0	51	62273
Eukaryota	ctg_GCA_003707985.2_ASM370798v2_genomic.fna.PPMI02000047.11110	6	0	8	11785
Eukaryota	ctg_GCA_003708295.2_ASM370829v2_genomic.fna.PPNU02000014.11111	8	0	10	14456
Eukaryota	ctg_GCA_003708295.2_ASM370829v2_genomic.fna.PPNU02000014.11112	15	1	16	29194
Eukaryota	ctg_GCA_003708295.2_ASM370829v2_genomic.fna.PPNU02000014.11113	7	0	9	17166
Eukaryota	ctg_GCA_003708295.2_ASM370829v2_genomic.fna.PPNU02000014.11114	5	0	9	13552
Eukaryota	ctg_GCA_003708295.2_ASM370829v2_genomic.fna.PPNU02000014.11115	17	0	20	35679
Eukaryota	ctg_GCA_003708295.2_ASM370829v2_genomic.fna.PPNU02000014.11116	9	0	9	12962
Eukaryota	ctg_GCA_003708295.2_ASM370829v2_genomic.fna.PPNU02000014.11117	3	0	5	11088
Eukaryota	ctg_GCA_003708295.2_ASM370829v2_genomic.fna.PPNU02000014.11118	6	0	15	19718
Eukaryota	ctg_GCA_003708295.2_ASM370829v2_genomic.fna.PPNU02000014.11119	6	0	9	11923
Eukaryota	ctg_GCA_000004985.1_V1.0_genomic.fna.GG738853.1111	9	0	48	65595
Eukaryota	ctg_GCA_003708295.2_ASM370829v2_genomic.fna.PPNU02000014.11120	6	0	7	11366
Eukaryota	ctg_GCA_003708295.2_ASM370829v2_genomic.fna.PPNU02000014.11121	10	0	11	16808
Eukaryota	ctg_GCA_003708295.2_ASM370829v2_genomic.fna.PPNU02000014.11122	6	0	8	16266
Eukaryota	ctg_GCA_003708295.2_ASM370829v2_genomic.fna.PPNU02000014.11123	14	0	17	26224
Eukaryota	ctg_GCA_003708295.2_ASM370829v2_genomic.fna.PPNU02000014.11124	4	0	4	10984
Eukaryota	ctg_GCA_003724135.2_ASM372413v2_genomic.fna.RBVV01000143.11125	5	0	5	12832
Eukaryota	ctg_GCA_003724135.2_ASM372413v2_genomic.fna.RBVV01000143.11126	10	0	11	13916
Eukaryota	ctg_GCA_003724135.2_ASM372413v2_genomic.fna.RBVV01000143.11127	8	0	13	17306
Eukaryota	ctg_GCA_003852855.1_ASM385285v1_genomic.fna.PZKB01000124.11128	7	0	9	12231
Eukaryota	ctg_GCA_003852855.1_ASM385285v1_genomic.fna.PZKB01000124.11129	7	0	11	12584
Eukaryota	ctg_GCA_000004985.1_V1.0_genomic.fna.GG738853.1112	1	0	0	0
Eukaryota	ctg_GCA_003852855.1_ASM385285v1_genomic.fna.PZKB01000124.11130	21	0	28	34951
Eukaryota	ctg_GCA_003852855.1_ASM385285v1_genomic.fna.PZKB01000124.11131	5	0	12	12700
Eukaryota	ctg_GCA_004027595.1_DinBra_v1_BIUU_genomic.fna.PVLD010010646.11132	3	0	11	13156
Eukaryota	ctg_GCA_004027595.1_DinBra_v1_BIUU_genomic.fna.PVLD010010646.11133	0	0	0	0
Eukaryota	ctg_GCA_004027595.1_DinBra_v1_BIUU_genomic.fna.PVLD010010646.11134	0	0	0	0
Eukaryota	ctg_GCA_004335455.1_ASM433545v1_genomic.fna.AFGM01001355.11135	6	0	22	25239
Eukaryota	ctg_GCA_004335455.1_ASM433545v1_genomic.fna.AFGM01001355.11136	6	0	19	13644
Eukaryota	ctg_GCA_004335455.1_ASM433545v1_genomic.fna.AFGM01001355.11137	4	0	16	11894
Eukaryota	ctg_GCA_004335455.1_ASM433545v1_genomic.fna.AFGM01001355.11138	2	0	12	13775
Eukaryota	ctg_GCA_004335455.1_ASM433545v1_genomic.fna.AFGM01001355.11139	6	0	11	13206
Eukaryota	ctg_GCA_000006405.1_JCVI_PMG_1.0_genomic.fna.GG686046.1113	0	0	1	0
Eukaryota	ctg_GCA_004337795.1_ABER_CVIA_1.0_genomic.fna.QZWW01000044.11140	2	0	6	11303
Eukaryota	ctg_GCA_004337795.1_ABER_CVIA_1.0_genomic.fna.QZWW01000044.11141	5	0	6	10754
Eukaryota	ctg_GCA_004337795.1_ABER_CVIA_1.0_genomic.fna.QZWW01000044.11142	7	0	7	10852
Eukaryota	ctg_GCA_004337795.1_ABER_CVIA_1.0_genomic.fna.QZWW01000044.11143	6	0	9	10218
Eukaryota	ctg_GCA_004337795.1_ABER_CVIA_1.0_genomic.fna.QZWW01000044.11144	7	0	8	16372
Eukaryota	ctg_GCA_004523865.1_ASM452386v1_genomic.fna.SOZB01000125.11145	2	0	0	0
Eukaryota	ctg_GCA_004523865.1_ASM452386v1_genomic.fna.SOZB01000125.11146	4	0	8	10347
Eukaryota	ctg_GCA_004523865.1_ASM452386v1_genomic.fna.SOZB01000125.11147	2	0	10	11967
Eukaryota	ctg_GCA_004523865.1_ASM452386v1_genomic.fna.SOZB01000125.11148	1	0	7	13181
Eukaryota	ctg_GCA_004523865.1_ASM452386v1_genomic.fna.SOZB01000125.11149	1	0	11	20167
Eukaryota	ctg_GCA_000006405.1_JCVI_PMG_1.0_genomic.fna.GG686046.1114	1	0	5	13064
Eukaryota	ctg_GCA_004523865.1_ASM452386v1_genomic.fna.SOZB01000125.11150	4	0	12	21647
Eukaryota	ctg_GCA_004794325.1_ASM479432v1_genomic.fna.SRHC01002936.11151	2	0	7	20454
Eukaryota	ctg_GCA_004794325.1_ASM479432v1_genomic.fna.SRHC01002936.11152	2	0	4	18080
Eukaryota	ctg_GCA_004794325.1_ASM479432v1_genomic.fna.SRHC01002936.11153	3	0	4	11301
Eukaryota	ctg_GCA_004936735.1_ASM493673v1_genomic.fna.SCFC01000027.11154	6	1	7	10566
Eukaryota	ctg_GCA_004936735.1_ASM493673v1_genomic.fna.SCFC01000027.11155	15	0	16	25020
Eukaryota	ctg_GCA_004936735.1_ASM493673v1_genomic.fna.SCFC01000027.11156	8	0	9	15974
Eukaryota	ctg_GCA_004936735.1_ASM493673v1_genomic.fna.SCFC01000027.11157	12	0	12	27479
Eukaryota	ctg_GCA_004936735.1_ASM493673v1_genomic.fna.SCFC01000027.11158	1	0	4	10313
Eukaryota	ctg_GCA_005281585.1_ASM528158v1_genomic.fna.RHGH01000008.11159	4	0	14	15412
Eukaryota	ctg_GCA_000006405.1_JCVI_PMG_1.0_genomic.fna.GG686046.1115	0	0	0	0
Eukaryota	ctg_GCA_005281585.1_ASM528158v1_genomic.fna.RHGH01000008.11160	13	0	20	34103
Eukaryota	ctg_GCA_005281585.1_ASM528158v1_genomic.fna.RHGH01000008.11161	7	0	10	15659
Eukaryota	ctg_GCA_005281585.1_ASM528158v1_genomic.fna.RHGH01000008.11162	9	1	14	25408
Eukaryota	ctg_GCA_005281585.1_ASM528158v1_genomic.fna.RHGH01000008.11163	10	0	24	34448
Eukaryota	ctg_GCA_005281585.1_ASM528158v1_genomic.fna.RHGH01000008.11164	7	0	11	18487
Eukaryota	ctg_GCA_005281585.1_ASM528158v1_genomic.fna.RHGH01000008.11165	3	0	8	14928
Eukaryota	ctg_GCA_005281585.1_ASM528158v1_genomic.fna.RHGH01000008.11166	7	0	8	12071
Eukaryota	ctg_GCA_005281585.1_ASM528158v1_genomic.fna.RHGH01000008.11167	3	0	6	12991
Eukaryota	ctg_GCA_005281585.1_ASM528158v1_genomic.fna.RHGH01000008.11168	5	0	11	16869
Eukaryota	ctg_GCA_005281585.1_ASM528158v1_genomic.fna.RHGH01000008.11169	5	0	9	16150
Eukaryota	ctg_GCA_000006405.1_JCVI_PMG_1.0_genomic.fna.GG686046.1116	0	0	0	0
Eukaryota	ctg_GCA_005281585.1_ASM528158v1_genomic.fna.RHGH01000008.11170	18	0	29	44046
Eukaryota	ctg_GCA_005281585.1_ASM528158v1_genomic.fna.RHGH01000008.11171	14	0	29	49830
Eukaryota	ctg_GCA_005281585.1_ASM528158v1_genomic.fna.RHGH01000008.11172	1	0	5	10383
Eukaryota	ctg_GCA_005281585.1_ASM528158v1_genomic.fna.RHGH01000008.11173	13	1	19	31099
Eukaryota	ctg_GCA_005281585.1_ASM528158v1_genomic.fna.RHGH01000008.11174	9	0	11	12640
Eukaryota	ctg_GCA_005281585.1_ASM528158v1_genomic.fna.RHGH01000008.11175	5	0	11	18637
Eukaryota	ctg_GCA_005281585.1_ASM528158v1_genomic.fna.RHGH01000008.11176	6	0	8	10727
Eukaryota	ctg_GCA_005281585.1_ASM528158v1_genomic.fna.RHGH01000008.11177	6	0	8	16078
Eukaryota	ctg_GCA_005281585.1_ASM528158v1_genomic.fna.RHGH01000008.11178	5	0	6	13434
Eukaryota	ctg_GCA_005281585.1_ASM528158v1_genomic.fna.RHGH01000008.11179	5	0	8	16479
Eukaryota	ctg_GCA_000006405.1_JCVI_PMG_1.0_genomic.fna.GG686046.1117	7	0	13	23334
Eukaryota	ctg_GCA_005281585.1_ASM528158v1_genomic.fna.RHGH01000008.11180	1	0	5	11545
Eukaryota	ctg_GCA_005966545.1_ASM596654v1_genomic.fna.SPLM01000108.11181	9	1	11	15461
Eukaryota	ctg_GCA_005966545.1_ASM596654v1_genomic.fna.SPLM01000108.11182	2	0	4	11412
Eukaryota	ctg_GCA_005966545.1_ASM596654v1_genomic.fna.SPLM01000108.11183	7	0	7	10628
Eukaryota	ctg_GCA_005966545.1_ASM596654v1_genomic.fna.SPLM01000108.11184	0	0	0	0
Eukaryota	ctg_GCA_005966545.1_ASM596654v1_genomic.fna.SPLM01000108.11185	3	0	3	10884
Eukaryota	ctg_GCA_005966545.1_ASM596654v1_genomic.fna.SPLM01000108.11186	11	0	18	23767
Eukaryota	ctg_GCA_005966545.1_ASM596654v1_genomic.fna.SPLM01000108.11187	19	1	26	34674
Eukaryota	ctg_GCA_005966545.1_ASM596654v1_genomic.fna.SPLM01000108.11188	2	0	3	11534
Eukaryota	ctg_GCA_005966545.1_ASM596654v1_genomic.fna.SPLM01000108.11189	11	0	16	23993
Eukaryota	ctg_GCA_000006405.1_JCVI_PMG_1.0_genomic.fna.GG686046.1118	2	0	36	54963
Eukaryota	ctg_GCA_005966545.1_ASM596654v1_genomic.fna.SPLM01000108.11190	21	0	26	19486
Eukaryota	ctg_GCA_005966545.1_ASM596654v1_genomic.fna.SPLM01000108.11191	22	0	40	47586
Eukaryota	ctg_GCA_005966545.1_ASM596654v1_genomic.fna.SPLM01000108.11192	13	2	26	31900
Eukaryota	ctg_GCA_005966545.1_ASM596654v1_genomic.fna.SPLM01000108.11193	3	0	7	19078
Eukaryota	ctg_GCA_005966545.1_ASM596654v1_genomic.fna.SPLM01000108.11194	15	0	20	16661
Eukaryota	ctg_GCA_005966545.1_ASM596654v1_genomic.fna.SPLM01000108.11195	7	0	22	17563
Eukaryota	ctg_GCA_005966545.1_ASM596654v1_genomic.fna.SPLM01000108.11196	19	2	24	24819
Eukaryota	ctg_GCA_005966545.1_ASM596654v1_genomic.fna.SPLM01000108.11197	16	0	28	32441
Eukaryota	ctg_GCA_005966545.1_ASM596654v1_genomic.fna.SPLM01000108.11198	10	0	16	23126
Eukaryota	ctg_GCA_005966545.1_ASM596654v1_genomic.fna.SPLM01000108.11199	8	0	13	13219
Eukaryota	ctg_GCA_000006405.1_JCVI_PMG_1.0_genomic.fna.GG686046.1119	3	1	10	12772
Eukaryota	ctg_GCA_000002725.2_ASM272v2_genomic.fna.FR796422.111	0	0	0	0
Eukaryota	ctg_GCA_005966545.1_ASM596654v1_genomic.fna.SPLM01000108.11200	8	0	12	13065
Eukaryota	ctg_GCA_005966545.1_ASM596654v1_genomic.fna.SPLM01000108.11201	7	0	7	10453
Eukaryota	ctg_GCA_005966545.1_ASM596654v1_genomic.fna.SPLM01000108.11202	9	0	14	15881
Eukaryota	ctg_GCA_005966545.1_ASM596654v1_genomic.fna.SPLM01000108.11203	25	1	40	46586
Eukaryota	ctg_GCA_005966545.1_ASM596654v1_genomic.fna.SPLM01000108.11204	4	0	11	11271
Eukaryota	ctg_GCA_005966545.1_ASM596654v1_genomic.fna.SPLM01000108.11205	8	0	19	18513
Eukaryota	ctg_GCA_005966545.1_ASM596654v1_genomic.fna.SPLM01000108.11206	10	0	15	16149
Eukaryota	ctg_GCA_005966545.1_ASM596654v1_genomic.fna.SPLM01000108.11207	38	1	53	62210
Eukaryota	ctg_GCA_005966545.1_ASM596654v1_genomic.fna.SPLM01000108.11208	14	1	16	19438
Eukaryota	ctg_GCA_005966545.1_ASM596654v1_genomic.fna.SPLM01000108.11209	3	0	9	12629
Eukaryota	ctg_GCA_000006405.1_JCVI_PMG_1.0_genomic.fna.GG686046.1120	0	0	0	0
Eukaryota	ctg_GCA_006247105.1_UU_GM_1.1_genomic.fna.CM016926.11210	2	0	25	37343
Eukaryota	ctg_GCA_006247105.1_UU_GM_1.1_genomic.fna.CM016926.11211	3	0	5	11198
Eukaryota	ctg_GCA_006247105.1_UU_GM_1.1_genomic.fna.CM016926.11212	11	1	17	39092
Eukaryota	ctg_GCA_006247105.1_UU_GM_1.1_genomic.fna.CM016926.11213	8	0	16	27311
Eukaryota	ctg_GCA_006247105.1_UU_GM_1.1_genomic.fna.CM016926.11214	3	0	9	15534
Eukaryota	ctg_GCA_006247105.1_UU_GM_1.1_genomic.fna.CM016926.11215	1	1	7	11695
Eukaryota	ctg_GCA_006247105.1_UU_GM_1.1_genomic.fna.CM016926.11216	8	1	16	18657
Eukaryota	ctg_GCA_006247105.1_UU_GM_1.1_genomic.fna.CM016926.11217	11	1	28	39309
Eukaryota	ctg_GCA_006247105.1_UU_GM_1.1_genomic.fna.CM016926.11218	5	0	10	12840
Eukaryota	ctg_GCA_006247105.1_UU_GM_1.1_genomic.fna.CM016926.11219	4	0	13	12545
Eukaryota	ctg_GCA_000006405.1_JCVI_PMG_1.0_genomic.fna.GG686046.1121	3	0	12	10533
Eukaryota	ctg_GCA_006247105.1_UU_GM_1.1_genomic.fna.CM016926.11220	3	0	16	26570
Eukaryota	ctg_GCA_006247105.1_UU_GM_1.1_genomic.fna.CM016926.11221	24	0	47	75044
Eukaryota	ctg_GCA_006247105.1_UU_GM_1.1_genomic.fna.CM016926.11222	3	0	10	14811
Eukaryota	ctg_GCA_006247105.1_UU_GM_1.1_genomic.fna.CM016926.11223	2	0	8	10445
Eukaryota	ctg_GCA_006247105.1_UU_GM_1.1_genomic.fna.CM016926.11224	1	0	4	13099
Eukaryota	ctg_GCA_006247105.1_UU_GM_1.1_genomic.fna.CM016926.11225	2	0	3	11214
Eukaryota	ctg_GCA_006247105.1_UU_GM_1.1_genomic.fna.CM016926.11226	3	1	14	24279
Eukaryota	ctg_GCA_006247105.1_UU_GM_1.1_genomic.fna.CM016926.11227	4	1	9	12514
Eukaryota	ctg_GCA_006247105.1_UU_GM_1.1_genomic.fna.CM016926.11228	6	1	10	14753
Eukaryota	ctg_GCA_006247105.1_UU_GM_1.1_genomic.fna.CM016926.11229	3	0	13	16559
Eukaryota	ctg_GCA_000006515.1_JCVI_cmg_v1.0_genomic.fna.DS989739.1122	5	0	10	16714
Eukaryota	ctg_GCA_006247105.1_UU_GM_1.1_genomic.fna.CM016926.11230	2	0	13	16351
Eukaryota	ctg_GCA_006247105.1_UU_GM_1.1_genomic.fna.CM016926.11231	5	1	10	19282
Eukaryota	ctg_GCA_006247105.1_UU_GM_1.1_genomic.fna.CM016926.11232	1	0	5	10352
Eukaryota	ctg_GCA_006247105.1_UU_GM_1.1_genomic.fna.CM016926.11233	7	0	22	29694
Eukaryota	ctg_GCA_006247105.1_UU_GM_1.1_genomic.fna.CM016926.11234	2	0	7	10631
Eukaryota	ctg_GCA_006247105.1_UU_GM_1.1_genomic.fna.CM016926.11235	5	0	9	15466
Eukaryota	ctg_GCA_006247105.1_UU_GM_1.1_genomic.fna.CM016926.11236	2	0	6	10866
Eukaryota	ctg_GCA_006247105.1_UU_GM_1.1_genomic.fna.CM016926.11237	4	0	12	14025
Eukaryota	ctg_GCA_006247105.1_UU_GM_1.1_genomic.fna.CM016926.11238	0	0	0	0
Eukaryota	ctg_GCA_006510565.1_ASM651056v1_genomic.fna.RRYO01000001.11239	10	0	10	15870
Eukaryota	ctg_GCA_000006515.1_JCVI_cmg_v1.0_genomic.fna.DS989739.1123	7	0	8	15569
Eukaryota	ctg_GCA_006510565.1_ASM651056v1_genomic.fna.RRYO01000001.11240	12	0	12	18914
Eukaryota	ctg_GCA_006510565.1_ASM651056v1_genomic.fna.RRYO01000001.11241	8	0	8	10226
Eukaryota	ctg_GCA_006510565.1_ASM651056v1_genomic.fna.RRYO01000001.11242	15	0	17	29774
Eukaryota	ctg_GCA_006510565.1_ASM651056v1_genomic.fna.RRYO01000001.11243	18	0	24	34514
Eukaryota	ctg_GCA_006510565.1_ASM651056v1_genomic.fna.RRYO01000001.11244	67	0	71	90900
Eukaryota	ctg_GCA_006510565.1_ASM651056v1_genomic.fna.RRYO01000001.11245	48	0	51	54835
Eukaryota	ctg_GCA_006510565.1_ASM651056v1_genomic.fna.RRYO01000001.11246	18	0	21	17591
Eukaryota	ctg_GCA_006510565.1_ASM651056v1_genomic.fna.RRYO01000001.11247	26	0	31	31152
Eukaryota	ctg_GCA_006510565.1_ASM651056v1_genomic.fna.RRYO01000001.11248	8	0	10	14075
Eukaryota	ctg_GCA_006542545.1_Mcap_UHH_1.1_genomic.fna.RDEB01000601.11249	1	0	8	12310
Eukaryota	ctg_GCA_000006515.1_JCVI_cmg_v1.0_genomic.fna.DS989739.1124	6	0	9	12733
Eukaryota	ctg_GCA_006542545.1_Mcap_UHH_1.1_genomic.fna.RDEB01000601.11250	4	0	8	12938
Eukaryota	ctg_GCA_006542545.1_Mcap_UHH_1.1_genomic.fna.RDEB01000601.11251	4	0	17	30715
Eukaryota	ctg_GCA_006542545.1_Mcap_UHH_1.1_genomic.fna.RDEB01000601.11252	2	0	9	20476
Eukaryota	ctg_GCA_006542545.1_Mcap_UHH_1.1_genomic.fna.RDEB01000601.11253	7	1	10	15043
Eukaryota	ctg_GCA_006542545.1_Mcap_UHH_1.1_genomic.fna.RDEB01000601.11254	4	1	12	16168
Eukaryota	ctg_GCA_006542545.1_Mcap_UHH_1.1_genomic.fna.RDEB01000601.11255	3	0	6	12103
Eukaryota	ctg_GCA_007210665.1_Ctyz_UGA_55_genomic.fna.PYHZ01000011.11256	31	1	40	77588
Eukaryota	ctg_GCA_007210665.1_Ctyz_UGA_55_genomic.fna.PYHZ01000011.11257	7	0	8	11380
Eukaryota	ctg_GCA_007210665.1_Ctyz_UGA_55_genomic.fna.PYHZ01000011.11258	5	1	5	12194
Eukaryota	ctg_GCA_007210665.1_Ctyz_UGA_55_genomic.fna.PYHZ01000011.11259	2	0	4	11497
Eukaryota	ctg_GCA_000006515.1_JCVI_cmg_v1.0_genomic.fna.DS989739.1125	4	0	5	12497
Eukaryota	ctg_GCA_007210665.1_Ctyz_UGA_55_genomic.fna.PYHZ01000011.11260	3	0	7	13498
Eukaryota	ctg_GCA_007922815.1_MacCal_v1_BIUU_genomic.fna.VMDR010001455.11261	1	0	6	10312
Eukaryota	ctg_GCA_007922815.1_MacCal_v1_BIUU_genomic.fna.VMDR010001455.11262	0	0	0	0
Eukaryota	ctg_GCA_007922815.1_MacCal_v1_BIUU_genomic.fna.VMDR010001455.11263	4	0	24	41247
Eukaryota	ctg_GCA_007922815.1_MacCal_v1_BIUU_genomic.fna.VMDR010001455.11264	0	0	0	0
Eukaryota	ctg_GCA_007922815.1_MacCal_v1_BIUU_genomic.fna.VMDR010001455.11265	0	0	0	0
Eukaryota	ctg_GCA_007922815.1_MacCal_v1_BIUU_genomic.fna.VMDR010001455.11266	2	0	11	15624
Eukaryota	ctg_GCA_008079305.1_PpalZC01v1_genomic.fna.VOQZ01002298.11267	3	0	8	12595
Eukaryota	ctg_GCA_008079305.1_PpalZC01v1_genomic.fna.VOQZ01002298.11268	13	0	20	22960
Eukaryota	ctg_GCA_008079305.1_PpalZC01v1_genomic.fna.VOQZ01002298.11269	5	0	9	10552
Eukaryota	ctg_GCA_000006515.1_JCVI_cmg_v1.0_genomic.fna.DS989739.1126	6	0	7	12319
Eukaryota	ctg_GCA_008079305.1_PpalZC01v1_genomic.fna.VOQZ01002298.11270	2	0	7	10894
Eukaryota	ctg_GCA_008086565.1_UOO_Thbifa_1.2_genomic.fna.RPOG01003674.11271	2	1	8	11639
Eukaryota	ctg_GCA_008086565.1_UOO_Thbifa_1.2_genomic.fna.RPOG01003674.11272	3	0	7	14909
Eukaryota	ctg_GCA_008086565.1_UOO_Thbifa_1.2_genomic.fna.RPOG01003674.11273	2	0	12	21363
Eukaryota	ctg_GCA_008086565.1_UOO_Thbifa_1.2_genomic.fna.RPOG01003674.11274	0	0	0	0
Eukaryota	ctg_GCA_008121215.1_UCBerk_Dath_EB_1.0_genomic.fna.VMQQ01000050.11275	4	0	10	20811
Eukaryota	ctg_GCA_008121215.1_UCBerk_Dath_EB_1.0_genomic.fna.VMQQ01000050.11276	4	0	7	11690
Eukaryota	ctg_GCA_008121215.1_UCBerk_Dath_EB_1.0_genomic.fna.VMQQ01000050.11277	4	0	7	10957
Eukaryota	ctg_GCA_008369845.1_MiGF1c1.0_genomic.fna.MRSU01000169.11278	8	0	12	21818
Eukaryota	ctg_GCA_008369845.1_MiGF1c1.0_genomic.fna.MRSU01000169.11279	6	0	10	15263
Eukaryota	ctg_GCA_000006515.1_JCVI_cmg_v1.0_genomic.fna.DS989739.1127	2	0	4	11511
Eukaryota	ctg_GCA_008369845.1_MiGF1c1.0_genomic.fna.MRSU01000169.11280	4	0	4	10639
Eukaryota	ctg_GCA_009176405.1_Aspnovo1_genomic.fna.ML733467.11281	8	0	11	13307
Eukaryota	ctg_GCA_009176405.1_Aspnovo1_genomic.fna.ML733467.11282	11	0	14	13417
Eukaryota	ctg_GCA_009176405.1_Aspnovo1_genomic.fna.ML733467.11283	9	0	9	13578
Eukaryota	ctg_GCA_009176405.1_Aspnovo1_genomic.fna.ML733467.11284	34	0	46	72487
Eukaryota	ctg_GCA_009176405.1_Aspnovo1_genomic.fna.ML733467.11285	4	0	12	15008
Eukaryota	ctg_GCA_009176405.1_Aspnovo1_genomic.fna.ML733467.11286	15	0	18	25732
Eukaryota	ctg_GCA_009176405.1_Aspnovo1_genomic.fna.ML733467.11287	7	0	11	17110
Eukaryota	ctg_GCA_009729435.1_ASM972943v1_genomic.fna.QQOI01000106.11288	1	0	6	16311
Eukaryota	ctg_GCA_009729435.1_ASM972943v1_genomic.fna.QQOI01000106.11289	31	0	33	36831
Eukaryota	ctg_GCA_000006515.1_JCVI_cmg_v1.0_genomic.fna.DS989739.1128	5	0	7	16001
Eukaryota	ctg_GCA_009729435.1_ASM972943v1_genomic.fna.QQOI01000106.11290	9	0	9	12243
Eukaryota	ctg_GCA_009729435.1_ASM972943v1_genomic.fna.QQOI01000106.11291	16	2	17	38591
Eukaryota	ctg_GCA_009729435.1_ASM972943v1_genomic.fna.QQOI01000106.11292	7	0	11	10587
Eukaryota	ctg_GCA_009801035.1_UCB_Opum_1.0_genomic.fna.VIAB01006893.11293	3	0	9	10591
Eukaryota	ctg_GCA_009801035.1_UCB_Opum_1.0_genomic.fna.VIAB01006893.11294	0	0	0	0
Eukaryota	ctg_GCA_009801035.1_UCB_Opum_1.0_genomic.fna.VIAB01006893.11295	0	0	0	0
Eukaryota	ctg_GCA_009801035.1_UCB_Opum_1.0_genomic.fna.VIAB01006893.11296	0	0	0	0
Eukaryota	ctg_GCA_009801035.1_UCB_Opum_1.0_genomic.fna.VIAB01006893.11297	2	0	4	13938
Eukaryota	ctg_GCA_009806235.1_ASM980623v1_genomic.fna.RAPC01000068.11298	4	0	23	43840
Eukaryota	ctg_GCA_009806235.1_ASM980623v1_genomic.fna.RAPC01000068.11299	2	0	4	13228
Eukaryota	ctg_GCA_000006515.1_JCVI_cmg_v1.0_genomic.fna.DS989739.1129	4	0	8	15258
Eukaryota	ctg_GCA_000002725.2_ASM272v2_genomic.fna.FR796422.112	19	0	29	79383
Eukaryota	ctg_GCA_009806235.1_ASM980623v1_genomic.fna.RAPC01000068.11300	4	0	14	25180
Eukaryota	ctg_GCA_009806235.1_ASM980623v1_genomic.fna.RAPC01000068.11301	1	0	3	10330
Eukaryota	ctg_GCA_009806235.1_ASM980623v1_genomic.fna.RAPC01000068.11302	5	0	10	10754
Eukaryota	ctg_GCA_009806235.1_ASM980623v1_genomic.fna.RAPC01000068.11303	15	0	42	80228
Eukaryota	ctg_GCA_009806235.1_ASM980623v1_genomic.fna.RAPC01000068.11304	0	0	0	0
Eukaryota	ctg_GCA_009806235.1_ASM980623v1_genomic.fna.RAPC01000068.11305	1	0	5	38402
Eukaryota	ctg_GCA_009806235.1_ASM980623v1_genomic.fna.RAPC01000068.11306	4	0	6	12856
Eukaryota	ctg_GCA_009806235.1_ASM980623v1_genomic.fna.RAPC01000068.11307	2	0	9	12947
Eukaryota	ctg_GCA_009806235.1_ASM980623v1_genomic.fna.RAPC01000068.11308	0	0	0	0
Eukaryota	ctg_GCA_009806235.1_ASM980623v1_genomic.fna.RAPC01000068.11309	7	0	21	26061
Eukaryota	ctg_GCA_000006515.1_JCVI_cmg_v1.0_genomic.fna.DS989739.1130	3	0	6	16150
Eukaryota	ctg_GCA_009806235.1_ASM980623v1_genomic.fna.RAPC01000068.11310	12	0	25	37483
Eukaryota	ctg_GCA_009806235.1_ASM980623v1_genomic.fna.RAPC01000068.11311	2	0	11	13266
Eukaryota	ctg_GCA_009806235.1_ASM980623v1_genomic.fna.RAPC01000068.11312	5	0	16	23024
Eukaryota	ctg_GCA_009806235.1_ASM980623v1_genomic.fna.RAPC01000068.11313	5	0	12	15900
Eukaryota	ctg_GCA_009806235.1_ASM980623v1_genomic.fna.RAPC01000068.11314	3	0	8	12653
Eukaryota	ctg_GCA_009806235.1_ASM980623v1_genomic.fna.RAPC01000068.11315	0	0	0	0
Eukaryota	ctg_GCA_009806235.1_ASM980623v1_genomic.fna.RAPC01000068.11316	0	0	0	0
Eukaryota	ctg_GCA_009830905.1_ASM983090v1_genomic.fna.RHKD01002249.11317	18	0	24	25795
Eukaryota	ctg_GCA_009830905.1_ASM983090v1_genomic.fna.RHKD01002249.11318	10	0	11	16927
Eukaryota	ctg_GCA_009830905.1_ASM983090v1_genomic.fna.RHKD01002249.11319	12	0	15	11311
Eukaryota	ctg_GCA_000006565.2_TGA4_genomic.fna.CM002037.1131	0	0	0	0
Eukaryota	ctg_GCA_009830905.1_ASM983090v1_genomic.fna.RHKD01002249.11320	4	0	8	12909
Eukaryota	ctg_GCA_009830905.1_ASM983090v1_genomic.fna.RHKD01002249.11321	12	0	14	14515
Eukaryota	ctg_GCA_009831015.1_Se404-851_v1_genomic.fna.ML812082.11322	1	0	7	14760
Eukaryota	ctg_GCA_009831015.1_Se404-851_v1_genomic.fna.ML812082.11323	1	0	3	16115
Eukaryota	ctg_GCA_009831015.1_Se404-851_v1_genomic.fna.ML812082.11324	1	0	8	13461
Eukaryota	ctg_GCA_009831015.1_Se404-851_v1_genomic.fna.ML812082.11325	6	0	16	15778
Eukaryota	ctg_GCA_009831015.1_Se404-851_v1_genomic.fna.ML812082.11326	4	0	13	11551
Eukaryota	ctg_GCA_009831015.1_Se404-851_v1_genomic.fna.ML812082.11327	3	0	13	11370
Eukaryota	ctg_GCA_009831015.1_Se404-851_v1_genomic.fna.ML812082.11328	1	0	7	10021
Eukaryota	ctg_GCA_009831015.1_Se404-851_v1_genomic.fna.ML812082.11329	1	0	15	32535
Eukaryota	ctg_GCA_000006565.2_TGA4_genomic.fna.CM002037.1132	7	0	16	22241
Eukaryota	ctg_GCA_009831015.1_Se404-851_v1_genomic.fna.ML812082.11330	0	0	0	0
Eukaryota	ctg_GCA_009831015.1_Se404-851_v1_genomic.fna.ML812082.11331	3	0	27	38075
Eukaryota	ctg_GCA_009831015.1_Se404-851_v1_genomic.fna.ML812082.11332	0	0	0	0
Eukaryota	ctg_GCA_009831015.1_Se404-851_v1_genomic.fna.ML812082.11333	2	0	22	43502
Eukaryota	ctg_GCA_009831015.1_Se404-851_v1_genomic.fna.ML812082.11334	0	0	0	0
Eukaryota	ctg_GCA_009831015.1_Se404-851_v1_genomic.fna.ML812082.11335	6	0	16	22454
Eukaryota	ctg_GCA_009867245.1_ASM986724v1_genomic.fna.WYDF01000008.11336	2	0	6	13486
Eukaryota	ctg_GCA_009867245.1_ASM986724v1_genomic.fna.WYDF01000008.11337	0	0	0	0
Eukaryota	ctg_GCA_009867245.1_ASM986724v1_genomic.fna.WYDF01000008.11338	3	0	6	11357
Eukaryota	ctg_GCA_009867245.1_ASM986724v1_genomic.fna.WYDF01000008.11339	23	0	53	77100
Eukaryota	ctg_GCA_000006565.2_TGA4_genomic.fna.CM002037.1133	7	0	16	23071
Eukaryota	ctg_GCA_009867245.1_ASM986724v1_genomic.fna.WYDF01000008.11340	0	0	0	0
Eukaryota	ctg_GCA_009867245.1_ASM986724v1_genomic.fna.WYDF01000008.11341	0	0	0	0
Eukaryota	ctg_GCA_009867245.1_ASM986724v1_genomic.fna.WYDF01000008.11342	3	0	6	10212
Eukaryota	ctg_GCA_009867245.1_ASM986724v1_genomic.fna.WYDF01000008.11343	1	0	9	11145
Eukaryota	ctg_GCA_009867245.1_ASM986724v1_genomic.fna.WYDF01000008.11344	9	0	17	18468
Eukaryota	ctg_GCA_009867245.1_ASM986724v1_genomic.fna.WYDF01000008.11345	13	0	16	23358
Eukaryota	ctg_GCA_009867245.1_ASM986724v1_genomic.fna.WYDF01000008.11346	9	0	26	39055
Eukaryota	ctg_GCA_009867245.1_ASM986724v1_genomic.fna.WYDF01000008.11347	0	0	0	0
Eukaryota	ctg_GCA_009867245.1_ASM986724v1_genomic.fna.WYDF01000008.11348	0	0	0	0
Eukaryota	ctg_GCA_009867245.1_ASM986724v1_genomic.fna.WYDF01000008.11349	6	0	20	29860
Eukaryota	ctg_GCA_000006565.2_TGA4_genomic.fna.CM002037.1134	2	0	6	10252
Eukaryota	ctg_GCA_009867245.1_ASM986724v1_genomic.fna.WYDF01000008.11350	2	0	11	13145
Eukaryota	ctg_GCA_009867245.1_ASM986724v1_genomic.fna.WYDF01000008.11351	4	0	17	16246
Eukaryota	ctg_GCA_009867245.1_ASM986724v1_genomic.fna.WYDF01000008.11352	10	0	43	78569
Eukaryota	ctg_GCA_009867245.1_ASM986724v1_genomic.fna.WYDF01000008.11353	1	0	18	32056
Eukaryota	ctg_GCA_009867245.1_ASM986724v1_genomic.fna.WYDF01000008.11354	0	0	0	0
Eukaryota	ctg_GCA_009867245.1_ASM986724v1_genomic.fna.WYDF01000008.11355	8	0	15	34306
Eukaryota	ctg_GCA_009867245.1_ASM986724v1_genomic.fna.WYDF01000008.11356	4	0	15	46074
Eukaryota	ctg_GCA_009867245.1_ASM986724v1_genomic.fna.WYDF01000008.11357	7	0	22	37042
Eukaryota	ctg_GCA_009867245.1_ASM986724v1_genomic.fna.WYDF01000008.11358	1	0	9	16532
Eukaryota	ctg_GCA_009867245.1_ASM986724v1_genomic.fna.WYDF01000008.11359	1	0	7	27424
Eukaryota	ctg_GCA_000006565.2_TGA4_genomic.fna.CM002037.1135	11	0	22	64429
Eukaryota	ctg_GCA_009867245.1_ASM986724v1_genomic.fna.WYDF01000008.11360	0	0	0	0
Eukaryota	ctg_GCA_009867245.1_ASM986724v1_genomic.fna.WYDF01000008.11361	0	0	0	0
Eukaryota	ctg_GCA_009867245.1_ASM986724v1_genomic.fna.WYDF01000008.11362	0	0	0	0
Eukaryota	ctg_GCA_009867245.1_ASM986724v1_genomic.fna.WYDF01000008.11363	3	0	5	11467
Eukaryota	ctg_GCA_009867245.1_ASM986724v1_genomic.fna.WYDF01000008.11364	2	0	6	13645
Eukaryota	ctg_GCA_009869795.1_ASM986979v1_genomic.fna.VJMY01000359.11365	2	0	5	12217
Eukaryota	ctg_GCA_009869795.1_ASM986979v1_genomic.fna.VJMY01000359.11366	3	0	17	16826
Eukaryota	ctg_GCA_009869795.1_ASM986979v1_genomic.fna.VJMY01000359.11367	0	0	0	0
Eukaryota	ctg_GCA_009869795.1_ASM986979v1_genomic.fna.VJMY01000359.11368	1	0	8	13341
Eukaryota	ctg_GCA_010015635.1_Clael1_genomic.fna.ML976163.11369	4	0	6	10392
Eukaryota	ctg_GCA_000006565.2_TGA4_genomic.fna.CM002037.1136	2	0	7	12044
Eukaryota	ctg_GCA_010015635.1_Clael1_genomic.fna.ML976163.11370	6	0	13	17947
Eukaryota	ctg_GCA_010015635.1_Clael1_genomic.fna.ML976163.11371	5	0	8	16939
Eukaryota	ctg_GCA_010277015.1_ASM1027701v1_genomic.fna.VMRN01000005.11372	3	0	7	13035
Eukaryota	ctg_GCA_010277015.1_ASM1027701v1_genomic.fna.VMRN01000005.11373	1	0	12	13585
Eukaryota	ctg_GCA_010277015.1_ASM1027701v1_genomic.fna.VMRN01000005.11374	5	0	12	14520
Eukaryota	ctg_GCA_010277015.1_ASM1027701v1_genomic.fna.VMRN01000005.11375	6	0	41	47950
Eukaryota	ctg_GCA_010277015.1_ASM1027701v1_genomic.fna.VMRN01000005.11376	0	0	0	0
Eukaryota	ctg_GCA_010277015.1_ASM1027701v1_genomic.fna.VMRN01000005.11377	1	0	13	20581
Eukaryota	ctg_GCA_010277015.1_ASM1027701v1_genomic.fna.VMRN01000005.11378	2	0	15	19859
Eukaryota	ctg_GCA_010277015.1_ASM1027701v1_genomic.fna.VMRN01000005.11379	5	0	15	21412
Eukaryota	ctg_GCA_000006565.2_TGA4_genomic.fna.CM002037.1137	2	0	8	17810
Eukaryota	ctg_GCA_010277015.1_ASM1027701v1_genomic.fna.VMRN01000005.11380	0	0	0	0
Eukaryota	ctg_GCA_010277015.1_ASM1027701v1_genomic.fna.VMRN01000005.11381	0	0	0	0
Eukaryota	ctg_GCA_010277015.1_ASM1027701v1_genomic.fna.VMRN01000005.11382	0	0	0	0
Eukaryota	ctg_GCA_010277015.1_ASM1027701v1_genomic.fna.VMRN01000005.11383	0	0	0	0
Eukaryota	ctg_GCA_010277015.1_ASM1027701v1_genomic.fna.VMRN01000005.11384	0	0	0	0
Eukaryota	ctg_GCA_010277015.1_ASM1027701v1_genomic.fna.VMRN01000005.11385	0	0	0	0
Eukaryota	ctg_GCA_010277015.1_ASM1027701v1_genomic.fna.VMRN01000005.11386	0	0	0	0
Eukaryota	ctg_GCA_010277015.1_ASM1027701v1_genomic.fna.VMRN01000005.11387	0	0	0	0
Eukaryota	ctg_GCA_010277015.1_ASM1027701v1_genomic.fna.VMRN01000005.11388	5	0	13	12035
Eukaryota	ctg_GCA_010277015.1_ASM1027701v1_genomic.fna.VMRN01000005.11389	5	0	27	50215
Eukaryota	ctg_GCA_000006565.2_TGA4_genomic.fna.CM002037.1138	4	0	9	20176
Eukaryota	ctg_GCA_010277015.1_ASM1027701v1_genomic.fna.VMRN01000005.11390	3	0	11	13425
Eukaryota	ctg_GCA_010277015.1_ASM1027701v1_genomic.fna.VMRN01000005.11391	2	0	5	12371
Eukaryota	ctg_GCA_010277015.1_ASM1027701v1_genomic.fna.VMRN01000005.11392	9	0	17	13270
Eukaryota	ctg_GCA_010277015.1_ASM1027701v1_genomic.fna.VMRN01000005.11393	0	0	0	0
Eukaryota	ctg_GCA_010277015.1_ASM1027701v1_genomic.fna.VMRN01000005.11394	3	0	14	26063
Eukaryota	ctg_GCA_010277015.1_ASM1027701v1_genomic.fna.VMRN01000005.11395	5	0	9	10598
Eukaryota	ctg_GCA_010277015.1_ASM1027701v1_genomic.fna.VMRN01000005.11396	0	0	0	0
Eukaryota	ctg_GCA_010277015.1_ASM1027701v1_genomic.fna.VMRN01000005.11397	0	0	0	0
Eukaryota	ctg_GCA_010277015.1_ASM1027701v1_genomic.fna.VMRN01000005.11398	1	0	13	24767
Eukaryota	ctg_GCA_010277015.1_ASM1027701v1_genomic.fna.VMRN01000005.11399	3	0	5	13731
Eukaryota	ctg_GCA_000006565.2_TGA4_genomic.fna.CM002037.1139	3	0	8	10450
Eukaryota	ctg_GCA_000002725.2_ASM272v2_genomic.fna.FR796422.113	3	0	6	11259
Eukaryota	ctg_GCA_010277015.1_ASM1027701v1_genomic.fna.VMRN01000005.11400	0	0	0	0
Eukaryota	ctg_GCA_010577775.2_ASM1057777v2_genomic.fna.WWNT02016434.11401	13	0	16	16319
Eukaryota	ctg_GCA_010577775.2_ASM1057777v2_genomic.fna.WWNT02016434.11402	18	0	21	22471
Eukaryota	ctg_GCA_010577775.2_ASM1057777v2_genomic.fna.WWNT02016434.11403	11	0	11	10022
Eukaryota	ctg_GCA_010577775.2_ASM1057777v2_genomic.fna.WWNT02016434.11404	19	0	19	21437
Eukaryota	ctg_GCA_011799875.1_ASM1179987v1_genomic.fna.JAAAXO010000077.11405	3	0	6	10054
Eukaryota	ctg_GCA_011799875.1_ASM1179987v1_genomic.fna.JAAAXO010000077.11406	52	0	77	97726
Eukaryota	ctg_GCA_011799875.1_ASM1179987v1_genomic.fna.JAAAXO010000077.11407	19	0	32	36905
Eukaryota	ctg_GCA_011799875.1_ASM1179987v1_genomic.fna.JAAAXO010000077.11408	6	0	11	11653
Eukaryota	ctg_GCA_011947325.1_USDA_Pmac_71_1.0_genomic.fna.JAAVTH010000426.11409	10	0	16	15085
Eukaryota	ctg_GCA_000006565.2_TGA4_genomic.fna.CM002037.1140	8	0	14	27410
Eukaryota	ctg_GCA_011947325.1_USDA_Pmac_71_1.0_genomic.fna.JAAVTH010000426.11410	5	0	13	17411
Eukaryota	ctg_GCA_011947325.1_USDA_Pmac_71_1.0_genomic.fna.JAAVTH010000426.11411	16	1	27	28958
Eukaryota	ctg_GCA_011947325.1_USDA_Pmac_71_1.0_genomic.fna.JAAVTH010000426.11412	10	0	14	15934
Eukaryota	ctg_GCA_011947325.1_USDA_Pmac_71_1.0_genomic.fna.JAAVTH010000426.11413	12	0	20	18406
Eukaryota	ctg_GCA_011947325.1_USDA_Pmac_71_1.0_genomic.fna.JAAVTH010000426.11414	13	0	17	15320
Eukaryota	ctg_GCA_011947325.1_USDA_Pmac_71_1.0_genomic.fna.JAAVTH010000426.11415	15	0	20	19815
Eukaryota	ctg_GCA_011947325.1_USDA_Pmac_71_1.0_genomic.fna.JAAVTH010000426.11416	18	0	19	21364
Eukaryota	ctg_GCA_011947325.1_USDA_Pmac_71_1.0_genomic.fna.JAAVTH010000426.11417	10	0	15	12453
Eukaryota	ctg_GCA_011947325.1_USDA_Pmac_71_1.0_genomic.fna.JAAVTH010000426.11418	25	1	38	39845
Eukaryota	ctg_GCA_011947325.1_USDA_Pmac_71_1.0_genomic.fna.JAAVTH010000426.11419	14	0	21	19910
Eukaryota	ctg_GCA_000006565.2_TGA4_genomic.fna.CM002037.1141	5	0	8	11311
Eukaryota	ctg_GCA_011947325.1_USDA_Pmac_71_1.0_genomic.fna.JAAVTH010000426.11420	10	0	13	12517
Eukaryota	ctg_GCA_011947325.1_USDA_Pmac_71_1.0_genomic.fna.JAAVTH010000426.11421	16	0	19	11451
Eukaryota	ctg_GCA_011947325.1_USDA_Pmac_71_1.0_genomic.fna.JAAVTH010000426.11422	8	0	10	10518
Eukaryota	ctg_GCA_011947325.1_USDA_Pmac_71_1.0_genomic.fna.JAAVTH010000426.11423	5	0	11	12433
Eukaryota	ctg_GCA_011947325.1_USDA_Pmac_71_1.0_genomic.fna.JAAVTH010000426.11424	50	2	59	58167
Eukaryota	ctg_GCA_011947325.1_USDA_Pmac_71_1.0_genomic.fna.JAAVTH010000426.11425	10	0	13	11737
Eukaryota	ctg_GCA_011947325.1_USDA_Pmac_71_1.0_genomic.fna.JAAVTH010000426.11426	7	0	13	11390
Eukaryota	ctg_GCA_011947325.1_USDA_Pmac_71_1.0_genomic.fna.JAAVTH010000426.11427	9	0	13	12897
Eukaryota	ctg_GCA_011947325.1_USDA_Pmac_71_1.0_genomic.fna.JAAVTH010000426.11428	9	0	9	11164
Eukaryota	ctg_GCA_011947325.1_USDA_Pmac_71_1.0_genomic.fna.JAAVTH010000426.11429	13	0	14	10739
Eukaryota	ctg_GCA_000006565.2_TGA4_genomic.fna.CM002037.1142	8	0	14	27644
Eukaryota	ctg_GCA_011947325.1_USDA_Pmac_71_1.0_genomic.fna.JAAVTH010000426.11430	7	0	15	14094
Eukaryota	ctg_GCA_011947325.1_USDA_Pmac_71_1.0_genomic.fna.JAAVTH010000426.11431	6	0	12	11882
Eukaryota	ctg_GCA_011947325.1_USDA_Pmac_71_1.0_genomic.fna.JAAVTH010000426.11432	11	0	15	17080
Eukaryota	ctg_GCA_011947325.1_USDA_Pmac_71_1.0_genomic.fna.JAAVTH010000426.11433	32	0	39	30930
Eukaryota	ctg_GCA_011947325.1_USDA_Pmac_71_1.0_genomic.fna.JAAVTH010000426.11434	17	0	30	32755
Eukaryota	ctg_GCA_011947325.1_USDA_Pmac_71_1.0_genomic.fna.JAAVTH010000426.11435	40	3	51	54734
Eukaryota	ctg_GCA_011947325.1_USDA_Pmac_71_1.0_genomic.fna.JAAVTH010000426.11436	8	0	12	14225
Eukaryota	ctg_GCA_011947325.1_USDA_Pmac_71_1.0_genomic.fna.JAAVTH010000426.11437	2	0	3	14578
Eukaryota	ctg_GCA_011947335.1_USDA_Pcon_61_1.0_genomic.fna.JAAVTI010000225.11438	9	0	16	15735
Eukaryota	ctg_GCA_011947335.1_USDA_Pcon_61_1.0_genomic.fna.JAAVTI010000225.11439	8	0	19	17080
Eukaryota	ctg_GCA_000006565.2_TGA4_genomic.fna.CM002037.1143	9	0	19	33047
Eukaryota	ctg_GCA_011947335.1_USDA_Pcon_61_1.0_genomic.fna.JAAVTI010000225.11440	12	0	14	11234
Eukaryota	ctg_GCA_011947335.1_USDA_Pcon_61_1.0_genomic.fna.JAAVTI010000225.11441	8	0	10	11625
Eukaryota	ctg_GCA_011947335.1_USDA_Pcon_61_1.0_genomic.fna.JAAVTI010000225.11442	52	0	79	88591
Eukaryota	ctg_GCA_011947335.1_USDA_Pcon_61_1.0_genomic.fna.JAAVTI010000225.11443	15	0	18	27237
Eukaryota	ctg_GCA_011947335.1_USDA_Pcon_61_1.0_genomic.fna.JAAVTI010000225.11444	12	0	26	27164
Eukaryota	ctg_GCA_011947335.1_USDA_Pcon_61_1.0_genomic.fna.JAAVTI010000225.11445	4	0	6	12781
Eukaryota	ctg_GCA_011947355.1_USDA_Pboe_BL79_1.0_genomic.fna.JAAVTJ010000220.11446	17	0	20	37248
Eukaryota	ctg_GCA_011947355.1_USDA_Pboe_BL79_1.0_genomic.fna.JAAVTJ010000220.11447	4	0	8	13991
Eukaryota	ctg_GCA_011947355.1_USDA_Pboe_BL79_1.0_genomic.fna.JAAVTJ010000220.11448	14	0	20	22668
Eukaryota	ctg_GCA_011947355.1_USDA_Pboe_BL79_1.0_genomic.fna.JAAVTJ010000220.11449	3	0	4	11032
Eukaryota	ctg_GCA_000006565.2_TGA4_genomic.fna.CM002037.1144	5	0	6	10044
Eukaryota	ctg_GCA_011947355.1_USDA_Pboe_BL79_1.0_genomic.fna.JAAVTJ010000220.11450	9	0	9	14128
Eukaryota	ctg_GCA_011947355.1_USDA_Pboe_BL79_1.0_genomic.fna.JAAVTJ010000220.11451	20	0	28	32790
Eukaryota	ctg_GCA_012656105.1_USDA_Psyr_BL57G_1.0_genomic.fna.JAAKBD010000032.11452	7	0	12	15603
Eukaryota	ctg_GCA_012656105.1_USDA_Psyr_BL57G_1.0_genomic.fna.JAAKBD010000032.11453	7	0	12	17732
Eukaryota	ctg_GCA_012656105.1_USDA_Psyr_BL57G_1.0_genomic.fna.JAAKBD010000032.11454	8	0	8	10526
Eukaryota	ctg_GCA_012656105.1_USDA_Psyr_BL57G_1.0_genomic.fna.JAAKBD010000032.11455	14	0	21	24871
Eukaryota	ctg_GCA_012656105.1_USDA_Psyr_BL57G_1.0_genomic.fna.JAAKBD010000032.11456	6	1	9	10932
Eukaryota	ctg_GCA_012656105.1_USDA_Psyr_BL57G_1.0_genomic.fna.JAAKBD010000032.11457	5	0	7	14524
Eukaryota	ctg_GCA_012656105.1_USDA_Psyr_BL57G_1.0_genomic.fna.JAAKBD010000032.11458	11	0	11	12948
Eukaryota	ctg_GCA_012656105.1_USDA_Psyr_BL57G_1.0_genomic.fna.JAAKBD010000032.11459	12	0	15	15320
Eukaryota	ctg_GCA_000006565.2_TGA4_genomic.fna.CM002037.1145	2	0	6	11250
Eukaryota	ctg_GCA_012656105.1_USDA_Psyr_BL57G_1.0_genomic.fna.JAAKBD010000032.11460	7	0	11	14119
Eukaryota	ctg_GCA_012656105.1_USDA_Psyr_BL57G_1.0_genomic.fna.JAAKBD010000032.11461	5	0	9	10702
Eukaryota	ctg_GCA_012656105.1_USDA_Psyr_BL57G_1.0_genomic.fna.JAAKBD010000032.11462	6	0	9	10803
Eukaryota	ctg_GCA_012656105.1_USDA_Psyr_BL57G_1.0_genomic.fna.JAAKBD010000032.11463	7	0	12	13674
Eukaryota	ctg_GCA_012656105.1_USDA_Psyr_BL57G_1.0_genomic.fna.JAAKBD010000032.11464	10	0	12	14722
Eukaryota	ctg_GCA_012656105.1_USDA_Psyr_BL57G_1.0_genomic.fna.JAAKBD010000032.11465	10	0	11	12688
Eukaryota	ctg_GCA_012656105.1_USDA_Psyr_BL57G_1.0_genomic.fna.JAAKBD010000032.11466	9	0	10	10417
Eukaryota	ctg_GCA_013115145.1_ASM1311514v1_genomic.fna.JAAPAO010000208.11467	3	0	5	11257
Eukaryota	ctg_GCA_013115145.1_ASM1311514v1_genomic.fna.JAAPAO010000208.11468	1	0	5	10314
Eukaryota	ctg_GCA_013115145.1_ASM1311514v1_genomic.fna.JAAPAO010000208.11469	11	0	24	25478
Eukaryota	ctg_GCA_000006565.2_TGA4_genomic.fna.CM002037.1146	8	0	11	10462
Eukaryota	ctg_GCA_013358625.1_SCU_Mint_v3_genomic.fna.JAAEEG010000521.11470	3	0	7	10685
Eukaryota	ctg_GCA_013358625.1_SCU_Mint_v3_genomic.fna.JAAEEG010000521.11471	2	0	12	10267
Eukaryota	ctg_GCA_013358625.1_SCU_Mint_v3_genomic.fna.JAAEEG010000521.11472	6	0	13	13582
Eukaryota	ctg_GCA_013358625.1_SCU_Mint_v3_genomic.fna.JAAEEG010000521.11473	5	0	10	12515
Eukaryota	ctg_GCA_013358625.1_SCU_Mint_v3_genomic.fna.JAAEEG010000521.11474	3	0	6	10515
Eukaryota	ctg_GCA_013358625.1_SCU_Mint_v3_genomic.fna.JAAEEG010000521.11475	6	0	24	22109
Eukaryota	ctg_GCA_013358625.1_SCU_Mint_v3_genomic.fna.JAAEEG010000521.11476	1	0	12	13672
Eukaryota	ctg_GCA_013358625.1_SCU_Mint_v3_genomic.fna.JAAEEG010000521.11477	0	0	0	0
Eukaryota	ctg_GCA_013358625.1_SCU_Mint_v3_genomic.fna.JAAEEG010000521.11478	7	0	18	12915
Eukaryota	ctg_GCA_013358625.1_SCU_Mint_v3_genomic.fna.JAAEEG010000521.11479	1	0	17	23251
Eukaryota	ctg_GCA_000006565.2_TGA4_genomic.fna.CM002037.1147	9	0	25	36905
Eukaryota	ctg_GCA_013358625.1_SCU_Mint_v3_genomic.fna.JAAEEG010000521.11480	2	0	20	20992
Eukaryota	ctg_GCA_013372465.1_Nitz4_genomic.fna.WXVQ01000139.11481	6	0	6	10266
Eukaryota	ctg_GCA_013372465.1_Nitz4_genomic.fna.WXVQ01000139.11482	9	0	22	28678
Eukaryota	ctg_GCA_013397325.1_ASM1339732v1_genomic.fna.VZTC01007901.11483	7	0	9	11181
Eukaryota	ctg_GCA_013397325.1_ASM1339732v1_genomic.fna.VZTC01007901.11484	7	0	8	14522
Eukaryota	ctg_GCA_013397325.1_ASM1339732v1_genomic.fna.VZTC01007901.11485	4	0	9	17396
Eukaryota	ctg_GCA_013397325.1_ASM1339732v1_genomic.fna.VZTC01007901.11486	2	0	12	12394
Eukaryota	ctg_GCA_013398225.1_ASM1339822v1_genomic.fna.VZSC01006118.11487	5	0	22	33520
Eukaryota	ctg_GCA_013398225.1_ASM1339822v1_genomic.fna.VZSC01006118.11488	1	0	5	10641
Eukaryota	ctg_GCA_013398225.1_ASM1339822v1_genomic.fna.VZSC01006118.11489	0	0	0	0
Eukaryota	ctg_GCA_000006565.2_TGA4_genomic.fna.CM002037.1148	4	1	5	12037
Eukaryota	ctg_GCA_013398225.1_ASM1339822v1_genomic.fna.VZSC01006118.11490	0	0	0	0
Eukaryota	ctg_GCA_013398225.1_ASM1339822v1_genomic.fna.VZSC01006118.11491	1	0	17	32551
Eukaryota	ctg_GCA_013398225.1_ASM1339822v1_genomic.fna.VZSC01006118.11492	0	0	0	0
Eukaryota	ctg_GCA_013398225.1_ASM1339822v1_genomic.fna.VZSC01006118.11493	0	0	0	0
Eukaryota	ctg_GCA_013398225.1_ASM1339822v1_genomic.fna.VZSC01006118.11494	0	0	0	0
Eukaryota	ctg_GCA_013398225.1_ASM1339822v1_genomic.fna.VZSC01006118.11495	0	0	0	0
Eukaryota	ctg_GCA_013398225.1_ASM1339822v1_genomic.fna.VZSC01006118.11496	1	0	11	17392
Eukaryota	ctg_GCA_013398225.1_ASM1339822v1_genomic.fna.VZSC01006118.11497	0	0	0	0
Eukaryota	ctg_GCA_013398225.1_ASM1339822v1_genomic.fna.VZSC01006118.11498	1	0	4	10945
Eukaryota	ctg_GCA_013398225.1_ASM1339822v1_genomic.fna.VZSC01006118.11499	0	0	0	0
Eukaryota	ctg_GCA_000006565.2_TGA4_genomic.fna.CM002037.1149	3	0	15	16787
Eukaryota	ctg_GCA_000002725.2_ASM272v2_genomic.fna.FR796422.114	2	0	5	18035
Eukaryota	ctg_GCA_013398225.1_ASM1339822v1_genomic.fna.VZSC01006118.11500	1	0	5	14593
Eukaryota	ctg_GCA_013398225.1_ASM1339822v1_genomic.fna.VZSC01006118.11501	0	0	0	0
Eukaryota	ctg_GCA_013398225.1_ASM1339822v1_genomic.fna.VZSC01006118.11502	0	0	0	0
Eukaryota	ctg_GCA_013398225.1_ASM1339822v1_genomic.fna.VZSC01006118.11503	0	0	0	0
Eukaryota	ctg_GCA_013398225.1_ASM1339822v1_genomic.fna.VZSC01006118.11504	0	0	0	0
Eukaryota	ctg_GCA_013398225.1_ASM1339822v1_genomic.fna.VZSC01006118.11505	4	0	9	10634
Eukaryota	ctg_GCA_013398225.1_ASM1339822v1_genomic.fna.VZSC01006118.11506	4	0	37	49778
Eukaryota	ctg_GCA_013398225.1_ASM1339822v1_genomic.fna.VZSC01006118.11507	0	0	0	0
Eukaryota	ctg_GCA_013398225.1_ASM1339822v1_genomic.fna.VZSC01006118.11508	1	0	7	24024
Eukaryota	ctg_GCA_013398225.1_ASM1339822v1_genomic.fna.VZSC01006118.11509	0	0	0	0
Eukaryota	ctg_GCA_000006565.2_TGA4_genomic.fna.CM002037.1150	5	0	6	10992
Eukaryota	ctg_GCA_013398225.1_ASM1339822v1_genomic.fna.VZSC01006118.11510	2	0	8	10705
Eukaryota	ctg_GCA_013398225.1_ASM1339822v1_genomic.fna.VZSC01006118.11511	1	0	8	10068
Eukaryota	ctg_GCA_013398225.1_ASM1339822v1_genomic.fna.VZSC01006118.11512	25	0	75	111032
Eukaryota	ctg_GCA_013398225.1_ASM1339822v1_genomic.fna.VZSC01006118.11513	0	0	0	0
Eukaryota	ctg_GCA_013398225.1_ASM1339822v1_genomic.fna.VZSC01006118.11514	1	0	11	17169
Eukaryota	ctg_GCA_013400115.1_ASM1340011v1_genomic.fna.VXBP01009048.11515	3	0	9	11923
Eukaryota	ctg_GCA_013400115.1_ASM1340011v1_genomic.fna.VXBP01009048.11516	11	0	37	54963
Eukaryota	ctg_GCA_013400115.1_ASM1340011v1_genomic.fna.VXBP01009048.11517	4	0	9	12808
Eukaryota	ctg_GCA_013400115.1_ASM1340011v1_genomic.fna.VXBP01009048.11518	17	0	84	115316
Eukaryota	ctg_GCA_013400115.1_ASM1340011v1_genomic.fna.VXBP01009048.11519	15	0	29	35216
Eukaryota	ctg_GCA_000006565.2_TGA4_genomic.fna.CM002037.1151	9	0	38	47670
Eukaryota	ctg_GCA_013400755.1_ASM1340075v1_genomic.fna.VZTQ01002472.11520	3	0	9	23445
Eukaryota	ctg_GCA_013400755.1_ASM1340075v1_genomic.fna.VZTQ01002472.11521	6	0	29	55405
Eukaryota	ctg_GCA_013400755.1_ASM1340075v1_genomic.fna.VZTQ01002472.11522	3	0	6	10062
Eukaryota	ctg_GCA_013400755.1_ASM1340075v1_genomic.fna.VZTQ01002472.11523	0	0	0	0
Eukaryota	ctg_GCA_013400755.1_ASM1340075v1_genomic.fna.VZTQ01002472.11524	1	0	8	11069
Eukaryota	ctg_GCA_013400755.1_ASM1340075v1_genomic.fna.VZTQ01002472.11525	1	0	14	11807
Eukaryota	ctg_GCA_013400755.1_ASM1340075v1_genomic.fna.VZTQ01002472.11526	9	0	36	52987
Eukaryota	ctg_GCA_013416795.1_ASM1341679v1_genomic.fna.RQSC01000125.11527	3	0	10	18074
Eukaryota	ctg_GCA_013416795.1_ASM1341679v1_genomic.fna.RQSC01000125.11528	2	0	9	11699
Eukaryota	ctg_GCA_013416795.1_ASM1341679v1_genomic.fna.RQSC01000125.11529	1	0	11	13479
Eukaryota	ctg_GCA_000006565.2_TGA4_genomic.fna.CM002037.1152	7	0	17	13718
Eukaryota	ctg_GCA_013416795.1_ASM1341679v1_genomic.fna.RQSC01000125.11530	4	1	9	10987
Eukaryota	ctg_GCA_013416795.1_ASM1341679v1_genomic.fna.RQSC01000125.11531	3	0	13	15291
Eukaryota	ctg_GCA_013416795.1_ASM1341679v1_genomic.fna.RQSC01000125.11532	4	0	12	11364
Eukaryota	ctg_GCA_013420745.1_ASM1342074v1_genomic.fna.SWAP01000008.11533	2	0	0	0
Eukaryota	ctg_GCA_013420745.1_ASM1342074v1_genomic.fna.SWAP01000008.11534	7	0	11	12161
Eukaryota	ctg_GCA_013420745.1_ASM1342074v1_genomic.fna.SWAP01000008.11535	31	0	36	44903
Eukaryota	ctg_GCA_013420745.1_ASM1342074v1_genomic.fna.SWAP01000008.11536	8	0	11	14709
Eukaryota	ctg_GCA_013420745.1_ASM1342074v1_genomic.fna.SWAP01000008.11537	10	0	13	12584
Eukaryota	ctg_GCA_013420745.1_ASM1342074v1_genomic.fna.SWAP01000008.11538	2	0	8	15634
Eukaryota	ctg_GCA_013420745.1_ASM1342074v1_genomic.fna.SWAP01000008.11539	71	0	87	93679
Eukaryota	ctg_GCA_000006565.2_TGA4_genomic.fna.CM002037.1153	4	0	5	10250
Eukaryota	ctg_GCA_013420745.1_ASM1342074v1_genomic.fna.SWAP01000008.11540	19	0	20	21329
Eukaryota	ctg_GCA_013420745.1_ASM1342074v1_genomic.fna.SWAP01000008.11541	16	0	17	18614
Eukaryota	ctg_GCA_014060945.1_ASM1406094v1_genomic.fna.VCDL01003598.11542	4	0	7	11649
Eukaryota	ctg_GCA_014060945.1_ASM1406094v1_genomic.fna.VCDL01003598.11543	5	0	16	27625
Eukaryota	ctg_GCA_014084085.1_ASM1408408v1_genomic.fna.NPFB01000041.11544	5	0	12	13730
Eukaryota	ctg_GCA_014084085.1_ASM1408408v1_genomic.fna.NPFB01000041.11545	14	0	27	44046
Eukaryota	ctg_GCA_014084085.1_ASM1408408v1_genomic.fna.NPFB01000041.11546	3	0	11	15226
Eukaryota	ctg_GCA_014084085.1_ASM1408408v1_genomic.fna.NPFB01000041.11547	3	1	7	15836
Eukaryota	ctg_GCA_014084085.1_ASM1408408v1_genomic.fna.NPFB01000041.11548	1	0	8	12462
Eukaryota	ctg_GCA_014084085.1_ASM1408408v1_genomic.fna.NPFB01000041.11549	2	1	5	16508
Eukaryota	ctg_GCA_000006565.2_TGA4_genomic.fna.CM002037.1154	3	0	7	10227
Eukaryota	ctg_GCA_014084085.1_ASM1408408v1_genomic.fna.NPFB01000041.11550	1	0	10	10850
Eukaryota	ctg_GCA_014139745.1_CDC_Ltropica216-162_v1_genomic.fna.CM024299.11551	6	0	7	14070
Eukaryota	ctg_GCA_014139745.1_CDC_Ltropica216-162_v1_genomic.fna.CM024299.11552	3	0	4	12029
Eukaryota	ctg_GCA_014139745.1_CDC_Ltropica216-162_v1_genomic.fna.CM024299.11553	6	1	9	22184
Eukaryota	ctg_GCA_014139745.1_CDC_Ltropica216-162_v1_genomic.fna.CM024299.11554	4	0	7	17069
Eukaryota	ctg_GCA_014139745.1_CDC_Ltropica216-162_v1_genomic.fna.CM024299.11555	6	0	9	21206
Eukaryota	ctg_GCA_014139745.1_CDC_Ltropica216-162_v1_genomic.fna.CM024299.11556	7	0	8	17136
Eukaryota	ctg_GCA_014139745.1_CDC_Ltropica216-162_v1_genomic.fna.CM024299.11557	5	0	7	21732
Eukaryota	ctg_GCA_014139745.1_CDC_Ltropica216-162_v1_genomic.fna.CM024299.11558	7	0	10	27687
Eukaryota	ctg_GCA_014139745.1_CDC_Ltropica216-162_v1_genomic.fna.CM024299.11559	15	0	20	46824
Eukaryota	ctg_GCA_000006565.2_TGA4_genomic.fna.CM002037.1155	19	1	29	77743
Eukaryota	ctg_GCA_014139745.1_CDC_Ltropica216-162_v1_genomic.fna.CM024299.11560	3	0	4	10265
Eukaryota	ctg_GCA_014139745.1_CDC_Ltropica216-162_v1_genomic.fna.CM024299.11561	2	1	5	10355
Eukaryota	ctg_GCA_014139745.1_CDC_Ltropica216-162_v1_genomic.fna.CM024299.11562	5	0	6	12730
Eukaryota	ctg_GCA_014139745.1_CDC_Ltropica216-162_v1_genomic.fna.CM024299.11563	52	0	61	186918
Eukaryota	ctg_GCA_014139745.1_CDC_Ltropica216-162_v1_genomic.fna.CM024299.11564	1	0	5	11286
Eukaryota	ctg_GCA_014139745.1_CDC_Ltropica216-162_v1_genomic.fna.CM024299.11565	32	0	47	144985
Eukaryota	ctg_GCA_014139745.1_CDC_Ltropica216-162_v1_genomic.fna.CM024299.11566	5	1	7	20488
Eukaryota	ctg_GCA_014139745.1_CDC_Ltropica216-162_v1_genomic.fna.CM024299.11567	3	0	4	25770
Eukaryota	ctg_GCA_014139745.1_CDC_Ltropica216-162_v1_genomic.fna.CM024299.11568	5	0	7	15776
Eukaryota	ctg_GCA_014634045.1_Acyt_1.0_genomic.fna.BLFB01003659.11569	4	0	11	31515
Eukaryota	ctg_GCA_000006565.2_TGA4_genomic.fna.CM002037.1156	15	0	36	49852
Eukaryota	ctg_GCA_014634045.1_Acyt_1.0_genomic.fna.BLFB01003659.11570	3	0	9	12057
Eukaryota	ctg_GCA_014634045.1_Acyt_1.0_genomic.fna.BLFB01003659.11571	2	0	5	11286
Eukaryota	ctg_GCA_014634045.1_Acyt_1.0_genomic.fna.BLFB01003659.11572	2	0	10	15767
Eukaryota	ctg_GCA_014634125.1_Agem_1.0_genomic.fna.BLFF01000893.11573	6	0	12	33384
Eukaryota	ctg_GCA_014634125.1_Agem_1.0_genomic.fna.BLFF01000893.11574	1	0	6	13137
Eukaryota	ctg_GCA_014634125.1_Agem_1.0_genomic.fna.BLFF01000893.11575	3	0	8	10981
Eukaryota	ctg_GCA_014634125.1_Agem_1.0_genomic.fna.BLFF01000893.11576	10	0	18	35595
Eukaryota	ctg_GCA_014634125.1_Agem_1.0_genomic.fna.BLFF01000893.11577	3	0	4	11923
Eukaryota	ctg_GCA_014634125.1_Agem_1.0_genomic.fna.BLFF01000893.11578	4	0	7	14505
Eukaryota	ctg_GCA_014634125.1_Agem_1.0_genomic.fna.BLFF01000893.11579	2	0	5	15253
Eukaryota	ctg_GCA_000006565.2_TGA4_genomic.fna.CM002037.1157	4	0	10	40732
Eukaryota	ctg_GCA_014634125.1_Agem_1.0_genomic.fna.BLFF01000893.11580	2	0	9	16892
Eukaryota	ctg_GCA_014634125.1_Agem_1.0_genomic.fna.BLFF01000893.11581	9	0	12	14759
Eukaryota	ctg_GCA_014634125.1_Agem_1.0_genomic.fna.BLFF01000893.11582	4	0	12	10686
Eukaryota	ctg_GCA_014634125.1_Agem_1.0_genomic.fna.BLFF01000893.11583	2	0	6	10671
Eukaryota	ctg_GCA_014634125.1_Agem_1.0_genomic.fna.BLFF01000893.11584	0	0	0	0
Eukaryota	ctg_GCA_014634125.1_Agem_1.0_genomic.fna.BLFF01000893.11585	2	0	8	12346
Eukaryota	ctg_GCA_014634125.1_Agem_1.0_genomic.fna.BLFF01000893.11586	3	0	5	14654
Eukaryota	ctg_GCA_014634125.1_Agem_1.0_genomic.fna.BLFF01000893.11587	5	0	8	14097
Eukaryota	ctg_GCA_014634125.1_Agem_1.0_genomic.fna.BLFF01000893.11588	3	0	5	19078
Eukaryota	ctg_GCA_014634125.1_Agem_1.0_genomic.fna.BLFF01000893.11589	3	0	9	10225
Eukaryota	ctg_GCA_000006565.2_TGA4_genomic.fna.CM002037.1158	1	0	1	11047
Eukaryota	ctg_GCA_014634125.1_Agem_1.0_genomic.fna.BLFF01000893.11590	2	0	14	19823
Eukaryota	ctg_GCA_014634125.1_Agem_1.0_genomic.fna.BLFF01000893.11591	1	0	3	10448
Eukaryota	ctg_GCA_014634125.1_Agem_1.0_genomic.fna.BLFF01000893.11592	3	0	5	10221
Eukaryota	ctg_GCA_014634125.1_Agem_1.0_genomic.fna.BLFF01000893.11593	2	0	5	13850
Eukaryota	ctg_GCA_014634125.1_Agem_1.0_genomic.fna.BLFF01000893.11594	4	0	6	10772
Eukaryota	ctg_GCA_014634125.1_Agem_1.0_genomic.fna.BLFF01000893.11595	5	0	10	19281
Eukaryota	ctg_GCA_014634125.1_Agem_1.0_genomic.fna.BLFF01000893.11596	1	0	6	15189
Eukaryota	ctg_GCA_014634125.1_Agem_1.0_genomic.fna.BLFF01000893.11597	3	0	8	13271
Eukaryota	ctg_GCA_014634125.1_Agem_1.0_genomic.fna.BLFF01000893.11598	2	0	5	11148
Eukaryota	ctg_GCA_014634125.1_Agem_1.0_genomic.fna.BLFF01000893.11599	3	0	7	19559
Eukaryota	ctg_GCA_000006565.2_TGA4_genomic.fna.CM002037.1159	0	0	0	0
Eukaryota	ctg_GCA_000002725.2_ASM272v2_genomic.fna.FR796422.115	3	0	6	15052
Eukaryota	ctg_GCA_014634125.1_Agem_1.0_genomic.fna.BLFF01000893.11600	7	0	11	21400
Eukaryota	ctg_GCA_014634125.1_Agem_1.0_genomic.fna.BLFF01000893.11601	0	0	0	0
Eukaryota	ctg_GCA_014706145.1_ASM1470614v1_genomic.fna.JACBOU010000204.11602	13	0	15	10503
Eukaryota	ctg_GCA_014706145.1_ASM1470614v1_genomic.fna.JACBOU010000204.11603	14	0	14	16179
Eukaryota	ctg_GCA_014706145.1_ASM1470614v1_genomic.fna.JACBOU010000204.11604	9	0	10	10233
Eukaryota	ctg_GCA_014805705.1_ASM1480570v1_genomic.fna.SBJP01000009.11605	1	0	4	12391
Eukaryota	ctg_GCA_014805705.1_ASM1480570v1_genomic.fna.SBJP01000009.11606	1	0	0	0
Eukaryota	ctg_GCA_014805705.1_ASM1480570v1_genomic.fna.SBJP01000009.11607	1	0	0	0
Eukaryota	ctg_GCA_014898415.1_ASM1489841v1_genomic.fna.RCTD01000007.11608	1	0	5	20202
Eukaryota	ctg_GCA_014898415.1_ASM1489841v1_genomic.fna.RCTD01000007.11609	7	0	12	14965
Eukaryota	ctg_GCA_000143045.1_pug_genomic.fna.GL376624.1160	8	0	15	19020
Eukaryota	ctg_GCA_014898415.1_ASM1489841v1_genomic.fna.RCTD01000007.11610	1	0	7	18539
Eukaryota	ctg_GCA_014898415.1_ASM1489841v1_genomic.fna.RCTD01000007.11611	7	0	9	10626
Eukaryota	ctg_GCA_014898415.1_ASM1489841v1_genomic.fna.RCTD01000007.11612	6	0	10	10573
Eukaryota	ctg_GCA_014898415.1_ASM1489841v1_genomic.fna.RCTD01000007.11613	8	0	37	75553
Eukaryota	ctg_GCA_014898415.1_ASM1489841v1_genomic.fna.RCTD01000007.11614	5	0	10	11798
Eukaryota	ctg_GCA_014898415.1_ASM1489841v1_genomic.fna.RCTD01000007.11615	0	0	0	0
Eukaryota	ctg_GCA_014898415.1_ASM1489841v1_genomic.fna.RCTD01000007.11616	0	0	0	0
Eukaryota	ctg_GCA_014898415.1_ASM1489841v1_genomic.fna.RCTD01000007.11617	5	0	8	10481
Eukaryota	ctg_GCA_014898415.1_ASM1489841v1_genomic.fna.RCTD01000007.11618	4	0	5	10707
Eukaryota	ctg_GCA_014898415.1_ASM1489841v1_genomic.fna.RCTD01000007.11619	6	0	11	16971
Eukaryota	ctg_GCA_000143045.1_pug_genomic.fna.GL376624.1161	7	0	10	13847
Eukaryota	ctg_GCA_014898415.1_ASM1489841v1_genomic.fna.RCTD01000007.11620	0	0	0	0
Eukaryota	ctg_GCA_014898415.1_ASM1489841v1_genomic.fna.RCTD01000007.11621	13	0	22	21066
Eukaryota	ctg_GCA_014898415.1_ASM1489841v1_genomic.fna.RCTD01000007.11622	7	0	15	11697
Eukaryota	ctg_GCA_014898415.1_ASM1489841v1_genomic.fna.RCTD01000007.11623	5	0	8	17735
Eukaryota	ctg_GCA_014898415.1_ASM1489841v1_genomic.fna.RCTD01000007.11624	3	0	8	11765
Eukaryota	ctg_GCA_014898415.1_ASM1489841v1_genomic.fna.RCTD01000007.11625	5	0	10	13013
Eukaryota	ctg_GCA_014898415.1_ASM1489841v1_genomic.fna.RCTD01000007.11626	3	0	5	11463
Eukaryota	ctg_GCA_014898415.1_ASM1489841v1_genomic.fna.RCTD01000007.11627	17	0	28	33326
Eukaryota	ctg_GCA_014898415.1_ASM1489841v1_genomic.fna.RCTD01000007.11628	15	0	21	24189
Eukaryota	ctg_GCA_014898415.1_ASM1489841v1_genomic.fna.RCTD01000007.11629	3	0	9	13292
Eukaryota	ctg_GCA_000143045.1_pug_genomic.fna.GL376624.1162	10	0	14	14809
Eukaryota	ctg_GCA_014898415.1_ASM1489841v1_genomic.fna.RCTD01000007.11630	8	0	14	12613
Eukaryota	ctg_GCA_014898415.1_ASM1489841v1_genomic.fna.RCTD01000007.11631	5	0	16	27360
Eukaryota	ctg_GCA_014898415.1_ASM1489841v1_genomic.fna.RCTD01000007.11632	1	0	8	12400
Eukaryota	ctg_GCA_014898415.1_ASM1489841v1_genomic.fna.RCTD01000007.11633	3	0	4	12915
Eukaryota	ctg_GCA_014898415.1_ASM1489841v1_genomic.fna.RCTD01000007.11634	8	0	16	24143
Eukaryota	ctg_GCA_014898415.1_ASM1489841v1_genomic.fna.RCTD01000007.11635	9	0	12	19275
Eukaryota	ctg_GCA_014898415.1_ASM1489841v1_genomic.fna.RCTD01000007.11636	3	0	15	31900
Eukaryota	ctg_GCA_015102355.1_A108.scf_genomic.fna.VUYW01000016.11637	2	0	10	13002
Eukaryota	ctg_GCA_015105655.1_INH7.scf_genomic.fna.VVCO01021137.11638	1	0	12	19297
Eukaryota	ctg_GCA_015105655.1_INH7.scf_genomic.fna.VVCO01021137.11639	1	0	12	24221
Eukaryota	ctg_GCA_000143045.1_pug_genomic.fna.GL376624.1163	7	0	13	11062
Eukaryota	ctg_GCA_015108575.1_JWE3.scf_genomic.fna.VUQN01021718.11640	8	0	16	14780
Eukaryota	ctg_GCA_015108575.1_JWE3.scf_genomic.fna.VUQN01021718.11641	0	0	0	0
Eukaryota	ctg_GCA_015108575.1_JWE3.scf_genomic.fna.VUQN01021718.11642	3	0	7	10075
Eukaryota	ctg_GCA_015108575.1_JWE3.scf_genomic.fna.VUQN01021718.11643	0	0	0	0
Eukaryota	ctg_GCA_015108575.1_JWE3.scf_genomic.fna.VUQN01021718.11644	0	0	0	0
Eukaryota	ctg_GCA_015108575.1_JWE3.scf_genomic.fna.VUQN01021718.11645	1	0	12	23341
Eukaryota	ctg_GCA_015110515.1_JXD4.scf_genomic.fna.VURU01006282.11646	1	0	11	13075
Eukaryota	ctg_GCA_015110515.1_JXD4.scf_genomic.fna.VURU01006282.11647	0	0	0	0
Eukaryota	ctg_GCA_015110515.1_JXD4.scf_genomic.fna.VURU01006282.11648	0	0	0	0
Eukaryota	ctg_GCA_015110515.1_JXD4.scf_genomic.fna.VURU01006282.11649	2	1	38	57649
Eukaryota	ctg_GCA_000143045.1_pug_genomic.fna.GL376624.1164	1	1	6	11438
Eukaryota	ctg_GCA_015113235.1_LHA5.scf_genomic.fna.VUXS01037572.11650	6	0	12	22116
Eukaryota	ctg_GCA_015113235.1_LHA5.scf_genomic.fna.VUXS01037572.11651	5	0	14	38591
Eukaryota	ctg_GCA_015476325.1_ASM1547632v1_genomic.fna.JADAQX010000268.11652	0	0	0	0
Eukaryota	ctg_GCA_015476325.1_ASM1547632v1_genomic.fna.JADAQX010000268.11653	0	0	0	0
Eukaryota	ctg_GCA_015476325.1_ASM1547632v1_genomic.fna.JADAQX010000268.11654	1	0	0	0
Eukaryota	ctg_GCA_015708975.1_Plotor_platanus500_genomic.fna.JAABKC010002955.11655	0	0	0	0
Eukaryota	ctg_GCA_015708975.1_Plotor_platanus500_genomic.fna.JAABKC010002955.11656	0	0	0	0
Eukaryota	ctg_GCA_015708975.1_Plotor_platanus500_genomic.fna.JAABKC010002955.11657	0	0	0	0
Eukaryota	ctg_GCA_015708975.1_Plotor_platanus500_genomic.fna.JAABKC010002955.11658	2	0	27	64222
Eukaryota	ctg_GCA_016097935.1_UCR_MglobuREB-010B_1.0_genomic.fna.JAAAIP010000095.11659	18	0	33	33472
Eukaryota	ctg_GCA_000143045.1_pug_genomic.fna.GL376624.1165	30	0	65	100272
Eukaryota	ctg_GCA_016097935.1_UCR_MglobuREB-010B_1.0_genomic.fna.JAAAIP010000095.11660	4	0	11	11798
Eukaryota	ctg_GCA_016097935.1_UCR_MglobuREB-010B_1.0_genomic.fna.JAAAIP010000095.11661	10	0	11	16501
Eukaryota	ctg_GCA_016618085.1_ASM1661808v1_genomic.fna.JABLTG010000059.11662	22	0	91	60112
Eukaryota	ctg_GCA_016618085.1_ASM1661808v1_genomic.fna.JABLTG010000059.11663	7	0	33	19351
Eukaryota	ctg_GCA_016618085.1_ASM1661808v1_genomic.fna.JABLTG010000059.11664	1	0	1	0
Eukaryota	ctg_GCA_016618105.1_ASM1661810v1_genomic.fna.JADPUM010002087.11665	8	0	11	13097
Eukaryota	ctg_GCA_016618105.1_ASM1661810v1_genomic.fna.JADPUM010002087.11666	3	0	9	14646
Eukaryota	ctg_GCA_016618105.1_ASM1661810v1_genomic.fna.JADPUM010002087.11667	0	0	0	0
Eukaryota	ctg_GCA_016618105.1_ASM1661810v1_genomic.fna.JADPUM010002087.11668	4	0	7	12781
Eukaryota	ctg_GCA_016618375.1_Pcap_4.1_genomic.fna.JADEVP010000171.11669	0	0	0	0
Eukaryota	ctg_GCA_000143045.1_pug_genomic.fna.GL376624.1166	9	1	17	14206
Eukaryota	ctg_GCA_016618375.1_Pcap_4.1_genomic.fna.JADEVP010000171.11670	5	0	8	11591
Eukaryota	ctg_GCA_016618375.1_Pcap_4.1_genomic.fna.JADEVP010000171.11671	3	0	6	10128
Eukaryota	ctg_GCA_016618375.1_Pcap_4.1_genomic.fna.JADEVP010000171.11672	14	0	14	25559
Eukaryota	ctg_GCA_016618375.1_Pcap_4.1_genomic.fna.JADEVP010000171.11673	6	0	7	10643
Eukaryota	ctg_GCA_016618375.1_Pcap_4.1_genomic.fna.JADEVP010000171.11674	5	0	10	12201
Eukaryota	ctg_GCA_016864655.1_ASM1686465v1_genomic.fna.NHQK01000124.11675	9	1	10	10469
Eukaryota	ctg_GCA_016864655.1_ASM1686465v1_genomic.fna.NHQK01000124.11676	5	0	5	10355
Eukaryota	ctg_GCA_016864655.1_ASM1686465v1_genomic.fna.NHQK01000124.11677	9	0	11	11510
Eukaryota	ctg_GCA_016864655.1_ASM1686465v1_genomic.fna.NHQK01000124.11678	12	0	16	20829
Eukaryota	ctg_GCA_016864655.1_ASM1686465v1_genomic.fna.NHQK01000124.11679	9	0	12	14427
Eukaryota	ctg_GCA_000143045.1_pug_genomic.fna.GL376624.1167	18	1	30	37558
Eukaryota	ctg_GCA_016864655.1_ASM1686465v1_genomic.fna.NHQK01000124.11680	8	0	11	12668
Eukaryota	ctg_GCA_016864655.1_ASM1686465v1_genomic.fna.NHQK01000124.11681	11	0	14	14599
Eukaryota	ctg_GCA_016864655.1_ASM1686465v1_genomic.fna.NHQK01000124.11682	3	0	10	19468
Eukaryota	ctg_GCA_900002335.1_PCHAS01_genomic.fna.LK022889.11683	5	0	6	16670
Eukaryota	ctg_GCA_900002335.1_PCHAS01_genomic.fna.LK022889.11684	8	0	9	28881
Eukaryota	ctg_GCA_900002335.1_PCHAS01_genomic.fna.LK022889.11685	7	0	8	21152
Eukaryota	ctg_GCA_900002335.1_PCHAS01_genomic.fna.LK022889.11686	4	0	6	11838
Eukaryota	ctg_GCA_900002335.1_PCHAS01_genomic.fna.LK022889.11687	2	0	2	10039
Eukaryota	ctg_GCA_900002335.1_PCHAS01_genomic.fna.LK022889.11688	4	1	4	21579
Eukaryota	ctg_GCA_900002335.1_PCHAS01_genomic.fna.LK022889.11689	5	0	6	14623
Eukaryota	ctg_GCA_000143045.1_pug_genomic.fna.GL376624.1168	8	0	11	11004
Eukaryota	ctg_GCA_900002335.1_PCHAS01_genomic.fna.LK022889.11690	4	0	6	11353
Eukaryota	ctg_GCA_900002335.1_PCHAS01_genomic.fna.LK022889.11691	3	0	3	10389
Eukaryota	ctg_GCA_900002335.1_PCHAS01_genomic.fna.LK022889.11692	4	0	6	10976
Eukaryota	ctg_GCA_900002335.1_PCHAS01_genomic.fna.LK022889.11693	5	0	6	17212
Eukaryota	ctg_GCA_900002335.1_PCHAS01_genomic.fna.LK022889.11694	7	0	7	13445
Eukaryota	ctg_GCA_900002335.1_PCHAS01_genomic.fna.LK022889.11695	3	0	4	11147
Eukaryota	ctg_GCA_900002335.1_PCHAS01_genomic.fna.LK022889.11696	7	0	11	21207
Eukaryota	ctg_GCA_900002335.1_PCHAS01_genomic.fna.LK022889.11697	7	1	7	13157
Eukaryota	ctg_GCA_900002335.1_PCHAS01_genomic.fna.LK022889.11698	15	2	19	40950
Eukaryota	ctg_GCA_900002335.1_PCHAS01_genomic.fna.LK022889.11699	4	0	4	11856
Eukaryota	ctg_GCA_000143045.1_pug_genomic.fna.GL376624.1169	10	0	12	17488
Eukaryota	ctg_GCA_000002725.2_ASM272v2_genomic.fna.FR796422.116	3	0	5	11431
Eukaryota	ctg_GCA_900002335.1_PCHAS01_genomic.fna.LK022889.11700	4	0	8	11513
Eukaryota	ctg_GCA_900002335.1_PCHAS01_genomic.fna.LK022889.11701	4	0	4	16808
Eukaryota	ctg_GCA_900002335.1_PCHAS01_genomic.fna.LK022889.11702	8	0	8	18077
Eukaryota	ctg_GCA_900002335.1_PCHAS01_genomic.fna.LK022889.11703	18	0	19	51994
Eukaryota	ctg_GCA_900002335.1_PCHAS01_genomic.fna.LK022889.11704	5	0	6	10210
Eukaryota	ctg_GCA_900002335.1_PCHAS01_genomic.fna.LK022889.11705	10	0	11	24765
Eukaryota	ctg_GCA_900002335.1_PCHAS01_genomic.fna.LK022889.11706	3	0	3	10943
Eukaryota	ctg_GCA_900002335.1_PCHAS01_genomic.fna.LK022889.11707	6	0	6	16477
Eukaryota	ctg_GCA_900002335.1_PCHAS01_genomic.fna.LK022889.11708	2	1	4	12851
Eukaryota	ctg_GCA_900002335.1_PCHAS01_genomic.fna.LK022889.11709	5	0	5	12048
Eukaryota	ctg_GCA_000143045.1_pug_genomic.fna.GL376624.1170	4	0	8	11005
Eukaryota	ctg_GCA_900002335.1_PCHAS01_genomic.fna.LK022889.11710	4	0	5	11025
Eukaryota	ctg_GCA_900002335.1_PCHAS01_genomic.fna.LK022889.11711	3	0	3	15209
Eukaryota	ctg_GCA_900005855.1_PGAL8A_genomic.fna.CVMV01000040.11712	1	0	7	11333
Eukaryota	ctg_GCA_900005855.1_PGAL8A_genomic.fna.CVMV01000040.11713	1	0	0	0
Eukaryota	ctg_GCA_900005855.1_PGAL8A_genomic.fna.CVMV01000040.11714	1	0	9	11858
Eukaryota	ctg_GCA_900005855.1_PGAL8A_genomic.fna.CVMV01000040.11715	2	0	0	0
Eukaryota	ctg_GCA_900005855.1_PGAL8A_genomic.fna.CVMV01000040.11716	0	0	0	0
Eukaryota	ctg_GCA_900005855.1_PGAL8A_genomic.fna.CVMV01000040.11717	0	0	0	0
Eukaryota	ctg_GCA_900050545.1_TPER_genomic.fna.FIZV01048779.11718	1	0	3	12097
Eukaryota	ctg_GCA_900050545.1_TPER_genomic.fna.FIZV01048779.11719	10	0	24	39653
Eukaryota	ctg_GCA_000143045.1_pug_genomic.fna.GL376624.1171	23	0	46	66123
Eukaryota	ctg_GCA_900090025.2_PowCR01_genomic.fna.FLRJ01000029.11720	1	0	0	0
Eukaryota	ctg_GCA_900090025.2_PowCR01_genomic.fna.FLRJ01000029.11721	1	0	10	38250
Eukaryota	ctg_GCA_900090025.2_PowCR01_genomic.fna.FLRJ01000029.11722	0	0	0	0
Eukaryota	ctg_GCA_900090025.2_PowCR01_genomic.fna.FLRJ01000029.11723	0	0	0	0
Eukaryota	ctg_GCA_900090025.2_PowCR01_genomic.fna.FLRJ01000029.11724	1	0	0	0
Eukaryota	ctg_GCA_900090025.2_PowCR01_genomic.fna.FLRJ01000029.11725	1	0	0	0
Eukaryota	ctg_GCA_900092245.1_ASM90009224v1_genomic.fna.FLTG01000058.11726	21	0	21	24966
Eukaryota	ctg_GCA_900092245.1_ASM90009224v1_genomic.fna.FLTG01000058.11727	48	0	51	58471
Eukaryota	ctg_GCA_900092245.1_ASM90009224v1_genomic.fna.FLTG01000058.11728	18	0	18	13487
Eukaryota	ctg_GCA_900092245.1_ASM90009224v1_genomic.fna.FLTG01000058.11729	10	0	11	13750
Eukaryota	ctg_GCA_000143045.1_pug_genomic.fna.GL376624.1172	6	0	15	11692
Eukaryota	ctg_GCA_900092245.1_ASM90009224v1_genomic.fna.FLTG01000058.11730	11	0	11	10365
Eukaryota	ctg_GCA_900092245.1_ASM90009224v1_genomic.fna.FLTG01000058.11731	7	0	9	10003
Eukaryota	ctg_GCA_900092245.1_ASM90009224v1_genomic.fna.FLTG01000058.11732	91	0	95	106923
Eukaryota	ctg_GCA_900092245.1_ASM90009224v1_genomic.fna.FLTG01000058.11733	11	0	11	13312
Eukaryota	ctg_GCA_900092245.1_ASM90009224v1_genomic.fna.FLTG01000058.11734	11	0	11	11304
Eukaryota	ctg_GCA_900092245.1_ASM90009224v1_genomic.fna.FLTG01000058.11735	12	0	13	11106
Eukaryota	ctg_GCA_900092245.1_ASM90009224v1_genomic.fna.FLTG01000058.11736	13	0	13	11151
Eukaryota	ctg_GCA_900092245.1_ASM90009224v1_genomic.fna.FLTG01000058.11737	22	0	23	28136
Eukaryota	ctg_GCA_900092245.1_ASM90009224v1_genomic.fna.FLTG01000058.11738	17	0	20	20146
Eukaryota	ctg_GCA_900092245.1_ASM90009224v1_genomic.fna.FLTG01000058.11739	11	0	13	14149
Eukaryota	ctg_GCA_000143045.1_pug_genomic.fna.GL376624.1173	17	0	62	70426
Eukaryota	ctg_GCA_900092245.1_ASM90009224v1_genomic.fna.FLTG01000058.11740	12	0	12	11452
Eukaryota	ctg_GCA_900128395.1_TOSAG23-2_genomic.fna.LT649256.11741	3	1	20	26569
Eukaryota	ctg_GCA_900128395.1_TOSAG23-2_genomic.fna.LT649256.11742	5	1	13	25483
Eukaryota	ctg_GCA_900157425.1_version_2_genomic.fna.FUEG01000072.11743	3	0	11	17462
Eukaryota	ctg_GCA_900157425.1_version_2_genomic.fna.FUEG01000072.11744	0	0	0	0
Eukaryota	ctg_GCA_900157425.1_version_2_genomic.fna.FUEG01000072.11745	1	0	11	18147
Eukaryota	ctg_GCA_900157425.1_version_2_genomic.fna.FUEG01000072.11746	3	0	9	11034
Eukaryota	ctg_GCA_900199415.2_LSINAPIS_genomic.fna.FZQP02000014.11747	0	0	0	0
Eukaryota	ctg_GCA_900199415.2_LSINAPIS_genomic.fna.FZQP02000014.11748	2	0	6	33518
Eukaryota	ctg_GCA_900199415.2_LSINAPIS_genomic.fna.FZQP02000014.11749	0	0	0	0
Eukaryota	ctg_GCA_000143045.1_pug_genomic.fna.GL376624.1174	48	0	92	151946
Eukaryota	ctg_GCA_900199415.2_LSINAPIS_genomic.fna.FZQP02000014.11750	1	0	1	13931
Eukaryota	ctg_GCA_900199415.2_LSINAPIS_genomic.fna.FZQP02000014.11751	0	0	0	0
Eukaryota	ctg_GCA_900199415.2_LSINAPIS_genomic.fna.FZQP02000014.11752	0	0	0	0
Eukaryota	ctg_GCA_900240875.1_crithidia-expoeki.GDC.2015.v1_genomic.fna.OESE01000211.11753	4	0	8	10031
Eukaryota	ctg_GCA_900240875.1_crithidia-expoeki.GDC.2015.v1_genomic.fna.OESE01000211.11754	7	0	7	21301
Eukaryota	ctg_GCA_900240875.1_crithidia-expoeki.GDC.2015.v1_genomic.fna.OESE01000211.11755	6	1	10	26581
Eukaryota	ctg_GCA_900240875.1_crithidia-expoeki.GDC.2015.v1_genomic.fna.OESE01000211.11756	3	0	5	10360
Eukaryota	ctg_GCA_900240875.1_crithidia-expoeki.GDC.2015.v1_genomic.fna.OESE01000211.11757	3	1	4	12136
Eukaryota	ctg_GCA_900240875.1_crithidia-expoeki.GDC.2015.v1_genomic.fna.OESE01000211.11758	11	0	18	38283
Eukaryota	ctg_GCA_900240875.1_crithidia-expoeki.GDC.2015.v1_genomic.fna.OESE01000211.11759	2	0	3	11111
Eukaryota	ctg_GCA_000143045.1_pug_genomic.fna.GL376624.1175	6	0	21	16247
Eukaryota	ctg_GCA_900240875.1_crithidia-expoeki.GDC.2015.v1_genomic.fna.OESE01000211.11760	5	0	7	14800
Eukaryota	ctg_GCA_900240875.1_crithidia-expoeki.GDC.2015.v1_genomic.fna.OESE01000211.11761	3	0	7	13131
Eukaryota	ctg_GCA_900240875.1_crithidia-expoeki.GDC.2015.v1_genomic.fna.OESE01000211.11762	3	0	6	19021
Eukaryota	ctg_GCA_900240875.1_crithidia-expoeki.GDC.2015.v1_genomic.fna.OESE01000211.11763	4	0	7	11373
Eukaryota	ctg_GCA_900240875.1_crithidia-expoeki.GDC.2015.v1_genomic.fna.OESE01000211.11764	5	0	9	14811
Eukaryota	ctg_GCA_900240875.1_crithidia-expoeki.GDC.2015.v1_genomic.fna.OESE01000211.11765	3	0	9	11096
Eukaryota	ctg_GCA_900240875.1_crithidia-expoeki.GDC.2015.v1_genomic.fna.OESE01000211.11766	2	0	5	17923
Eukaryota	ctg_GCA_900240875.1_crithidia-expoeki.GDC.2015.v1_genomic.fna.OESE01000211.11767	4	0	5	10595
Eukaryota	ctg_GCA_900240875.1_crithidia-expoeki.GDC.2015.v1_genomic.fna.OESE01000211.11768	3	0	4	13013
Eukaryota	ctg_GCA_900240875.1_crithidia-expoeki.GDC.2015.v1_genomic.fna.OESE01000211.11769	3	0	5	10440
Eukaryota	ctg_GCA_000143045.1_pug_genomic.fna.GL376624.1176	7	0	10	11907
Eukaryota	ctg_GCA_900240875.1_crithidia-expoeki.GDC.2015.v1_genomic.fna.OESE01000211.11770	7	0	12	15849
Eukaryota	ctg_GCA_900240875.1_crithidia-expoeki.GDC.2015.v1_genomic.fna.OESE01000211.11771	3	0	4	13840
Eukaryota	ctg_GCA_900240875.1_crithidia-expoeki.GDC.2015.v1_genomic.fna.OESE01000211.11772	6	0	8	22749
Eukaryota	ctg_GCA_900240875.1_crithidia-expoeki.GDC.2015.v1_genomic.fna.OESE01000211.11773	8	0	16	34873
Eukaryota	ctg_GCA_900240875.1_crithidia-expoeki.GDC.2015.v1_genomic.fna.OESE01000211.11774	11	0	14	31231
Eukaryota	ctg_GCA_900240875.1_crithidia-expoeki.GDC.2015.v1_genomic.fna.OESE01000211.11775	6	0	9	18307
Eukaryota	ctg_GCA_900240875.1_crithidia-expoeki.GDC.2015.v1_genomic.fna.OESE01000211.11776	3	0	13	17672
Eukaryota	ctg_GCA_900240875.1_crithidia-expoeki.GDC.2015.v1_genomic.fna.OESE01000211.11777	6	1	12	16320
Eukaryota	ctg_GCA_900240875.1_crithidia-expoeki.GDC.2015.v1_genomic.fna.OESE01000211.11778	11	0	17	20269
Eukaryota	ctg_GCA_900240875.1_crithidia-expoeki.GDC.2015.v1_genomic.fna.OESE01000211.11779	8	0	11	16880
Eukaryota	ctg_GCA_000143045.1_pug_genomic.fna.GL376624.1177	3	0	9	11368
Eukaryota	ctg_GCA_900240875.1_crithidia-expoeki.GDC.2015.v1_genomic.fna.OESE01000211.11780	3	0	5	18447
Eukaryota	ctg_GCA_900240875.1_crithidia-expoeki.GDC.2015.v1_genomic.fna.OESE01000211.11781	13	0	16	31030
Eukaryota	ctg_GCA_900302345.1_ASM90030234v1_genomic.fna.OMKN01025049.11782	6	0	23	50291
Eukaryota	ctg_GCA_900312555.1_ASM90031255v1_genomic.fna.OMOW01101943.11783	2	0	4	10433
Eukaryota	ctg_GCA_900312555.1_ASM90031255v1_genomic.fna.OMOW01101943.11784	5	0	12	23054
Eukaryota	ctg_GCA_900490055.1_Neusal_genomic.fna.UWOH010000879.11785	7	0	10	10466
Eukaryota	ctg_GCA_900490055.1_Neusal_genomic.fna.UWOH010000879.11786	18	0	20	17362
Eukaryota	ctg_GCA_900490055.1_Neusal_genomic.fna.UWOH010000879.11787	11	0	12	12096
Eukaryota	ctg_GCA_900490055.1_Neusal_genomic.fna.UWOH010000879.11788	17	0	18	19976
Eukaryota	ctg_GCA_900490955.1_Micoletzkya_japonica_genome_genomic.fna.LS821513.11789	0	0	0	0
Eukaryota	ctg_GCA_000143045.1_pug_genomic.fna.GL376624.1178	13	1	26	33897
Eukaryota	ctg_GCA_900490955.1_Micoletzkya_japonica_genome_genomic.fna.LS821513.11790	0	0	0	0
Eukaryota	ctg_GCA_900490955.1_Micoletzkya_japonica_genome_genomic.fna.LS821513.11791	0	0	0	0
Eukaryota	ctg_GCA_900490955.1_Micoletzkya_japonica_genome_genomic.fna.LS821513.11792	0	0	0	0
Eukaryota	ctg_GCA_900490955.1_Micoletzkya_japonica_genome_genomic.fna.LS821513.11793	0	0	0	0
Eukaryota	ctg_GCA_900490955.1_Micoletzkya_japonica_genome_genomic.fna.LS821513.11794	0	0	0	0
Eukaryota	ctg_GCA_902651635.1_mastiga_genome_v5.1_genomic.fna.CACRSC010000086.11795	9	1	36	34960
Eukaryota	ctg_GCA_902651635.1_mastiga_genome_v5.1_genomic.fna.CACRSC010000086.11796	31	1	89	121317
Eukaryota	ctg_GCA_902651635.1_mastiga_genome_v5.1_genomic.fna.CACRSC010000086.11797	2	0	0	0
Eukaryota	ctg_GCA_904067135.1_BXYJ5_genomic.fna.CAJFDI010000003.11798	7	0	30	40982
Eukaryota	ctg_GCA_904067135.1_BXYJ5_genomic.fna.CAJFDI010000003.11799	3	0	16	17070
Eukaryota	ctg_GCA_000143045.1_pug_genomic.fna.GL376624.1179	2	0	11	12705
Eukaryota	ctg_GCA_000002725.2_ASM272v2_genomic.fna.FR796422.117	5	0	9	15619
Eukaryota	ctg_GCA_904067135.1_BXYJ5_genomic.fna.CAJFDI010000003.11800	0	0	0	0
Eukaryota	ctg_GCA_904067135.1_BXYJ5_genomic.fna.CAJFDI010000003.11801	0	0	0	0
Eukaryota	ctg_GCA_904067135.1_BXYJ5_genomic.fna.CAJFDI010000003.11802	0	0	0	0
Eukaryota	ctg_GCA_904067135.1_BXYJ5_genomic.fna.CAJFDI010000003.11803	1	0	15	22252
Eukaryota	ctg_GCA_904067135.1_BXYJ5_genomic.fna.CAJFDI010000003.11804	0	0	0	0
Eukaryota	ctg_GCA_904067135.1_BXYJ5_genomic.fna.CAJFDI010000003.11805	1	0	10	10523
Eukaryota	ctg_GCA_904067135.1_BXYJ5_genomic.fna.CAJFDI010000003.11806	1	0	17	15967
Eukaryota	ctg_GCA_904067135.1_BXYJ5_genomic.fna.CAJFDI010000003.11807	0	0	0	0
Eukaryota	ctg_GCA_904067135.1_BXYJ5_genomic.fna.CAJFDI010000003.11808	11	0	29	29982
Eukaryota	ctg_GCA_904067135.1_BXYJ5_genomic.fna.CAJFDI010000003.11809	2	0	19	27013
Eukaryota	ctg_GCA_000143045.1_pug_genomic.fna.GL376624.1180	4	1	13	18816
Eukaryota	ctg_GCA_904067135.1_BXYJ5_genomic.fna.CAJFDI010000003.11810	6	0	18	16138
Eukaryota	ctg_GCA_904067135.1_BXYJ5_genomic.fna.CAJFDI010000003.11811	20	0	87	125177
Eukaryota	ctg_GCA_904067135.1_BXYJ5_genomic.fna.CAJFDI010000003.11812	2	0	9	13276
Eukaryota	ctg_GCA_904067135.1_BXYJ5_genomic.fna.CAJFDI010000003.11813	7	0	26	28222
Eukaryota	ctg_GCA_904067135.1_BXYJ5_genomic.fna.CAJFDI010000003.11814	3	0	8	11577
Eukaryota	ctg_GCA_904067135.1_BXYJ5_genomic.fna.CAJFDI010000003.11815	4	0	37	34313
Eukaryota	ctg_GCA_904067135.1_BXYJ5_genomic.fna.CAJFDI010000003.11816	2	0	24	25406
Eukaryota	ctg_GCA_904067135.1_BXYJ5_genomic.fna.CAJFDI010000003.11817	5	0	14	15445
Eukaryota	ctg_GCA_904067135.1_BXYJ5_genomic.fna.CAJFDI010000003.11818	2	0	9	10350
Eukaryota	ctg_GCA_904067135.1_BXYJ5_genomic.fna.CAJFDI010000003.11819	0	0	0	0
Eukaryota	ctg_GCA_000149615.1_ASM14961v1_genomic.fna.CH476603.1181	19	0	24	34020
Eukaryota	ctg_GCA_904067135.1_BXYJ5_genomic.fna.CAJFDI010000003.11820	0	0	0	0
Eukaryota	ctg_GCA_904067135.1_BXYJ5_genomic.fna.CAJFDI010000003.11821	8	0	47	79815
Eukaryota	ctg_GCA_904067135.1_BXYJ5_genomic.fna.CAJFDI010000003.11822	0	0	0	0
Eukaryota	ctg_GCA_904067135.1_BXYJ5_genomic.fna.CAJFDI010000003.11823	11	0	100	129275
Eukaryota	ctg_GCA_904067135.1_BXYJ5_genomic.fna.CAJFDI010000003.11824	0	0	0	0
Eukaryota	ctg_GCA_904067135.1_BXYJ5_genomic.fna.CAJFDI010000003.11825	0	0	0	0
Eukaryota	ctg_GCA_904067135.1_BXYJ5_genomic.fna.CAJFDI010000003.11826	0	0	0	0
Eukaryota	ctg_GCA_905147375.1_ilHylFasc1.1_genomic.fna.LR990200.11827	4	0	19	36363
Eukaryota	ctg_GCA_905147375.1_ilHylFasc1.1_genomic.fna.LR990200.11828	4	0	7	30948
Eukaryota	ctg_GCA_905147375.1_ilHylFasc1.1_genomic.fna.LR990200.11829	2	0	3	13393
Eukaryota	ctg_GCA_000149615.1_ASM14961v1_genomic.fna.CH476603.1182	11	0	15	14214
Eukaryota	ctg_GCA_905147375.1_ilHylFasc1.1_genomic.fna.LR990200.11830	0	0	0	0
Eukaryota	ctg_GCA_905147375.1_ilHylFasc1.1_genomic.fna.LR990200.11831	1	0	6	10139
Eukaryota	ctg_GCA_905147375.1_ilHylFasc1.1_genomic.fna.LR990200.11832	12	0	23	59066
Eukaryota	ctg_GCA_905147375.1_ilHylFasc1.1_genomic.fna.LR990200.11833	1	0	2	14854
Eukaryota	ctg_GCA_905147375.1_ilHylFasc1.1_genomic.fna.LR990200.11834	4	0	6	27688
Eukaryota	ctg_GCA_905147375.1_ilHylFasc1.1_genomic.fna.LR990200.11835	1	0	3	19964
Eukaryota	ctg_GCA_905147375.1_ilHylFasc1.1_genomic.fna.LR990200.11836	1	0	2	12199
Eukaryota	ctg_GCA_905147375.1_ilHylFasc1.1_genomic.fna.LR990200.11837	1	0	2	11789
Eukaryota	ctg_GCA_905147375.1_ilHylFasc1.1_genomic.fna.LR990200.11838	2	0	10	77565
Eukaryota	ctg_GCA_905147375.1_ilHylFasc1.1_genomic.fna.LR990200.11839	0	0	0	0
Eukaryota	ctg_GCA_000149615.1_ASM14961v1_genomic.fna.CH476603.1183	8	0	8	15609
Eukaryota	ctg_GCA_905147375.1_ilHylFasc1.1_genomic.fna.LR990200.11840	8	0	11	21416
Eukaryota	ctg_GCA_905147375.1_ilHylFasc1.1_genomic.fna.LR990200.11841	2	0	4	20558
Eukaryota	ctg_GCA_905147375.1_ilHylFasc1.1_genomic.fna.LR990200.11842	0	0	0	0
Eukaryota	ctg_GCA_905147375.1_ilHylFasc1.1_genomic.fna.LR990200.11843	0	0	0	0
Eukaryota	ctg_GCA_905147375.1_ilHylFasc1.1_genomic.fna.LR990200.11844	1	0	2	11540
Eukaryota	ctg_GCA_905147375.1_ilHylFasc1.1_genomic.fna.LR990200.11845	0	0	0	0
Eukaryota	ctg_GCA_905147375.1_ilHylFasc1.1_genomic.fna.LR990200.11846	0	0	0	0
Eukaryota	ctg_GCA_905147375.1_ilHylFasc1.1_genomic.fna.LR990200.11847	3	0	4	13476
Eukaryota	ctg_GCA_905147375.1_ilHylFasc1.1_genomic.fna.LR990200.11848	7	0	13	40343
Eukaryota	ctg_GCA_905147375.1_ilHylFasc1.1_genomic.fna.LR990200.11849	2	0	5	36937
Eukaryota	ctg_GCA_000149615.1_ASM14961v1_genomic.fna.CH476603.1184	22	0	41	52173
Eukaryota	ctg_GCA_905147375.1_ilHylFasc1.1_genomic.fna.LR990200.11850	3	0	5	13171
Eukaryota	ctg_GCA_905147375.1_ilHylFasc1.1_genomic.fna.LR990200.11851	1	0	8	12189
Eukaryota	ctg_GCA_905147375.1_ilHylFasc1.1_genomic.fna.LR990200.11852	5	0	10	18017
Eukaryota	ctg_GCA_905147375.1_ilHylFasc1.1_genomic.fna.LR990200.11853	3	0	5	13482
Eukaryota	ctg_GCA_905147375.1_ilHylFasc1.1_genomic.fna.LR990200.11854	3	0	3	12293
Eukaryota	ctg_GCA_905147375.1_ilHylFasc1.1_genomic.fna.LR990200.11855	17	0	38	108682
Eukaryota	ctg_GCA_905220665.1_Assembly_of_Albugo_candida_isolate_Ac2vPB_genomic.fna.CAJNAR010000159.11856	1	0	12	16131
Eukaryota	ctg_GCA_905220665.1_Assembly_of_Albugo_candida_isolate_Ac2vPB_genomic.fna.CAJNAR010000159.11857	13	0	23	26295
Eukaryota	ctg_GCA_905220665.1_Assembly_of_Albugo_candida_isolate_Ac2vPB_genomic.fna.CAJNAR010000159.11858	7	0	13	11230
Eukaryota	ctg_GCA_905220665.1_Assembly_of_Albugo_candida_isolate_Ac2vPB_genomic.fna.CAJNAR010000159.11859	4	0	10	10998
Eukaryota	ctg_GCA_000149615.1_ASM14961v1_genomic.fna.CH476603.1185	15	0	30	41830
Eukaryota	ctg_GCA_905220665.1_Assembly_of_Albugo_candida_isolate_Ac2vPB_genomic.fna.CAJNAR010000159.11860	6	0	12	13178
Eukaryota	ctg_GCA_905220665.1_Assembly_of_Albugo_candida_isolate_Ac2vPB_genomic.fna.CAJNAR010000159.11861	9	2	13	15869
Eukaryota	ctg_GCA_905220665.1_Assembly_of_Albugo_candida_isolate_Ac2vPB_genomic.fna.CAJNAR010000159.11862	7	0	9	10670
Eukaryota	ctg_GCA_905220665.1_Assembly_of_Albugo_candida_isolate_Ac2vPB_genomic.fna.CAJNAR010000159.11863	3	0	8	13433
Eukaryota	ctg_GCA_905220665.1_Assembly_of_Albugo_candida_isolate_Ac2vPB_genomic.fna.CAJNAR010000159.11864	4	0	5	10434
Eukaryota	ctg_GCA_905220665.1_Assembly_of_Albugo_candida_isolate_Ac2vPB_genomic.fna.CAJNAR010000159.11865	6	0	11	18454
Eukaryota	ctg_GCA_905220665.1_Assembly_of_Albugo_candida_isolate_Ac2vPB_genomic.fna.CAJNAR010000159.11866	4	0	8	10941
Eukaryota	ctg_GCA_905220665.1_Assembly_of_Albugo_candida_isolate_Ac2vPB_genomic.fna.CAJNAR010000159.11867	1	0	4	10561
Eukaryota	ctg_GCA_905220665.1_Assembly_of_Albugo_candida_isolate_Ac2vPB_genomic.fna.CAJNAR010000159.11868	3	0	6	14441
Eukaryota	ctg_GCA_905220665.1_Assembly_of_Albugo_candida_isolate_Ac2vPB_genomic.fna.CAJNAR010000159.11869	4	0	6	15966
Eukaryota	ctg_GCA_000149615.1_ASM14961v1_genomic.fna.CH476603.1186	5	0	10	11801
Eukaryota	ctg_GCA_905220665.1_Assembly_of_Albugo_candida_isolate_Ac2vPB_genomic.fna.CAJNAR010000159.11870	3	1	10	11986
Eukaryota	ctg_GCA_905220665.1_Assembly_of_Albugo_candida_isolate_Ac2vPB_genomic.fna.CAJNAR010000159.11871	2	0	9	14270
Eukaryota	ctg_GCA_905220665.1_Assembly_of_Albugo_candida_isolate_Ac2vPB_genomic.fna.CAJNAR010000159.11872	26	0	60	78978
Eukaryota	ctg_GCA_905220665.1_Assembly_of_Albugo_candida_isolate_Ac2vPB_genomic.fna.CAJNAR010000159.11873	2	0	12	13099
Eukaryota	ctg_GCA_905220665.1_Assembly_of_Albugo_candida_isolate_Ac2vPB_genomic.fna.CAJNAR010000159.11874	6	0	11	22471
Eukaryota	ctg_GCA_905220665.1_Assembly_of_Albugo_candida_isolate_Ac2vPB_genomic.fna.CAJNAR010000159.11875	5	0	11	13919
Eukaryota	ctg_GCA_905220665.1_Assembly_of_Albugo_candida_isolate_Ac2vPB_genomic.fna.CAJNAR010000159.11876	2	0	6	10276
Eukaryota	ctg_GCA_905220665.1_Assembly_of_Albugo_candida_isolate_Ac2vPB_genomic.fna.CAJNAR010000159.11877	9	1	14	11158
Eukaryota	ctg_GCA_905220665.1_Assembly_of_Albugo_candida_isolate_Ac2vPB_genomic.fna.CAJNAR010000159.11878	7	1	12	10866
Eukaryota	ctg_GCA_905220665.1_Assembly_of_Albugo_candida_isolate_Ac2vPB_genomic.fna.CAJNAR010000159.11879	2	0	6	10265
Eukaryota	ctg_GCA_000149615.1_ASM14961v1_genomic.fna.CH476603.1187	9	0	11	18101
Eukaryota	ctg_GCA_905220665.1_Assembly_of_Albugo_candida_isolate_Ac2vPB_genomic.fna.CAJNAR010000159.11880	1	0	7	16311
Eukaryota	ctg_GCA_905220665.1_Assembly_of_Albugo_candida_isolate_Ac2vPB_genomic.fna.CAJNAR010000159.11881	9	0	19	27688
Eukaryota	ctg_GCA_905220665.1_Assembly_of_Albugo_candida_isolate_Ac2vPB_genomic.fna.CAJNAR010000159.11882	3	0	7	10752
Eukaryota	ctg_GCA_905220665.1_Assembly_of_Albugo_candida_isolate_Ac2vPB_genomic.fna.CAJNAR010000159.11883	1	0	3	11582
Eukaryota	ctg_GCA_905220665.1_Assembly_of_Albugo_candida_isolate_Ac2vPB_genomic.fna.CAJNAR010000159.11884	18	0	33	37713
Eukaryota	ctg_GCA_905221615.1_Stri_CCMP2592_genomic.fna.CAJNDT010005832.11885	0	0	0	0
Eukaryota	ctg_GCA_905221615.1_Stri_CCMP2592_genomic.fna.CAJNDT010005832.11886	0	0	0	0
Eukaryota	ctg_GCA_905221615.1_Stri_CCMP2592_genomic.fna.CAJNDT010005832.11887	2	0	0	0
Eukaryota	ctg_GCA_905221615.1_Stri_CCMP2592_genomic.fna.CAJNDT010005832.11888	0	0	0	0
Eukaryota	ctg_GCA_905221615.1_Stri_CCMP2592_genomic.fna.CAJNDT010005832.11889	0	0	0	0
Eukaryota	ctg_GCA_000149615.1_ASM14961v1_genomic.fna.CH476603.1188	76	1	110	146508
Eukaryota	ctg_GCA_905221615.1_Stri_CCMP2592_genomic.fna.CAJNDT010005832.11890	0	0	0	0
Eukaryota	ctg_GCA_905221615.1_Stri_CCMP2592_genomic.fna.CAJNDT010005832.11891	1	0	32	41330
Eukaryota	ctg_GCA_905221615.1_Stri_CCMP2592_genomic.fna.CAJNDT010005832.11892	0	0	0	0
Eukaryota	ctg_GCA_905221615.1_Stri_CCMP2592_genomic.fna.CAJNDT010005832.11893	0	0	0	0
Eukaryota	ctg_GCA_905221615.1_Stri_CCMP2592_genomic.fna.CAJNDT010005832.11894	0	0	0	0
Eukaryota	ctg_GCA_905221615.1_Stri_CCMP2592_genomic.fna.CAJNDT010005832.11895	1	0	0	0
Eukaryota	ctg_GCA_905221615.1_Stri_CCMP2592_genomic.fna.CAJNDT010005832.11896	0	0	0	0
Eukaryota	ctg_GCA_905221615.1_Stri_CCMP2592_genomic.fna.CAJNDT010005832.11897	0	0	0	0
Eukaryota	ctg_GCA_905221615.1_Stri_CCMP2592_genomic.fna.CAJNDT010005832.11898	1	0	0	0
Eukaryota	ctg_GCA_905221615.1_Stri_CCMP2592_genomic.fna.CAJNDT010005832.11899	2	0	0	0
Eukaryota	ctg_GCA_000149615.1_ASM14961v1_genomic.fna.CH476603.1189	5	0	10	10065
Eukaryota	ctg_GCA_000002725.2_ASM272v2_genomic.fna.FR796422.118	5	0	7	16290
Eukaryota	ctg_GCA_905221615.1_Stri_CCMP2592_genomic.fna.CAJNDT010005832.11900	0	0	0	0
Eukaryota	ctg_GCA_905221615.1_Stri_CCMP2592_genomic.fna.CAJNDT010005832.11901	0	0	0	0
Eukaryota	ctg_GCA_905221615.1_Stri_CCMP2592_genomic.fna.CAJNDT010005832.11902	1	0	0	0
Eukaryota	ctg_GCA_905221615.1_Stri_CCMP2592_genomic.fna.CAJNDT010005832.11903	0	0	0	0
Eukaryota	ctg_GCA_905221615.1_Stri_CCMP2592_genomic.fna.CAJNDT010005832.11904	0	0	0	0
Eukaryota	ctg_GCA_905221615.1_Stri_CCMP2592_genomic.fna.CAJNDT010005832.11905	1	0	16	22669
Eukaryota	ctg_GCA_905221615.1_Stri_CCMP2592_genomic.fna.CAJNDT010005832.11906	0	0	0	0
Eukaryota	ctg_GCA_905221615.1_Stri_CCMP2592_genomic.fna.CAJNDT010005832.11907	0	0	0	0
Eukaryota	ctg_GCA_905221615.1_Stri_CCMP2592_genomic.fna.CAJNDT010005832.11908	2	0	0	0
Eukaryota	ctg_GCA_905221615.1_Stri_CCMP2592_genomic.fna.CAJNDT010005832.11909	0	0	0	0
Eukaryota	ctg_GCA_000149615.1_ASM14961v1_genomic.fna.CH476603.1190	3	0	8	11655
Eukaryota	ctg_GCA_905221615.1_Stri_CCMP2592_genomic.fna.CAJNDT010005832.11910	0	0	0	0
Eukaryota	ctg_GCA_905221615.1_Stri_CCMP2592_genomic.fna.CAJNDT010005832.11911	0	0	1	0
Eukaryota	ctg_GCA_905221615.1_Stri_CCMP2592_genomic.fna.CAJNDT010005832.11912	0	0	0	0
Eukaryota	ctg_GCA_000149615.1_ASM14961v1_genomic.fna.CH476603.1191	8	0	11	17253
Eukaryota	ctg_GCA_000149615.1_ASM14961v1_genomic.fna.CH476603.1192	7	0	12	11412
Eukaryota	ctg_GCA_000149615.1_ASM14961v1_genomic.fna.CH476603.1193	24	0	26	29666
Eukaryota	ctg_GCA_000149615.1_ASM14961v1_genomic.fna.CH476603.1194	22	0	28	27165
Eukaryota	ctg_GCA_000149615.1_ASM14961v1_genomic.fna.CH476603.1195	9	0	12	17516
Eukaryota	ctg_GCA_000149615.1_ASM14961v1_genomic.fna.CH476603.1196	4	0	11	14680
Eukaryota	ctg_GCA_000149615.1_ASM14961v1_genomic.fna.CH476603.1197	17	0	18	17085
Eukaryota	ctg_GCA_000149615.1_ASM14961v1_genomic.fna.CH476603.1198	5	0	7	10576
Eukaryota	ctg_GCA_000149615.1_ASM14961v1_genomic.fna.CH476603.1199	30	1	49	70764
Eukaryota	ctg_GCA_000002725.2_ASM272v2_genomic.fna.FR796422.119	0	0	0	0
Eukaryota	ctg_GCA_000002725.2_ASM272v2_genomic.fna.FR796422.11	6	0	8	12619
Eukaryota	ctg_GCA_000149615.1_ASM14961v1_genomic.fna.CH476603.1200	14	0	23	29531
Eukaryota	ctg_GCA_000149615.1_ASM14961v1_genomic.fna.CH476603.1201	14	0	20	16961
Eukaryota	ctg_GCA_000149615.1_ASM14961v1_genomic.fna.CH476603.1202	21	0	29	34771
Eukaryota	ctg_GCA_000149615.1_ASM14961v1_genomic.fna.CH476603.1203	23	0	27	32097
Eukaryota	ctg_GCA_000149615.1_ASM14961v1_genomic.fna.CH476603.1204	7	0	11	12097
Eukaryota	ctg_GCA_000149615.1_ASM14961v1_genomic.fna.CH476603.1205	11	0	12	13270
Eukaryota	ctg_GCA_000149615.1_ASM14961v1_genomic.fna.CH476603.1206	8	0	16	21533
Eukaryota	ctg_GCA_000149615.1_ASM14961v1_genomic.fna.CH476603.1207	5	0	9	15054
Eukaryota	ctg_GCA_000149615.1_ASM14961v1_genomic.fna.CH476603.1208	12	0	13	20287
Eukaryota	ctg_GCA_000149615.1_ASM14961v1_genomic.fna.CH476603.1209	6	0	8	16931
Eukaryota	ctg_GCA_000002725.2_ASM272v2_genomic.fna.FR796422.120	3	0	3	19522
Eukaryota	ctg_GCA_000151355.1_v2.0_genomic.fna.GG698929.1210	8	0	14	18068
Eukaryota	ctg_GCA_000151355.1_v2.0_genomic.fna.GG698929.1211	10	0	17	19358
Eukaryota	ctg_GCA_000151355.1_v2.0_genomic.fna.GG698929.1212	4	0	4	11253
Eukaryota	ctg_GCA_000151355.1_v2.0_genomic.fna.GG698929.1213	9	0	12	14544
Eukaryota	ctg_GCA_000151355.1_v2.0_genomic.fna.GG698929.1214	7	0	10	13069
Eukaryota	ctg_GCA_000151355.1_v2.0_genomic.fna.GG698929.1215	20	1	24	24777
Eukaryota	ctg_GCA_000151355.1_v2.0_genomic.fna.GG698929.1216	9	0	12	13706
Eukaryota	ctg_GCA_000151355.1_v2.0_genomic.fna.GG698929.1217	5	0	10	17070
Eukaryota	ctg_GCA_000151355.1_v2.0_genomic.fna.GG698929.1218	3	0	5	11120
Eukaryota	ctg_GCA_000151355.1_v2.0_genomic.fna.GG698929.1219	2	0	6	10046
Eukaryota	ctg_GCA_000002725.2_ASM272v2_genomic.fna.FR796422.121	3	0	6	14603
Eukaryota	ctg_GCA_000151355.1_v2.0_genomic.fna.GG698929.1220	34	0	50	54765
Eukaryota	ctg_GCA_000151355.1_v2.0_genomic.fna.GG698929.1221	34	0	44	50037
Eukaryota	ctg_GCA_000151355.1_v2.0_genomic.fna.GG698929.1222	4	0	6	21216
Eukaryota	ctg_GCA_000151355.1_v2.0_genomic.fna.GG698929.1223	3	0	5	10329
Eukaryota	ctg_GCA_000151355.1_v2.0_genomic.fna.GG698929.1224	17	0	22	34552
Eukaryota	ctg_GCA_000151355.1_v2.0_genomic.fna.GG698929.1225	9	0	10	14800
Eukaryota	ctg_GCA_000151355.1_v2.0_genomic.fna.GG698929.1226	8	0	9	17041
Eukaryota	ctg_GCA_000151355.1_v2.0_genomic.fna.GG698929.1227	5	0	7	10669
Eukaryota	ctg_GCA_000151455.1_ASM15145v1_genomic.fna.GG698513.1228	6	0	8	11055
Eukaryota	ctg_GCA_000151455.1_ASM15145v1_genomic.fna.GG698513.1229	8	0	8	12760
Eukaryota	ctg_GCA_000002725.2_ASM272v2_genomic.fna.FR796422.122	17	1	30	77100
Eukaryota	ctg_GCA_000151455.1_ASM15145v1_genomic.fna.GG698513.1230	8	0	9	12860
Eukaryota	ctg_GCA_000151455.1_ASM15145v1_genomic.fna.GG698513.1231	8	0	13	13955
Eukaryota	ctg_GCA_000151455.1_ASM15145v1_genomic.fna.GG698513.1232	7	0	13	11737
Eukaryota	ctg_GCA_000151455.1_ASM15145v1_genomic.fna.GG698513.1233	28	0	47	67463
Eukaryota	ctg_GCA_000151455.1_ASM15145v1_genomic.fna.GG698513.1234	39	0	69	85412
Eukaryota	ctg_GCA_000151455.1_ASM15145v1_genomic.fna.GG698513.1235	9	0	20	20449
Eukaryota	ctg_GCA_000151455.1_ASM15145v1_genomic.fna.GG698513.1236	3	0	8	14859
Eukaryota	ctg_GCA_000186865.1_v_1.0_genomic.fna.GL833157.1237	1	0	1	10995
Eukaryota	ctg_GCA_000186865.1_v_1.0_genomic.fna.GL833157.1238	0	0	0	0
Eukaryota	ctg_GCA_000186865.1_v_1.0_genomic.fna.GL833157.1239	2	0	7	11442
Eukaryota	ctg_GCA_000002725.2_ASM272v2_genomic.fna.FR796422.123	3	0	4	19850
Eukaryota	ctg_GCA_000186865.1_v_1.0_genomic.fna.GL833157.1240	3	1	18	22505
Eukaryota	ctg_GCA_000186865.1_v_1.0_genomic.fna.GL833157.1241	2	0	11	19625
Eukaryota	ctg_GCA_000186865.1_v_1.0_genomic.fna.GL833157.1242	17	3	110	154372
Eukaryota	ctg_GCA_000186865.1_v_1.0_genomic.fna.GL833157.1243	10	0	39	34343
Eukaryota	ctg_GCA_000186865.1_v_1.0_genomic.fna.GL833157.1244	6	5	38	36733
Eukaryota	ctg_GCA_000186865.1_v_1.0_genomic.fna.GL833157.1245	8	0	43	49391
Eukaryota	ctg_GCA_000186865.1_v_1.0_genomic.fna.GL833157.1246	4	0	15	21286
Eukaryota	ctg_GCA_000186865.1_v_1.0_genomic.fna.GL833157.1247	0	0	0	0
Eukaryota	ctg_GCA_000188695.1_Proterospongia_sp_ATCC50818_genomic.fna.GL832965.1248	1	0	0	0
Eukaryota	ctg_GCA_000188695.1_Proterospongia_sp_ATCC50818_genomic.fna.GL832965.1249	2	0	11	14142
Eukaryota	ctg_GCA_000002725.2_ASM272v2_genomic.fna.FR796422.124	16	1	26	61070
Eukaryota	ctg_GCA_000188695.1_Proterospongia_sp_ATCC50818_genomic.fna.GL832965.1250	9	0	28	32599
Eukaryota	ctg_GCA_000188695.1_Proterospongia_sp_ATCC50818_genomic.fna.GL832965.1251	1	0	11	14179
Eukaryota	ctg_GCA_000188695.1_Proterospongia_sp_ATCC50818_genomic.fna.GL832965.1252	3	0	13	21878
Eukaryota	ctg_GCA_000188695.1_Proterospongia_sp_ATCC50818_genomic.fna.GL832965.1253	0	0	0	0
Eukaryota	ctg_GCA_000188695.1_Proterospongia_sp_ATCC50818_genomic.fna.GL832965.1254	4	0	24	32336
Eukaryota	ctg_GCA_000188695.1_Proterospongia_sp_ATCC50818_genomic.fna.GL832965.1255	5	0	15	11655
Eukaryota	ctg_GCA_000188695.1_Proterospongia_sp_ATCC50818_genomic.fna.GL832965.1256	2	0	11	14152
Eukaryota	ctg_GCA_000188695.1_Proterospongia_sp_ATCC50818_genomic.fna.GL832965.1257	0	0	0	0
Eukaryota	ctg_GCA_000188695.1_Proterospongia_sp_ATCC50818_genomic.fna.GL832965.1258	3	0	23	38591
Eukaryota	ctg_GCA_000188695.1_Proterospongia_sp_ATCC50818_genomic.fna.GL832965.1259	1	0	8	13292
Eukaryota	ctg_GCA_000002725.2_ASM272v2_genomic.fna.FR796422.125	3	0	5	25237
Eukaryota	ctg_GCA_000188695.1_Proterospongia_sp_ATCC50818_genomic.fna.GL832965.1260	6	0	21	21531
Eukaryota	ctg_GCA_000188695.1_Proterospongia_sp_ATCC50818_genomic.fna.GL832965.1261	8	0	62	78972
Eukaryota	ctg_GCA_000188695.1_Proterospongia_sp_ATCC50818_genomic.fna.GL832965.1262	3	0	39	51577
Eukaryota	ctg_GCA_000188695.1_Proterospongia_sp_ATCC50818_genomic.fna.GL832965.1263	1	1	12	14569
Eukaryota	ctg_GCA_000188695.1_Proterospongia_sp_ATCC50818_genomic.fna.GL832965.1264	1	0	24	22362
Eukaryota	ctg_GCA_000188695.1_Proterospongia_sp_ATCC50818_genomic.fna.GL832965.1265	2	0	9	10805
Eukaryota	ctg_GCA_000188695.1_Proterospongia_sp_ATCC50818_genomic.fna.GL832965.1266	1	0	22	32441
Eukaryota	ctg_GCA_000188695.1_Proterospongia_sp_ATCC50818_genomic.fna.GL832965.1267	2	0	9	11474
Eukaryota	ctg_GCA_000188695.1_Proterospongia_sp_ATCC50818_genomic.fna.GL832965.1268	2	0	8	10775
Eukaryota	ctg_GCA_000188695.1_Proterospongia_sp_ATCC50818_genomic.fna.GL832965.1269	1	0	0	0
Eukaryota	ctg_GCA_000002725.2_ASM272v2_genomic.fna.FR796422.126	4	0	7	11715
Eukaryota	ctg_GCA_000188695.1_Proterospongia_sp_ATCC50818_genomic.fna.GL832965.1270	1	0	0	0
Eukaryota	ctg_GCA_000188695.1_Proterospongia_sp_ATCC50818_genomic.fna.GL832965.1271	0	0	0	0
Eukaryota	ctg_GCA_000188695.1_Proterospongia_sp_ATCC50818_genomic.fna.GL832965.1272	0	0	0	0
Eukaryota	ctg_GCA_000188695.1_Proterospongia_sp_ATCC50818_genomic.fna.GL832965.1273	1	0	12	15545
Eukaryota	ctg_GCA_000188695.1_Proterospongia_sp_ATCC50818_genomic.fna.GL832965.1274	3	0	9	15515
Eukaryota	ctg_GCA_000188695.1_Proterospongia_sp_ATCC50818_genomic.fna.GL832965.1275	5	0	12	11843
Eukaryota	ctg_GCA_000188695.1_Proterospongia_sp_ATCC50818_genomic.fna.GL832965.1276	4	0	15	18137
Eukaryota	ctg_GCA_000192795.1_Vavr_culi_floridensis_V1_genomic.fna.GL877414.1277	1	1	7	11880
Eukaryota	ctg_GCA_000192795.1_Vavr_culi_floridensis_V1_genomic.fna.GL877414.1278	1	0	4	11207
Eukaryota	ctg_GCA_000192795.1_Vavr_culi_floridensis_V1_genomic.fna.GL877414.1279	8	0	29	60078
Eukaryota	ctg_GCA_000002725.2_ASM272v2_genomic.fna.FR796422.127	2	0	7	12121
Eukaryota	ctg_GCA_000192795.1_Vavr_culi_floridensis_V1_genomic.fna.GL877414.1280	0	0	0	0
Eukaryota	ctg_GCA_000192795.1_Vavr_culi_floridensis_V1_genomic.fna.GL877414.1281	1	0	8	12531
Eukaryota	ctg_GCA_000192795.1_Vavr_culi_floridensis_V1_genomic.fna.GL877414.1282	3	0	7	12893
Eukaryota	ctg_GCA_000203815.1_DFas_2.0_genomic.fna.GL883010.1283	7	0	8	10451
Eukaryota	ctg_GCA_000203815.1_DFas_2.0_genomic.fna.GL883010.1284	7	0	12	12683
Eukaryota	ctg_GCA_000203815.1_DFas_2.0_genomic.fna.GL883010.1285	13	1	81	68812
Eukaryota	ctg_GCA_000203815.1_DFas_2.0_genomic.fna.GL883010.1286	6	0	9	17531
Eukaryota	ctg_GCA_000203815.1_DFas_2.0_genomic.fna.GL883010.1287	8	0	21	18514
Eukaryota	ctg_GCA_000203815.1_DFas_2.0_genomic.fna.GL883010.1288	5	0	8	11930
Eukaryota	ctg_GCA_000203815.1_DFas_2.0_genomic.fna.GL883010.1289	11	0	17	10429
Eukaryota	ctg_GCA_000002725.2_ASM272v2_genomic.fna.FR796422.128	5	0	9	17144
Eukaryota	ctg_GCA_000203815.1_DFas_2.0_genomic.fna.GL883010.1290	2	0	10	11862
Eukaryota	ctg_GCA_000203815.1_DFas_2.0_genomic.fna.GL883010.1291	6	0	12	10318
Eukaryota	ctg_GCA_000203815.1_DFas_2.0_genomic.fna.GL883010.1292	24	1	51	49890
Eukaryota	ctg_GCA_000203815.1_DFas_2.0_genomic.fna.GL883010.1293	18	0	35	33680
Eukaryota	ctg_GCA_000203815.1_DFas_2.0_genomic.fna.GL883010.1294	9	0	15	13646
Eukaryota	ctg_GCA_000203815.1_DFas_2.0_genomic.fna.GL883010.1295	10	2	13	13972
Eukaryota	ctg_GCA_000203815.1_DFas_2.0_genomic.fna.GL883010.1296	4	0	15	13246
Eukaryota	ctg_GCA_000203815.1_DFas_2.0_genomic.fna.GL883010.1297	8	0	16	17235
Eukaryota	ctg_GCA_000203815.1_DFas_2.0_genomic.fna.GL883010.1298	4	0	16	15703
Eukaryota	ctg_GCA_000203815.1_DFas_2.0_genomic.fna.GL883010.1299	13	2	22	31821
Eukaryota	ctg_GCA_000002725.2_ASM272v2_genomic.fna.FR796422.129	3	0	3	16690
Eukaryota	ctg_GCA_000002725.2_ASM272v2_genomic.fna.FR796422.12	5	0	11	17305
Eukaryota	ctg_GCA_000203815.1_DFas_2.0_genomic.fna.GL883010.1300	10	1	31	27360
Eukaryota	ctg_GCA_000203815.1_DFas_2.0_genomic.fna.GL883010.1301	7	0	16	12173
Eukaryota	ctg_GCA_000203815.1_DFas_2.0_genomic.fna.GL883010.1302	6	0	12	11624
Eukaryota	ctg_GCA_000203815.1_DFas_2.0_genomic.fna.GL883010.1303	13	0	16	20463
Eukaryota	ctg_GCA_000203815.1_DFas_2.0_genomic.fna.GL883010.1304	9	0	12	10194
Eukaryota	ctg_GCA_000203815.1_DFas_2.0_genomic.fna.GL883010.1305	15	0	18	15715
Eukaryota	ctg_GCA_000203815.1_DFas_2.0_genomic.fna.GL883010.1306	18	2	28	25597
Eukaryota	ctg_GCA_000203815.1_DFas_2.0_genomic.fna.GL883010.1307	4	0	13	12115
Eukaryota	ctg_GCA_000203815.1_DFas_2.0_genomic.fna.GL883010.1308	15	0	20	24911
Eukaryota	ctg_GCA_000203815.1_DFas_2.0_genomic.fna.GL883010.1309	29	1	57	60190
Eukaryota	ctg_GCA_000002825.1_ASM282v1_genomic.fna.DS113576.130	1	2	55	66126
Eukaryota	ctg_GCA_000203815.1_DFas_2.0_genomic.fna.GL883010.1310	11	0	24	24031
Eukaryota	ctg_GCA_000203815.1_DFas_2.0_genomic.fna.GL883010.1311	2	0	8	10697
Eukaryota	ctg_GCA_000209165.1_ASM20916v1_genomic.fna.CP000500.1312	5	0	8	15498
Eukaryota	ctg_GCA_000209165.1_ASM20916v1_genomic.fna.CP000500.1313	6	0	6	11322
Eukaryota	ctg_GCA_000209165.1_ASM20916v1_genomic.fna.CP000500.1314	11	0	12	19336
Eukaryota	ctg_GCA_000209165.1_ASM20916v1_genomic.fna.CP000500.1315	61	1	77	152676
Eukaryota	ctg_GCA_000209165.1_ASM20916v1_genomic.fna.CP000500.1316	16	1	18	30155
Eukaryota	ctg_GCA_000209165.1_ASM20916v1_genomic.fna.CP000500.1317	27	0	32	60607
Eukaryota	ctg_GCA_000209165.1_ASM20916v1_genomic.fna.CP000500.1318	18	1	24	44403
Eukaryota	ctg_GCA_000209165.1_ASM20916v1_genomic.fna.CP000500.1319	4	0	7	11946
Eukaryota	ctg_GCA_000002825.1_ASM282v1_genomic.fna.DS113576.131	1	0	0	0
Eukaryota	ctg_GCA_000209165.1_ASM20916v1_genomic.fna.CP000500.1320	3	0	6	11444
Eukaryota	ctg_GCA_000209165.1_ASM20916v1_genomic.fna.CP000500.1321	10	1	13	16856
Eukaryota	ctg_GCA_000209165.1_ASM20916v1_genomic.fna.CP000500.1322	6	1	8	16068
Eukaryota	ctg_GCA_000209165.1_ASM20916v1_genomic.fna.CP000500.1323	7	0	9	11830
Eukaryota	ctg_GCA_000209165.1_ASM20916v1_genomic.fna.CP000500.1324	5	0	8	15966
Eukaryota	ctg_GCA_000209165.1_ASM20916v1_genomic.fna.CP000500.1325	7	0	9	15723
Eukaryota	ctg_GCA_000209165.1_ASM20916v1_genomic.fna.CP000500.1326	5	0	6	11602
Eukaryota	ctg_GCA_000209165.1_ASM20916v1_genomic.fna.CP000500.1327	5	0	8	11930
Eukaryota	ctg_GCA_000209165.1_ASM20916v1_genomic.fna.CP000500.1328	6	0	8	11298
Eukaryota	ctg_GCA_000209165.1_ASM20916v1_genomic.fna.CP000500.1329	6	0	6	11798
Eukaryota	ctg_GCA_000004695.1_dicty_2.7_genomic.fna.CM000150.232	0	0	0	0
Eukaryota	ctg_GCA_000209165.1_ASM20916v1_genomic.fna.CP000500.1330	9	1	17	32781
Eukaryota	ctg_GCA_000209165.1_ASM20916v1_genomic.fna.CP000500.1331	5	0	5	13037
Eukaryota	ctg_GCA_000209165.1_ASM20916v1_genomic.fna.CP000500.1332	9	0	15	24528
Eukaryota	ctg_GCA_000209165.1_ASM20916v1_genomic.fna.CP000500.1333	11	0	22	36462
Eukaryota	ctg_GCA_000209165.1_ASM20916v1_genomic.fna.CP000500.1334	4	0	4	11030
Eukaryota	ctg_GCA_000209165.1_ASM20916v1_genomic.fna.CP000500.1335	11	0	14	18264
Eukaryota	ctg_GCA_000209165.1_ASM20916v1_genomic.fna.CP000500.1336	3	0	3	10875
Eukaryota	ctg_GCA_000209165.1_ASM20916v1_genomic.fna.CP000500.1337	5	0	8	10292
Eukaryota	ctg_GCA_000209165.1_ASM20916v1_genomic.fna.CP000500.1338	4	0	6	12090
Eukaryota	ctg_GCA_000209165.1_ASM20916v1_genomic.fna.CP000500.1339	92	1	126	223732
Eukaryota	ctg_GCA_000004695.1_dicty_2.7_genomic.fna.CM000150.233	0	0	0	0
Eukaryota	ctg_GCA_000209165.1_ASM20916v1_genomic.fna.CP000500.1340	1	0	3	14549
Eukaryota	ctg_GCA_000210295.1_ASM21029v1_genomic.fna.FN554969.1341	4	0	15	26705
Eukaryota	ctg_GCA_000210295.1_ASM21029v1_genomic.fna.FN554969.1342	3	0	12	10913
Eukaryota	ctg_GCA_000210295.1_ASM21029v1_genomic.fna.FN554969.1343	21	0	93	112540
Eukaryota	ctg_GCA_000210295.1_ASM21029v1_genomic.fna.FN554969.1344	21	1	39	62273
Eukaryota	ctg_GCA_000210295.1_ASM21029v1_genomic.fna.FN554969.1345	2	0	10	16715
Eukaryota	ctg_GCA_000210295.1_ASM21029v1_genomic.fna.FN554969.1346	5	0	10	13180
Eukaryota	ctg_GCA_000210295.1_ASM21029v1_genomic.fna.FN554969.1347	26	3	50	75633
Eukaryota	ctg_GCA_000210295.1_ASM21029v1_genomic.fna.FN554969.1348	6	0	11	13379
Eukaryota	ctg_GCA_000210295.1_ASM21029v1_genomic.fna.FN554969.1349	4	0	6	10090
Eukaryota	ctg_GCA_000004695.1_dicty_2.7_genomic.fna.CM000150.234	0	0	1	0
Eukaryota	ctg_GCA_000210295.1_ASM21029v1_genomic.fna.FN554969.1350	4	0	6	11099
Eukaryota	ctg_GCA_000210295.1_ASM21029v1_genomic.fna.FN554969.1351	9	0	10	14092
Eukaryota	ctg_GCA_000210295.1_ASM21029v1_genomic.fna.FN554969.1352	12	0	24	28696
Eukaryota	ctg_GCA_000210295.1_ASM21029v1_genomic.fna.FN554969.1353	9	0	16	19625
Eukaryota	ctg_GCA_000210295.1_ASM21029v1_genomic.fna.FN554969.1354	4	0	7	12856
Eukaryota	ctg_GCA_000210295.1_ASM21029v1_genomic.fna.FN554969.1355	3	0	7	10607
Eukaryota	ctg_GCA_000210295.1_ASM21029v1_genomic.fna.FN554969.1356	4	1	7	13354
Eukaryota	ctg_GCA_000210295.1_ASM21029v1_genomic.fna.FN554969.1357	9	0	15	18000
Eukaryota	ctg_GCA_000210295.1_ASM21029v1_genomic.fna.FN554969.1358	17	0	30	55343
Eukaryota	ctg_GCA_000210295.1_ASM21029v1_genomic.fna.FN554969.1359	5	0	7	18635
Eukaryota	ctg_GCA_000004695.1_dicty_2.7_genomic.fna.CM000150.235	0	0	1	0
Eukaryota	ctg_GCA_000210295.1_ASM21029v1_genomic.fna.FN554969.1360	1	0	10	10709
Eukaryota	ctg_GCA_000210295.1_ASM21029v1_genomic.fna.FN554969.1361	5	0	7	11699
Eukaryota	ctg_GCA_000210295.1_ASM21029v1_genomic.fna.FN554969.1362	19	0	26	49692
Eukaryota	ctg_GCA_000210295.1_ASM21029v1_genomic.fna.FN554969.1363	4	0	7	11186
Eukaryota	ctg_GCA_000210295.1_ASM21029v1_genomic.fna.FN554969.1364	7	0	11	10530
Eukaryota	ctg_GCA_000210295.1_ASM21029v1_genomic.fna.FN554969.1365	7	0	8	11985
Eukaryota	ctg_GCA_000210295.1_ASM21029v1_genomic.fna.FN554969.1366	45	1	75	124779
Eukaryota	ctg_GCA_000210295.1_ASM21029v1_genomic.fna.FN554969.1367	8	0	10	11515
Eukaryota	ctg_GCA_000210295.1_ASM21029v1_genomic.fna.FN554969.1368	5	0	7	11448
Eukaryota	ctg_GCA_000210295.1_ASM21029v1_genomic.fna.FN554969.1369	1	0	1	11438
Eukaryota	ctg_GCA_000004695.1_dicty_2.7_genomic.fna.CM000150.236	0	0	0	0
Eukaryota	ctg_GCA_000220395.1_JCVI-IMG1-V.1_genomic.fna.GL984355.1370	1	0	2	13924
Eukaryota	ctg_GCA_000220395.1_JCVI-IMG1-V.1_genomic.fna.GL984355.1371	1	0	2	17982
Eukaryota	ctg_GCA_000220395.1_JCVI-IMG1-V.1_genomic.fna.GL984355.1372	2	0	4	21968
Eukaryota	ctg_GCA_000220395.1_JCVI-IMG1-V.1_genomic.fna.GL984355.1373	0	0	0	0
Eukaryota	ctg_GCA_000220395.1_JCVI-IMG1-V.1_genomic.fna.GL984355.1374	0	0	0	0
Eukaryota	ctg_GCA_000220395.1_JCVI-IMG1-V.1_genomic.fna.GL984355.1375	3	0	11	41036
Eukaryota	ctg_GCA_000277445.1_ASM27744v1_genomic.fna.AJWJ01000053.1376	4	0	11	11497
Eukaryota	ctg_GCA_000277445.1_ASM27744v1_genomic.fna.AJWJ01000053.1377	4	0	7	12616
Eukaryota	ctg_GCA_000277445.1_ASM27744v1_genomic.fna.AJWJ01000053.1378	3	0	12	12436
Eukaryota	ctg_GCA_000277445.1_ASM27744v1_genomic.fna.AJWJ01000053.1379	5	0	17	10481
Eukaryota	ctg_GCA_000004695.1_dicty_2.7_genomic.fna.CM000150.237	0	0	0	0
Eukaryota	ctg_GCA_000277445.1_ASM27744v1_genomic.fna.AJWJ01000053.1380	4	1	12	10754
Eukaryota	ctg_GCA_000281045.1_Sap_diclina_VS20_V1_genomic.fna.JH767162.1381	17	0	21	18903
Eukaryota	ctg_GCA_000281045.1_Sap_diclina_VS20_V1_genomic.fna.JH767162.1382	11	2	14	12865
Eukaryota	ctg_GCA_000281045.1_Sap_diclina_VS20_V1_genomic.fna.JH767162.1383	10	0	12	15173
Eukaryota	ctg_GCA_000281045.1_Sap_diclina_VS20_V1_genomic.fna.JH767162.1384	0	0	0	0
Eukaryota	ctg_GCA_000281045.1_Sap_diclina_VS20_V1_genomic.fna.JH767162.1385	2	0	11	11056
Eukaryota	ctg_GCA_000281045.1_Sap_diclina_VS20_V1_genomic.fna.JH767162.1386	20	0	31	47475
Eukaryota	ctg_GCA_000281045.1_Sap_diclina_VS20_V1_genomic.fna.JH767162.1387	14	0	18	17253
Eukaryota	ctg_GCA_000281045.1_Sap_diclina_VS20_V1_genomic.fna.JH767162.1388	5	0	5	10153
Eukaryota	ctg_GCA_000281045.1_Sap_diclina_VS20_V1_genomic.fna.JH767162.1389	15	0	16	21363
Eukaryota	ctg_GCA_000004695.1_dicty_2.7_genomic.fna.CM000150.238	0	0	1	0
[truncated: 36,263 more rows]

## Sheet: Figure 1b
Figure 1b
scaffold	NCLDV	Cellular35pct
C_bin1000_k1	0	12
C_bin1002_k1	0	188
C_bin1002_k2	0	171
C_bin1002_k3	0	124
C_bin1002_k4	0	119
C_bin1002_k5	0	121
C_bin1002_k6	0	85
C_bin1002_k7	0	88
C_bin1002_k8	0	83
C_bin1002_k9	0	75
C_bin1002_k10	0	73
C_bin1002_k11	0	80
C_bin1002_k12	0	52
C_bin1002_k13	0	52
C_bin1002_k14	0	66
C_bin1002_k15	0	58
C_bin1002_k16	0	62
C_bin1002_k17	0	32
C_bin1002_k18	0	49
C_bin1002_k19	0	35
C_bin1002_k20	0	36
C_bin1002_k21	0	23
C_bin1002_k22	0	16
C_bin1002_k23	0	17
C_bin1002_k24	0	7
C_bin1002_k25	0	3
C_bin1006_k1	0	32
C_bin1006_k2	0	25
C_bin1006_k3	0	23
C_bin1006_k4	0	26
C_bin1006_k5	0	28
C_bin1006_k6	0	30
C_bin1006_k7	0	22
C_bin1006_k8	0	24
C_bin1006_k9	0	20
C_bin1006_k10	0	24
C_bin1006_k11	0	19
C_bin1006_k12	0	21
C_bin1006_k13	0	18
C_bin1006_k14	0	23
C_bin1006_k15	0	14
C_bin1006_k16	0	19
C_bin1006_k17	0	19
C_bin1006_k18	0	11
C_bin1006_k19	0	15
C_bin1006_k20	0	11
C_bin1006_k21	0	14
C_bin1006_k22	0	7
C_bin1006_k23	0	16
C_bin1006_k24	0	14
C_bin1006_k25	0	18
C_bin1006_k26	0	16
C_bin1006_k27	0	11
C_bin1006_k28	0	10
C_bin1006_k29	0	12
C_bin1006_k30	0	14
C_bin1006_k31	0	16
C_bin1006_k32	0	12
C_bin1006_k33	0	16
C_bin1006_k34	0	20
C_bin1006_k35	0	18
C_bin1006_k36	0	15
C_bin1006_k37	0	11
C_bin1006_k38	0	17
C_bin1006_k39	0	14
C_bin1006_k40	0	18
C_bin1006_k41	0	14
C_bin1006_k42	0	18
C_bin1006_k43	0	11
C_bin1006_k44	0	13
C_bin1006_k45	0	13
C_bin1006_k46	0	7
C_bin1006_k47	0	7
C_bin1006_k48	0	11
C_bin1006_k49	0	12
C_bin1006_k50	0	9
C_bin1006_k51	0	10
C_bin1006_k52	0	15
C_bin1006_k53	0	14
C_bin1006_k54	0	11
C_bin1006_k55	0	13
C_bin1006_k56	0	2
C_bin1006_k57	0	7
C_bin1006_k58	0	14
C_bin1006_k59	0	8
C_bin1006_k60	0	9
C_bin1006_k61	0	11
C_bin1006_k62	0	9
C_bin1006_k63	0	10
C_bin1006_k64	0	12
C_bin1006_k65	0	8
C_bin1006_k66	0	12
C_bin1006_k67	0	10
C_bin1006_k68	0	16
C_bin1006_k69	0	12
C_bin1006_k70	0	13
C_bin1006_k71	0	7
C_bin1006_k72	0	12
C_bin1006_k73	0	9
C_bin1006_k74	0	10
C_bin1006_k75	0	9
C_bin1006_k76	0	9
C_bin1006_k77	0	15
C_bin1006_k78	0	10
C_bin1006_k79	0	9
C_bin1006_k80	0	1
C_bin1006_k81	0	12
C_bin1006_k82	0	8
C_bin1006_k83	0	14
C_bin1006_k84	0	7
C_bin1006_k85	0	12
C_bin1006_k86	0	13
C_bin1006_k87	0	10
C_bin1006_k88	0	11
C_bin1006_k89	0	6
C_bin1006_k90	0	7
C_bin1006_k91	0	12
C_bin1006_k92	0	10
C_bin1006_k93	0	8
C_bin1006_k94	0	10
C_bin1006_k95	0	8
C_bin1006_k96	0	8
C_bin1006_k97	0	7
C_bin1006_k98	0	11
C_bin1006_k99	0	9
C_bin1006_k100	0	10
C_bin1006_k101	0	9
C_bin1006_k102	0	9
C_bin1006_k103	0	9
C_bin1006_k104	0	8
C_bin1006_k105	0	14
C_bin1006_k106	0	13
C_bin1006_k107	0	9
C_bin1006_k108	0	15
C_bin1006_k109	0	12
C_bin1006_k110	0	9
C_bin1006_k111	0	11
C_bin1006_k112	0	10
C_bin1006_k113	0	7
C_bin1006_k114	0	7
C_bin1006_k115	0	8
C_bin1006_k116	0	9
C_bin1006_k117	0	12
C_bin1006_k118	0	9
C_bin1006_k119	0	10
C_bin1006_k120	0	9
C_bin1006_k121	0	13
C_bin1006_k122	0	11
C_bin1006_k123	0	6
C_bin1006_k124	0	4
C_bin1006_k125	0	8
C_bin1006_k126	0	10
C_bin1006_k127	0	7
C_bin1006_k128	0	11
C_bin1006_k129	0	9
C_bin1006_k130	0	7
C_bin1006_k131	0	9
C_bin1006_k132	0	10
C_bin1006_k133	0	7
C_bin1006_k134	0	14
C_bin1006_k135	0	11
C_bin1006_k136	0	10
C_bin1006_k137	0	1
C_bin1006_k138	0	5
C_bin1006_k139	0	6
C_bin1006_k140	0	9
C_bin1006_k141	0	6
C_bin1006_k142	0	8
C_bin1006_k143	0	8
C_bin1006_k144	0	6
C_bin1006_k145	0	6
C_bin1006_k146	0	7
C_bin1006_k147	0	7
C_bin1006_k148	0	7
C_bin1006_k149	0	9
C_bin1006_k150	0	7
C_bin1006_k151	0	8
C_bin1006_k152	0	7
C_bin1006_k153	0	5
C_bin1006_k154	0	5
C_bin1006_k155	0	5
C_bin1006_k156	0	13
C_bin1006_k157	0	12
C_bin1006_k158	0	6
C_bin1006_k159	0	6
C_bin1006_k160	0	8
C_bin1010_k1	0	66
C_bin1010_k2	0	53
C_bin1010_k3	0	42
C_bin1010_k4	0	33
C_bin1010_k5	0	31
C_bin1010_k6	0	30
C_bin1010_k7	0	29
C_bin1010_k8	0	36
C_bin1010_k9	0	26
C_bin1010_k10	0	30
C_bin1010_k11	0	21
C_bin1010_k12	0	23
C_bin1010_k13	0	21
C_bin1010_k14	0	36
C_bin1010_k15	0	19
C_bin1010_k16	0	21
C_bin1010_k17	0	16
C_bin1010_k18	0	18
C_bin1010_k19	0	22
C_bin1010_k20	0	21
C_bin1010_k21	0	15
C_bin1010_k22	0	17
C_bin1010_k23	0	11
C_bin1010_k24	0	18
C_bin1010_k25	0	16
C_bin1010_k26	0	21
C_bin1010_k27	0	19
C_bin1010_k28	0	18
C_bin1010_k29	0	10
C_bin1010_k30	0	14
C_bin1010_k31	0	13
C_bin1010_k32	0	15
C_bin1010_k33	0	15
C_bin1010_k34	0	13
C_bin1010_k35	0	14
C_bin1010_k36	0	12
C_bin1010_k37	0	10
C_bin1010_k38	1	12
C_bin1010_k39	0	15
C_bin1010_k40	0	14
C_bin1010_k41	0	13
C_bin1010_k42	0	13
C_bin1010_k43	0	14
C_bin1010_k44	0	12
C_bin1010_k45	0	12
C_bin1010_k46	0	16
C_bin1010_k47	0	16
C_bin1010_k48	0	13
C_bin1010_k49	0	10
C_bin1010_k50	0	12
C_bin1010_k51	0	13
C_bin1010_k52	0	12
C_bin1010_k53	0	12
C_bin1010_k54	0	10
C_bin1010_k55	0	15
C_bin1010_k56	0	16
C_bin1010_k57	0	8
C_bin1010_k58	0	10
C_bin1010_k59	0	15
C_bin1010_k60	0	11
C_bin1010_k61	0	13
C_bin1010_k62	0	7
C_bin1010_k63	0	11
C_bin1010_k64	0	11
C_bin1010_k65	0	7
C_bin1010_k66	0	10
C_bin1010_k67	0	8
C_bin1026_k1	0	3
C_bin1037_k1	0	2
C_bin1038_k1	0	46
C_bin1038_k2	0	42
C_bin1038_k3	0	50
C_bin1038_k4	0	34
C_bin1038_k5	0	37
C_bin1038_k6	0	30
C_bin1038_k7	0	30
C_bin1038_k8	0	34
C_bin1038_k9	1	28
C_bin1038_k10	0	34
C_bin1038_k11	0	31
C_bin1038_k12	0	25
C_bin1038_k13	0	27
C_bin1038_k14	0	22
C_bin1038_k15	0	30
C_bin1038_k16	0	29
C_bin1038_k17	0	30
C_bin1038_k18	0	28
C_bin1038_k19	0	29
C_bin1038_k20	0	28
C_bin1038_k21	0	33
C_bin1038_k22	0	23
C_bin1038_k23	0	28
C_bin1038_k24	1	28
C_bin1038_k25	0	24
C_bin1038_k26	0	20
C_bin1038_k27	0	20
C_bin1038_k28	0	23
C_bin1038_k29	0	17
C_bin1038_k30	0	20
C_bin1038_k31	0	25
C_bin1038_k32	0	24
C_bin1038_k33	0	21
C_bin1038_k34	0	23
C_bin1038_k35	0	21
C_bin1038_k36	0	21
C_bin1038_k37	0	22
C_bin1038_k38	0	21
C_bin1038_k39	0	18
C_bin1038_k40	0	22
C_bin1038_k41	0	22
C_bin1038_k42	0	18
C_bin1038_k43	0	26
C_bin1038_k44	0	21
C_bin1038_k45	0	22
C_bin1038_k46	0	16
C_bin1038_k47	0	20
C_bin1038_k48	0	17
C_bin1038_k49	0	13
C_bin1038_k50	0	21
C_bin1038_k51	0	10
C_bin1038_k52	0	14
C_bin1038_k53	0	16
C_bin1038_k54	0	17
C_bin1038_k55	0	18
C_bin1038_k56	0	16
C_bin1038_k57	0	17
C_bin1038_k58	0	19
C_bin1038_k59	0	15
C_bin1038_k60	0	16
C_bin1038_k61	0	21
C_bin1038_k62	0	16
C_bin1038_k63	0	20
C_bin1038_k64	0	21
C_bin1038_k65	0	21
C_bin1038_k66	0	16
C_bin1038_k67	0	16
C_bin1038_k68	0	14
C_bin1038_k69	0	19
C_bin1038_k70	0	15
C_bin1038_k71	0	12
C_bin1038_k72	0	18
C_bin1038_k73	0	17
C_bin1038_k74	0	16
C_bin1038_k75	0	15
C_bin1038_k76	0	12
C_bin1038_k77	0	14
C_bin1038_k78	0	18
C_bin1038_k79	0	15
C_bin1038_k80	0	14
C_bin1038_k81	0	20
C_bin1038_k82	0	17
C_bin1038_k83	0	18
C_bin1038_k84	0	13
C_bin1038_k85	0	14
C_bin1038_k86	0	16
C_bin1038_k87	0	14
C_bin1038_k88	0	13
C_bin1038_k89	0	14
C_bin1038_k90	0	13
C_bin1038_k91	0	10
C_bin1038_k92	0	13
C_bin1038_k93	0	15
C_bin1038_k94	0	12
C_bin1038_k95	0	15
C_bin1038_k96	0	16
C_bin1038_k97	0	17
C_bin1038_k98	0	15
C_bin1038_k99	0	14
C_bin1038_k100	0	11
C_bin1038_k101	0	12
C_bin1038_k102	0	13
C_bin1038_k103	0	12
C_bin1038_k104	0	15
C_bin1038_k105	0	13
C_bin1038_k106	0	13
C_bin1038_k107	0	12
C_bin1038_k108	0	14
C_bin1038_k109	0	14
C_bin1038_k110	0	12
C_bin1038_k111	0	15
C_bin1038_k112	0	17
C_bin1038_k113	0	17
C_bin1038_k114	0	17
C_bin1038_k115	0	12
C_bin1038_k116	0	11
C_bin1038_k117	0	12
C_bin1038_k118	0	14
C_bin1038_k119	0	11
C_bin1038_k120	0	14
C_bin1038_k121	0	12
C_bin1038_k122	0	10
C_bin1038_k123	0	16
C_bin1038_k124	0	10
C_bin1038_k125	0	8
C_bin1038_k126	0	15
C_bin1038_k127	0	14
C_bin1038_k128	0	10
C_bin1038_k129	0	13
C_bin1038_k130	0	11
C_bin1038_k131	0	13
C_bin1038_k132	0	11
C_bin1038_k133	0	13
C_bin1038_k134	0	8
C_bin1038_k135	0	10
C_bin1038_k136	0	15
C_bin1038_k137	0	10
C_bin1038_k138	0	12
C_bin1038_k139	0	11
C_bin1038_k140	0	11
C_bin1038_k141	0	12
C_bin1038_k142	0	12
C_bin1038_k143	0	12
C_bin1038_k144	0	9
C_bin1038_k145	0	13
C_bin1038_k146	0	12
C_bin1038_k147	0	13
C_bin1038_k148	0	12
C_bin1038_k149	0	15
C_bin1038_k150	0	9
C_bin1038_k151	0	11
C_bin1038_k152	0	6
C_bin1038_k153	0	10
C_bin1038_k154	0	11
C_bin1038_k155	0	9
C_bin1038_k156	0	10
C_bin1038_k157	0	14
C_bin1038_k158	0	11
C_bin1038_k159	0	10
C_bin1038_k160	0	12
C_bin1038_k161	0	11
C_bin1038_k162	0	9
C_bin1038_k163	0	8
C_bin1038_k164	0	13
C_bin1038_k165	0	11
C_bin1038_k166	0	9
C_bin1038_k167	0	10
C_bin1038_k168	0	11
C_bin1038_k169	0	13
C_bin1038_k170	0	11
C_bin1038_k171	0	11
C_bin1038_k172	0	14
C_bin1038_k173	0	12
C_bin1038_k174	0	9
C_bin1038_k175	0	10
C_bin1038_k176	0	10
C_bin1038_k177	0	10
C_bin1038_k178	0	9
C_bin1038_k179	0	11
C_bin1038_k180	0	14
C_bin1038_k181	0	12
C_bin1038_k182	0	10
C_bin1038_k183	0	11
C_bin1038_k184	0	11
C_bin1038_k185	0	12
C_bin1038_k186	0	10
C_bin1038_k187	0	10
C_bin1038_k188	0	10
C_bin1038_k189	0	9
C_bin1038_k190	0	7
C_bin1038_k191	0	8
C_bin1038_k192	0	7
C_bin1039_k1	0	83
C_bin1039_k2	0	74
C_bin1039_k3	0	74
C_bin1039_k4	0	73
C_bin1039_k5	0	69
C_bin1039_k6	0	63
C_bin1039_k7	0	58
C_bin1039_k8	0	50
C_bin1039_k9	0	49
C_bin1039_k10	0	43
C_bin1039_k11	0	43
C_bin1039_k12	0	47
C_bin1039_k13	0	38
C_bin1039_k14	0	49
C_bin1039_k15	0	41
C_bin1039_k16	0	38
C_bin1039_k17	0	38
C_bin1039_k18	0	38
C_bin1039_k19	0	42
C_bin1039_k20	0	34
C_bin1039_k21	0	35
C_bin1039_k22	0	36
C_bin1039_k23	0	35
C_bin1039_k24	0	41
C_bin1039_k25	0	37
C_bin1039_k26	0	40
C_bin1039_k27	0	34
C_bin1039_k28	0	35
C_bin1039_k29	0	31
C_bin1039_k30	0	33
C_bin1039_k31	0	26
C_bin1039_k32	0	33
C_bin1039_k33	0	34
C_bin1039_k34	0	36
C_bin1039_k35	0	35
C_bin1039_k36	0	31
C_bin1039_k37	0	32
C_bin1039_k38	0	34
C_bin1039_k39	0	35
C_bin1039_k40	0	17
C_bin1039_k41	0	29
C_bin1039_k42	0	26
C_bin1039_k43	0	32
C_bin1039_k44	0	35
C_bin1039_k45	0	29
C_bin1039_k46	0	28
C_bin1039_k47	0	31
C_bin1039_k48	0	31
C_bin1039_k49	0	24
C_bin1039_k50	0	31
C_bin1039_k51	0	28
C_bin1039_k52	0	22
C_bin1039_k53	0	25
C_bin1039_k54	0	23
C_bin1039_k55	0	30
C_bin1039_k56	0	27
C_bin1039_k57	0	29
C_bin1039_k58	0	23
C_bin1039_k59	0	28
C_bin1039_k60	0	24
C_bin1039_k61	0	24
C_bin1039_k62	0	24
C_bin1039_k63	0	20
C_bin1039_k64	0	24
C_bin1039_k65	0	22
C_bin1039_k66	0	22
C_bin1039_k67	0	23
C_bin1039_k68	0	24
C_bin1039_k69	0	21
C_bin1039_k70	0	21
C_bin1039_k71	0	20
C_bin1039_k72	0	19
C_bin1039_k73	0	26
C_bin1039_k74	0	26
C_bin1039_k75	0	21
C_bin1039_k76	0	21
C_bin1039_k77	0	13
C_bin1039_k78	0	17
C_bin1039_k79	0	23
C_bin1039_k80	0	22
C_bin1039_k81	0	22
C_bin1039_k82	0	27
C_bin1039_k83	0	18
C_bin1039_k84	0	21
C_bin1039_k85	0	11
C_bin1039_k86	0	20
C_bin1039_k87	0	18
C_bin1039_k88	0	24
C_bin1039_k89	0	18
C_bin1039_k90	0	21
C_bin1039_k91	0	15
C_bin1039_k92	0	13
C_bin1039_k93	0	15
C_bin1039_k94	0	17
C_bin1039_k95	0	15
C_bin1039_k96	0	16
C_bin1039_k97	0	20
C_bin1039_k98	0	15
C_bin1039_k99	0	13
C_bin1039_k100	0	16
C_bin1039_k101	0	19
C_bin1039_k102	0	13
C_bin1039_k103	0	17
C_bin1039_k104	0	12
C_bin1039_k105	0	15
C_bin1039_k106	0	16
C_bin1039_k107	0	15
C_bin1039_k108	0	8
C_bin1039_k109	0	16
C_bin1039_k110	0	12
C_bin1039_k111	0	16
C_bin1039_k112	0	9
C_bin1039_k113	0	14
C_bin1039_k114	0	15
C_bin1039_k115	0	15
C_bin1039_k116	0	16
C_bin1039_k117	0	14
C_bin1039_k118	0	18
C_bin1039_k119	0	12
C_bin1039_k120	0	15
C_bin1039_k121	0	14
C_bin1039_k122	0	10
C_bin1039_k123	0	6
C_bin1039_k124	0	15
C_bin1039_k125	0	12
C_bin1039_k126	0	14
C_bin1039_k127	0	14
C_bin1039_k128	0	14
C_bin1039_k129	0	13
C_bin1039_k130	0	15
C_bin1039_k131	0	4
C_bin1039_k132	0	10
C_bin1039_k133	0	11
C_bin1039_k134	0	14
C_bin1039_k135	0	14
C_bin1039_k136	0	9
C_bin1039_k137	0	13
C_bin1039_k138	0	12
C_bin1039_k139	0	11
C_bin1039_k140	0	11
C_bin1039_k141	0	9
C_bin1039_k142	0	11
C_bin1039_k143	0	10
C_bin1039_k144	0	10
C_bin1039_k145	0	10
C_bin1039_k146	0	10
C_bin1039_k147	0	8
C_bin1039_k148	0	9
C_bin1039_k149	0	11
C_bin1039_k150	0	11
C_bin1039_k151	0	9
C_bin1039_k152	0	11
C_bin1039_k153	0	8
C_bin1041_k1	0	14
C_bin1041_k2	0	17
C_bin1048_k1	0	1
C_bin104_k1	0	32
C_bin104_k2	0	26
C_bin104_k3	0	27
C_bin104_k4	0	27
C_bin104_k5	1	29
C_bin104_k6	0	28
C_bin104_k7	0	25
C_bin104_k8	0	18
C_bin104_k9	0	22
C_bin104_k10	0	21
C_bin104_k11	0	20
C_bin104_k12	0	20
C_bin104_k13	0	21
C_bin104_k14	0	19
C_bin104_k15	0	19
C_bin104_k16	0	16
C_bin104_k17	0	14
C_bin104_k18	0	16
C_bin104_k19	0	18
C_bin104_k20	0	15
C_bin104_k21	0	18
C_bin104_k22	0	17
C_bin104_k23	0	16
C_bin104_k24	0	8
C_bin104_k25	0	12
C_bin104_k26	0	15
C_bin104_k27	0	12
C_bin104_k28	0	12
C_bin104_k29	0	19
C_bin104_k30	0	11
C_bin104_k31	0	10
C_bin104_k32	0	13
C_bin104_k33	0	16
C_bin104_k34	0	12
C_bin104_k35	0	13
C_bin104_k36	0	13
C_bin104_k37	0	10
C_bin104_k38	0	11
C_bin104_k39	0	15
C_bin104_k40	0	13
C_bin104_k41	0	11
C_bin104_k42	0	11
C_bin104_k43	0	6
C_bin104_k44	0	12
C_bin104_k45	0	8
C_bin104_k46	0	13
C_bin104_k47	0	10
C_bin104_k48	0	12
C_bin104_k49	0	9
C_bin104_k50	0	15
C_bin104_k51	0	11
C_bin104_k52	0	14
C_bin104_k53	0	15
C_bin104_k54	0	13
C_bin104_k55	0	6
C_bin104_k56	0	11
C_bin104_k57	0	11
C_bin104_k58	0	10
C_bin104_k59	0	10
C_bin104_k60	0	9
C_bin104_k61	0	13
C_bin104_k62	0	6
C_bin104_k63	0	11
C_bin104_k64	0	6
C_bin104_k65	0	5
C_bin104_k66	0	8
C_bin104_k67	0	10
C_bin1054_k1	0	1
C_bin1055_k1	0	9
C_bin1055_k2	0	7
C_bin105_k1	0	25
C_bin1063_k1	0	31
C_bin1063_k2	0	28
C_bin1063_k3	0	26
C_bin1063_k4	0	21
C_bin1063_k5	0	27
C_bin1063_k6	0	17
C_bin1063_k7	0	21
C_bin1063_k8	0	21
C_bin1063_k9	0	11
C_bin1063_k10	0	19
C_bin1063_k11	0	24
C_bin1063_k12	0	19
C_bin1063_k13	0	15
C_bin1063_k14	0	14
C_bin1063_k15	0	12
C_bin1063_k16	0	13
C_bin1063_k17	0	11
C_bin1063_k18	0	8
C_bin1063_k19	0	8
C_bin1063_k20	0	21
C_bin1063_k21	0	16
C_bin1063_k22	0	17
C_bin1063_k23	0	18
C_bin1063_k24	0	13
C_bin1063_k25	0	15
C_bin1063_k26	0	10
C_bin1063_k27	0	11
C_bin1063_k28	0	15
C_bin1063_k29	0	13
C_bin1063_k30	0	13
C_bin1063_k31	0	10
C_bin1063_k32	0	14
C_bin1063_k33	0	9
C_bin1063_k34	0	14
C_bin1063_k35	0	15
C_bin1063_k36	0	2
C_bin1063_k37	0	12
C_bin1063_k38	0	15
C_bin1063_k39	0	9
C_bin1063_k40	0	14
C_bin1063_k41	0	10
C_bin1063_k42	0	11
C_bin1063_k43	0	10
C_bin1063_k44	0	9
C_bin1063_k45	0	14
C_bin1063_k46	0	8
C_bin1063_k47	0	13
C_bin1063_k48	0	12
C_bin1063_k49	0	8
C_bin1063_k50	0	13
C_bin1063_k51	0	8
C_bin1063_k52	0	8
C_bin1063_k53	0	10
C_bin1063_k54	0	10
C_bin1063_k55	0	10
C_bin1063_k56	0	6
C_bin1063_k57	0	11
C_bin1063_k58	0	8
C_bin1063_k59	0	9
C_bin1063_k60	0	12
C_bin1063_k61	0	14
C_bin1063_k62	0	10
C_bin1063_k63	0	9
C_bin1063_k64	0	9
C_bin1063_k65	0	9
C_bin1063_k66	0	11
C_bin1063_k67	0	10
C_bin1063_k68	0	9
C_bin1063_k69	0	7
C_bin1063_k70	0	9
C_bin1063_k71	0	10
C_bin1063_k72	0	8
C_bin1063_k73	0	8
C_bin1063_k74	0	4
C_bin1063_k75	0	9
C_bin1063_k76	0	9
C_bin1063_k77	0	7
C_bin1063_k78	0	8
C_bin1063_k79	0	13
C_bin1063_k80	0	8
C_bin1063_k81	0	10
C_bin1063_k82	0	13
C_bin1064_k1	0	3
C_bin107_k1	0	17
C_bin1095_k1	0	3
C_bin1099_k1	0	5
C_bin1117_k1	0	8
C_bin1117_k2	0	2
C_bin1122_k1	0	615
C_bin1122_k2	0	369
C_bin1122_k3	0	303
C_bin1122_k4	0	280
C_bin1122_k5	0	252
C_bin1122_k6	0	224
C_bin1122_k7	0	209
C_bin1122_k8	0	179
C_bin1122_k9	0	85
C_bin1122_k10	0	122
C_bin1122_k11	0	127
C_bin1122_k12	0	76
C_bin1122_k13	0	66
C_bin1122_k14	0	79
C_bin1122_k15	0	74
C_bin1122_k16	0	57
C_bin1122_k17	0	50
C_bin1122_k18	0	40
C_bin1122_k19	0	26
C_bin1122_k20	0	22
C_bin1122_k21	0	21
C_bin1122_k22	0	15
C_bin1122_k23	0	16
C_bin1122_k24	0	10
C_bin1122_k25	0	14
C_bin1122_k26	0	6
C_bin1128_k1	0	5
C_bin113_k1	0	7
C_bin113_k2	0	3
C_bin113_k3	0	5
C_bin113_k4	0	4
C_bin114_k1	0	4
C_bin114_k2	0	4
C_bin1154_k1	0	16
C_bin1162_k1	1	2
C_bin1162_k2	0	2
C_bin1162_k3	0	0
C_bin1162_k4	0	0
C_bin1164_k1	0	289
C_bin1164_k2	0	269
C_bin1164_k3	0	274
C_bin1164_k4	0	296
C_bin1164_k5	0	251
C_bin1164_k6	0	244
C_bin1164_k7	0	235
C_bin1164_k8	0	196
C_bin1164_k9	0	214
C_bin1164_k10	0	170
C_bin1164_k11	0	153
C_bin1164_k12	0	124
C_bin1164_k13	0	78
C_bin1164_k14	0	86
C_bin1164_k15	0	86
C_bin1164_k16	0	49
C_bin1164_k17	0	47
C_bin1164_k18	0	30
C_bin1164_k19	0	13
C_bin1164_k20	0	9
C_bin1164_k21	0	9
C_bin1174_k1	0	34
C_bin1174_k2	0	25
C_bin1174_k3	0	30
C_bin1174_k4	0	19
C_bin1174_k5	0	23
C_bin1174_k6	0	14
C_bin1174_k7	0	19
C_bin1174_k8	0	21
C_bin1174_k9	0	21
C_bin1174_k10	0	20
C_bin1174_k11	0	22
C_bin1174_k12	0	17
C_bin1174_k13	0	16
C_bin1174_k14	0	18
C_bin1174_k15	0	14
C_bin1174_k16	0	16
C_bin1174_k17	0	8
C_bin1174_k18	0	12
C_bin1174_k19	0	10
C_bin1174_k20	0	8
C_bin1174_k21	0	13
C_bin1174_k22	0	11
C_bin1174_k23	0	12
C_bin1174_k24	0	10
C_bin1174_k25	0	11
C_bin1174_k26	0	8
C_bin1174_k27	0	8
C_bin1174_k28	0	12
C_bin1174_k29	0	7
C_bin1174_k30	0	10
C_bin1174_k31	0	5
C_bin1174_k32	0	12
C_bin1174_k33	0	8
C_bin1174_k34	0	8
C_bin1176_k1	0	26
C_bin1176_k2	0	14
C_bin1176_k3	0	16
C_bin1176_k4	0	15
C_bin1176_k5	0	11
C_bin1176_k6	0	8
C_bin1176_k7	0	13
C_bin1176_k8	0	20
C_bin1176_k9	0	23
C_bin1176_k10	0	19
C_bin1176_k11	0	15
C_bin1176_k12	0	10
C_bin1176_k13	0	14
C_bin1176_k14	0	21
C_bin1176_k15	0	18
C_bin1176_k16	0	12
C_bin1176_k17	0	15
C_bin1176_k18	0	16
C_bin1176_k19	0	10
C_bin1176_k20	0	14
C_bin1176_k21	0	11
C_bin1176_k22	0	7
C_bin1176_k23	0	14
C_bin1176_k24	0	8
C_bin1176_k25	0	10
C_bin1176_k26	0	13
C_bin1176_k27	0	9
C_bin1176_k28	0	11
C_bin1176_k29	0	13
C_bin1176_k30	0	13
C_bin1176_k31	0	12
C_bin1176_k32	0	9
C_bin1176_k33	0	15
C_bin1176_k34	0	13
C_bin1176_k35	0	8
C_bin1176_k36	0	13
C_bin1176_k37	0	9
C_bin1176_k38	0	10
C_bin1176_k39	0	17
C_bin1176_k40	0	13
C_bin1176_k41	0	21
C_bin1176_k42	0	9
C_bin1176_k43	0	14
C_bin1176_k44	0	14
C_bin1176_k45	0	11
C_bin1176_k46	0	9
C_bin1176_k47	0	4
C_bin1176_k48	0	8
C_bin1176_k49	0	9
C_bin1176_k50	0	12
C_bin1176_k51	0	15
C_bin1176_k52	0	11
C_bin1176_k53	0	8
C_bin1176_k54	0	11
C_bin1176_k55	0	14
C_bin1176_k56	0	12
C_bin1176_k57	0	5
C_bin1176_k58	0	11
C_bin1176_k59	0	9
C_bin1176_k60	0	7
C_bin1176_k61	0	12
C_bin1176_k62	0	13
C_bin1176_k63	0	12
C_bin1176_k64	0	11
C_bin1176_k65	0	11
C_bin1176_k66	0	11
C_bin1176_k67	0	8
C_bin1176_k68	0	9
C_bin1176_k69	0	8
C_bin1176_k70	0	13
C_bin1176_k71	0	9
C_bin1176_k72	0	11
C_bin1176_k73	0	5
C_bin1176_k74	0	10
C_bin1176_k75	0	5
C_bin1176_k76	0	11
C_bin1176_k77	0	9
C_bin1176_k78	0	7
C_bin1176_k79	0	7
C_bin1176_k80	0	11
C_bin1176_k81	0	6
C_bin1176_k82	0	10
C_bin1176_k83	0	10
C_bin1176_k84	0	11
C_bin1176_k85	0	11
C_bin1176_k86	0	4
C_bin1176_k87	0	8
C_bin1176_k88	0	5
C_bin1176_k89	0	9
C_bin1176_k90	0	6
C_bin1176_k91	0	5
C_bin1176_k92	0	8
C_bin1176_k93	0	11
C_bin1176_k94	0	5
C_bin1176_k95	0	9
C_bin1176_k96	0	8
C_bin1176_k97	0	5
C_bin1176_k98	0	7
C_bin1176_k99	0	9
C_bin1176_k100	0	5
C_bin1176_k101	0	9
C_bin1176_k102	0	2
C_bin1176_k103	0	10
C_bin1176_k104	0	11
C_bin1176_k105	0	11
C_bin1176_k106	0	11
C_bin1176_k107	0	5
C_bin1176_k108	0	12
C_bin1176_k109	0	8
C_bin1176_k110	0	7
C_bin1176_k111	0	11
C_bin1176_k112	0	6
C_bin1176_k113	0	5
C_bin1176_k114	0	5
C_bin1176_k115	0	7
C_bin1176_k116	0	8
C_bin1176_k117	0	8
C_bin1176_k118	0	10
C_bin1176_k119	0	9
C_bin1176_k120	0	8
C_bin1176_k121	0	3
C_bin1176_k122	0	10
C_bin1176_k123	0	10
C_bin1176_k124	0	9
C_bin1176_k125	0	5
C_bin1176_k126	0	6
C_bin1176_k127	0	7
C_bin1176_k128	0	7
C_bin1176_k129	0	7
C_bin1176_k130	0	7
C_bin1176_k131	0	8
C_bin1176_k132	0	10
C_bin1176_k133	0	2
C_bin1176_k134	0	7
C_bin1176_k135	0	8
C_bin1176_k136	0	6
C_bin1176_k137	0	11
C_bin1176_k138	0	9
C_bin1176_k139	0	7
C_bin1176_k140	0	5
C_bin1176_k141	0	3
C_bin1176_k142	0	7
C_bin1176_k143	0	8
C_bin1176_k144	0	6
C_bin1176_k145	0	9
C_bin1176_k146	0	10
C_bin1176_k147	0	7
C_bin1176_k148	0	5
C_bin1176_k149	0	6
C_bin1176_k150	0	8
C_bin1176_k151	0	5
C_bin1176_k152	0	5
C_bin1176_k153	0	7
C_bin1176_k154	0	3
C_bin1176_k155	0	9
C_bin1176_k156	0	9
C_bin1176_k157	0	4
C_bin1176_k158	0	8
C_bin1176_k159	0	6
C_bin1176_k160	0	4
C_bin1176_k161	0	3
C_bin1176_k162	0	5
C_bin1176_k163	0	8
C_bin1176_k164	0	6
C_bin1176_k165	0	7
C_bin1176_k166	0	13
C_bin1176_k167	0	9
C_bin1176_k168	0	7
C_bin1176_k169	0	8
C_bin1176_k170	0	8
C_bin1176_k171	0	5
C_bin1176_k172	0	6
C_bin1176_k173	0	8
C_bin1176_k174	0	8
C_bin1176_k175	0	12
C_bin1176_k176	0	6
C_bin1176_k177	0	10
C_bin1176_k178	0	9
C_bin1176_k179	0	5
C_bin1176_k180	0	6
C_bin1176_k181	0	10
C_bin1176_k182	0	5
C_bin1176_k183	0	7
C_bin1176_k184	0	10
C_bin1176_k185	0	9
C_bin1176_k186	0	2
C_bin1176_k187	0	6
C_bin1176_k188	0	7
C_bin1176_k189	0	6
C_bin1176_k190	0	7
C_bin1176_k191	0	6
C_bin1176_k192	0	7
C_bin1176_k193	0	5
C_bin1176_k194	0	5
C_bin1176_k195	0	4
C_bin1176_k196	0	3
C_bin1176_k197	0	6
C_bin1176_k198	0	8
C_bin1176_k199	0	4
C_bin1176_k200	0	5
C_bin1176_k201	0	6
C_bin1176_k202	0	2
C_bin1176_k203	0	8
C_bin1176_k204	0	6
C_bin1176_k205	0	8
C_bin1176_k206	0	4
C_bin1176_k207	0	10
C_bin1176_k208	0	8
C_bin1176_k209	0	4
C_bin1176_k210	0	9
C_bin1176_k211	0	8
C_bin1176_k212	0	7
C_bin1176_k213	0	3
C_bin1176_k214	0	3
C_bin1176_k215	0	8
C_bin1176_k216	0	6
C_bin1176_k217	0	8
C_bin1176_k218	0	3
C_bin1176_k219	0	6
C_bin1176_k220	0	5
C_bin1176_k221	0	7
C_bin1176_k222	0	7
C_bin1176_k223	0	5
C_bin1176_k224	0	6
C_bin1176_k225	0	6
C_bin1176_k226	0	8
C_bin1176_k227	0	3
C_bin1176_k228	0	6
C_bin1186_k1	0	14
C_bin1186_k2	0	8
C_bin1186_k3	0	5
C_bin1187_k1	0	0
C_bin121_k1	0	10
C_bin1222_k1	0	3
C_bin1229_k1	0	10
C_bin122_k1	0	16
C_bin1238_k1	0	0
C_bin1238_k2	0	0
C_bin1240_k1	0	230
C_bin1240_k2	0	230
C_bin1240_k3	0	187
C_bin1240_k4	0	176
C_bin1240_k5	0	193
C_bin1240_k6	0	169
C_bin1240_k7	0	148
C_bin1240_k8	0	164
C_bin1240_k9	0	158
C_bin1240_k10	0	132
C_bin1240_k11	0	126
C_bin1240_k12	0	139
C_bin1240_k13	0	88
C_bin1240_k14	0	100
C_bin1240_k15	0	112
C_bin1240_k16	0	104
C_bin1240_k17	0	75
C_bin1240_k18	0	65
C_bin1240_k19	0	77
C_bin1240_k20	0	90
C_bin1240_k21	0	52
C_bin1240_k22	0	51
C_bin1240_k23	0	78
C_bin1240_k24	0	50
C_bin1240_k25	0	64
C_bin1240_k26	0	57
C_bin1240_k27	0	61
C_bin1240_k28	0	63
C_bin1240_k29	0	52
C_bin1240_k30	0	50
C_bin1240_k31	0	55
C_bin1240_k32	0	34
C_bin1240_k33	0	32
C_bin1240_k34	0	56
C_bin1240_k35	0	24
C_bin1240_k36	0	49
C_bin1240_k37	0	46
C_bin1240_k38	0	34
C_bin1240_k39	0	28
C_bin1240_k40	0	35
C_bin1240_k41	0	39
C_bin1240_k42	1	33
C_bin1240_k43	0	25
C_bin1240_k44	0	23
C_bin1240_k45	0	33
C_bin1240_k46	0	27
C_bin1240_k47	0	21
C_bin1240_k48	0	28
C_bin1240_k49	0	26
C_bin1240_k50	0	30
C_bin1240_k51	0	16
C_bin1240_k52	0	22
C_bin1240_k53	0	25
C_bin1240_k54	0	22
C_bin1240_k55	0	18
C_bin1240_k56	0	9
C_bin1240_k57	0	13
C_bin1240_k58	0	21
C_bin1240_k59	0	13
C_bin1240_k60	0	16
C_bin1240_k61	0	15
C_bin1240_k62	0	15
C_bin1240_k63	0	13
C_bin1240_k64	0	10
C_bin1240_k65	0	11
C_bin1240_k66	0	10
C_bin1240_k67	0	14
C_bin1240_k68	0	3
C_bin1240_k69	0	12
C_bin1240_k70	0	7
C_bin1241_k1	0	69
C_bin1241_k2	0	43
C_bin1241_k3	0	37
C_bin1241_k4	0	48
C_bin1241_k5	0	40
C_bin1241_k6	0	22
C_bin1241_k7	0	39
C_bin1241_k8	0	26
C_bin1241_k9	0	23
C_bin1241_k10	0	40
C_bin1241_k11	0	30
C_bin1241_k12	0	26
C_bin1241_k13	0	31
C_bin1241_k14	0	42
C_bin1241_k15	0	28
C_bin1241_k16	0	30
C_bin1241_k17	0	25
C_bin1241_k18	0	27
C_bin1241_k19	0	32
C_bin1241_k20	0	21
C_bin1241_k21	0	16
C_bin1241_k22	0	17
C_bin1241_k23	0	26
C_bin1241_k24	0	26
C_bin1241_k25	0	18
C_bin1241_k26	0	18
C_bin1241_k27	0	12
C_bin1241_k28	0	16
C_bin1241_k29	0	14
C_bin1241_k30	0	17
C_bin1241_k31	0	17
C_bin1241_k32	0	18
C_bin1241_k33	0	14
C_bin1241_k34	0	20
C_bin1241_k35	0	25
C_bin1241_k36	0	21
C_bin1241_k37	0	20
C_bin1241_k38	0	16
C_bin1241_k39	0	16
C_bin1241_k40	0	22
C_bin1241_k41	0	13
C_bin1241_k42	0	15
C_bin1241_k43	0	13
C_bin1241_k44	0	13
C_bin1241_k45	0	8
C_bin1241_k46	0	12
C_bin1241_k47	0	21
C_bin1241_k48	0	16
C_bin1241_k49	0	17
C_bin1241_k50	0	15
C_bin1241_k51	0	11
C_bin1241_k52	0	20
C_bin1241_k53	0	20
C_bin1241_k54	0	17
C_bin1241_k55	0	14
C_bin1241_k56	0	11
C_bin1241_k57	0	15
C_bin1241_k58	0	9
C_bin1241_k59	0	10
C_bin1241_k60	0	17
C_bin1241_k61	0	16
C_bin1241_k62	0	12
C_bin1241_k63	0	12
C_bin1241_k64	0	14
C_bin1241_k65	0	5
C_bin1241_k66	0	17
C_bin1241_k67	0	14
C_bin1241_k68	0	10
C_bin1241_k69	0	11
C_bin1241_k70	0	15
C_bin1241_k71	0	13
C_bin1241_k72	0	13
C_bin1241_k73	0	12
C_bin1241_k74	0	8
C_bin1241_k75	0	11
C_bin1241_k76	0	15
C_bin1241_k77	0	12
C_bin1241_k78	0	16
C_bin1241_k79	0	12
C_bin1241_k80	0	12
C_bin1241_k81	0	13
C_bin1241_k82	0	16
C_bin1241_k83	0	14
C_bin1241_k84	0	11
C_bin1241_k85	0	14
C_bin1241_k86	0	5
C_bin1241_k87	0	11
C_bin1241_k88	0	11
C_bin1241_k89	0	10
C_bin1241_k90	0	11
C_bin1241_k91	0	11
C_bin1241_k92	0	9
C_bin1241_k93	0	5
C_bin1241_k94	0	5
C_bin1241_k95	0	8
C_bin1241_k96	0	9
C_bin1241_k97	0	11
C_bin1241_k98	0	14
C_bin1241_k99	0	9
C_bin1241_k100	0	11
C_bin1241_k101	0	10
C_bin1241_k102	0	7
C_bin1241_k103	0	10
C_bin1241_k104	0	15
C_bin1241_k105	0	10
C_bin1241_k106	0	11
C_bin1241_k107	0	17
C_bin1241_k108	0	4
C_bin1241_k109	0	9
C_bin1241_k110	0	6
C_bin1241_k111	0	12
C_bin1241_k112	0	8
C_bin1241_k113	0	0
C_bin1241_k114	0	14
C_bin1241_k115	0	10
C_bin1241_k116	0	13
C_bin1241_k117	0	12
C_bin1241_k118	0	15
C_bin1241_k119	0	12
C_bin1241_k120	0	10
C_bin1241_k121	0	12
C_bin1241_k122	0	10
C_bin1241_k123	0	9
C_bin1241_k124	0	7
C_bin1241_k125	0	5
C_bin1241_k126	0	11
C_bin1241_k127	0	8
C_bin1241_k128	0	4
C_bin1241_k129	0	9
C_bin1241_k130	0	11
C_bin1241_k131	0	10
C_bin1241_k132	0	7
C_bin1241_k133	0	8
C_bin1241_k134	0	10
C_bin1241_k135	0	8
C_bin1241_k136	0	8
C_bin1241_k137	0	7
C_bin1241_k138	0	9
C_bin1241_k139	0	9
C_bin1241_k140	0	7
C_bin1242_k1	0	22
C_bin1242_k2	0	17
C_bin1242_k3	0	7
C_bin124_k1	0	15
C_bin1259_k1	0	6
C_bin1264_k1	0	12
C_bin1264_k2	0	7
C_bin1266_k1	7	1
C_bin1266_k2	3	3
C_bin1266_k3	4	0
C_bin1266_k4	0	0
C_bin1266_k5	2	0
C_bin1266_k6	2	1
C_bin126_k1	0	0
C_bin1277_k1	0	12
C_bin1277_k2	0	7
C_bin1282_k1	0	39
C_bin1282_k2	0	33
C_bin1282_k3	0	48
C_bin1282_k4	0	46
C_bin1282_k5	0	37
C_bin1282_k6	0	42
C_bin1282_k7	0	39
C_bin1282_k8	0	36
C_bin1282_k9	0	35
C_bin1282_k10	0	31
C_bin1282_k11	0	35
C_bin1282_k12	0	25
C_bin1282_k13	0	32
C_bin1282_k14	0	24
C_bin1282_k15	0	31
C_bin1282_k16	0	25
C_bin1282_k17	0	25
C_bin1282_k18	0	32
C_bin1282_k19	0	30
C_bin1282_k20	0	23
C_bin1282_k21	0	21
C_bin1282_k22	0	15
C_bin1282_k23	0	24
C_bin1282_k24	0	23
C_bin1282_k25	0	28
C_bin1282_k26	0	24
C_bin1282_k27	0	20
C_bin1282_k28	0	23
C_bin1282_k29	0	19
C_bin1282_k30	0	28
C_bin1282_k31	0	23
C_bin1282_k32	0	28
C_bin1282_k33	0	18
C_bin1282_k34	0	17
C_bin1282_k35	0	18
C_bin1282_k36	0	8
C_bin1282_k37	0	23
C_bin1282_k38	0	20
C_bin1282_k39	0	21
C_bin1282_k40	0	5
C_bin1282_k41	0	19
C_bin1282_k42	0	18
C_bin1282_k43	0	17
C_bin1282_k44	0	20
C_bin1282_k45	0	22
C_bin1282_k46	0	21
C_bin1282_k47	0	21
C_bin1282_k48	0	16
C_bin1282_k49	0	14
C_bin1282_k50	0	13
C_bin1282_k51	0	17
C_bin1282_k52	0	15
C_bin1282_k53	0	14
C_bin1282_k54	0	16
C_bin1282_k55	0	15
C_bin1282_k56	0	15
C_bin1282_k57	0	15
C_bin1282_k58	0	20
C_bin1282_k59	0	18
C_bin1282_k60	0	14
C_bin1282_k61	0	14
C_bin1282_k62	0	15
C_bin1282_k63	0	15
C_bin1282_k64	0	11
C_bin1282_k65	0	17
C_bin1282_k66	0	10
C_bin1282_k67	0	18
C_bin1282_k68	0	14
C_bin1282_k69	0	12
C_bin1282_k70	0	15
C_bin1282_k71	0	11
C_bin1282_k72	0	16
C_bin1282_k73	0	14
C_bin1282_k74	0	15
C_bin1282_k75	0	10
C_bin1282_k76	0	15
C_bin1282_k77	0	12
C_bin1282_k78	0	17
C_bin1282_k79	0	15
C_bin1282_k80	0	15
C_bin1282_k81	0	11
C_bin1282_k82	0	20
C_bin1282_k83	0	13
C_bin1282_k84	0	12
C_bin1282_k85	0	13
C_bin1282_k86	0	17
C_bin1282_k87	0	11
C_bin1282_k88	0	12
C_bin1282_k89	0	14
C_bin1282_k90	0	12
C_bin1282_k91	0	10
C_bin1282_k92	0	17
C_bin1282_k93	0	10
C_bin1282_k94	0	16
C_bin1282_k95	0	9
C_bin1282_k96	0	13
C_bin1282_k97	0	13
C_bin1282_k98	0	7
C_bin1282_k99	0	17
C_bin1282_k100	0	12
C_bin1282_k101	0	10
C_bin1282_k102	0	7
C_bin1282_k103	0	17
C_bin1282_k104	0	12
C_bin1282_k105	0	12
C_bin1282_k106	0	14
C_bin1282_k107	0	10
C_bin1282_k108	0	10
C_bin1282_k109	0	12
C_bin1282_k110	0	14
C_bin1282_k111	0	12
C_bin1282_k112	0	14
C_bin1282_k113	0	14
C_bin1282_k114	0	10
C_bin1282_k115	0	11
C_bin1282_k116	0	10
C_bin1282_k117	0	16
C_bin1282_k118	0	9
C_bin1282_k119	0	9
C_bin1282_k120	0	6
C_bin1282_k121	0	9
C_bin1282_k122	0	12
C_bin1282_k123	0	11
C_bin1282_k124	0	11
C_bin1282_k125	0	11
C_bin1282_k126	0	12
C_bin1282_k127	0	8
C_bin1282_k128	0	11
C_bin1282_k129	0	9
C_bin1282_k130	0	10
C_bin1282_k131	0	8
C_bin1282_k132	0	7
C_bin1282_k133	0	8
C_bin1282_k134	0	12
C_bin1282_k135	0	7
C_bin1282_k136	0	7
C_bin1282_k137	0	8
C_bin1282_k138	0	3
C_bin1282_k139	0	10
C_bin1282_k140	0	8
C_bin1282_k141	0	11
C_bin1282_k142	0	9
C_bin1282_k143	0	8
C_bin1282_k144	0	9
C_bin1282_k145	0	8
C_bin1282_k146	0	9
C_bin1282_k147	0	5
C_bin1282_k148	0	9
C_bin1282_k149	0	10
C_bin1282_k150	0	7
C_bin1282_k151	0	11
C_bin1282_k152	0	9
C_bin1282_k153	0	11
C_bin1282_k154	0	9
C_bin1282_k155	0	10
C_bin1282_k156	0	8
C_bin1282_k157	0	8
C_bin1282_k158	0	7
C_bin1282_k159	0	8
C_bin1282_k160	0	10
C_bin1282_k161	0	7
C_bin1282_k162	0	10
C_bin1282_k163	0	7
C_bin1282_k164	0	7
C_bin1282_k165	0	6
C_bin1282_k166	0	9
C_bin1282_k167	0	9
C_bin1282_k168	0	10
C_bin1282_k169	0	8
C_bin1282_k170	0	11
C_bin1283_k1	0	73
C_bin1283_k2	0	65
C_bin1283_k3	0	71
C_bin1283_k4	0	53
C_bin1283_k5	0	41
C_bin1283_k6	0	37
C_bin1283_k7	0	52
C_bin1283_k8	0	54
C_bin1283_k9	0	48
C_bin1283_k10	0	32
C_bin1283_k11	0	40
C_bin1283_k12	0	43
C_bin1283_k13	0	38
C_bin1283_k14	0	42
C_bin1283_k15	0	35
C_bin1283_k16	0	32
C_bin1283_k17	0	27
C_bin1283_k18	0	29
C_bin1283_k19	0	25
C_bin1283_k20	0	32
C_bin1283_k21	0	29
C_bin1283_k22	0	31
C_bin1283_k23	0	22
C_bin1283_k24	0	32
C_bin1283_k25	0	23
C_bin1283_k26	0	30
C_bin1283_k27	0	33
C_bin1283_k28	0	33
C_bin1283_k29	0	27
C_bin1283_k30	0	20
C_bin1283_k31	0	37
C_bin1283_k32	0	31
C_bin1283_k33	0	24
C_bin1283_k34	0	20
C_bin1283_k35	0	30
C_bin1283_k36	0	24
C_bin1283_k37	0	15
C_bin1283_k38	0	18
C_bin1283_k39	0	23
C_bin1283_k40	0	23
C_bin1283_k41	0	25
C_bin1283_k42	0	16
C_bin1283_k43	0	29
C_bin1283_k44	0	20
C_bin1283_k45	0	17
C_bin1283_k46	0	26
C_bin1283_k47	0	18
C_bin1283_k48	0	20
C_bin1283_k49	0	27
C_bin1283_k50	0	18
C_bin1283_k51	0	16
C_bin1283_k52	0	17
C_bin1283_k53	0	18
C_bin1283_k54	0	20
C_bin1283_k55	0	18
C_bin1283_k56	0	23
C_bin1283_k57	0	18
C_bin1283_k58	0	21
C_bin1283_k59	0	9
C_bin1283_k60	0	17
C_bin1283_k61	0	23
C_bin1283_k62	0	14
C_bin1283_k63	0	21
C_bin1283_k64	0	21
C_bin1283_k65	0	22
C_bin1283_k66	0	22
C_bin1283_k67	0	12
C_bin1283_k68	0	17
C_bin1283_k69	0	16
C_bin1283_k70	0	19
C_bin1283_k71	0	14
C_bin1283_k72	0	13
C_bin1283_k73	0	16
C_bin1283_k74	0	20
C_bin1283_k75	0	21
C_bin1283_k76	0	16
C_bin1283_k77	0	19
C_bin1283_k78	0	14
C_bin1283_k79	0	19
C_bin1283_k80	0	16
C_bin1283_k81	0	21
C_bin1283_k82	0	16
C_bin1283_k83	0	18
C_bin1283_k84	0	23
C_bin1283_k85	0	12
C_bin1283_k86	0	20
C_bin1283_k87	0	22
C_bin1283_k88	0	19
C_bin1283_k89	0	18
C_bin1283_k90	0	12
C_bin1283_k91	0	17
C_bin1283_k92	0	20
C_bin1283_k93	0	14
C_bin1283_k94	0	19
C_bin1283_k95	0	23
C_bin1283_k96	0	15
C_bin1283_k97	0	13
C_bin1283_k98	0	17
C_bin1283_k99	0	24
C_bin1283_k100	0	22
C_bin1283_k101	0	14
C_bin1283_k102	0	20
C_bin1283_k103	0	10
C_bin1283_k104	0	18
C_bin1283_k105	0	20
C_bin1283_k106	0	11
C_bin1283_k107	0	23
C_bin1283_k108	0	22
C_bin1283_k109	0	16
C_bin1283_k110	0	17
C_bin1283_k111	0	10
C_bin1283_k112	0	10
C_bin1283_k113	0	17
C_bin1283_k114	0	23
C_bin1283_k115	0	19
C_bin1283_k116	0	17
C_bin1283_k117	0	16
C_bin1283_k118	0	10
C_bin1283_k119	0	20
C_bin1283_k120	0	16
C_bin1283_k121	0	23
C_bin1283_k122	0	15
C_bin1283_k123	0	11
C_bin1283_k124	0	20
C_bin1283_k125	0	13
C_bin1283_k126	0	8
C_bin1283_k127	0	19
C_bin1283_k128	0	10
C_bin1283_k129	0	16
C_bin1283_k130	0	14
C_bin1283_k131	0	17
C_bin1283_k132	0	13
C_bin1283_k133	0	14
C_bin1283_k134	0	18
C_bin1283_k135	0	12
C_bin1283_k136	0	9
C_bin1283_k137	0	17
C_bin1283_k138	0	19
C_bin1283_k139	0	20
C_bin1283_k140	0	12
C_bin1283_k141	0	18
C_bin1283_k142	0	17
C_bin1283_k143	0	14
C_bin1283_k144	0	14
C_bin1283_k145	0	12
C_bin1283_k146	0	15
C_bin1283_k147	0	8
C_bin1283_k148	0	8
C_bin1283_k149	0	14
C_bin1283_k150	0	14
C_bin1283_k151	0	16
C_bin1283_k152	0	16
C_bin1283_k153	0	13
C_bin1283_k154	0	18
C_bin1283_k155	0	15
C_bin1283_k156	0	11
C_bin1283_k157	0	15
C_bin1283_k158	0	7
C_bin1283_k159	0	13
C_bin1283_k160	0	15
C_bin1283_k161	0	10
C_bin1283_k162	0	14
C_bin1283_k163	0	12
C_bin1283_k164	0	17
C_bin1283_k165	0	12
C_bin1283_k166	0	16
C_bin1283_k167	0	7
C_bin1283_k168	0	14
C_bin1283_k169	0	14
C_bin1283_k170	0	13
C_bin1283_k171	0	11
C_bin1283_k172	0	13
C_bin1283_k173	0	10
C_bin1283_k174	0	14
C_bin1283_k175	0	15
C_bin1283_k176	0	11
C_bin1283_k177	0	15
C_bin1283_k178	0	15
C_bin1283_k179	0	9
C_bin1283_k180	0	12
C_bin1283_k181	0	18
C_bin1283_k182	0	10
C_bin1283_k183	0	11
C_bin1283_k184	0	11
C_bin1283_k185	0	11
C_bin1283_k186	0	7
C_bin1283_k187	0	11
C_bin1283_k188	0	11
C_bin1283_k189	0	11
C_bin1283_k190	0	8
C_bin1283_k191	0	12
C_bin1283_k192	0	11
C_bin1283_k193	0	13
C_bin1283_k194	0	9
C_bin1283_k195	0	11
C_bin1283_k196	0	14
C_bin1283_k197	0	9
C_bin1283_k198	0	6
C_bin1283_k199	0	6
C_bin1283_k200	0	18
C_bin1283_k201	0	13
C_bin1283_k202	0	13
C_bin1283_k203	0	10
C_bin1283_k204	0	12
C_bin1283_k205	0	11
C_bin1283_k206	0	14
C_bin1283_k207	0	14
C_bin1283_k208	0	14
C_bin1283_k209	0	6
C_bin1283_k210	0	12
C_bin1283_k211	0	17
C_bin1283_k212	0	10
C_bin1283_k213	0	9
C_bin1283_k214	0	15
C_bin1283_k215	0	14
C_bin1283_k216	0	9
C_bin1283_k217	0	10
C_bin1283_k218	0	9
C_bin1283_k219	0	11
C_bin1283_k220	0	8
C_bin1283_k221	0	11
C_bin1283_k222	0	7
C_bin1283_k223	0	9
C_bin1283_k224	0	13
C_bin1283_k225	0	10
C_bin1283_k226	0	10
C_bin1283_k227	0	11
C_bin1283_k228	0	11
C_bin1283_k229	0	14
C_bin1283_k230	0	7
C_bin1283_k231	0	14
C_bin1283_k232	0	13
C_bin1283_k233	0	13
C_bin1283_k234	0	9
C_bin1283_k235	0	7
C_bin1283_k236	0	11
C_bin1283_k237	0	7
C_bin1283_k238	0	8
C_bin1283_k239	0	11
C_bin1283_k240	0	11
C_bin1283_k241	0	8
C_bin1283_k242	0	12
C_bin1283_k243	0	12
C_bin1283_k244	0	11
C_bin1283_k245	0	9
C_bin1283_k246	0	9
C_bin1283_k247	0	6
C_bin1283_k248	0	7
C_bin1283_k249	0	13
C_bin1283_k250	0	16
C_bin1283_k251	0	6
C_bin1283_k252	0	13
C_bin1283_k253	0	9
C_bin1283_k254	0	11
C_bin1283_k255	0	9
C_bin1283_k256	0	8
C_bin1283_k257	0	10
C_bin1283_k258	0	4
C_bin1283_k259	0	10
C_bin1283_k260	0	6
C_bin1283_k261	0	7
C_bin1283_k262	0	6
C_bin1283_k263	0	7
C_bin1283_k264	0	7
C_bin1283_k265	0	6
C_bin1283_k266	0	9
C_bin1283_k267	0	9
C_bin1283_k268	0	5
C_bin1283_k269	0	2
C_bin1283_k270	0	8
C_bin1283_k271	0	10
C_bin1283_k272	0	2
C_bin1283_k273	0	7
C_bin1283_k274	0	8
C_bin1283_k275	0	9
C_bin1291_k1	0	0
C_bin1291_k2	0	0
C_bin1291_k3	0	1
C_bin1298_k1	0	4
C_bin1304_k1	0	25
C_bin1306_k1	0	26
C_bin1306_k2	0	33
C_bin1306_k3	0	32
C_bin1306_k4	0	23
C_bin1306_k5	0	7
C_bin1306_k6	0	23
C_bin1306_k7	0	22
C_bin1306_k8	0	25
C_bin1306_k9	0	16
C_bin1306_k10	0	21
C_bin1306_k11	0	11
C_bin1306_k12	0	16
C_bin1306_k13	0	13
C_bin1306_k14	0	13
C_bin1306_k15	0	17
C_bin1306_k16	0	13
C_bin1306_k17	0	6
C_bin1306_k18	0	19
C_bin1306_k19	0	17
C_bin1306_k20	0	12
C_bin1306_k21	0	16
C_bin1306_k22	0	10
C_bin1306_k23	0	18
C_bin1306_k24	0	13
C_bin1306_k25	0	14
C_bin1306_k26	0	8
C_bin1306_k27	0	16
C_bin1306_k28	0	9
C_bin1306_k29	0	14
C_bin1306_k30	0	14
C_bin1306_k31	0	5
C_bin1306_k32	0	11
C_bin1306_k33	0	16
C_bin1306_k34	0	18
C_bin1306_k35	0	12
C_bin1306_k36	0	12
C_bin1306_k37	0	13
C_bin1306_k38	0	15
C_bin1306_k39	0	15
C_bin1306_k40	0	14
C_bin1306_k41	0	18
C_bin1306_k42	0	11
C_bin1306_k43	0	15
C_bin1306_k44	0	11
C_bin1306_k45	0	13
C_bin1306_k46	0	13
C_bin1306_k47	0	12
C_bin1306_k48	0	14
C_bin1306_k49	0	15
C_bin1306_k50	0	15
C_bin1306_k51	0	12
C_bin1306_k52	0	12
C_bin1306_k53	0	8
C_bin1306_k54	0	10
C_bin1306_k55	0	6
C_bin1306_k56	0	12
C_bin1306_k57	0	14
C_bin1306_k58	0	12
C_bin1306_k59	0	18
C_bin1306_k60	0	12
C_bin1306_k61	0	8
C_bin1306_k62	0	12
C_bin1306_k63	0	10
C_bin1306_k64	0	18
C_bin1306_k65	0	11
C_bin1306_k66	0	10
C_bin1306_k67	0	12
C_bin1306_k68	0	12
C_bin1306_k69	0	7
C_bin1306_k70	0	13
C_bin1306_k71	0	9
C_bin1306_k72	0	7
C_bin1306_k73	0	14
C_bin1306_k74	0	8
C_bin1306_k75	0	6
C_bin1306_k76	0	10
C_bin1306_k77	0	8
C_bin1306_k78	0	15
C_bin1306_k79	0	12
C_bin1306_k80	0	12
C_bin1306_k81	0	14
C_bin1306_k82	0	11
C_bin1306_k83	0	12
C_bin1306_k84	0	14
C_bin1306_k85	0	11
C_bin1306_k86	0	13
C_bin1306_k87	0	11
C_bin1306_k88	0	11
C_bin1306_k89	0	7
C_bin1306_k90	0	13
C_bin1306_k91	0	4
C_bin1306_k92	0	11
C_bin1306_k93	0	9
C_bin1306_k94	0	10
C_bin1306_k95	0	10
C_bin1306_k96	0	14
C_bin1306_k97	0	12
C_bin1306_k98	0	12
C_bin1306_k99	0	9
C_bin1306_k100	0	15
C_bin1306_k101	0	9
C_bin1306_k102	0	7
C_bin1306_k103	0	13
C_bin1306_k104	0	4
C_bin1306_k105	0	7
C_bin1306_k106	0	12
C_bin1306_k107	0	11
C_bin1306_k108	0	11
C_bin1306_k109	0	15
C_bin1306_k110	0	10
C_bin1306_k111	0	10
C_bin1306_k112	0	11
C_bin1306_k113	0	11
C_bin1306_k114	0	11
C_bin1306_k115	0	13
C_bin1306_k116	0	11
C_bin1306_k117	0	12
C_bin1306_k118	0	8
C_bin1306_k119	0	6
C_bin1306_k120	0	9
C_bin1306_k121	0	7
C_bin1306_k122	0	12
C_bin1306_k123	0	9
C_bin1306_k124	0	11
C_bin1306_k125	0	6
C_bin1306_k126	0	11
C_bin1306_k127	0	13
C_bin1306_k128	0	6
C_bin1306_k129	0	9
C_bin1306_k130	0	7
C_bin1306_k131	0	10
C_bin1306_k132	0	10
C_bin1306_k133	0	8
C_bin1306_k134	0	8
C_bin1306_k135	0	11
C_bin1306_k136	0	9
C_bin1306_k137	0	8
C_bin1306_k138	0	9
C_bin1306_k139	0	13
C_bin1306_k140	0	9
C_bin1306_k141	0	0
C_bin1306_k142	0	7
C_bin1306_k143	0	9
C_bin1306_k144	0	12
C_bin1306_k145	0	5
C_bin1306_k146	0	12
C_bin1306_k147	0	9
C_bin1306_k148	0	5
C_bin1306_k149	0	9
C_bin1306_k150	0	6
C_bin1306_k151	0	10
C_bin1306_k152	0	9
C_bin1306_k153	0	8
C_bin1306_k154	0	9
C_bin1306_k155	0	3
C_bin1306_k156	0	12
C_bin1306_k157	0	10
C_bin1306_k158	0	11
C_bin1306_k159	0	14
C_bin1306_k160	0	10
C_bin1306_k161	0	8
C_bin1306_k162	0	9
C_bin1306_k163	0	5
C_bin1306_k164	0	12
C_bin1306_k165	0	8
C_bin1306_k166	0	7
C_bin1306_k167	0	7
C_bin1306_k168	0	8
C_bin1306_k169	0	9
C_bin1306_k170	0	8
C_bin1306_k171	0	9
C_bin1306_k172	0	9
C_bin1306_k173	0	7
C_bin1306_k174	0	12
C_bin1306_k175	0	5
C_bin1306_k176	0	8
C_bin1306_k177	0	9
C_bin1306_k178	0	9
C_bin1306_k179	0	7
C_bin1306_k180	0	9
C_bin1306_k181	0	6
C_bin1306_k182	0	11
C_bin1306_k183	0	7
C_bin1306_k184	0	7
C_bin1306_k185	0	13
C_bin1306_k186	0	8
C_bin1306_k187	0	12
C_bin1306_k188	0	10
C_bin1306_k189	0	9
C_bin1306_k190	0	6
C_bin1306_k191	0	12
C_bin1306_k192	0	5
C_bin1306_k193	0	5
C_bin1306_k194	0	12
C_bin1306_k195	0	9
C_bin1306_k196	0	8
C_bin1306_k197	0	8
C_bin1306_k198	0	11
C_bin1306_k199	0	8
C_bin1306_k200	0	9
C_bin1306_k201	0	8
C_bin1306_k202	0	9
C_bin1306_k203	0	6
C_bin1306_k204	0	9
C_bin1306_k205	0	7
C_bin1306_k206	0	7
C_bin1306_k207	0	7
C_bin1306_k208	0	4
C_bin1306_k209	0	11
C_bin1306_k210	0	9
C_bin1306_k211	0	9
C_bin1306_k212	0	9
C_bin1306_k213	0	10
C_bin1306_k214	0	5
C_bin1306_k215	0	5
C_bin1306_k216	0	5
C_bin1306_k217	0	6
C_bin1306_k218	0	7
C_bin1306_k219	0	5
C_bin1306_k220	0	10
C_bin1306_k221	0	7
C_bin1306_k222	0	12
C_bin1306_k223	0	9
C_bin1306_k224	0	9
C_bin1306_k225	0	12
C_bin1306_k226	0	6
C_bin1306_k227	0	9
C_bin1306_k228	0	5
C_bin1306_k229	0	5
[truncated: 183,998 more rows]

## Sheet: Figure 2
Figure 2
IGS.Code	Depth	Dating	variable	value
C	0	0	Nucleocytoviricota	0.00028868
D	0	0	Nucleocytoviricota	0.00173126
E	0	0	Nucleocytoviricota	0.00389524
K	16	49000	Nucleocytoviricota	0.00266316
L	12	28000	Nucleocytoviricota	0.00237271
M	16	48500	Nucleocytoviricota	0.00507637
N	16	45000	Nucleocytoviricota	0.0257495
O	19	40000	Nucleocytoviricota	7.29889e-05
P	11	36000	Nucleocytoviricota	0.000564243
Q	6	531	Nucleocytoviricota	0.00678547
R	19	42000	Nucleocytoviricota	0.120239
C	0	0	Eukaryota	0.000778655
D	0	0	Eukaryota	0.00196309
E	0	0	Eukaryota	0.00229305
K	16	49000	Eukaryota	0.000517111
L	12	28000	Eukaryota	0.00118801
M	16	48500	Eukaryota	0.00094423
N	16	45000	Eukaryota	0.00711412
O	19	40000	Eukaryota	0.000772819
P	11	36000	Eukaryota	0.000159747
Q	6	531	Eukaryota	0.00185253
R	19	42000	Eukaryota	0.0129331

## Sheet: Figure 3
Figure 3b
contig	marker	eval	bitscore	match	taxo
D_bin2590_k1	mcp	8.84e-86	266	1	extended_Phycodnaviridae
E_bin937_k1	mcp	1.6e-90	281	1	Other
E_bin937_k2	mcp	1.22e-96	299	1	extended_Klosneuvirinae
E_bin937_k2	mcp	1.76e-60	205	2	extended_Klosneuvirinae
K_bin1706_k4	mcp	9.2e-54	186	1	Pithoviridae
K_bin766_k2	mcp	4e-81	262	1	Megamimivirinae
K_bin766_k2	mcp	3.96e-63	212	2	Megamimivirinae
L_bin1087_k9	mcp	5.71e-84	268	1	Megamimivirinae
L_bin1087_k9	mcp	2.71e-80	258	2	Megamimivirinae
L_bin1087_k9	mcp	4.63e-67	232	3	Megamimivirinae
L_bin1087_k9	mcp	1.44e-56	195	4	Megamimivirinae
L_bin441_k4	mcp	3.08e-108	331	1	extended_Klosneuvirinae
L_bin441_k4	mcp	2.64e-91	286	2	extended_Klosneuvirinae
M_bin1150_k1	mcp	1.12e-49	176	1	Pithoviridae_div1
M_bin1609_k3	mcp	4.65e-49	174	1	Pithoviridae
M_bin1950_k104	mcp	1.13e-62	212	1	Megamimivirinae
M_bin1950_k104	mcp	2.88e-49	176	2	Megamimivirinae
M_bin1950_k114	mcp	4.18e-78	254	1	Megamimivirinae
M_bin1950_k49	mcp	9.14e-95	292	1	Megamimivirinae
M_bin1950_k69	mcp	5.21e-63	213	1	Megamimivirinae
M_bin1950_k69	mcp	3.04e-48	174	2	Megamimivirinae
M_bin1950_k73	mcp	1.25e-74	245	1	Megamimivirinae
M_bin2908_k8	mcp	5.1e-104	323	1	extended_Klosneuvirinae
M_bin2908_k8	mcp	5.57e-59	192	2	extended_Klosneuvirinae
M_bin347_k1	mcp	1.77e-60	203	1	Pitho_orpheo_div8
N_bin1042_k1	mcp	3.43e-48	171	1	Pithoviridae
N_bin1127_k1	mcp	5.03e-54	187	1	Pithoviridae
N_bin1558_k13	mcp	1.34e-73	240	1	Megamimivirinae
N_bin1558_k22	mcp	1.34e-69	228	1	extended_Klosneuvirinae
N_bin1558_k22	mcp	2.31e-45	166	2	extended_Klosneuvirinae
N_bin1558_k25	mcp	3.2e-101	314	1	extended_Klosneuvirinae
N_bin1574_k14	mcp	1.88e-45	164	1	Pithoviridae_div1
N_bin2022_k32	mcp	2.72e-93	290	1	Megamimivirinae
N_bin427_k2	mcp	7.28e-47	167	1	Pithoviridae
N_bin490_k1	mcp	8.26e-46	155	1	extended_Klosneuvirinae
N_bin621_k5	mcp	5.81e-57	196	1	Megamimivirinae
N_bin678_k49	mcp	2.21e-62	211	1	extended_Klosneuvirinae
N_bin678_k49	mcp	4.87e-60	211	2	extended_Klosneuvirinae
N_bin678_k49	mcp	9.78e-48	171	3	extended_Klosneuvirinae
N_bin771_k1	mcp	8.18e-78	253	1	Megamimivirinae
N_bin815_k1	mcp	2.37e-46	166	1	Pithoviridae
N_bin891_k1	mcp	1.79e-90	284	1	extended_Klosneuvirinae
N_bin891_k1	mcp	1.59e-84	269	2	extended_Klosneuvirinae
N_bin891_k1	mcp	2.84e-82	263	3	extended_Klosneuvirinae
N_bin891_k1	mcp	8.5e-74	241	4	extended_Klosneuvirinae
N_bin891_k1	mcp	4.36e-56	200	5	extended_Klosneuvirinae
N_bin891_k1	mcp	1e-53	187	6	extended_Klosneuvirinae
N_bin920_k14	mcp	7.93e-69	237	1	extended_Klosneuvirinae
N_bin920_k14	mcp	1.99e-62	210	2	extended_Klosneuvirinae
N_bin920_k14	mcp	1.03e-45	165	3	extended_Klosneuvirinae
N_bin920_k45	mcp	2.83e-109	333	1	extended_Klosneuvirinae
N_bin920_k45	mcp	1.59e-93	292	2	extended_Klosneuvirinae
N_bin963_k19	mcp	4.57e-50	177	1	Pithoviridae_div1
Q_bin1031_k21	mcp	4.27e-75	245	1	Megamimivirinae
Q_bin1114_k1	mcp	1.13e-95	300	1	Megamimivirinae
Q_bin1114_k4	mcp	1.06e-65	222	1	Megamimivirinae
Q_bin1114_k4	mcp	1.48e-59	204	2	Megamimivirinae
Q_bin1937_k55	mcp	5.49e-93	292	1	Megamimivirinae
Q_bin1937_k73	mcp	5.58e-74	243	1	Megamimivirinae
Q_bin1937_k84	mcp	1.09e-68	228	1	Megamimivirinae
R_bin1003_k25	mcp	1.51e-46	167	1	Pithoviridae_div1
R_bin1069_k2	mcp	2.61e-143	416	1	Mesomimivirinae
R_bin1155_k11	mcp	6.24e-108	331	1	Megamimivirinae
R_bin1155_k11	mcp	7.96e-74	243	2	Megamimivirinae
R_bin1155_k11	mcp	6.95e-65	217	3	Megamimivirinae
R_bin1155_k11	mcp	1.59e-45	165	4	Megamimivirinae
R_bin1236_k46	mcp	4.31e-93	292	1	extended_Klosneuvirinae
R_bin1378_k21	mcp	1.51e-93	289	1	Megamimivirinae
R_bin1378_k42	mcp	5.99e-81	260	1	Megamimivirinae
R_bin1378_k42	mcp	7.16e-56	193	2	Megamimivirinae
R_bin1548_k18	mcp	1.09e-80	260	1	Megamimivirinae
R_bin1548_k18	mcp	5.12e-62	209	2	Megamimivirinae
R_bin1548_k5	mcp	5.85e-96	299	1	Megamimivirinae
R_bin1625_k13	mcp	4.16e-62	209	1	Megamimivirinae
R_bin1625_k13	mcp	5.36e-46	166	2	Megamimivirinae
R_bin1625_k9	mcp	3.46e-106	326	1	Megamimivirinae
R_bin1625_k9	mcp	8.1e-83	265	2	Megamimivirinae
R_bin1690_k5	mcp	7.3e-60	211	1	extended_Klosneuvirinae
R_bin1690_k5	mcp	1.43e-56	195	2	extended_Klosneuvirinae
R_bin1747_k7	mcp	1.99e-94	296	1	Megamimivirinae
R_bin1747_k7	mcp	3.78e-69	228	2	Megamimivirinae
R_bin2100_k1	mcp	2.96e-58	197	1	extended_Phycodnaviridae
R_bin2338_k3	mcp	2.14e-53	186	1	Pithoviridae_div1
R_bin2349_k1	mcp	2.33e-103	319	1	Megamimivirinae
R_bin2349_k1	mcp	2.94e-80	258	2	Megamimivirinae
R_bin2349_k1	mcp	5.03e-60	204	3	Megamimivirinae
R_bin2349_k1	mcp	6.11e-47	169	4	Megamimivirinae
R_bin2392_k1	mcp	6.54e-51	178	1	Pithoviridae_div1
R_bin2398_k7	mcp	7.78e-53	183	1	Pithoviridae_div1
R_bin548_k1	mcp	7.6e-77	250	1	Megamimivirinae
R_bin604_k18	mcp	2.57e-68	227	1	Megamimivirinae
R_bin604_k18	mcp	5.05e-54	184	2	Megamimivirinae
R_bin689_k5	mcp	2.17e-104	322	1	Megamimivirinae
R_bin689_k5	mcp	7.53e-78	252	2	Megamimivirinae
R_bin689_k5	mcp	1.54e-52	183	3	Megamimivirinae
R_bin689_k5	mcp	2.2e-46	167	4	Megamimivirinae
R_bin782_k22	mcp	6.06e-71	234	1	Megamimivirinae
R_bin782_k22	mcp	4.7e-53	185	2	Megamimivirinae
R_bin782_k51	mcp	8.4e-95	297	1	Megamimivirinae
R_bin899_k1	mcp	4.35e-50	176	1	Pithoviridae_div1
R_bin943_k5	mcp	2.37e-102	316	1	Megamimivirinae
R_bin943_k5	mcp	4.29e-87	274	2	Megamimivirinae
R_bin943_k5	mcp	1.2e-77	251	3	Megamimivirinae
D_bin1979_k1	pATPase	1.99e-72	224	1	extended_Phycodnaviridae
D_bin2590_k1	pATPase	4.96e-71	221	1	extended_Phycodnaviridae
E_bin10_k1	pATPase	1.04e-38	138	1	Asfarviridae
E_bin1624_k1	pATPase	4.73e-36	132	1	Asfarviridae
E_bin8_k1	pATPase	5.51e-35	130	1	Asfarviridae
E_bin937_k2	pATPase	8.13e-88	264	1	extended_Klosneuvirinae
L_bin441_k4	pATPase	1.14e-93	279	1	extended_Klosneuvirinae
M_bin1950_k32	pATPase	5.19e-56	185	1	Megamimivirinae
M_bin1950_k52	pATPase	6.68e-89	271	1	Megamimivirinae
M_bin2028_k2	pATPase	1.46e-50	168	1	extended_Phycodnaviridae
M_bin995_k5	pATPase	2.38e-86	265	1	Megamimivirinae
N_bin1558_k25	pATPase	6.68e-79	241	1	extended_Klosneuvirinae
N_bin1558_k31	pATPase	3.54e-42	147	1	extended_Klosneuvirinae
N_bin1558_k31	pATPase	3.7e-40	143	2	extended_Klosneuvirinae
N_bin621_k3	pATPase	7.53e-53	176	1	Megamimivirinae
N_bin678_k26	pATPase	1.25e-96	287	1	extended_Klosneuvirinae
N_bin771_k1	pATPase	1.86e-81	247	1	Megamimivirinae
N_bin891_k1	pATPase	1.73e-94	281	1	extended_Klosneuvirinae
N_bin891_k1	pATPase	3.09e-35	130	2	extended_Klosneuvirinae
N_bin920_k21	pATPase	3.99e-94	280	1	extended_Klosneuvirinae
N_bin920_k38	pATPase	1.41e-55	184	1	extended_Klosneuvirinae
P_bin881_k25	pATPase	9.57e-40	144	1	extended_Phycodnaviridae
Q_bin1031_k21	pATPase	6.74e-87	261	1	Megamimivirinae
Q_bin1114_k4	pATPase	7e-86	259	1	Megamimivirinae
Q_bin1114_k7	pATPase	3.38e-51	173	1	Megamimivirinae
Q_bin1937_k43	pATPase	3.07e-89	267	1	extended_Klosneuvirinae
Q_bin1937_k7	pATPase	4.39e-46	163	1	extended_Klosneuvirinae
R_bin1155_k11	pATPase	9.71e-88	263	1	Megamimivirinae
R_bin1155_k4	pATPase	1.87e-50	173	1	Megamimivirinae
R_bin1236_k41	pATPase	9.32e-78	238	1	extended_Klosneuvirinae
R_bin1378_k19	pATPase	2.21e-64	207	1	Megamimivirinae
R_bin1378_k19	pATPase	2.66e-45	157	2	Megamimivirinae
R_bin1548_k14	pATPase	3.83e-54	179	1	Megamimivirinae
R_bin1548_k18	pATPase	1.97e-87	262	1	Megamimivirinae
R_bin1625_k9	pATPase	1.15e-82	250	1	Megamimivirinae
R_bin1747_k7	pATPase	2.34e-82	250	1	Megamimivirinae
R_bin2100_k1	pATPase	5.89e-73	230	1	extended_Phycodnaviridae
R_bin2127_k37	pATPase	1.24e-84	256	1	Mesomimivirinae
R_bin2349_k1	pATPase	3.12e-86	260	1	Megamimivirinae
R_bin548_k1	pATPase	1.95e-80	246	1	Megamimivirinae
R_bin572_k1	pATPase	3.34e-38	138	1	Megamimivirinae
R_bin689_k5	pATPase	1.27e-92	275	1	Megamimivirinae
R_bin689_k6	pATPase	1.49e-86	265	1	Megamimivirinae
R_bin689_k6	pATPase	2.26e-57	190	2	Megamimivirinae
R_bin689_k6	pATPase	5.14e-34	123	3	Megamimivirinae
R_bin782_k22	pATPase	1.97e-85	257	1	Megamimivirinae
R_bin816_k1	pATPase	1.11e-42	148	1	Megamimivirinae
R_bin943_k5	pATPase	3.01e-85	257	1	Megamimivirinae
D_bin1459_k10	polB	7.62e-69	252	1	Asfarviridae
D_bin1979_k5	polB	0	558	1	extended_Phycodnaviridae
D_bin2590_k1	polB	6.59e-126	412	1	extended_Phycodnaviridae
D_bin2765_k1	polB	1.37e-96	325	1	extended_Phycodnaviridae
E_bin1579_k1	polB	1.95e-88	311	1	Asfarviridae
E_bin335_k1	polB	2.65e-79	284	1	extended_Phycodnaviridae
E_bin937_k2	polB	2.48e-81	289	1	extended_Klosneuvirinae
E_bin937_k2	polB	3.88e-77	277	2	extended_Klosneuvirinae
K_bin1588_k1	polB	3.7e-175	541	1	Pithoviridae
K_bin2137_k1	polB	1.03e-98	336	1	Pithoviridae
K_bin2137_k1	polB	1.24e-74	267	2	Pithoviridae
K_bin381_k2	polB	3.6e-101	343	1	Pithoviridae
K_bin381_k2	polB	4.03e-63	233	2	Pithoviridae
L_bin1087_k8	polB	1.27e-102	350	1	extended_Klosneuvirinae
L_bin1087_k8	polB	3.29e-81	289	2	extended_Klosneuvirinae
L_bin1087_k8	polB	7.28e-62	230	3	extended_Klosneuvirinae
L_bin1899_k1	polB	0	635	1	Pithoviridae
M_bin1150_k1	polB	5.87e-140	459	1	Pithoviridae_div1
M_bin1609_k1	polB	1.81e-76	274	1	Pithoviridae
M_bin1609_k1	polB	1.35e-63	236	2	Pithoviridae
M_bin1895_k2	polB	2.9e-129	421	1	extended_Phycodnaviridae
M_bin1950_k12	polB	4.18e-99	343	1	Megamimivirinae
M_bin1950_k12	polB	7.55e-61	227	2	Megamimivirinae
M_bin1950_k37	polB	2.99e-90	316	1	Megamimivirinae
M_bin1950_k37	polB	1.61e-61	229	2	Megamimivirinae
M_bin1950_k76	polB	7.76e-97	336	1	Megamimivirinae
M_bin1950_k76	polB	2.27e-63	235	2	Megamimivirinae
M_bin1950_k76	polB	1.47e-53	204	3	Megamimivirinae
M_bin2028_k2	polB	5.23e-132	427	1	extended_Phycodnaviridae
M_bin2250_k2	polB	2.99e-105	351	1	Pithoviridae_div1
M_bin2250_k2	polB	3.19e-59	220	2	Pithoviridae_div1
M_bin2437_k1	polB	1.07e-59	219	1	Asfarviridae
M_bin347_k1	polB	6.43e-125	407	1	Pitho_orpheo_div8
M_bin688_k10	polB	1.89e-145	460	1	Pithoviridae_div1
M_bin882_k1	polB	8.18e-148	465	1	Pitho_orpheo_div5
N_bin1042_k1	polB	0	593	1	Pithoviridae
N_bin1088_k19	polB	0	628	1	Pitho_orpheo_div4
N_bin1106_k8	polB	0	619	1	Pitho_orpheo_div4
N_bin1127_k1	polB	1.41e-178	546	1	Pithoviridae
N_bin1170_k3	polB	1.06e-131	432	1	Pithoviridae
N_bin1535_k2	polB	3.96e-146	473	1	Pithoviridae_div1
N_bin1558_k34	polB	8.93e-92	318	1	extended_Klosneuvirinae
N_bin1568_k3	polB	8.17e-68	246	1	Pitho_orpheo_div6
N_bin1568_k3	polB	2.71e-55	209	2	Pitho_orpheo_div6
N_bin1574_k14	polB	8.17e-150	483	1	Pithoviridae_div1
N_bin1574_k19	polB	2.21e-127	398	1	Pithoviridae_div1
N_bin1782_k1	polB	3.72e-108	365	1	Pithoviridae
N_bin1818_k1	polB	1.41e-100	340	1	Pitho_orpheo_div6
N_bin1827_k1	polB	1.81e-148	469	1	Pitho_orpheo_div5
N_bin1966_k2	polB	7.48e-101	342	1	Pithoviridae
N_bin1966_k2	polB	5.58e-73	262	2	Pithoviridae
N_bin1974_k3	polB	2.68e-136	450	1	Pithoviridae_div1
N_bin370_k18	polB	4.77e-138	443	1	extended_Phycodnaviridae
N_bin402_k1	polB	0	632	1	Pithoviridae_div1
N_bin621_k1	polB	5.44e-98	339	1	Megamimivirinae
N_bin621_k1	polB	2.07e-59	223	2	Megamimivirinae
N_bin706_k3	polB	0	648	1	Pithoviridae
N_bin713_k2	polB	1.06e-138	453	1	Pithoviridae_div1
N_bin750_k2	polB	2.66e-166	520	1	Pithoviridae
N_bin771_k3	polB	1.05e-119	396	1	Megamimivirinae
N_bin823_k11	polB	1.19e-80	287	1	Pithoviridae
N_bin84_k1	polB	7.66e-120	391	1	extended_Klosneuvirinae
N_bin891_k1	polB	2.47e-98	341	1	extended_Klosneuvirinae
N_bin891_k1	polB	7.04e-73	264	2	extended_Klosneuvirinae
N_bin891_k1	polB	1.54e-55	211	3	extended_Klosneuvirinae
Q_bin1031_k12	polB	5.01e-146	468	1	Megamimivirinae
Q_bin1031_k12	polB	2.96e-103	351	2	Megamimivirinae
Q_bin1114_k30	polB	2.7e-94	329	1	Megamimivirinae
Q_bin1114_k30	polB	9.1e-60	224	2	Megamimivirinae
Q_bin1116_k26	polB	1.54e-118	393	1	Pithoviridae
Q_bin1700_k2	polB	5.29e-178	543	1	Pitho_orpheo_div6
Q_bin2070_k1	polB	1.97e-69	252	1	Pitho_orpheo_div6
Q_bin422_k2	polB	0	626	1	Orpheoviridae
R_bin1003_k25	polB	5.33e-68	242	1	Pithoviridae_div1
R_bin1069_k1	polB	0	601	1	Mimiviridae_div1
R_bin1155_k7	polB	4.12e-95	331	1	Megamimivirinae
R_bin1155_k7	polB	1.03e-60	227	2	Megamimivirinae
R_bin116_k1	polB	2.02e-144	473	1	Pithoviridae_div1
R_bin1233_k25	polB	0	597	1	Mimiviridae_div1
R_bin1236_k30	polB	4.5e-75	269	1	extended_Klosneuvirinae
R_bin1236_k30	polB	7.91e-66	242	2	extended_Klosneuvirinae
R_bin1287_k5	polB	1.4e-96	333	1	Pitho_orpheo_div6
R_bin1337_k11	polB	2.22e-142	450	1	Pitho_orpheo_div6
R_bin1354_k1	polB	0	607	1	Pithoviridae
R_bin1625_k25	polB	2.97e-95	331	1	Megamimivirinae
R_bin1625_k25	polB	8.31e-58	218	2	Megamimivirinae
R_bin1630_k4	polB	3.01e-147	479	1	Pithoviridae_div1
R_bin2100_k1	polB	7.27e-80	283	1	extended_Phycodnaviridae
R_bin2100_k1	polB	3.64e-77	276	2	extended_Phycodnaviridae
R_bin2338_k3	polB	0	688	1	Pithoviridae_div1
R_bin2349_k3	polB	7.33e-151	469	1	Megamimivirinae
R_bin237_k1	polB	8.78e-152	475	1	Pitho_orpheo_div6
R_bin2398_k1	polB	2.28e-105	352	1	Pitho_orpheo_div4
R_bin2489_k7	polB	4.22e-160	505	1	Pithoviridae
R_bin267_k1	polB	6.04e-150	473	1	Pitho_orpheo_div6
R_bin305_k1	polB	0	611	1	Pitho_orpheo_div5
R_bin548_k1	polB	4.21e-119	394	1	Megamimivirinae
R_bin604_k14	polB	7.36e-82	285	1	Megamimivirinae
R_bin629_k1	polB	4.84e-153	479	1	Pitho_orpheo_div5
R_bin689_k2	polB	2.55e-166	522	1	Megamimivirinae
R_bin689_k2	polB	5.91e-96	331	2	Megamimivirinae
R_bin782_k2	polB	5.03e-90	314	1	Megamimivirinae
R_bin782_k2	polB	1.18e-88	310	2	Megamimivirinae
R_bin782_k2	polB	8.6e-54	205	3	Megamimivirinae
R_bin827_k4	polB	3.22e-80	282	1	Pitho_orpheo_div5
R_bin827_k4	polB	2.61e-63	233	2	Pitho_orpheo_div5
R_bin899_k1	polB	2.01e-154	487	1	Pithoviridae_div1
R_bin917_k2	polB	4.24e-96	334	1	Mimiviridae_div1
D_bin2765_k1	primase	3.04e-109	354	1	extended_Phycodnaviridae
E_bin1456_k1	primase	3.51e-61	223	1	Unknown_clade1
E_bin1579_k2	primase	6.85e-102	338	1	Asfarviridae
E_bin937_k1	primase	5.83e-167	507	1	Other
K_bin1588_k1	primase	2.05e-139	437	1	Pithoviridae
K_bin1588_k11	primase	6.29e-50	189	1	Unknown_clade1
K_bin1974_k1	primase	1.55e-48	174	1	Megamimivirinae
K_bin1974_k1	primase	4.7e-37	140	2	Megamimivirinae
K_bin2137_k1	primase	3.11e-110	360	1	Pithoviridae
K_bin766_k23	primase	0	575	1	Megamimivirinae
K_bin766_k23	primase	1.06e-57	203	2	Megamimivirinae
K_bin766_k38	primase	3.23e-53	193	1	Unknown_clade1
K_bin925_k1	primase	1.04e-56	211	1	Unknown_clade1
L_bin1087_k1	primase	2.59e-56	208	1	Unknown_clade1
L_bin1087_k5	primase	2.86e-102	343	1	extended_Klosneuvirinae
L_bin1087_k5	primase	2.71e-59	220	2	extended_Klosneuvirinae
M_bin1055_k2	primase	3.63e-44	172	1	Unknown_clade1
M_bin1055_k5	primase	3.09e-40	160	1	Unknown_clade1
M_bin1150_k2	primase	2.03e-119	387	1	Pithoviridae_div1
M_bin1274_k2	primase	4.87e-120	386	1	Pithoviridae
M_bin1609_k1	primase	3.69e-108	354	1	Pithoviridae
M_bin1950_k10	primase	2.36e-60	210	1	Megamimivirinae
M_bin1950_k108	primase	1.16e-65	236	1	Unknown_clade1
M_bin1950_k24	primase	9.64e-83	275	1	Megamimivirinae
M_bin1950_k35	primase	3.28e-39	156	1	Unknown_clade1
M_bin1950_k45	primase	3.84e-93	299	1	Megamimivirinae
M_bin1950_k57	primase	5.43e-84	280	1	Megamimivirinae
M_bin1950_k6	primase	6.37e-47	177	1	Unknown_clade1
M_bin1950_k77	primase	5.89e-57	210	1	Unknown_clade1
M_bin2908_k7	primase	3.87e-37	144	1	Unknown_clade1
M_bin347_k1	primase	3.17e-106	349	1	Pitho_orpheo_div8
M_bin882_k1	primase	2.71e-55	206	1	Pitho_orpheo_div5
M_bin995_k3	primase	3.28e-98	312	1	Megamimivirinae
N_bin1042_k2	primase	1.34e-136	429	1	Pithoviridae
N_bin1099_k4	primase	2.52e-80	277	1	Pitho_orpheo_div8
N_bin1127_k2	primase	7.35e-133	419	1	Pithoviridae
N_bin1170_k10	primase	4.36e-45	175	1	Unknown_clade1
N_bin1170_k16	primase	1.74e-39	158	1	Unknown_clade1
N_bin1170_k2	primase	3.43e-134	423	1	Pithoviridae
N_bin1170_k4	primase	1.58e-43	162	1	Unknown_clade1
N_bin1189_k8	primase	2.11e-103	341	1	Pitho_orpheo_div3
N_bin1535_k24	primase	1.42e-103	342	1	Pithoviridae_div1
N_bin1535_k3	primase	1.32e-105	348	1	Pithoviridae_div1
N_bin1558_k47	primase	3.37e-153	471	1	extended_Klosneuvirinae
N_bin1558_k49	primase	3.14e-57	213	1	Unknown_clade1
N_bin1568_k6	primase	9.72e-88	298	1	Pitho_orpheo_div5
N_bin1574_k11	primase	4.81e-44	170	1	Unknown_clade1
N_bin1574_k16	primase	9.47e-111	362	1	Pithoviridae_div1
N_bin1574_k21	primase	1.1e-39	158	1	Unknown_clade1
N_bin1609_k2	primase	9.57e-68	242	1	Unknown_clade1
N_bin1782_k1	primase	4.45e-106	349	1	Pithoviridae
N_bin1782_k1	primase	5.2e-58	208	2	Pithoviridae
N_bin1818_k1	primase	6.86e-67	241	1	Pitho_orpheo_div6
N_bin1827_k1	primase	6.04e-51	193	1	Pitho_orpheo_div5
N_bin1966_k2	primase	5.86e-101	335	1	Pithoviridae
N_bin1974_k22	primase	1.27e-109	360	1	Pithoviridae_div1
N_bin621_k29	primase	0	576	1	Megamimivirinae
N_bin621_k32	primase	2.75e-56	201	1	Megamimivirinae
N_bin706_k1	primase	2.69e-41	159	1	Unknown_clade1
N_bin706_k2	primase	4.27e-125	399	1	Pithoviridae
N_bin713_k2	primase	4.5e-40	159	1	Pithoviridae_div1
N_bin713_k3	primase	1.08e-105	348	1	Pithoviridae_div1
N_bin771_k1	primase	1.06e-58	217	1	Megamimivirinae
N_bin771_k1	primase	4.72e-51	187	2	Megamimivirinae
N_bin771_k2	primase	8.17e-50	189	1	Unknown_clade1
N_bin815_k5	primase	4.43e-103	342	1	Pithoviridae
N_bin823_k8	primase	4.79e-101	335	1	Pithoviridae
N_bin829_k3	primase	1.31e-125	401	1	Pithoviridae
N_bin829_k31	primase	9.57e-114	369	1	Pithoviridae
N_bin891_k1	primase	5.77e-100	338	1	extended_Klosneuvirinae
N_bin891_k1	primase	5.72e-58	216	2	extended_Klosneuvirinae
N_bin891_k1	primase	1.89e-39	154	3	extended_Klosneuvirinae
N_bin891_k10	primase	2.93e-59	212	1	Unknown_clade1
N_bin891_k3	primase	1.15e-85	291	1	Unknown_clade1
N_bin891_k9	primase	4.8e-51	193	1	Unknown_clade1
N_bin920_k48	primase	2.87e-57	211	1	Unknown_clade1
N_bin920_k54	primase	8.18e-103	344	1	extended_Klosneuvirinae
N_bin920_k54	primase	9.31e-66	239	2	extended_Klosneuvirinae
P_bin3135_k2	primase	7.67e-100	332	1	Pithoviridae
Q_bin1114_k5	primase	0	572	1	Megamimivirinae
Q_bin1116_k15	primase	6.82e-142	443	1	Pithoviridae
Q_bin1278_k1	primase	4.61e-62	226	1	Pitho_orpheo_div6
Q_bin1700_k2	primase	1.56e-80	279	1	Pitho_orpheo_div6
Q_bin1937_k4	primase	8.54e-45	171	1	extended_Klosneuvirinae
Q_bin1937_k41	primase	1.11e-168	512	1	Megamimivirinae
Q_bin2070_k5	primase	2.9e-79	273	1	Other
Q_bin422_k4	primase	3.73e-107	351	1	Pithoviridae_div1
R_bin1043_k2	primase	4.48e-139	435	1	Pithoviridae
R_bin1106_k46	primase	1.74e-103	345	1	extended_Klosneuvirinae
R_bin1106_k46	primase	3.59e-62	228	2	extended_Klosneuvirinae
R_bin1114_k3	primase	1.9e-108	355	1	Pithoviridae
R_bin1155_k1	primase	0	604	1	Megamimivirinae
R_bin1155_k1	primase	9.79e-74	250	2	Megamimivirinae
R_bin116_k1	primase	1.83e-125	404	1	Pithoviridae_div1
R_bin1236_k2	primase	5.06e-126	404	1	extended_Klosneuvirinae
R_bin1240_k2	primase	9.47e-115	371	1	Pitho_orpheo_div5
R_bin1287_k1	primase	2.6e-41	163	1	Unknown_clade1
R_bin1324_k27	primase	2.96e-100	333	1	Pithoviridae
R_bin1337_k5	primase	2.02e-69	247	1	Pitho_orpheo_div5
R_bin1378_k21	primase	1.99e-175	531	1	Megamimivirinae
R_bin1378_k8	primase	1.25e-60	218	1	Unknown_clade1
R_bin1456_k4	primase	9.43e-108	353	1	Pithoviridae
R_bin1625_k2	primase	0	590	1	Megamimivirinae
R_bin1630_k1	primase	1.48e-127	410	1	Pithoviridae_div1
R_bin1690_k12	primase	8.33e-41	162	1	Unknown_clade1
R_bin1690_k15	primase	7.56e-103	344	1	extended_Klosneuvirinae
R_bin1690_k15	primase	5.31e-59	219	2	extended_Klosneuvirinae
R_bin1972_k4	primase	6.38e-118	380	1	Pithoviridae
R_bin2071_k1	primase	2.58e-44	171	1	Unknown_clade1
R_bin2100_k1	primase	1.34e-36	148	1	extended_Phycodnaviridae
R_bin2127_k13	primase	1.81e-168	512	1	Mimiviridae_div1
R_bin2127_k2	primase	1.61e-126	404	1	Mimiviridae_div1
R_bin2127_k2	primase	4.68e-59	208	2	Mimiviridae_div1
R_bin2127_k2	primase	4.59e-51	181	3	Mimiviridae_div1
R_bin2127_k22	primase	2.4e-39	147	1	Mimiviridae_div1
R_bin2127_k25	primase	4.12e-67	235	1	Mimiviridae_div1
R_bin2127_k4	primase	6.07e-148	461	1	Mimiviridae_div1
R_bin2127_k4	primase	1.17e-139	426	2	Mimiviridae_div1
R_bin2338_k29	primase	1.44e-142	445	1	Pithoviridae
R_bin2349_k2	primase	0	585	1	Megamimivirinae
R_bin2398_k2	primase	5.17e-101	335	1	Pitho_orpheo_div3
R_bin2567_k1	primase	2.34e-122	395	1	Pithoviridae_div1
R_bin267_k3	primase	1e-81	282	1	Pitho_orpheo_div5
R_bin305_k1	primase	4.08e-96	322	1	Pitho_orpheo_div5
R_bin548_k1	primase	3.33e-60	221	1	Megamimivirinae
R_bin548_k1	primase	2.27e-54	196	2	Megamimivirinae
R_bin548_k1	primase	4.06e-50	191	3	Megamimivirinae
R_bin629_k1	primase	2e-71	252	1	Pitho_orpheo_div5
R_bin689_k8	primase	0	595	1	Megamimivirinae
R_bin689_k8	primase	3.01e-64	223	2	Megamimivirinae
R_bin689_k8	primase	1.12e-63	219	3	Megamimivirinae
R_bin689_k8	primase	6.65e-50	181	4	Megamimivirinae
R_bin782_k29	primase	0	556	1	Megamimivirinae
R_bin899_k2	primase	1.58e-118	379	1	Pithoviridae_div1
R_bin943_k11	primase	0	586	1	Megamimivirinae
C_bin1266_k3	rpo1	0	605	1	Pithoviridae
D_bin2330_k1	rpo1	3.13e-180	591	1	extended_Phycodnaviridae
D_bin2528_k3	rpo1	0	657	1	extended_Phycodnaviridae
E_bin1579_k1	rpo1	0	796	1	Asfarviridae
E_bin937_k4	rpo1	0	657	1	extended_Klosneuvirinae
K_bin1588_k1	rpo1	9.88e-105	343	1	Pithoviridae
K_bin1588_k1	rpo1	5.97e-83	285	2	Pithoviridae
K_bin2137_k1	rpo1	4.03e-175	545	1	Pithoviridae
L_bin1087_k2	rpo1	7.27e-144	446	1	extended_Klosneuvirinae
L_bin1087_k2	rpo1	1.71e-91	303	2	extended_Klosneuvirinae
L_bin1087_k2	rpo1	9.03e-91	316	3	extended_Klosneuvirinae
L_bin1899_k2	rpo1	0	588	1	Pithoviridae
M_bin1150_k1	rpo1	0	577	1	Pithoviridae_div1
M_bin1609_k1	rpo1	0	693	1	Pithoviridae
M_bin1950_k53	rpo1	5.71e-158	486	1	Megamimivirinae
M_bin1950_k53	rpo1	1.37e-116	379	2	Megamimivirinae
M_bin1950_k53	rpo1	3.54e-94	306	3	Megamimivirinae
M_bin2028_k2	rpo1	0	720	1	extended_Phycodnaviridae
M_bin2437_k2	rpo1	2e-172	540	1	extended_Phycodnaviridae
M_bin2437_k2	rpo1	5.75e-111	356	2	extended_Phycodnaviridae
M_bin347_k1	rpo1	1.71e-95	332	1	Pitho_orpheo_div8
M_bin882_k1	rpo1	5.13e-82	289	1	Pitho_orpheo_div5
N_bin1042_k1	rpo1	2.67e-119	380	1	Pithoviridae
N_bin1042_k1	rpo1	2.55e-106	346	2	Pithoviridae
N_bin1071_k6	rpo1	2.93e-154	490	1	Pithoviridae_div1
N_bin1088_k11	rpo1	7.4e-112	362	1	Pithoviridae
N_bin1088_k11	rpo1	7.41e-98	322	2	Pithoviridae
N_bin1127_k1	rpo1	5.67e-116	371	1	Pithoviridae
N_bin1127_k1	rpo1	1.65e-113	366	2	Pithoviridae
N_bin1170_k2	rpo1	2.76e-124	417	1	Pithoviridae
N_bin1170_k2	rpo1	3.13e-81	292	2	Pithoviridae
N_bin1535_k28	rpo1	3.19e-116	395	1	Pithoviridae_div1
N_bin1535_k3	rpo1	6.74e-119	402	1	Pithoviridae_div1
N_bin1558_k1	rpo1	0	754	1	extended_Klosneuvirinae
N_bin1558_k1	rpo1	7.63e-99	347	2	extended_Klosneuvirinae
N_bin1568_k2	rpo1	1.27e-81	294	1	Pitho_orpheo_div6
N_bin1782_k1	rpo1	0	619	1	Pithoviridae
N_bin1818_k1	rpo1	7.7e-112	377	1	Pitho_orpheo_div6
N_bin1827_k1	rpo1	1.77e-87	305	1	Pitho_orpheo_div5
N_bin1966_k2	rpo1	0	591	1	Pithoviridae
N_bin2022_k21	rpo1	0	747	1	Megamimivirinae
N_bin2022_k21	rpo1	3.15e-107	370	2	Megamimivirinae
N_bin370_k12	rpo1	3.66e-116	400	1	extended_Phycodnaviridae
N_bin370_k12	rpo1	2.08e-106	371	2	extended_Phycodnaviridae
N_bin402_k2	rpo1	2.99e-169	538	1	Pithoviridae_div1
N_bin427_k1	rpo1	0	700	1	Pithoviridae
N_bin639_k7	rpo1	2.6e-110	353	1	Pithoviridae
N_bin639_k7	rpo1	3.55e-104	340	2	Pithoviridae
N_bin713_k1	rpo1	4.77e-120	406	1	Pithoviridae_div1
N_bin771_k1	rpo1	0	617	1	Megamimivirinae
N_bin771_k1	rpo1	7.22e-70	258	2	Megamimivirinae
N_bin812_k5	rpo1	0	612	1	Pithoviridae_div1
N_bin823_k6	rpo1	0	623	1	Pithoviridae
N_bin890_k5	rpo1	0	660	1	Pithoviridae
N_bin891_k1	rpo1	1.93e-86	285	1	extended_Klosneuvirinae
N_bin891_k1	rpo1	4.16e-85	307	2	extended_Klosneuvirinae
N_bin891_k1	rpo1	4.98e-75	275	3	extended_Klosneuvirinae
N_bin920_k46	rpo1	2.31e-96	316	1	extended_Klosneuvirinae
N_bin920_k46	rpo1	3.09e-96	328	2	extended_Klosneuvirinae
N_bin920_k46	rpo1	2.8e-84	280	3	extended_Klosneuvirinae
P_bin881_k11	rpo1	2.51e-132	420	1	extended_Phycodnaviridae
P_bin881_k11	rpo1	1.67e-91	313	2	extended_Phycodnaviridae
Q_bin1114_k38	rpo1	0	871	1	Megamimivirinae
Q_bin1114_k38	rpo1	7.57e-101	353	2	Megamimivirinae
Q_bin1116_k26	rpo1	6.09e-112	362	1	Pithoviridae
Q_bin1116_k26	rpo1	4.39e-103	339	2	Pithoviridae
Q_bin1278_k2	rpo1	6.3e-84	296	1	Pitho_orpheo_div2
Q_bin1439_k2	rpo1	1.64e-172	540	1	Pitho_orpheo_div2
Q_bin1937_k2	rpo1	1.92e-89	294	1	extended_Klosneuvirinae
R_bin1003_k12	rpo1	0	620	1	Pithoviridae_div1
R_bin1069_k6	rpo1	0	833	1	Mesomimivirinae
R_bin1106_k50	rpo1	2.47e-99	343	1	extended_Klosneuvirinae
R_bin1106_k50	rpo1	2.36e-81	274	2	extended_Klosneuvirinae
R_bin1114_k1	rpo1	0	600	1	Pithoviridae
R_bin116_k1	rpo1	1.62e-110	376	1	Pithoviridae_div1
R_bin1233_k3	rpo1	9.83e-98	342	1	Mesomimivirinae
R_bin1233_k3	rpo1	7.99e-73	242	2	Mesomimivirinae
R_bin1233_k3	rpo1	7.15e-70	237	3	Mesomimivirinae
R_bin1287_k4	rpo1	3.48e-139	448	1	Pitho_orpheo_div6
R_bin1374_k4	rpo1	0	608	1	Pithoviridae_div1
R_bin1378_k35	rpo1	1.2e-104	352	1	Megamimivirinae
R_bin1548_k31	rpo1	6.21e-157	482	1	Megamimivirinae
R_bin1548_k31	rpo1	1.48e-120	391	2	Megamimivirinae
R_bin1589_k15	rpo1	0	602	1	extended_Phycodnaviridae
R_bin1589_k15	rpo1	0	612	2	extended_Phycodnaviridae
R_bin1625_k15	rpo1	7.05e-110	369	1	Megamimivirinae
R_bin1625_k15	rpo1	7.07e-99	338	2	Megamimivirinae
R_bin1630_k6	rpo1	0	636	1	Pithoviridae_div1
R_bin1690_k11	rpo1	1.12e-82	276	1	extended_Klosneuvirinae
R_bin2349_k1	rpo1	9.94e-158	485	1	Megamimivirinae
R_bin2349_k1	rpo1	4.3e-109	368	2	Megamimivirinae
R_bin2349_k1	rpo1	2.11e-105	358	3	Megamimivirinae
R_bin2567_k6	rpo1	8.39e-179	559	1	Pithoviridae_div1
R_bin267_k2	rpo1	1.59e-115	391	1	Pitho_orpheo_div6
R_bin305_k1	rpo1	1.91e-143	464	1	Pitho_orpheo_div5
R_bin548_k1	rpo1	0	613	1	Megamimivirinae
R_bin548_k1	rpo1	2.06e-70	260	2	Megamimivirinae
R_bin629_k1	rpo1	5.04e-69	253	1	Pitho_orpheo_div5
R_bin689_k7	rpo1	2.98e-160	489	1	Megamimivirinae
R_bin689_k7	rpo1	1.54e-120	400	2	Megamimivirinae
R_bin689_k7	rpo1	1.7e-107	364	3	Megamimivirinae
R_bin782_k3	rpo1	4.12e-97	326	1	Megamimivirinae
R_bin782_k46	rpo1	2.5e-153	473	1	Megamimivirinae
R_bin782_k46	rpo1	1.44e-91	299	2	Megamimivirinae
R_bin917_k19	rpo1	1.73e-165	545	1	Mesomimivirinae
R_bin943_k12	rpo1	7.65e-110	368	1	Megamimivirinae
R_bin943_k12	rpo1	1.19e-91	317	2	Megamimivirinae
E_bin1579_k2	rpo2	0	816	1	Asfarviridae
K_bin1706_k3	rpo2	1.01e-125	406	1	Pithoviridae
K_bin2137_k1	rpo2	4.52e-127	419	1	Pithoviridae
K_bin2137_k1	rpo2	4.28e-85	301	2	Pithoviridae
K_bin912_k1	rpo2	4.71e-123	386	1	Megamimivirinae
K_bin912_k1	rpo2	7.95e-90	288	2	Megamimivirinae
K_bin912_k1	rpo2	1.13e-74	249	3	Megamimivirinae
L_bin1899_k2	rpo2	4.96e-120	398	1	Pithoviridae
L_bin1899_k2	rpo2	2.12e-83	295	2	Pithoviridae
M_bin1609_k4	rpo2	1.73e-99	346	1	Pithoviridae
M_bin2028_k1	rpo2	0	726	1	extended_Phycodnaviridae
M_bin2250_k1	rpo2	1.58e-133	437	1	Pithoviridae_div1
M_bin2250_k1	rpo2	1.47e-75	272	2	Pithoviridae_div1
M_bin347_k1	rpo2	1.87e-96	336	1	Pitho_orpheo_div8
M_bin882_k1	rpo2	6.04e-102	348	1	Pitho_orpheo_div5
N_bin1535_k2	rpo2	0	662	1	Pithoviridae_div1
N_bin1535_k6	rpo2	8.47e-109	369	1	Pithoviridae_div1
N_bin1535_k6	rpo2	1.5e-85	303	2	Pithoviridae_div1
N_bin1558_k1	rpo2	0	668	1	extended_Klosneuvirinae
N_bin1558_k1	rpo2	2.59e-84	300	2	extended_Klosneuvirinae
N_bin1568_k4	rpo2	3.01e-106	361	1	Pitho_orpheo_div6
N_bin1574_k1	rpo2	3.95e-112	383	1	Pithoviridae_div1
N_bin1574_k20	rpo2	0	706	1	Pithoviridae_div1
N_bin1782_k1	rpo2	9.16e-149	477	1	Pithoviridae
N_bin1782_k1	rpo2	2.54e-103	353	2	Pithoviridae
N_bin1827_k1	rpo2	5.24e-104	353	1	Pitho_orpheo_div5
N_bin1966_k2	rpo2	2.95e-143	463	1	Pithoviridae
N_bin1966_k2	rpo2	2.4e-75	272	2	Pithoviridae
N_bin2022_k3	rpo2	0	1104	1	Megamimivirinae
N_bin402_k4	rpo2	3.54e-131	435	1	Pithoviridae_div1
N_bin639_k1	rpo2	1.12e-93	328	1	Pithoviridae
N_bin639_k1	rpo2	4.81e-90	317	2	Pithoviridae
N_bin639_k1	rpo2	8e-84	298	3	Pithoviridae
N_bin713_k1	rpo2	8.2e-111	375	1	Pithoviridae_div1
N_bin713_k1	rpo2	6.39e-80	286	2	Pithoviridae_div1
N_bin771_k1	rpo2	0	728	1	Megamimivirinae
N_bin823_k1	rpo2	4.77e-132	436	1	Pithoviridae
N_bin829_k17	rpo2	5.31e-91	320	1	Pithoviridae
N_bin829_k17	rpo2	5.74e-85	302	2	Pithoviridae
N_bin829_k17	rpo2	3.06e-76	276	3	Pithoviridae
N_bin874_k62	rpo2	0	589	1	Pithoviridae
N_bin874_k62	rpo2	1.7e-83	297	2	Pithoviridae
N_bin890_k3	rpo2	0	803	1	Pithoviridae_div1
N_bin891_k1	rpo2	2.52e-114	378	1	extended_Klosneuvirinae
N_bin891_k1	rpo2	2.06e-102	334	2	extended_Klosneuvirinae
N_bin891_k1	rpo2	8.11e-80	264	3	extended_Klosneuvirinae
Q_bin1086_k4	rpo2	5.12e-144	435	1	Megamimivirinae
Q_bin1086_k4	rpo2	6.01e-122	387	2	Megamimivirinae
Q_bin1114_k5	rpo2	1.08e-116	371	1	Megamimivirinae
Q_bin1114_k5	rpo2	1.21e-92	309	2	Megamimivirinae
Q_bin1114_k5	rpo2	6.84e-78	259	3	Megamimivirinae
Q_bin1700_k3	rpo2	0	695	1	Pithoviridae_div1
Q_bin2070_k1	rpo2	7.29e-84	298	1	Pitho_orpheo_div6
R_bin1003_k14	rpo2	0	787	1	Pithoviridae_div1
R_bin1069_k19	rpo2	0	972	1	Other
R_bin1155_k24	rpo2	1.68e-120	380	1	Megamimivirinae
R_bin1155_k39	rpo2	1.09e-117	363	1	Megamimivirinae
R_bin116_k1	rpo2	9.43e-150	480	1	Pithoviridae_div1
R_bin116_k1	rpo2	2.6e-94	327	2	Pithoviridae_div1
R_bin1236_k2	rpo2	0	626	1	extended_Klosneuvirinae
R_bin1236_k2	rpo2	2.33e-87	309	2	extended_Klosneuvirinae
R_bin1240_k1	rpo2	2.01e-110	371	1	Pitho_orpheo_div7
R_bin1287_k7	rpo2	1.81e-98	339	1	Pitho_orpheo_div7
R_bin1324_k7	rpo2	2.54e-85	302	1	Pithoviridae
R_bin1374_k4	rpo2	7.36e-160	514	1	Pithoviridae_div1
R_bin1456_k6	rpo2	1.29e-126	411	1	Pithoviridae
R_bin1548_k14	rpo2	5.52e-116	367	1	Megamimivirinae
R_bin1548_k14	rpo2	1.2e-92	310	2	Megamimivirinae
R_bin1548_k14	rpo2	6.79e-75	249	3	Megamimivirinae
R_bin1625_k4	rpo2	0	767	1	Megamimivirinae
R_bin1625_k4	rpo2	3.05e-105	360	2	Megamimivirinae
R_bin1630_k5	rpo2	3.24e-153	489	1	Pithoviridae_div1
R_bin1630_k5	rpo2	8.12e-97	334	2	Pithoviridae_div1
R_bin2349_k2	rpo2	0	585	1	Megamimivirinae
R_bin2398_k6	rpo2	0	745	1	Pithoviridae
R_bin2567_k5	rpo2	8.43e-172	537	1	Pithoviridae_div1
R_bin267_k1	rpo2	6.67e-87	307	1	Pitho_orpheo_div6
R_bin305_k1	rpo2	1.19e-131	431	1	Pitho_orpheo_div5
R_bin548_k1	rpo2	0	729	1	Megamimivirinae
R_bin629_k1	rpo2	2.15e-97	334	1	Pitho_orpheo_div5
R_bin747_k1	rpo2	0	620	1	Megamimivirinae
R_bin782_k3	rpo2	0	575	1	Megamimivirinae
R_bin782_k3	rpo2	1.02e-152	458	2	Megamimivirinae
R_bin899_k1	rpo2	0	706	1	Pithoviridae_div1
R_bin943_k7	rpo2	0	631	1	Megamimivirinae
C_bin1266_k1	vltF3	7.96e-19	87.2	1	Pitho_orpheo_div6
D_bin1815_k2	vltF3	1.41e-11	65.7	1	Asfarviridae
D_bin1979_k7	vltF3	7.91e-28	110	1	Unknown_clade2
D_bin2590_k2	vltF3	4.3e-22	95	1	Unknown_clade2
D_bin2765_k5	vltF3	7.13e-43	154	1	Unknown_clade2
E_bin1579_k2	vltF3	1.14e-14	74.9	1	Asfarviridae
E_bin937_k2	vltF3	1.24e-53	182	1	extended_Klosneuvirinae
K_bin1588_k6	vltF3	9.06e-39	145	1	Pithoviridae
K_bin2137_k1	vltF3	3.11e-28	114	1	Pithoviridae
L_bin1899_k3	vltF3	1.38e-29	118	1	Pithoviridae
L_bin441_k4	vltF3	4.13e-25	98	1	extended_Klosneuvirinae
M_bin1150_k1	vltF3	1.77e-32	126	1	Pithoviridae_div1
M_bin1274_k14	vltF3	3.69e-46	164	1	Pithoviridae
M_bin1609_k3	vltF3	1.07e-33	130	1	Pithoviridae
M_bin1950_k27	vltF3	8.54e-14	69.5	1	Megamimivirinae
M_bin2028_k1	vltF3	5.29e-32	124	1	extended_Phycodnaviridae
M_bin2250_k2	vltF3	4.72e-33	128	1	Pithoviridae_div1
M_bin2437_k3	vltF3	3.43e-16	77.2	1	extended_Phycodnaviridae
M_bin347_k1	vltF3	5.47e-35	133	1	Pitho_orpheo_div8
M_bin882_k1	vltF3	5.9e-21	93.8	1	Pitho_orpheo_div5
N_bin1042_k1	vltF3	4.01e-42	153	1	Pithoviridae
N_bin1088_k1	vltF3	1.8e-31	124	1	Pithoviridae_div1
N_bin1127_k1	vltF3	2.15e-42	154	1	Pithoviridae
N_bin1170_k14	vltF3	2.67e-48	170	1	Pithoviridae
N_bin1189_k19	vltF3	1.32e-31	124	1	Other
N_bin1535_k2	vltF3	2.8e-30	119	1	Pithoviridae_div1
N_bin1558_k25	vltF3	6.23e-45	160	1	extended_Klosneuvirinae
N_bin1568_k2	vltF3	6.28e-18	84.6	1	Pitho_orpheo_div6
N_bin1574_k10	vltF3	1.9e-27	111	1	Pithoviridae_div1
N_bin1574_k19	vltF3	2.05e-31	122	1	Pithoviridae_div1
N_bin1782_k1	vltF3	6.9e-44	158	1	Pithoviridae
N_bin1827_k1	vltF3	5.97e-16	78	1	Pitho_orpheo_div5
N_bin1966_k1	vltF3	3.09e-33	128	1	Pithoviridae
N_bin1974_k14	vltF3	2.44e-31	123	1	Pithoviridae_div1
N_bin370_k32	vltF3	1.21e-29	118	1	extended_Phycodnaviridae
N_bin402_k3	vltF3	2.05e-27	112	1	Pithoviridae_div1
N_bin678_k26	vltF3	2.88e-41	143	1	extended_Klosneuvirinae
N_bin706_k15	vltF3	2.5e-39	146	1	Pithoviridae
N_bin713_k1	vltF3	9.66e-25	104	1	Pithoviridae_div1
N_bin771_k1	vltF3	1.78e-45	163	1	Megamimivirinae
N_bin815_k23	vltF3	1.19e-28	109	1	Pithoviridae
N_bin890_k1	vltF3	1.11e-32	125	1	Pithoviridae_div1
N_bin891_k1	vltF3	2.51e-36	128	1	extended_Klosneuvirinae
N_bin891_k1	vltF3	4.12e-30	115	2	extended_Klosneuvirinae
N_bin963_k7	vltF3	8.4e-33	128	1	Pithoviridae_div1
P_bin3135_k3	vltF3	8.93e-45	160	1	Pithoviridae
P_bin881_k6	vltF3	2.01e-17	84.2	1	extended_Phycodnaviridae
Q_bin1026_k1	vltF3	2.7e-26	109	1	Pithoviridae_div1
Q_bin1114_k1	vltF3	2.49e-56	190	1	Megamimivirinae
Q_bin1116_k11	vltF3	7.22e-51	176	1	Pithoviridae
Q_bin1278_k3	vltF3	1.34e-19	89.2	1	Pitho_orpheo_div5
Q_bin1700_k1	vltF3	3.19e-32	124	1	Pitho_orpheo_div5
Q_bin1937_k55	vltF3	2.83e-56	189	1	Megamimivirinae
Q_bin2070_k1	vltF3	7.89e-16	76.8	1	Pitho_orpheo_div6
Q_bin422_k1	vltF3	4.44e-36	136	1	Pithoviridae_div1
R_bin1003_k13	vltF3	1.38e-28	116	1	Pithoviridae_div1
R_bin1043_k2	vltF3	2.69e-44	160	1	Pithoviridae
R_bin1069_k2	vltF3	3.67e-53	182	1	Mesomimivirinae
R_bin1106_k1	vltF3	1.95e-12	68	1	Pithoviridae
R_bin1155_k11	vltF3	8.29e-59	196	1	Megamimivirinae
R_bin116_k1	vltF3	4.28e-35	136	1	Pithoviridae_div1
R_bin1236_k46	vltF3	6.2e-47	166	1	extended_Klosneuvirinae
R_bin1287_k5	vltF3	3.25e-17	82.2	1	Pitho_orpheo_div6
R_bin1324_k2	vltF3	6.44e-43	159	1	Pithoviridae
R_bin1374_k26	vltF3	6.37e-27	111	1	Pithoviridae_div1
R_bin1378_k19	vltF3	2.5e-21	90.7	1	Megamimivirinae
R_bin1456_k5	vltF3	1.47e-31	123	1	Pithoviridae
R_bin1548_k5	vltF3	2.24e-65	213	1	Megamimivirinae
R_bin1589_k15	vltF3	3.21e-30	118	1	extended_Phycodnaviridae
R_bin1625_k9	vltF3	9.87e-55	185	1	Megamimivirinae
R_bin1630_k4	vltF3	4.08e-32	126	1	Pithoviridae_div1
R_bin1645_k3	vltF3	5.94e-24	102	1	Pithoviridae_div1
R_bin1747_k7	vltF3	1.45e-57	192	1	Megamimivirinae
R_bin2100_k1	vltF3	3.1e-42	153	1	extended_Phycodnaviridae
R_bin2338_k3	vltF3	1.84e-50	176	1	Pithoviridae_div1
R_bin2349_k1	vltF3	3.53e-62	206	1	Megamimivirinae
R_bin2349_k1	vltF3	3.47e-40	140	2	Megamimivirinae
R_bin237_k6	vltF3	1.89e-21	94.6	1	Pitho_orpheo_div6
R_bin2398_k7	vltF3	1.98e-44	157	1	Pithoviridae_div1
R_bin2567_k7	vltF3	1.1e-33	130	1	Pithoviridae_div1
R_bin267_k1	vltF3	3.4e-23	99.6	1	Pitho_orpheo_div6
R_bin278_k1	vltF3	2.11e-33	129	1	Pithoviridae_div1
R_bin305_k1	vltF3	6.74e-30	118	1	Pitho_orpheo_div5
R_bin548_k1	vltF3	3.05e-45	163	1	Megamimivirinae
R_bin629_k1	vltF3	5.75e-17	81.9	1	Pitho_orpheo_div5
R_bin689_k5	vltF3	9.57e-59	196	1	Megamimivirinae
R_bin782_k51	vltF3	2.65e-65	212	1	Megamimivirinae
R_bin899_k1	vltF3	2.59e-31	121	1	Pithoviridae_div1
R_bin943_k5	vltF3	5.84e-58	194	1	Megamimivirinae

## Sheet: Figure 4
Figure 4
Scaffold	Gene	Rank1	Rank2	Rank3	Start	Stop
M_bin2437_k1	M_bin2437_k1.gene_509732	Nomatch	Nomatch	NA	2	205
M_bin2437_k1	M_bin2437_k1.gene_509733	Eukaryota	Viridiplantae	Streptophyta	342	1097
M_bin2437_k1	M_bin2437_k1.gene_509734	Nomatch	Nomatch	NA	1164	2291
M_bin2437_k1	M_bin2437_k1.gene_509735	Nomatch	Nomatch	NA	2390	3271
M_bin2437_k1	M_bin2437_k1.gene_509736	Nomatch	Nomatch	NA	3286	3636
M_bin2437_k1	M_bin2437_k1.gene_509737	Nomatch	Nomatch	NA	3703	5502
M_bin2437_k1	M_bin2437_k1.gene_509738	Nomatch	Nomatch	NA	6022	6366
M_bin2437_k1	M_bin2437_k1.gene_509739	Nomatch	Nomatch	NA	6836	8236
M_bin2437_k1	M_bin2437_k1.gene_509740	Nomatch	Nomatch	NA	8364	9389
M_bin2437_k1	M_bin2437_k1.gene_509741	Nomatch	Nomatch	NA	9400	9681
M_bin2437_k1	M_bin2437_k1.gene_509742	Nomatch	Nomatch	NA	9776	11074
M_bin2437_k1	M_bin2437_k1.gene_509743	Nomatch	Nomatch	NA	11641	11958
M_bin2437_k1	M_bin2437_k1.gene_509744	Viruses	Orpheovirus	Orpheovirus IHUMI-LCC2	12878	13336
M_bin2437_k1	M_bin2437_k1.gene_509745	Nomatch	Nomatch	NA	13410	13814
M_bin2437_k1	M_bin2437_k1.gene_509746	Eukaryota	Fungi	Dikarya	14944	16335
M_bin2437_k1	M_bin2437_k1.gene_509747	Nomatch	Nomatch	NA	16470	16817
M_bin2437_k1	M_bin2437_k1.gene_509748	Nomatch	Nomatch	NA	16906	17610
M_bin2437_k1	M_bin2437_k1.gene_509749	Nomatch	Nomatch	NA	18551	18922
M_bin2437_k1	M_bin2437_k1.gene_509750	Nomatch	Nomatch	NA	19450	20166
M_bin2437_k1	M_bin2437_k1.gene_509751	Bacteria	Proteobacteria	Alphaproteobacteria	20411	21322
M_bin2437_k1	M_bin2437_k1.gene_509752	Bacteria	Firmicutes	Bacilli	21526	22224
M_bin2437_k1	M_bin2437_k1.gene_509753	Bacteria	Chlamydiae	Chlamydiae bacterium	22202	24226
M_bin2437_k1	M_bin2437_k1.gene_509754	Bacteria	Chloroflexi	Anaerolineae	24284	27169
M_bin2437_k1	M_bin2437_k1.gene_509755	Bacteria	Proteobacteria	Betaproteobacteria	27175	28677
M_bin2437_k1	M_bin2437_k1.gene_509756	Nomatch	Nomatch	NA	28844	29122
M_bin2437_k1	M_bin2437_k1.gene_509757	Nomatch	Nomatch	NA	29411	30031
M_bin2437_k1	M_bin2437_k1.gene_509758	Nomatch	Nomatch	NA	30111	32609
M_bin2437_k1	M_bin2437_k1.gene_509759	Eukaryota	Evosea	Eumycetozoa	33429	33740
M_bin2437_k1	M_bin2437_k1.gene_509760	Nomatch	Nomatch	NA	34489	35421
M_bin2437_k1	M_bin2437_k1.gene_509761	Nomatch	Nomatch	NA	35470	37104
M_bin2437_k1	M_bin2437_k1.gene_509762	Nomatch	Nomatch	NA	37107	37484
M_bin2437_k1	M_bin2437_k1.gene_509763	Nomatch	Nomatch	NA	37676	37957
M_bin2437_k1	M_bin2437_k1.gene_509764	Viruses	Faustovirus	NA	38048	38359
M_bin2437_k1	M_bin2437_k1.gene_509765	Bacteria	Chloroflexi	Chloroflexi bacterium	38726	39235
M_bin2437_k1	M_bin2437_k1.gene_509766	Viruses	Klosneuvirinae	Terrestrivirus sp.	39568	40314
M_bin2437_k1	M_bin2437_k1.gene_509767	Viruses	Klosneuvirinae	NA	40680	41807
M_bin2437_k1	M_bin2437_k1.gene_509768	Nomatch	Nomatch	NA	41928	42215
M_bin2437_k1	M_bin2437_k1.gene_509769	Bacteria	Proteobacteria	Gammaproteobacteria	42548	43873
M_bin2437_k1	M_bin2437_k1.gene_509770	Nomatch	Nomatch	NA	44262	44981
M_bin2437_k1	M_bin2437_k1.gene_509771	Nomatch	Nomatch	NA	45110	45514
M_bin2437_k1	M_bin2437_k1.gene_509772	Bacteria	Spirochaetes	Spirochaetia	45617	46714
M_bin2437_k1	M_bin2437_k1.gene_509773	Nomatch	Nomatch	NA	47149	47301
M_bin2437_k1	M_bin2437_k1.gene_509774	Nomatch	Nomatch	NA	47862	49064
M_bin2437_k1	M_bin2437_k1.gene_509775	Nomatch	Nomatch	NA	49081	49371
M_bin2437_k1	M_bin2437_k1.gene_509776	Nomatch	Nomatch	NA	49471	49734
M_bin2437_k1	M_bin2437_k1.gene_509777	Nomatch	Nomatch	NA	49745	50452
M_bin2437_k1	M_bin2437_k1.gene_509778	Nomatch	Nomatch	NA	50605	51786
M_bin2437_k1	M_bin2437_k1.gene_509779	Nomatch	Nomatch	NA	51955	52800
M_bin2437_k1	M_bin2437_k1.gene_509780	Nomatch	Nomatch	NA	52788	53294
M_bin2437_k1	M_bin2437_k1.gene_509781	Nomatch	Nomatch	NA	54334	54786
M_bin2437_k1	M_bin2437_k1.gene_509782	Nomatch	Nomatch	NA	54849	55154
M_bin2437_k1	M_bin2437_k1.gene_509783	Viruses	Klosneuvirinae	NA	55382	55897
M_bin2437_k1	M_bin2437_k1.gene_509784	Nomatch	Nomatch	NA	55980	56423
M_bin2437_k1	M_bin2437_k1.gene_509785	Nomatch	Nomatch	NA	56530	56859
M_bin2437_k1	M_bin2437_k1.gene_509786	Nomatch	Nomatch	NA	57880	58206
M_bin2437_k1	M_bin2437_k1.gene_509787	Nomatch	Nomatch	NA	58540	58791
M_bin2437_k1	M_bin2437_k1.gene_509788	Bacteria	Proteobacteria	delta/epsilon subdivisions	58796	59620
M_bin2437_k1	M_bin2437_k1.gene_509789	Bacteria	Proteobacteria	Proteobacteria bacterium	60348	61781
M_bin2437_k1	M_bin2437_k1.gene_509790	Bacteria	Candidatus Eisenbacteria	Candidatus Eisenbacteria bacterium	61636	63846
M_bin2437_k1	M_bin2437_k1.gene_509791	Nomatch	Nomatch	NA	63997	65100
M_bin2437_k1	M_bin2437_k1.gene_509792	Eukaryota	Metazoa	Brachiopoda	65297	66112
M_bin2437_k1	M_bin2437_k1.gene_509793	Nomatch	Nomatch	NA	66270	67370
M_bin2437_k1	M_bin2437_k1.gene_509794	Nomatch	Nomatch	NA	67793	68053
M_bin2437_k1	M_bin2437_k1.gene_509795	Nomatch	Nomatch	NA	68221	68568
M_bin2437_k1	M_bin2437_k1.gene_509796	Viruses	Megamimivirinae	Tupanvirus	71121	73100
M_bin2437_k1	M_bin2437_k1.gene_509797	Eukaryota	Discosea	Longamoebia	73140	76076
M_bin2437_k1	M_bin2437_k1.gene_509798	Nomatch	Nomatch	NA	76204	76467
M_bin2437_k1	M_bin2437_k1.gene_509799	Viruses	Marseilleviridae	Marseillevirus LCMAC201	76523	79312
M_bin2437_k1	M_bin2437_k1.gene_509800	Nomatch	Nomatch	NA	79486	80517
M_bin2437_k1	M_bin2437_k1.gene_509801	Nomatch	Nomatch	NA	80651	80953
M_bin2437_k1	M_bin2437_k1.gene_509802	Nomatch	Nomatch	NA	81042	82241
M_bin2437_k1	M_bin2437_k1.gene_509803	Eukaryota	Viridiplantae	Streptophyta	82279	84237
M_bin2437_k1	M_bin2437_k1.gene_509804	Nomatch	Nomatch	NA	84377	85126
M_bin2437_k1	M_bin2437_k1.gene_509805	Nomatch	Nomatch	NA	85494	86027
M_bin2437_k1	M_bin2437_k1.gene_509806	Viruses	Marseilleviridae	Marseillevirus LCMAC102	86405	86917
M_bin2437_k1	M_bin2437_k1.gene_509807	Viruses	Klosneuvirinae	Hyperionvirus sp.	86977	87957
M_bin2437_k1	M_bin2437_k1.gene_509808	Nomatch	Nomatch	NA	88436	88870
M_bin2437_k1	M_bin2437_k1.gene_509809	Nomatch	Nomatch	NA	88934	89452
M_bin2437_k1	M_bin2437_k1.gene_509810	Nomatch	Nomatch	NA	89543	90409
M_bin2437_k1	M_bin2437_k1.gene_509811	Bacteria	Bacteroidetes	Cytophagia	91059	91550
M_bin2437_k1	M_bin2437_k1.gene_509812	Nomatch	Nomatch	NA	91641	92291
M_bin2437_k1	M_bin2437_k1.gene_509813	Nomatch	Nomatch	NA	92422	93567
M_bin2437_k1	M_bin2437_k1.gene_509814	Eukaryota	Evosea	Eumycetozoa	93918	94604
M_bin2437_k1	M_bin2437_k1.gene_509816	Nomatch	Nomatch	NA	94817	95248
M_bin2437_k1	M_bin2437_k1.gene_509817	Bacteria	Firmicutes	Bacilli	95532	95939
M_bin2437_k1	M_bin2437_k1.gene_509818	Nomatch	Nomatch	NA	96762	97397
M_bin2437_k1	M_bin2437_k1.gene_509819	Nomatch	Nomatch	NA	98066	99148
M_bin2437_k1	M_bin2437_k1.gene_509820	Viruses	Mollivirus kamchatka	NA	99329	100207
M_bin2437_k1	M_bin2437_k1.gene_509821	Nomatch	Nomatch	NA	100264	100803
M_bin2437_k1	M_bin2437_k1.gene_509822	Nomatch	Nomatch	NA	100911	101198
M_bin2437_k1	M_bin2437_k1.gene_509823	Viruses	Unclassified_Mimiviridae	Homavirus sp.	101314	103356
M_bin2437_k1	M_bin2437_k1.gene_509824	Nomatch	Nomatch	NA	103414	103776
M_bin2437_k1	M_bin2437_k1.gene_509825	Nomatch	Nomatch	NA	103960	105003
M_bin2437_k1	M_bin2437_k1.gene_509826	Nomatch	Nomatch	NA	105087	105323
M_bin2437_k1	M_bin2437_k1.gene_509827	Nomatch	Nomatch	NA	105415	106812
M_bin2437_k1	M_bin2437_k1.gene_509828	Nomatch	Nomatch	NA	106877	107224
M_bin2437_k1	M_bin2437_k1.gene_509829	Nomatch	Nomatch	NA	107317	107634
M_bin2437_k1	M_bin2437_k1.gene_509830	Viruses	Phycodnaviridae	Prasinovirus	107766	108476
M_bin2437_k1	M_bin2437_k1.gene_509831	Bacteria	Candidatus Marinimicrobia	Candidatus Marinimicrobia bacterium	108473	108820
M_bin2437_k1	M_bin2437_k1.gene_509832	Viruses	Phycodnaviridae	NA	108839	109294
M_bin2437_k1	M_bin2437_k1.gene_509833	Nomatch	Nomatch	NA	109482	109736
M_bin2437_k1	M_bin2437_k1.gene_509834	Nomatch	Nomatch	NA	110415	110738
M_bin2437_k1	M_bin2437_k1.gene_509835	Nomatch	Nomatch	NA	110979	112391
M_bin2437_k1	M_bin2437_k1.gene_509836	Nomatch	Nomatch	NA	112509	113810
M_bin2437_k1	M_bin2437_k1.gene_509837	Nomatch	Nomatch	NA	113813	115186
M_bin2437_k1	M_bin2437_k1.gene_509838	Nomatch	Nomatch	NA	115256	115432
M_bin2437_k1	M_bin2437_k1.gene_509839	Nomatch	Nomatch	NA	115664	116302
M_bin2437_k1	M_bin2437_k1.gene_509840	Nomatch	Nomatch	NA	116361	116519
M_bin2437_k1	M_bin2437_k1.gene_509841	Nomatch	Nomatch	NA	117173	118111
M_bin2437_k1	M_bin2437_k1.gene_509842	Nomatch	Nomatch	NA	118551	119375
M_bin2437_k1	M_bin2437_k1.gene_509843	Nomatch	Nomatch	NA	119375	120442
M_bin2437_k1	M_bin2437_k1.gene_509844	Nomatch	Nomatch	NA	120564	121271
M_bin2437_k1	M_bin2437_k1.gene_509845	Nomatch	Nomatch	NA	121313	121882
M_bin2437_k1	M_bin2437_k1.gene_509846	Nomatch	Nomatch	NA	121973	122143
M_bin2437_k1	M_bin2437_k1.gene_509847	Nomatch	Nomatch	NA	122155	123108
M_bin2437_k1	M_bin2437_k1.gene_509848	Nomatch	Nomatch	NA	123573	124067
M_bin2437_k1	M_bin2437_k1.gene_509849	Viruses	Pithoviridae	Brazilian cedratvirus IHUMI	124179	125183
M_bin2437_k1	M_bin2437_k1.gene_509850	Nomatch	Nomatch	NA	125229	126377
M_bin2437_k1	M_bin2437_k1.gene_509851	Nomatch	Nomatch	NA	126448	126924
M_bin2437_k1	M_bin2437_k1.gene_509852	Nomatch	Nomatch	NA	127041	128300
M_bin2437_k1	M_bin2437_k1.gene_509853	Nomatch	Nomatch	NA	129492	130223
M_bin2437_k1	M_bin2437_k1.gene_509854	Nomatch	Nomatch	NA	130399	130992
M_bin2437_k1	M_bin2437_k1.gene_509855	Nomatch	Nomatch	NA	131644	132648
M_bin2437_k1	M_bin2437_k1.gene_509856	Nomatch	Nomatch	NA	132853	133839
M_bin2437_k1	M_bin2437_k1.gene_509857	Nomatch	Nomatch	NA	133854	134297
M_bin2437_k1	M_bin2437_k1.gene_509858	Viruses	Orpheovirus	Orpheovirus IHUMI-LCC2	134463	135611
M_bin2437_k1	M_bin2437_k1.gene_509859	Eukaryota	Evosea	Variosea	135720	136229
M_bin2437_k1	M_bin2437_k1.gene_509860	Nomatch	Nomatch	NA	138091	138417
M_bin2437_k1	M_bin2437_k1.gene_509861	Viruses	Marseilleviridae	Marseillevirus	138562	139728
M_bin2437_k1	M_bin2437_k1.gene_509862	Bacteria	Bacteroidetes	Bacteroidia	139763	141193
M_bin2437_k1	M_bin2437_k1.gene_509863	Nomatch	Nomatch	NA	141295	141687
M_bin2437_k1	M_bin2437_k1.gene_509864	Nomatch	Nomatch	NA	142377	142757
M_bin2437_k1	M_bin2437_k1.gene_509865	Nomatch	Nomatch	NA	142723	143379
M_bin2437_k1	M_bin2437_k1.gene_509866	Eukaryota	Evosea	Variosea	143520	143996
M_bin2437_k1	M_bin2437_k1.gene_509867	Eukaryota	Evosea	Variosea	143980	144546
M_bin2437_k1	M_bin2437_k1.gene_509868	Nomatch	Nomatch	NA	144644	144907
M_bin2437_k1	M_bin2437_k1.gene_509869	Nomatch	Nomatch	NA	145006	146253
M_bin2437_k1	M_bin2437_k1.gene_509870	Bacteria	Proteobacteria	Alphaproteobacteria	146389	146658
M_bin2437_k1	M_bin2437_k1.gene_509872	Nomatch	Nomatch	NA	146894	147133
M_bin2437_k1	M_bin2437_k1.gene_509873	Nomatch	Nomatch	NA	147193	147594
M_bin2437_k1	M_bin2437_k1.gene_509874	Bacteria	Bacteroidetes	Flavobacteriia	147594	148151
M_bin2437_k1	M_bin2437_k1.gene_509875	Viruses	Orpheovirus	Orpheovirus IHUMI-LCC2	148836	150134
M_bin2437_k1	M_bin2437_k1.gene_509876	Nomatch	Nomatch	NA	150226	150891
M_bin2437_k1	M_bin2437_k1.gene_509877	Nomatch	Nomatch	NA	151052	151546
M_bin2437_k1	M_bin2437_k1.gene_509878	Nomatch	Nomatch	NA	151607	151768
M_bin2437_k1	M_bin2437_k1.gene_509879	Nomatch	Nomatch	NA	152048	152569
M_bin2437_k1	M_bin2437_k1.gene_509880	Nomatch	Nomatch	NA	152661	152951
M_bin2437_k1	M_bin2437_k1.gene_509881	Nomatch	Nomatch	NA	153072	154295
M_bin2437_k1	M_bin2437_k1.gene_509882	Viruses	Pithoviridae	Pithovirus LCPAC101	154749	156335
M_bin2437_k1	M_bin2437_k1.gene_509883	Nomatch	Nomatch	NA	156470	156955
M_bin2437_k1	M_bin2437_k1.gene_509884	Nomatch	Nomatch	NA	157091	157291
M_bin2437_k1	M_bin2437_k1.gene_509885	Nomatch	Nomatch	NA	157461	157943
M_bin2437_k1	M_bin2437_k1.gene_509886	Nomatch	Nomatch	NA	158138	158425
M_bin2437_k1	M_bin2437_k1.gene_509887	Nomatch	Nomatch	NA	158548	158709
M_bin2437_k1	M_bin2437_k1.gene_509889	Nomatch	Nomatch	NA	159406	160005
M_bin2437_k1	M_bin2437_k1.gene_509890	Nomatch	Nomatch	NA	160792	161427
M_bin2437_k1	M_bin2437_k1.gene_509891	Nomatch	Nomatch	NA	161953	162702
M_bin2437_k1	M_bin2437_k1.gene_509892	Bacteria	Proteobacteria	Proteobacteria bacterium	163120	164379
M_bin2437_k1	M_bin2437_k1.gene_509893	Nomatch	Nomatch	NA	164458	165939
M_bin2437_k1	M_bin2437_k1.gene_509894	Nomatch	Nomatch	NA	165957	166928
M_bin2437_k1	M_bin2437_k1.gene_509895	Nomatch	Nomatch	NA	167121	168443
M_bin2437_k1	M_bin2437_k1.gene_509896	Nomatch	Nomatch	NA	168552	169892
M_bin2437_k1	M_bin2437_k1.gene_509897	Nomatch	Nomatch	NA	169949	172540
M_bin2437_k1	M_bin2437_k1.gene_509898	Nomatch	Nomatch	NA	172648	173079
M_bin2437_k1	M_bin2437_k1.gene_509899	Nomatch	Nomatch	NA	173160	173723
M_bin2437_k1	M_bin2437_k1.gene_509900	Nomatch	Nomatch	NA	173982	174152
M_bin2437_k1	M_bin2437_k1.gene_509901	Nomatch	Nomatch	NA	174585	174911
M_bin2437_k1	M_bin2437_k1.gene_509902	Nomatch	Nomatch	NA	174970	175899
M_bin2437_k1	M_bin2437_k1.gene_509903	Nomatch	Nomatch	NA	176187	176501
M_bin2437_k1	M_bin2437_k1.gene_509904	Nomatch	Nomatch	NA	176998	177282
M_bin2437_k1	M_bin2437_k1.gene_509905	Nomatch	Nomatch	NA	178038	178382
M_bin2437_k1	M_bin2437_k1.gene_509906	Nomatch	Nomatch	NA	178473	180785
M_bin2437_k1	M_bin2437_k1.gene_509907	Nomatch	Nomatch	NA	180942	183443
M_bin2437_k1	M_bin2437_k1.gene_509908	Nomatch	Nomatch	NA	183713	184279
M_bin2437_k1	M_bin2437_k1.gene_509909	Nomatch	Nomatch	NA	185207	186136
M_bin2437_k1	M_bin2437_k1.gene_509911	Nomatch	Nomatch	NA	186692	187102
M_bin2437_k1	M_bin2437_k1.gene_509912	Nomatch	Nomatch	NA	187234	188073
M_bin2437_k1	M_bin2437_k1.gene_509913	Nomatch	Nomatch	NA	188135	188887
M_bin2437_k1	M_bin2437_k1.gene_509914	Viruses	Unclassified_Mimiviridae	Homavirus sp.	190938	192008
M_bin2437_k1	M_bin2437_k1.gene_509915	Nomatch	Nomatch	NA	192089	192367
M_bin2437_k1	M_bin2437_k1.gene_509917	Nomatch	Nomatch	NA	192665	193006
M_bin2437_k1	M_bin2437_k1.gene_509918	Nomatch	Nomatch	NA	193120	193551
M_bin2437_k1	M_bin2437_k1.gene_509919	Nomatch	Nomatch	NA	193579	194238
M_bin2437_k1	M_bin2437_k1.gene_509920	Viruses	Orpheovirus	Orpheovirus IHUMI-LCC2	194233	195339
M_bin2437_k1	M_bin2437_k1.gene_509921	Nomatch	Nomatch	NA	195565	196410
M_bin2437_k1	M_bin2437_k1.gene_509922	Nomatch	Nomatch	NA	196835	197515
M_bin2437_k1	M_bin2437_k1.gene_509923	Eukaryota	Evosea	Eumycetozoa	197615	198556
M_bin2437_k1	M_bin2437_k1.gene_509924	Eukaryota	Evosea	Eumycetozoa	198778	199725
M_bin2437_k1	M_bin2437_k1.gene_509925	Nomatch	Nomatch	NA	199858	200697
M_bin2437_k1	M_bin2437_k1.gene_509926	Eukaryota	Metazoa	Cnidaria	200716	201534
M_bin2437_k1	M_bin2437_k1.gene_509927	Nomatch	Nomatch	NA	201620	201904
M_bin2437_k1	M_bin2437_k1.gene_509928	Nomatch	Nomatch	NA	202411	203337
M_bin2437_k1	M_bin2437_k1.gene_509929	Nomatch	Nomatch	NA	203511	204554
M_bin2437_k1	M_bin2437_k1.gene_509930	Nomatch	Nomatch	NA	204613	205044
M_bin2437_k1	M_bin2437_k1.gene_509931	Nomatch	Nomatch	NA	205091	205894
M_bin2437_k1	M_bin2437_k1.gene_509933	Nomatch	Nomatch	NA	206317	206817
M_bin2437_k1	M_bin2437_k1.gene_509934	Archaea	Crenarchaeota	Thermoprotei	206899	207573
M_bin2437_k1	M_bin2437_k1.gene_509935	Nomatch	Nomatch	NA	208286	208579
M_bin2437_k1	M_bin2437_k1.gene_509936	Viruses	Pithoviridae	Pithovirus LCPAC304	208612	209964
M_bin2437_k1	M_bin2437_k1.gene_509937	Nomatch	Nomatch	NA	210905	211216
M_bin2437_k1	M_bin2437_k1.gene_509938	Nomatch	Nomatch	NA	211291	212160
M_bin2437_k1	M_bin2437_k1.gene_509939	Nomatch	Nomatch	NA	212404	212811
M_bin2437_k1	M_bin2437_k1.gene_509940	Archaea	Candidatus Lokiarchaeota	Candidatus Lokiarchaeota archaeon	213054	213716
M_bin2437_k1	M_bin2437_k1.gene_509941	Nomatch	Nomatch	NA	213703	215175
M_bin2437_k1	M_bin2437_k1.gene_509942	Nomatch	Nomatch	NA	215225	216139
M_bin2437_k1	M_bin2437_k1.gene_509943	Viruses	Megamimivirinae	Moumouvirus	216924	217967
M_bin2437_k1	M_bin2437_k1.gene_509944	Viruses	Unclassified_Mimiviridae	Homavirus sp.	218375	220582
M_bin2437_k1	M_bin2437_k1.gene_509945	Nomatch	Nomatch	NA	221726	222100
M_bin2437_k1	M_bin2437_k1.gene_509946	Nomatch	Nomatch	NA	222876	223229
M_bin2437_k1	M_bin2437_k1.gene_509947	Nomatch	Nomatch	NA	223278	223937
M_bin2437_k1	M_bin2437_k1.gene_509948	Nomatch	Nomatch	NA	224705	225016
M_bin2437_k1	M_bin2437_k1.gene_509949	Nomatch	Nomatch	NA	225769	227964
M_bin2437_k1	M_bin2437_k1.gene_509950	Eukaryota	Metazoa	Cnidaria	228077	229504
M_bin2437_k1	M_bin2437_k1.gene_509951	Nomatch	Nomatch	NA	230403	231410
M_bin2437_k1	M_bin2437_k1.gene_509952	Eukaryota	Metazoa	Cnidaria	231529	232842
M_bin2437_k1	M_bin2437_k1.gene_509953	Nomatch	Nomatch	NA	233416	234018
M_bin2437_k1	M_bin2437_k1.gene_509954	Viruses	Pandoravirus	Pandoravirus dulcis	234413	235579
M_bin2437_k1	M_bin2437_k1.gene_509955	Nomatch	Nomatch	NA	236041	237036
M_bin2437_k1	M_bin2437_k1.gene_509956	Nomatch	Nomatch	NA	237102	237485
M_bin2437_k1	M_bin2437_k1.gene_509957	Nomatch	Nomatch	NA	237679	237897
M_bin2437_k1	M_bin2437_k1.gene_509958	Nomatch	Nomatch	NA	238026	238277
M_bin2437_k1	M_bin2437_k1.gene_509959	Nomatch	Nomatch	NA	238507	239943
M_bin2437_k1	M_bin2437_k1.gene_509960	Nomatch	Nomatch	NA	240028	240369
M_bin2437_k1	M_bin2437_k1.gene_509961	Nomatch	Nomatch	NA	241216	241770
M_bin2437_k1	M_bin2437_k1.gene_509962	Nomatch	Nomatch	NA	241765	242334
M_bin2437_k1	M_bin2437_k1.gene_509963	Viruses	Phycodnaviridae	NA	242624	244885
M_bin2437_k1	M_bin2437_k1.gene_509964	Nomatch	Nomatch	NA	245166	245720
M_bin2437_k1	M_bin2437_k1.gene_509965	Nomatch	Nomatch	NA	245781	246974
M_bin2437_k1	M_bin2437_k1.gene_509966	Nomatch	Nomatch	NA	248012	248272
M_bin2437_k1	M_bin2437_k1.gene_509967	Eukaryota	Viridiplantae	Chlorophyta	248396	248827
M_bin2437_k1	M_bin2437_k1.gene_509968	Nomatch	Nomatch	NA	249604	249939
M_bin2437_k1	M_bin2437_k1.gene_509969	Nomatch	Nomatch	NA	250331	251011
M_bin2437_k1	M_bin2437_k1.gene_509971	Nomatch	Nomatch	NA	251535	252113
M_bin2437_k1	M_bin2437_k1.gene_509972	Nomatch	Nomatch	NA	252126	253547
M_bin2437_k1	M_bin2437_k1.gene_509973	Bacteria	Cyanobacteria	Oscillatoriophycideae	253715	254764
M_bin2437_k1	M_bin2437_k1.gene_509974	Nomatch	Nomatch	NA	254891	255535
M_bin2437_k1	M_bin2437_k1.gene_509975	Nomatch	Nomatch	NA	255607	255981
M_bin2437_k1	M_bin2437_k1.gene_509976	Nomatch	Nomatch	NA	256009	257004
M_bin2437_k1	M_bin2437_k1.gene_509977	Nomatch	Nomatch	NA	257160	258269
M_bin2437_k1	M_bin2437_k1.gene_509978	Nomatch	Nomatch	NA	258249	259307
M_bin2437_k1	M_bin2437_k1.gene_509979	Nomatch	Nomatch	NA	259325	260860
M_bin2437_k1	M_bin2437_k1.gene_509980	Nomatch	Nomatch	NA	260932	261615
M_bin2437_k1	M_bin2437_k1.gene_509981	Bacteria	Firmicutes	Bacilli	261729	263384
M_bin2437_k1	M_bin2437_k1.gene_509982	Nomatch	Nomatch	NA	263363	263971
M_bin2437_k1	M_bin2437_k1.gene_509983	Viruses	Orpheovirus	Orpheovirus IHUMI-LCC2	264237	265025
M_bin2437_k1	M_bin2437_k1.gene_509984	Nomatch	Nomatch	NA	265078	265401
M_bin2437_k1	M_bin2437_k1.gene_509985	Nomatch	Nomatch	NA	265407	265985
M_bin2437_k1	M_bin2437_k1.gene_509986	Nomatch	Nomatch	NA	266189	266770
M_bin2437_k1	M_bin2437_k1.gene_509987	Viruses	Klosneuvirinae	Harvfovirus sp.	267205	270186
M_bin2437_k1	M_bin2437_k1.gene_509988	Nomatch	Nomatch	NA	272637	273782
M_bin2437_k1	M_bin2437_k1.gene_509989	Nomatch	Nomatch	NA	273810	274853
M_bin2437_k1	M_bin2437_k1.gene_509990	Bacteria	Bacteroidetes	Bacteroidia	274970	276049
M_bin2437_k1	M_bin2437_k1.gene_509991	Nomatch	Nomatch	NA	276160	276693
M_bin2437_k1	M_bin2437_k1.gene_509992	Nomatch	Nomatch	NA	276735	276992
M_bin2437_k1	M_bin2437_k1.gene_509993	Viruses	Phycodnaviridae	Chlorovirus	277169	278119
M_bin2437_k1	M_bin2437_k1.gene_509994	Nomatch	Nomatch	NA	278161	278895
M_bin2437_k1	M_bin2437_k1.gene_509995	Nomatch	Nomatch	NA	279107	279682
M_bin2437_k1	M_bin2437_k1.gene_509996	Viruses	Pandoravirus	Pandoravirus dulcis	279792	280280
M_bin2437_k1	M_bin2437_k1.gene_509997	Bacteria	Proteobacteria	Gammaproteobacteria	280375	281346
M_bin2437_k1	M_bin2437_k1.gene_509998	Bacteria	Bacteroidetes	Cytophagia	281499	282701
M_bin2437_k1	M_bin2437_k1.gene_509999	Nomatch	Nomatch	NA	282977	283132
M_bin2437_k1	M_bin2437_k1.gene_510000	Bacteria	Planctomycetes	Planctomycetia	283464	284231
M_bin2437_k1	M_bin2437_k1.gene_510001	Bacteria	Chloroflexi	Anaerolineae	284415	285230
M_bin2437_k1	M_bin2437_k1.gene_510002	Viruses	Megamimivirinae	Satyrvirus sp.	285575	286561
M_bin2437_k1	M_bin2437_k1.gene_510003	Bacteria	Planctomycetes	Planctomycetes bacterium	286695	287432
M_bin2437_k1	M_bin2437_k1.gene_510004	Viruses	Megamimivirinae	Mimivirus	287568	289589
M_bin2437_k1	M_bin2437_k1.gene_510005	Bacteria	Bacteroidetes	Bacteroidetes bacterium 4484_249	289780	290337
M_bin2437_k1	M_bin2437_k1.gene_510006	Bacteria	Proteobacteria	Gammaproteobacteria	290465	292600
M_bin2437_k1	M_bin2437_k1.gene_510007	Bacteria	Actinobacteria	Actinobacteria	292784	293833
M_bin2437_k1	M_bin2437_k1.gene_510008	Nomatch	Nomatch	NA	294158	295111
M_bin2437_k1	M_bin2437_k1.gene_510009	Nomatch	Nomatch	NA	295227	296324
M_bin2437_k1	M_bin2437_k1.gene_510010	Bacteria	Proteobacteria	Gammaproteobacteria	296456	297325
M_bin2437_k1	M_bin2437_k1.gene_510011	Nomatch	Nomatch	NA	297520	297765
M_bin2437_k1	M_bin2437_k1.gene_510012	Nomatch	Nomatch	NA	298731	299057
M_bin2437_k1	M_bin2437_k1.gene_510013	Nomatch	Nomatch	NA	299319	299675
M_bin2437_k1	M_bin2437_k1.gene_510014	Nomatch	Nomatch	NA	299782	301986
M_bin2437_k1	M_bin2437_k1.gene_510015	Nomatch	Nomatch	NA	302149	303330
M_bin2437_k1	M_bin2437_k1.gene_510016	Nomatch	Nomatch	NA	303796	304062
M_bin2437_k1	M_bin2437_k1.gene_510017	Viruses	Pithoviridae	Pithovirus LCPAC304	305365	306126
M_bin2437_k1	M_bin2437_k1.gene_510018	Eukaryota	Evosea	Eumycetozoa	306225	306575
M_bin2437_k1	M_bin2437_k1.gene_510019	Nomatch	Nomatch	NA	306582	306764
M_bin2437_k1	M_bin2437_k1.gene_510020	Nomatch	Nomatch	NA	307435	307851
M_bin2437_k1	M_bin2437_k1.gene_510021	Eukaryota	Bigyra	Opalinata	308278	310701
M_bin2437_k1	M_bin2437_k1.gene_510022	Nomatch	Nomatch	NA	310862	312109
M_bin2437_k1	M_bin2437_k1.gene_510023	Nomatch	Nomatch	NA	312155	313258
M_bin2437_k1	M_bin2437_k1.gene_510024	Nomatch	Nomatch	NA	313347	313772
M_bin2437_k1	M_bin2437_k1.gene_510025	Nomatch	Nomatch	NA	313948	314547
M_bin2437_k1	M_bin2437_k1.gene_510026	Bacteria	Proteobacteria	Gammaproteobacteria	315057	315764
M_bin2437_k1	M_bin2437_k1.gene_510027	Nomatch	Nomatch	NA	315800	316333
M_bin2437_k1	M_bin2437_k1.gene_510028	Nomatch	Nomatch	NA	316417	316806
M_bin2437_k1	M_bin2437_k1.gene_510029	Nomatch	Nomatch	NA	316875	317159
M_bin2437_k1	M_bin2437_k1.gene_510030	Eukaryota	Fungi	Mucoromycota	317341	318564
M_bin2437_k1	M_bin2437_k1.gene_510031	Eukaryota	Fungi	Mucoromycota	319290	321236
M_bin2437_k1	M_bin2437_k1.gene_510032	Nomatch	Nomatch	NA	321366	322382
M_bin2437_k1	M_bin2437_k1.gene_510033	Nomatch	Nomatch	NA	322574	324277
M_bin2437_k1	M_bin2437_k1.gene_510034	Nomatch	Nomatch	NA	324585	324881
M_bin2437_k1	M_bin2437_k1.gene_510035	Nomatch	Nomatch	NA	324930	326465
M_bin2437_k1	M_bin2437_k1.gene_510036	Nomatch	Nomatch	NA	326603	326908
M_bin2437_k1	M_bin2437_k1.gene_510037	Nomatch	Nomatch	NA	326983	327549
M_bin2437_k1	M_bin2437_k1.gene_510038	Nomatch	Nomatch	NA	328872	329498
M_bin2437_k1	M_bin2437_k1.gene_510040	Nomatch	Nomatch	NA	329759	331054
M_bin2437_k1	M_bin2437_k1.gene_510041	Nomatch	Nomatch	NA	331119	331751
M_bin2437_k1	M_bin2437_k1.gene_510042	Nomatch	Nomatch	NA	331880	332089
M_bin2437_k1	M_bin2437_k1.gene_510043	Bacteria	Proteobacteria	Alphaproteobacteria	332667	333536
M_bin2437_k1	M_bin2437_k1.gene_510044	Nomatch	Nomatch	NA	333484	334683
M_bin2437_k1	M_bin2437_k1.gene_510045	Bacteria	Bacteroidetes	Flavobacteriia	334824	337697
M_bin2437_k1	M_bin2437_k1.gene_510046	Bacteria	Proteobacteria	Alphaproteobacteria	338040	338675
M_bin2437_k1	M_bin2437_k1.gene_510047	Eukaryota	Viridiplantae	Streptophyta	338988	339545
M_bin2437_k1	M_bin2437_k1.gene_510048	Nomatch	Nomatch	NA	339943	340431
M_bin2437_k1	M_bin2437_k1.gene_510049	Nomatch	Nomatch	NA	341041	341763
M_bin2437_k1	M_bin2437_k1.gene_510050	Nomatch	Nomatch	NA	341727	342944
M_bin2437_k1	M_bin2437_k1.gene_510051	Nomatch	Nomatch	NA	343356	344477
M_bin2437_k1	M_bin2437_k1.gene_510052	Nomatch	Nomatch	NA	344629	345264
M_bin2437_k1	M_bin2437_k1.gene_510053	Eukaryota	Fungi	Dikarya	345642	346088
M_bin2437_k1	M_bin2437_k1.gene_510054	Nomatch	Nomatch	NA	346254	347537
M_bin2437_k1	M_bin2437_k1.gene_510055	Nomatch	Nomatch	NA	347713	348762
M_bin2437_k1	M_bin2437_k1.gene_510056	Eukaryota	Metazoa	Platyhelminthes	348817	350856
M_bin2437_k1	M_bin2437_k1.gene_510057	Nomatch	Nomatch	NA	351091	354378
M_bin2437_k1	M_bin2437_k1.gene_510058	Viruses	Acanthamoeba castellanii medusavirus	NA	354627	357023
M_bin2437_k1	M_bin2437_k1.gene_510059	Viruses	Klosneuvirinae	NA	357109	358029
M_bin2437_k1	M_bin2437_k1.gene_510060	Nomatch	Nomatch	NA	358264	359073
M_bin2437_k1	M_bin2437_k1.gene_510061	Eukaryota	Metazoa	Annelida	359614	361365
M_bin2437_k1	M_bin2437_k1.gene_510062	Eukaryota	Parabasalia	Trichomonadida	361539	362564
M_bin2437_k1	M_bin2437_k1.gene_510063	Nomatch	Nomatch	NA	362726	363460
M_bin2437_k1	M_bin2437_k1.gene_510064	Nomatch	Nomatch	NA	363784	364143
M_bin2437_k1	M_bin2437_k1.gene_510065	Nomatch	Nomatch	NA	364165	365403
M_bin2437_k1	M_bin2437_k1.gene_510066	Eukaryota	Viridiplantae	Streptophyta	365714	366529
M_bin2437_k1	M_bin2437_k1.gene_510067	Nomatch	Nomatch	NA	366721	367131
M_bin2437_k1	M_bin2437_k1.gene_510068	Nomatch	Nomatch	NA	367248	367688
M_bin2437_k1	M_bin2437_k1.gene_510069	Eukaryota	Viridiplantae	Chlorophyta	367910	368611
M_bin2437_k1	M_bin2437_k1.gene_510070	Nomatch	Nomatch	NA	368747	369106
M_bin2437_k1	M_bin2437_k1.gene_510071	Nomatch	Nomatch	NA	369197	369823
M_bin2437_k1	M_bin2437_k1.gene_510072	Bacteria	Proteobacteria	delta/epsilon subdivisions	369921	371096
M_bin2437_k1	M_bin2437_k1.gene_510073	Bacteria	Proteobacteria	Betaproteobacteria	371204	371938
M_bin2437_k1	M_bin2437_k1.gene_510074	Nomatch	Nomatch	NA	372532	372813
M_bin2437_k1	M_bin2437_k1.gene_510075	Nomatch	Nomatch	NA	372882	373115
M_bin2437_k1	M_bin2437_k1.gene_510076	Bacteria	Chloroflexi	Chloroflexi bacterium	373580	374377
M_bin2437_k1	M_bin2437_k1.gene_510077	Nomatch	Nomatch	NA	374469	374837
M_bin2437_k1	M_bin2437_k1.gene_510078	Nomatch	Nomatch	NA	375395	375778
M_bin2437_k1	M_bin2437_k1.gene_510080	Nomatch	Nomatch	NA	377888	379510
M_bin2437_k1	M_bin2437_k1.gene_510081	Nomatch	Nomatch	NA	379551	380894
M_bin2437_k1	M_bin2437_k1.gene_510082	Nomatch	Nomatch	NA	381335	381709
M_bin2437_k1	M_bin2437_k1.gene_510083	Nomatch	Nomatch	NA	381947	382765
M_bin2437_k1	M_bin2437_k1.gene_510084	Nomatch	Nomatch	NA	382798	383067
M_bin2437_k1	M_bin2437_k1.gene_510085	Nomatch	Nomatch	NA	383690	384709
M_bin2437_k1	M_bin2437_k1.gene_510086	Bacteria	Armatimonadetes	Armatimonadetes bacterium	385575	386672
M_bin2437_k1	M_bin2437_k1.gene_510087	Nomatch	Nomatch	NA	389396	391618
M_bin2437_k1	M_bin2437_k1.gene_510088	Nomatch	Nomatch	NA	391823	392911
M_bin2437_k1	M_bin2437_k1.gene_510089	Nomatch	Nomatch	NA	393026	393736
M_bin2437_k1	M_bin2437_k1.gene_510090	Nomatch	Nomatch	NA	393865	394749
M_bin2437_k1	M_bin2437_k1.gene_510091	Bacteria	Gemmatimonadetes	Gemmatimonadetes bacterium	394746	395405
M_bin2437_k1	M_bin2437_k1.gene_510092	Bacteria	Proteobacteria	delta/epsilon subdivisions	395610	396173
M_bin2437_k1	M_bin2437_k1.gene_510093	Eukaryota	Fungi	Mucoromycota	396143	396664
M_bin2437_k1	M_bin2437_k1.gene_510094	Nomatch	Nomatch	NA	396988	398805
M_bin2437_k1	M_bin2437_k1.gene_510095	Nomatch	Nomatch	NA	398807	399319
M_bin2437_k1	M_bin2437_k1.gene_510096	Viruses	Marseilleviridae	Marseillevirus LCMAC202	399766	400188
M_bin2437_k1	M_bin2437_k1.gene_510097	Nomatch	Nomatch	NA	400178	400435
M_bin2437_k1	M_bin2437_k1.gene_510098	Nomatch	Nomatch	NA	400753	401229
M_bin2437_k1	M_bin2437_k1.gene_510099	Nomatch	Nomatch	NA	401249	401482
M_bin2437_k1	M_bin2437_k1.gene_510100	Nomatch	Nomatch	NA	401757	402239
M_bin2437_k1	M_bin2437_k1.gene_510101	Nomatch	Nomatch	NA	402395	402757
M_bin2437_k1	M_bin2437_k1.gene_510102	Nomatch	Nomatch	NA	403851	404807
M_bin2437_k1	M_bin2437_k1.gene_510103	Eukaryota	Viridiplantae	Streptophyta	404954	405442
M_bin2437_k1	M_bin2437_k1.gene_510104	Nomatch	Nomatch	NA	405373	406191
M_bin2437_k1	M_bin2437_k1.gene_510105	Nomatch	Nomatch	NA	406706	407281
M_bin2437_k1	M_bin2437_k1.gene_510106	Nomatch	Nomatch	NA	407428	407808
M_bin2437_k1	M_bin2437_k1.gene_510107	Nomatch	Nomatch	NA	407850	408170
M_bin2437_k1	M_bin2437_k1.gene_510108	Viruses	Unclassified_Mimiviridae	Gaeavirus sp.	408346	409230
M_bin2437_k1	M_bin2437_k1.gene_510109	Nomatch	Nomatch	NA	409349	410533
M_bin2437_k1	M_bin2437_k1.gene_510110	Nomatch	Nomatch	NA	410678	411127
M_bin2437_k1	M_bin2437_k1.gene_510111	Nomatch	Nomatch	NA	411163	411894
M_bin2437_k1	M_bin2437_k1.gene_510112	Nomatch	Nomatch	NA	412120	412401
M_bin2437_k1	M_bin2437_k1.gene_510114	Nomatch	Nomatch	NA	413224	413445
M_bin2437_k1	M_bin2437_k1.gene_510115	Bacteria	bacterium	NA	413468	414031
M_bin2437_k1	M_bin2437_k1.gene_510116	Nomatch	Nomatch	NA	414134	414649
M_bin2437_k1	M_bin2437_k1.gene_510117	Nomatch	Nomatch	NA	414797	415939
M_bin2437_k1	M_bin2437_k1.gene_510118	Nomatch	Nomatch	NA	416838	417332
M_bin2437_k1	M_bin2437_k1.gene_510119	Nomatch	Nomatch	NA	417792	418352
M_bin2437_k1	M_bin2437_k1.gene_510120	Eukaryota	Fungi	Chytridiomycota	418459	419343
M_bin2437_k1	M_bin2437_k1.gene_510121	Nomatch	Nomatch	NA	419420	419962
M_bin2437_k1	M_bin2437_k1.gene_510122	Nomatch	Nomatch	NA	420068	420562
M_bin2437_k1	M_bin2437_k1.gene_510124	Nomatch	Nomatch	NA	421035	421493
M_bin2437_k1	M_bin2437_k1.gene_510125	Nomatch	Nomatch	NA	421761	426494
M_bin2437_k1	M_bin2437_k1.gene_510126	Archaea	archaeon	NA	426752	427759
M_bin2437_k1	M_bin2437_k1.gene_510127	Nomatch	Nomatch	NA	427800	428186
M_bin2437_k1	M_bin2437_k1.gene_510128	Viruses	Megamimivirinae	Tupanvirus	428245	428847
M_bin2437_k1	M_bin2437_k1.gene_510129	Nomatch	Nomatch	NA	428947	430947
M_bin2437_k1	M_bin2437_k1.gene_510130	Nomatch	Nomatch	NA	432453	433871
M_bin2437_k1	M_bin2437_k1.gene_510131	Nomatch	Nomatch	NA	434132	434365
M_bin2437_k1	M_bin2437_k1.gene_510132	Nomatch	Nomatch	NA	434607	435224
M_bin2437_k1	M_bin2437_k1.gene_510133	Nomatch	Nomatch	NA	435866	438076
M_bin2437_k1	M_bin2437_k1.gene_510134	Nomatch	Nomatch	NA	438492	438671
M_bin2437_k1	M_bin2437_k1.gene_510135	Nomatch	Nomatch	NA	438748	439803
M_bin2437_k1	M_bin2437_k1.gene_510136	Nomatch	Nomatch	NA	439871	440962
M_bin2437_k1	M_bin2437_k1.gene_510137	Eukaryota	Fungi	Dikarya	441386	443587
M_bin2437_k1	M_bin2437_k1.gene_510138	Eukaryota	Viridiplantae	Chlorophyta	443610	445913
M_bin2437_k1	M_bin2437_k1.gene_510139	Nomatch	Nomatch	NA	446060	447337
M_bin2437_k1	M_bin2437_k1.gene_510140	Nomatch	Nomatch	NA	448217	448564
M_bin2437_k1	M_bin2437_k1.gene_510141	Eukaryota	Metazoa	Arthropoda	450086	451177
M_bin2437_k1	M_bin2437_k1.gene_510142	Eukaryota	Metazoa	Cnidaria	451210	451632
M_bin2437_k1	M_bin2437_k1.gene_510143	Nomatch	Nomatch	NA	451955	452242
M_bin2437_k1	M_bin2437_k1.gene_510144	Nomatch	Nomatch	NA	452485	452952
M_bin2437_k1	M_bin2437_k1.gene_510145	Eukaryota	Apusomonadidae	Thecamonas	453130	455025
M_bin2437_k1	M_bin2437_k1.gene_510146	Nomatch	Nomatch	NA	455784	456332
M_bin2437_k1	M_bin2437_k1.gene_510147	Bacteria	Proteobacteria	Proteobacteria bacterium	456409	457605
M_bin2437_k1	M_bin2437_k1.gene_510148	Nomatch	Nomatch	NA	457635	458468
M_bin2437_k1	M_bin2437_k1.gene_510149	Nomatch	Nomatch	NA	458566	459489
M_bin2437_k1	M_bin2437_k1.gene_510150	Nomatch	Nomatch	NA	460071	460385
M_bin2437_k1	M_bin2437_k1.gene_510151	Nomatch	Nomatch	NA	460573	462255
M_bin2437_k1	M_bin2437_k1.gene_510152	Eukaryota	Viridiplantae	Streptophyta	462361	462981
M_bin2437_k1	M_bin2437_k1.gene_510153	Nomatch	Nomatch	NA	462994	463191
M_bin2437_k1	M_bin2437_k1.gene_510154	Bacteria	Cyanobacteria	Oscillatoriophycideae	463722	464615
M_bin2437_k1	M_bin2437_k1.gene_510155	Viruses	Duplodnaviria	Heunggongvirae	464777	465100
M_bin2437_k1	M_bin2437_k1.gene_510156	Nomatch	Nomatch	NA	465506	466222
M_bin2437_k1	M_bin2437_k1.gene_510157	Nomatch	Nomatch	NA	466953	467261
M_bin2437_k1	M_bin2437_k1.gene_510158	Nomatch	Nomatch	NA	467411	467563
M_bin2437_k1	M_bin2437_k1.gene_510159	Nomatch	Nomatch	NA	467655	468017
M_bin2437_k1	M_bin2437_k1.gene_510160	Eukaryota	Fungi	Dikarya	468039	468380
M_bin2437_k1	M_bin2437_k1.gene_510161	Bacteria	Proteobacteria	Gammaproteobacteria	469057	470007
M_bin2437_k1	M_bin2437_k1.gene_510162	Viruses	Pandoravirus	Pandoravirus salinus	470107	470829
M_bin2437_k1	M_bin2437_k1.gene_510163	Nomatch	Nomatch	NA	471027	471611
M_bin2437_k1	M_bin2437_k1.gene_510164	Nomatch	Nomatch	NA	471680	472015
M_bin2437_k1	M_bin2437_k1.gene_510165	Nomatch	Nomatch	NA	472322	472555
M_bin2437_k1	M_bin2437_k1.gene_510166	Bacteria	Bacteroidetes	Flavobacteriia	472621	472977
M_bin2437_k1	M_bin2437_k1.gene_510167	Nomatch	Nomatch	NA	473266	473796
M_bin2437_k1	M_bin2437_k1.gene_510168	Nomatch	Nomatch	NA	473856	474770
M_bin2437_k1	M_bin2437_k1.gene_510169	Nomatch	Nomatch	NA	475299	476213
M_bin2437_k1	M_bin2437_k1.gene_510170	Nomatch	Nomatch	NA	476195	476887
M_bin2437_k1	M_bin2437_k1.gene_510171	Nomatch	Nomatch	NA	476895	477440
M_bin2437_k1	M_bin2437_k1.gene_510172	Nomatch	Nomatch	NA	477605	478510
M_bin2437_k1	M_bin2437_k1.gene_510173	Nomatch	Nomatch	NA	478624	478845
M_bin2437_k1	M_bin2437_k1.gene_510174	Nomatch	Nomatch	NA	478943	479203
M_bin2437_k1	M_bin2437_k1.gene_510175	Nomatch	Nomatch	NA	479403	480119
M_bin2437_k1	M_bin2437_k1.gene_510176	Nomatch	Nomatch	NA	481512	482318
M_bin2437_k1	M_bin2437_k1.gene_510177	Nomatch	Nomatch	NA	482410	482991
M_bin2437_k1	M_bin2437_k1.gene_510178	Nomatch	Nomatch	NA	483596	484411
M_bin2437_k1	M_bin2437_k1.gene_510180	Nomatch	Nomatch	NA	485169	485450
M_bin2437_k1	M_bin2437_k1.gene_510181	Nomatch	Nomatch	NA	485730	486320
M_bin2437_k1	M_bin2437_k1.gene_510182	Bacteria	Firmicutes	Bacilli	486509	488044
M_bin2437_k1	M_bin2437_k1.gene_510183	Nomatch	Nomatch	NA	488315	488914
M_bin2437_k1	M_bin2437_k1.gene_510184	Nomatch	Nomatch	NA	489159	490364
M_bin2437_k1	M_bin2437_k1.gene_510185	Eukaryota	Fungi	Mucoromycota	490559	492067
M_bin2437_k1	M_bin2437_k1.gene_510186	Bacteria	Actinobacteria	Actinobacteria	492558	493136
M_bin2437_k1	M_bin2437_k1.gene_510187	Nomatch	Nomatch	NA	493372	494196
M_bin2437_k1	M_bin2437_k1.gene_510188	Eukaryota	Metazoa	Arthropoda	494239	494853
M_bin2437_k1	M_bin2437_k1.gene_510189	Nomatch	Nomatch	NA	495034	495669
M_bin2437_k1	M_bin2437_k1.gene_510191	Nomatch	Nomatch	NA	496294	497307
M_bin2437_k1	M_bin2437_k1.gene_510192	Nomatch	Nomatch	NA	498285	498641
M_bin2437_k1	M_bin2437_k1.gene_510193	Nomatch	Nomatch	NA	498774	499085
M_bin2437_k1	M_bin2437_k1.gene_510194	Eukaryota	Apusomonadidae	Thecamonas	499222	500292
M_bin2437_k1	M_bin2437_k1.gene_510195	Viruses	Megamimivirinae	Tupanvirus	500511	501416
M_bin2437_k1	M_bin2437_k1.gene_510196	Nomatch	Nomatch	NA	502359	503018
M_bin2437_k1	M_bin2437_k1.gene_510197	Bacteria	Spirochaetes	Spirochaetia	503092	504342
M_bin2437_k1	M_bin2437_k1.gene_510198	Nomatch	Nomatch	NA	504519	505148
M_bin2437_k1	M_bin2437_k1.gene_510199	Nomatch	Nomatch	NA	505584	506276
M_bin2437_k1	M_bin2437_k1.gene_510200	Nomatch	Nomatch	NA	506351	506989
M_bin2437_k1	M_bin2437_k1.gene_510201	Nomatch	Nomatch	NA	507341	507892
M_bin2437_k1	M_bin2437_k1.gene_510202	Nomatch	Nomatch	NA	507921	508103
M_bin2437_k1	M_bin2437_k1.gene_510203	Nomatch	Nomatch	NA	508884	509276
M_bin2437_k1	M_bin2437_k1.gene_510204	Nomatch	Nomatch	NA	510409	510699
M_bin2437_k1	M_bin2437_k1.gene_510205	Nomatch	Nomatch	NA	510830	511042
M_bin2437_k1	M_bin2437_k1.gene_510206	Nomatch	Nomatch	NA	511252	511935
M_bin2437_k1	M_bin2437_k1.gene_510207	Nomatch	Nomatch	NA	512081	512632
M_bin2437_k1	M_bin2437_k1.gene_510209	Nomatch	Nomatch	NA	513367	514020
M_bin2437_k1	M_bin2437_k1.gene_510210	Nomatch	Nomatch	NA	514272	514943
M_bin2437_k1	M_bin2437_k1.gene_510211	Archaea	Crenarchaeota	Thermoprotei	514955	515791
M_bin2437_k1	M_bin2437_k1.gene_510212	Archaea	Crenarchaeota	Thermoprotei	515972	516733
M_bin2437_k1	M_bin2437_k1.gene_510213	Bacteria	Verrucomicrobia	Verrucomicrobiae	517529	518287
M_bin2437_k1	M_bin2437_k1.gene_510214	Nomatch	Nomatch	NA	518631	519170
M_bin2437_k1	M_bin2437_k1.gene_510215	Nomatch	Nomatch	NA	519518	520255
M_bin2437_k1	M_bin2437_k1.gene_510216	Nomatch	Nomatch	NA	520498	521022
M_bin2437_k1	M_bin2437_k1.gene_510217	Nomatch	Nomatch	NA	521089	521673
M_bin2437_k1	M_bin2437_k1.gene_510218	Nomatch	Nomatch	NA	521791	522276
M_bin2437_k1	M_bin2437_k1.gene_510219	Nomatch	Nomatch	NA	522395	523780
M_bin2437_k1	M_bin2437_k1.gene_510220	Viruses	Pithoviridae	Pithovirus LCPAC304	523963	526125
M_bin2437_k1	M_bin2437_k1.gene_510221	Nomatch	Nomatch	NA	526306	526662
M_bin2437_k1	M_bin2437_k1.gene_510222	Viruses	Phycodnaviridae	Prasinovirus	526749	527324
M_bin2437_k1	M_bin2437_k1.gene_510223	Eukaryota	Discosea	Longamoebia	527964	528785
M_bin2437_k1	M_bin2437_k1.gene_510224	Nomatch	Nomatch	NA	528915	529685
M_bin2437_k1	M_bin2437_k1.gene_510225	Nomatch	Nomatch	NA	530040	530471
M_bin2437_k1	M_bin2437_k1.gene_510226	Viruses	Pandoravirus	Pandoravirus salinus	530585	531580
M_bin2437_k1	M_bin2437_k1.gene_510227	Nomatch	Nomatch	NA	531523	532251
M_bin2437_k1	M_bin2437_k1.gene_510228	Nomatch	Nomatch	NA	532250	532417
M_bin2437_k1	M_bin2437_k1.gene_510229	Nomatch	Nomatch	NA	532880	533254
M_bin2437_k1	M_bin2437_k1.gene_510230	Nomatch	Nomatch	NA	533345	533614
M_bin2437_k1	M_bin2437_k1.gene_510231	Nomatch	Nomatch	NA	533922	534518
M_bin2437_k1	M_bin2437_k1.gene_510232	Nomatch	Nomatch	NA	534776	535045
M_bin2437_k1	M_bin2437_k1.gene_510233	Nomatch	Nomatch	NA	535081	535389
M_bin2437_k1	M_bin2437_k1.gene_510234	Nomatch	Nomatch	NA	535892	536827
M_bin2437_k1	M_bin2437_k1.gene_510235	Nomatch	Nomatch	NA	537236	537559
M_bin2437_k1	M_bin2437_k1.gene_510236	Nomatch	Nomatch	NA	538424	541423
M_bin2437_k1	M_bin2437_k1.gene_510237	Nomatch	Nomatch	NA	541487	541855
M_bin2437_k1	M_bin2437_k1.gene_510238	Viruses	Phycodnaviridae	Phaeovirus	542027	542767
M_bin2437_k1	M_bin2437_k1.gene_510239	Nomatch	Nomatch	NA	543017	543931
M_bin2437_k1	M_bin2437_k1.gene_510240	Nomatch	Nomatch	NA	544312	544650
M_bin2437_k1	M_bin2437_k1.gene_510241	Nomatch	Nomatch	NA	544652	545125
M_bin2437_k1	M_bin2437_k1.gene_510242	Bacteria	Proteobacteria	Gammaproteobacteria	545803	546588
M_bin2437_k1	M_bin2437_k1.gene_510243	Nomatch	Nomatch	NA	546645	547244
M_bin2437_k1	M_bin2437_k1.gene_510244	Viruses	Klosneuvirinae	Klosneuvirinae	547277	548413
N_bin1782_k1	N_bin1782_k1.gene_118295	Nomatch	Nomatch	NA	744	920
N_bin1782_k1	N_bin1782_k1.gene_118296	Nomatch	Nomatch	NA	1360	1905
N_bin1782_k1	N_bin1782_k1.gene_118297	Viruses	Klosneuvirinae	Edafosvirus sp.	1966	2874
N_bin1782_k1	N_bin1782_k1.gene_118298	Nomatch	Nomatch	NA	2962	3810
N_bin1782_k1	N_bin1782_k1.gene_118299	Nomatch	Nomatch	NA	3908	6163
N_bin1782_k1	N_bin1782_k1.gene_118300	Bacteria	Proteobacteria	Gammaproteobacteria	6720	7199
N_bin1782_k1	N_bin1782_k1.gene_118301	Nomatch	Nomatch	NA	7655	8320
N_bin1782_k1	N_bin1782_k1.gene_118302	Eukaryota	Metazoa	Echinodermata	8439	10364
N_bin1782_k1	N_bin1782_k1.gene_118303	Nomatch	Nomatch	NA	12614	12862
N_bin1782_k1	N_bin1782_k1.gene_118304	Bacteria	Gemmatimonadetes	Gemmatimonadetes bacterium	13420	13914
N_bin1782_k1	N_bin1782_k1.gene_118305	Nomatch	Nomatch	NA	14479	15165
N_bin1782_k1	N_bin1782_k1.gene_118306	Nomatch	Nomatch	NA	16021	16668
N_bin1782_k1	N_bin1782_k1.gene_118307	Nomatch	Nomatch	NA	17231	17677
N_bin1782_k1	N_bin1782_k1.gene_118308	Nomatch	Nomatch	NA	18017	18688
N_bin1782_k1	N_bin1782_k1.gene_118309	Nomatch	Nomatch	NA	20160	20987
N_bin1782_k1	N_bin1782_k1.gene_118310	Nomatch	Nomatch	NA	21038	21760
N_bin1782_k1	N_bin1782_k1.gene_118311	Nomatch	Nomatch	NA	21855	22598
N_bin1782_k1	N_bin1782_k1.gene_118312	Viruses	Pithoviridae	Pithovirus LCPAC202	22661	25147
N_bin1782_k1	N_bin1782_k1.gene_118313	Nomatch	Nomatch	NA	25396	26292
N_bin1782_k1	N_bin1782_k1.gene_118314	Nomatch	Nomatch	NA	26338	26991
N_bin1782_k1	N_bin1782_k1.gene_118315	Nomatch	Nomatch	NA	27117	27815
N_bin1782_k1	N_bin1782_k1.gene_118316	Viruses	Pithoviridae	Pithovirus LCPAC104	27955	29658
N_bin1782_k1	N_bin1782_k1.gene_118317	Nomatch	Nomatch	NA	29839	30300
N_bin1782_k1	N_bin1782_k1.gene_118318	Nomatch	Nomatch	NA	30388	30840
N_bin1782_k1	N_bin1782_k1.gene_118319	Nomatch	Nomatch	NA	31230	32348
N_bin1782_k1	N_bin1782_k1.gene_118320	Nomatch	Nomatch	NA	32440	33984
N_bin1782_k1	N_bin1782_k1.gene_118321	Nomatch	Nomatch	NA	34063	34710
N_bin1782_k1	N_bin1782_k1.gene_118322	Bacteria	Proteobacteria	Gammaproteobacteria	34809	35543
N_bin1782_k1	N_bin1782_k1.gene_118323	Nomatch	Nomatch	NA	35601	36008
N_bin1782_k1	N_bin1782_k1.gene_118324	Nomatch	Nomatch	NA	36186	36869
N_bin1782_k1	N_bin1782_k1.gene_118325	Nomatch	Nomatch	NA	37943	39439
N_bin1782_k1	N_bin1782_k1.gene_118326	Nomatch	Nomatch	NA	40939	41232
N_bin1782_k1	N_bin1782_k1.gene_118327	Viruses	Pithoviridae	Pithovirus LCPAC201	41727	43793
N_bin1782_k1	N_bin1782_k1.gene_118328	Nomatch	Nomatch	NA	43966	45282
N_bin1782_k1	N_bin1782_k1.gene_118329	Nomatch	Nomatch	NA	45371	45733
N_bin1782_k1	N_bin1782_k1.gene_118330	Nomatch	Nomatch	NA	45836	46642
N_bin1782_k1	N_bin1782_k1.gene_118331	Eukaryota	Fungi	Dikarya	46704	47540
N_bin1782_k1	N_bin1782_k1.gene_118332	Nomatch	Nomatch	NA	47583	47912
N_bin1782_k1	N_bin1782_k1.gene_118333	Nomatch	Nomatch	NA	49301	49684
N_bin1782_k1	N_bin1782_k1.gene_118334	Nomatch	Nomatch	NA	49842	50654
N_bin1782_k1	N_bin1782_k1.gene_118335	Nomatch	Nomatch	NA	50740	51114
N_bin1782_k1	N_bin1782_k1.gene_118336	Nomatch	Nomatch	NA	51163	51429
N_bin1782_k1	N_bin1782_k1.gene_118337	Nomatch	Nomatch	NA	51540	51977
N_bin1782_k1	N_bin1782_k1.gene_118338	Nomatch	Nomatch	NA	52022	52642
N_bin1782_k1	N_bin1782_k1.gene_118339	Nomatch	Nomatch	NA	52848	53285
N_bin1782_k1	N_bin1782_k1.gene_118340	Viruses	Pithoviridae	Pithovirus LCPAC104	53732	57679
N_bin1782_k1	N_bin1782_k1.gene_118341	Nomatch	Nomatch	NA	57728	58357
N_bin1782_k1	N_bin1782_k1.gene_118342	Nomatch	Nomatch	NA	59603	60151
N_bin1782_k1	N_bin1782_k1.gene_118343	Nomatch	Nomatch	NA	63420	63992
N_bin1782_k1	N_bin1782_k1.gene_118344	Nomatch	Nomatch	NA	64375	65451
N_bin1782_k1	N_bin1782_k1.gene_118345	Viruses	Klosneuvirinae	Klosneuvirinae	66080	67009
N_bin1782_k1	N_bin1782_k1.gene_118346	Viruses	Pithoviridae	Pithovirus	67045	67659
N_bin1782_k1	N_bin1782_k1.gene_118347	Nomatch	Nomatch	NA	67744	70149
N_bin1782_k1	N_bin1782_k1.gene_118348	Nomatch	Nomatch	NA	70153	71304
N_bin1782_k1	N_bin1782_k1.gene_118349	Bacteria	Actinobacteria	Actinobacteria	71405	71935
N_bin1782_k1	N_bin1782_k1.gene_118350	Nomatch	Nomatch	NA	72006	72779
N_bin1782_k1	N_bin1782_k1.gene_118351	Nomatch	Nomatch	NA	73531	74292
N_bin1782_k1	N_bin1782_k1.gene_118352	Nomatch	Nomatch	NA	74382	75299
N_bin1782_k1	N_bin1782_k1.gene_118353	Nomatch	Nomatch	NA	75386	75712
N_bin1782_k1	N_bin1782_k1.gene_118354	Nomatch	Nomatch	NA	75801	76313
N_bin1782_k1	N_bin1782_k1.gene_118355	Bacteria	Firmicutes	Bacilli	76310	76816
N_bin1782_k1	N_bin1782_k1.gene_118356	Bacteria	Firmicutes	Clostridia	77087	78967
N_bin1782_k1	N_bin1782_k1.gene_118357	Nomatch	Nomatch	NA	79271	79666
N_bin1782_k1	N_bin1782_k1.gene_118358	Nomatch	Nomatch	NA	79791	80042
N_bin1782_k1	N_bin1782_k1.gene_118359	Nomatch	Nomatch	NA	80657	81136
N_bin1782_k1	N_bin1782_k1.gene_118360	Nomatch	Nomatch	NA	81307	82188
N_bin1782_k1	N_bin1782_k1.gene_118361	Viruses	Pithoviridae	Pithovirus LCPAC202	82190	83980
N_bin1782_k1	N_bin1782_k1.gene_118362	Bacteria	Actinobacteria	Actinobacteria	84749	85726
N_bin1782_k1	N_bin1782_k1.gene_118363	Nomatch	Nomatch	NA	85885	86541
N_bin1782_k1	N_bin1782_k1.gene_118364	Bacteria	Actinobacteria	Actinobacteria	86636	87631
N_bin1782_k1	N_bin1782_k1.gene_118365	Viruses	Megamimivirinae	Tupanvirus	87674	88387
N_bin1782_k1	N_bin1782_k1.gene_118366	Nomatch	Nomatch	NA	88479	89156
N_bin1782_k1	N_bin1782_k1.gene_118367	Nomatch	Nomatch	NA	89182	91083
N_bin1782_k1	N_bin1782_k1.gene_118368	Nomatch	Nomatch	NA	91407	91598
N_bin1782_k1	N_bin1782_k1.gene_118369	Nomatch	Nomatch	NA	91792	92049
N_bin1782_k1	N_bin1782_k1.gene_118370	Nomatch	Nomatch	NA	92102	92992
N_bin1782_k1	N_bin1782_k1.gene_118371	Nomatch	Nomatch	NA	93122	93913
N_bin1782_k1	N_bin1782_k1.gene_118372	Nomatch	Nomatch	NA	94096	94695
N_bin1782_k1	N_bin1782_k1.gene_118373	Nomatch	Nomatch	NA	94774	95361
N_bin1782_k1	N_bin1782_k1.gene_118374	Nomatch	Nomatch	NA	95414	96523
N_bin1782_k1	N_bin1782_k1.gene_118375	Nomatch	Nomatch	NA	96592	97362
N_bin1782_k1	N_bin1782_k1.gene_118376	Viruses	Pithoviridae	Pithovirus LCPAC103	97664	100462
N_bin1782_k1	N_bin1782_k1.gene_118377	Nomatch	Nomatch	NA	100871	102100
N_bin1782_k1	N_bin1782_k1.gene_118378	Nomatch	Nomatch	NA	102262	102609
N_bin1782_k1	N_bin1782_k1.gene_118379	Nomatch	Nomatch	NA	102905	104113
N_bin1782_k1	N_bin1782_k1.gene_118380	Nomatch	Nomatch	NA	104530	104748
N_bin1782_k1	N_bin1782_k1.gene_118381	Nomatch	Nomatch	NA	104862	105539
N_bin1782_k1	N_bin1782_k1.gene_118382	Nomatch	Nomatch	NA	105684	106493
N_bin1782_k1	N_bin1782_k1.gene_118383	Nomatch	Nomatch	NA	106582	107067
N_bin1782_k1	N_bin1782_k1.gene_118384	Nomatch	Nomatch	NA	107111	107692
N_bin1782_k1	N_bin1782_k1.gene_118385	Nomatch	Nomatch	NA	108455	109144
N_bin1782_k1	N_bin1782_k1.gene_118386	Nomatch	Nomatch	NA	109293	110117
N_bin1782_k1	N_bin1782_k1.gene_118387	Nomatch	Nomatch	NA	110154	111056
N_bin1782_k1	N_bin1782_k1.gene_118388	Viruses	Orpheovirus	Orpheovirus IHUMI-LCC2	111187	111825
N_bin1782_k1	N_bin1782_k1.gene_118389	Nomatch	Nomatch	NA	113059	113241
N_bin1782_k1	N_bin1782_k1.gene_118390	Nomatch	Nomatch	NA	114596	114769
N_bin1782_k1	N_bin1782_k1.gene_118391	Bacteria	candidate division KSB1 bacterium	NA	115112	116299
N_bin1782_k1	N_bin1782_k1.gene_118392	Nomatch	Nomatch	NA	118001	118213
N_bin1782_k1	N_bin1782_k1.gene_118393	Eukaryota	Viridiplantae	Streptophyta	118538	119647
N_bin1782_k1	N_bin1782_k1.gene_118394	Nomatch	Nomatch	NA	119776	121158
N_bin1782_k1	N_bin1782_k1.gene_118395	Nomatch	Nomatch	NA	121274	122638
N_bin1782_k1	N_bin1782_k1.gene_118396	Nomatch	Nomatch	NA	122729	123991
N_bin1782_k1	N_bin1782_k1.gene_118397	Nomatch	Nomatch	NA	124087	124836
N_bin1782_k1	N_bin1782_k1.gene_118398	Nomatch	Nomatch	NA	125274	125669
N_bin1782_k1	N_bin1782_k1.gene_118399	Nomatch	Nomatch	NA	125777	126916
N_bin1782_k1	N_bin1782_k1.gene_118401	Viruses	Pithoviridae	Pithovirus LCPAC202	127971	129146
N_bin1782_k1	N_bin1782_k1.gene_118402	Nomatch	Nomatch	NA	129185	129493
N_bin1782_k1	N_bin1782_k1.gene_118403	Nomatch	Nomatch	NA	129983	130255
N_bin1782_k1	N_bin1782_k1.gene_118404	Nomatch	Nomatch	NA	130558	131631
N_bin1782_k1	N_bin1782_k1.gene_118405	Viruses	Pithoviridae	Pithovirus LCPAC201	131838	133448
N_bin1782_k1	N_bin1782_k1.gene_118406	Nomatch	Nomatch	NA	133576	134712
N_bin1782_k1	N_bin1782_k1.gene_118407	Nomatch	Nomatch	NA	134896	135330
N_bin1782_k1	N_bin1782_k1.gene_118408	Eukaryota	Endomyxa	Plasmodiophorida	135436	136416
N_bin1782_k1	N_bin1782_k1.gene_118409	Eukaryota	Ciliophora	Intramacronucleata	136946	138487
N_bin1782_k1	N_bin1782_k1.gene_118410	Viruses	Marseilleviridae	Marseillevirus LCMAC101	138630	139811
N_bin1782_k1	N_bin1782_k1.gene_118411	Nomatch	Nomatch	NA	139849	140484
N_bin1782_k1	N_bin1782_k1.gene_118412	Nomatch	Nomatch	NA	140559	141200
N_bin1782_k1	N_bin1782_k1.gene_118413	Nomatch	Nomatch	NA	141598	142212
N_bin1782_k1	N_bin1782_k1.gene_118414	Nomatch	Nomatch	NA	143156	143632
N_bin1782_k1	N_bin1782_k1.gene_118415	Nomatch	Nomatch	NA	143673	144206
N_bin1782_k1	N_bin1782_k1.gene_118416	Nomatch	Nomatch	NA	144301	144765
N_bin1782_k1	N_bin1782_k1.gene_118417	Eukaryota	Fungi	Dikarya	144899	146050
N_bin1782_k1	N_bin1782_k1.gene_118418	Eukaryota	Fungi	Dikarya	146211	149594
N_bin1782_k1	N_bin1782_k1.gene_118419	Nomatch	Nomatch	NA	149863	150636
N_bin1782_k1	N_bin1782_k1.gene_118420	Nomatch	Nomatch	NA	150765	151493
N_bin1782_k1	N_bin1782_k1.gene_118421	Eukaryota	Haptista	Haptophyta	151568	153046
N_bin1782_k1	N_bin1782_k1.gene_118422	Bacteria	Actinobacteria	Actinobacteria	153345	154364
N_bin1782_k1	N_bin1782_k1.gene_118423	Nomatch	Nomatch	NA	154438	154899
N_bin1782_k1	N_bin1782_k1.gene_118424	Nomatch	Nomatch	NA	154896	155360
N_bin1782_k1	N_bin1782_k1.gene_118425	Viruses	Pithoviridae	Solumvirus sp.	155371	155895
N_bin1782_k1	N_bin1782_k1.gene_118426	Nomatch	Nomatch	NA	155977	156270
N_bin1782_k1	N_bin1782_k1.gene_118427	Bacteria	Proteobacteria	Alphaproteobacteria	157189	158019
N_bin1782_k1	N_bin1782_k1.gene_118428	Nomatch	Nomatch	NA	158115	158900
N_bin1782_k1	N_bin1782_k1.gene_118429	Nomatch	Nomatch	NA	158967	160070
N_bin1782_k1	N_bin1782_k1.gene_118430	Nomatch	Nomatch	NA	160141	160914
N_bin1782_k1	N_bin1782_k1.gene_118431	Nomatch	Nomatch	NA	161586	162308
N_bin1782_k1	N_bin1782_k1.gene_118432	Eukaryota	Perkinsozoa	Perkinsida	162571	163638
N_bin1782_k1	N_bin1782_k1.gene_118433	Nomatch	Nomatch	NA	163670	163906
N_bin1782_k1	N_bin1782_k1.gene_118434	Nomatch	Nomatch	NA	164068	164808
N_bin1782_k1	N_bin1782_k1.gene_118435	Nomatch	Nomatch	NA	164930	165601
N_bin1782_k1	N_bin1782_k1.gene_118436	Viruses	Orpheovirus	Orpheovirus IHUMI-LCC2	165720	166634
N_bin1782_k1	N_bin1782_k1.gene_118437	Bacteria	Proteobacteria	delta/epsilon subdivisions	167004	168632
N_bin1782_k1	N_bin1782_k1.gene_118438	Bacteria	Planctomycetes	Phycisphaerae	168771	169367
N_bin1782_k1	N_bin1782_k1.gene_118439	Nomatch	Nomatch	NA	169520	169858
N_bin1782_k1	N_bin1782_k1.gene_118440	Nomatch	Nomatch	NA	169915	170367
N_bin1782_k1	N_bin1782_k1.gene_118441	Nomatch	Nomatch	NA	171429	172154
N_bin1782_k1	N_bin1782_k1.gene_118442	Nomatch	Nomatch	NA	172460	172750
N_bin1782_k1	N_bin1782_k1.gene_118445	Nomatch	Nomatch	NA	174433	174708
N_bin1782_k1	N_bin1782_k1.gene_118446	Nomatch	Nomatch	NA	174710	174991
N_bin1782_k1	N_bin1782_k1.gene_118447	Nomatch	Nomatch	NA	175099	175773
N_bin1782_k1	N_bin1782_k1.gene_118448	Nomatch	Nomatch	NA	175896	176450
N_bin1782_k1	N_bin1782_k1.gene_118449	Nomatch	Nomatch	NA	176511	177116
N_bin1782_k1	N_bin1782_k1.gene_118450	Nomatch	Nomatch	NA	177164	177331
N_bin1782_k1	N_bin1782_k1.gene_118451	Nomatch	Nomatch	NA	178346	179212
N_bin1782_k1	N_bin1782_k1.gene_118452	Bacteria	candidate division TM6 bacterium GW2011_GWF2_30_66	NA	179411	180541
N_bin1782_k1	N_bin1782_k1.gene_118453	Nomatch	Nomatch	NA	180593	180808
N_bin1782_k1	N_bin1782_k1.gene_118454	Nomatch	Nomatch	NA	181787	182410
N_bin1782_k1	N_bin1782_k1.gene_118455	Nomatch	Nomatch	NA	182463	183263
N_bin1782_k1	N_bin1782_k1.gene_118456	Nomatch	Nomatch	NA	183394	184428
N_bin1782_k1	N_bin1782_k1.gene_118457	Bacteria	Proteobacteria	Alphaproteobacteria	184648	185823
N_bin1782_k1	N_bin1782_k1.gene_118458	Nomatch	Nomatch	NA	185877	186569
N_bin1782_k1	N_bin1782_k1.gene_118459	Nomatch	Nomatch	NA	186632	186925
N_bin1782_k1	N_bin1782_k1.gene_118460	Bacteria	Cyanobacteria	Oscillatoriophycideae	187093	188259
N_bin1782_k1	N_bin1782_k1.gene_118461	Nomatch	Nomatch	NA	188461	189732
N_bin1782_k1	N_bin1782_k1.gene_118462	Nomatch	Nomatch	NA	189845	190462
N_bin1782_k1	N_bin1782_k1.gene_118463	Viruses	Pithoviridae	Pithovirus	190713	193829
N_bin1782_k1	N_bin1782_k1.gene_118464	Nomatch	Nomatch	NA	193955	194413
N_bin1782_k1	N_bin1782_k1.gene_118465	Nomatch	Nomatch	NA	194481	195149
N_bin1782_k1	N_bin1782_k1.gene_118466	Nomatch	Nomatch	NA	195391	196095
N_bin1782_k1	N_bin1782_k1.gene_118467	Bacteria	Proteobacteria	delta/epsilon subdivisions	196184	196897
N_bin1782_k1	N_bin1782_k1.gene_118468	Nomatch	Nomatch	NA	197045	198877
N_bin1782_k1	N_bin1782_k1.gene_118469	Nomatch	Nomatch	NA	199029	199658
N_bin1782_k1	N_bin1782_k1.gene_118470	Eukaryota	Filasterea	Capsaspora	199751	200119
N_bin1782_k1	N_bin1782_k1.gene_118471	Nomatch	Nomatch	NA	200256	200651
N_bin1782_k1	N_bin1782_k1.gene_118473	Nomatch	Nomatch	NA	200970	201911
N_bin1782_k1	N_bin1782_k1.gene_118474	Nomatch	Nomatch	NA	201961	202764
N_bin1782_k1	N_bin1782_k1.gene_118475	Nomatch	Nomatch	NA	202846	203514
N_bin1782_k1	N_bin1782_k1.gene_118476	Nomatch	Nomatch	NA	203578	203934
N_bin1782_k1	N_bin1782_k1.gene_118477	Nomatch	Nomatch	NA	204542	205207
N_bin1782_k1	N_bin1782_k1.gene_118478	Nomatch	Nomatch	NA	205405	205923
N_bin1782_k1	N_bin1782_k1.gene_118479	Nomatch	Nomatch	NA	206435	206917
N_bin1782_k1	N_bin1782_k1.gene_118480	Nomatch	Nomatch	NA	206965	207822
N_bin1782_k1	N_bin1782_k1.gene_118481	Nomatch	Nomatch	NA	208530	211211
N_bin1782_k1	N_bin1782_k1.gene_118482	Bacteria	Bacteroidetes	Flavobacteriia	211394	212086
N_bin1782_k1	N_bin1782_k1.gene_118483	Nomatch	Nomatch	NA	212143	214191
N_bin1782_k1	N_bin1782_k1.gene_118484	Bacteria	Chloroflexi	Chloroflexia	214291	214986
N_bin1782_k1	N_bin1782_k1.gene_118485	Bacteria	Bacteroidetes	Flavobacteriia	215179	215817
N_bin1782_k1	N_bin1782_k1.gene_118486	Nomatch	Nomatch	NA	217907	218284
N_bin1782_k1	N_bin1782_k1.gene_118487	Nomatch	Nomatch	NA	218471	218902
N_bin1782_k1	N_bin1782_k1.gene_118488	Bacteria	Ignavibacteriae	Ignavibacteria	219973	221589
N_bin1782_k1	N_bin1782_k1.gene_118489	Nomatch	Nomatch	NA	221767	223182
N_bin1782_k1	N_bin1782_k1.gene_118490	Nomatch	Nomatch	NA	223910	224146
N_bin1782_k1	N_bin1782_k1.gene_118491	Viruses	Pithoviridae	Pithovirus LCPAC304	224171	225607
N_bin1782_k1	N_bin1782_k1.gene_118492	Viruses	Pithoviridae	Pithovirus	226169	227260
N_bin1782_k1	N_bin1782_k1.gene_118493	Nomatch	Nomatch	NA	227287	227568
N_bin1782_k1	N_bin1782_k1.gene_118494	Nomatch	Nomatch	NA	227627	228055
N_bin1782_k1	N_bin1782_k1.gene_118495	Nomatch	Nomatch	NA	228234	228641
N_bin1782_k1	N_bin1782_k1.gene_118496	Nomatch	Nomatch	NA	228743	229213
N_bin1782_k1	N_bin1782_k1.gene_118497	Nomatch	Nomatch	NA	229342	229920
N_bin1782_k1	N_bin1782_k1.gene_118498	Nomatch	Nomatch	NA	230041	231231
N_bin1782_k1	N_bin1782_k1.gene_118499	Nomatch	Nomatch	NA	231349	232440
N_bin1782_k1	N_bin1782_k1.gene_118500	Eukaryota	Fungi	Dikarya	233425	234090
N_bin1782_k1	N_bin1782_k1.gene_118501	Nomatch	Nomatch	NA	234333	234662
N_bin1782_k1	N_bin1782_k1.gene_118502	Bacteria	Bacteroidetes	Flavobacteriia	235268	236776
N_bin1782_k1	N_bin1782_k1.gene_118503	Nomatch	Nomatch	NA	238274	239158
N_bin1782_k1	N_bin1782_k1.gene_118504	Nomatch	Nomatch	NA	239261	240124
N_bin1782_k1	N_bin1782_k1.gene_118505	Nomatch	Nomatch	NA	240301	241029
N_bin1782_k1	N_bin1782_k1.gene_118506	Nomatch	Nomatch	NA	241185	241718
N_bin1782_k1	N_bin1782_k1.gene_118507	Eukaryota	Fungi	Mucoromycota	241745	242173
N_bin1782_k1	N_bin1782_k1.gene_118508	Viruses	Pithoviridae	Pithovirus LCPAC406	244019	245095
N_bin1782_k1	N_bin1782_k1.gene_118509	Nomatch	Nomatch	NA	245263	246060
N_bin1782_k1	N_bin1782_k1.gene_118510	Nomatch	Nomatch	NA	246180	247016
N_bin1782_k1	N_bin1782_k1.gene_118511	Nomatch	Nomatch	NA	247401	248135
N_bin1782_k1	N_bin1782_k1.gene_118512	Viruses	Megamimivirinae	Mimivirus	249261	250286
N_bin1782_k1	N_bin1782_k1.gene_118513	Bacteria	Ignavibacteriae	Ignavibacteria	250413	250949
N_bin1782_k1	N_bin1782_k1.gene_118514	Viruses	Marseilleviridae	Marseillevirus LCMAC102	251014	252213
N_bin1782_k1	N_bin1782_k1.gene_118515	Nomatch	Nomatch	NA	252248	252964
N_bin1782_k1	N_bin1782_k1.gene_118516	Nomatch	Nomatch	NA	253366	253788
N_bin1782_k1	N_bin1782_k1.gene_118517	Nomatch	Nomatch	NA	254332	254595
N_bin1782_k1	N_bin1782_k1.gene_118518	Nomatch	Nomatch	NA	254701	255219
N_bin1782_k1	N_bin1782_k1.gene_118519	Eukaryota	Metazoa	Arthropoda	255270	256640
N_bin1782_k1	N_bin1782_k1.gene_118520	Nomatch	Nomatch	NA	256768	257037
N_bin1782_k1	N_bin1782_k1.gene_118521	Nomatch	Nomatch	NA	257120	257635
N_bin1782_k1	N_bin1782_k1.gene_118522	Nomatch	Nomatch	NA	257721	258068
N_bin1782_k1	N_bin1782_k1.gene_118523	Nomatch	Nomatch	NA	258397	258744
N_bin1782_k1	N_bin1782_k1.gene_118524	Nomatch	Nomatch	NA	258868	259671
N_bin1782_k1	N_bin1782_k1.gene_118525	Nomatch	Nomatch	NA	260217	260978
N_bin1782_k1	N_bin1782_k1.gene_118526	Nomatch	Nomatch	NA	262118	263119
N_bin1782_k1	N_bin1782_k1.gene_118527	Viruses	Pithoviridae	Pithovirus LCPAC201	263344	265137
N_bin1782_k1	N_bin1782_k1.gene_118528	Nomatch	Nomatch	NA	265727	266908
N_bin1782_k1	N_bin1782_k1.gene_118529	Nomatch	Nomatch	NA	267455	267685
N_bin1782_k1	N_bin1782_k1.gene_118530	Archaea	Candidatus Bathyarchaeota	Candidatus Bathyarchaeota archaeon	267687	269750
N_bin1782_k1	N_bin1782_k1.gene_118531	Nomatch	Nomatch	NA	270591	272018
N_bin1782_k1	N_bin1782_k1.gene_118532	Viruses	Pithoviridae	Pithovirus	272631	275513
N_bin1782_k1	N_bin1782_k1.gene_118533	Bacteria	candidate division TM6 bacterium GW2011_GWF2_30_66	NA	275894	276970
N_bin1782_k1	N_bin1782_k1.gene_118534	Nomatch	Nomatch	NA	277038	278072
N_bin1782_k1	N_bin1782_k1.gene_118535	Nomatch	Nomatch	NA	278160	278570
N_bin1782_k1	N_bin1782_k1.gene_118536	Nomatch	Nomatch	NA	278665	279783
N_bin1782_k1	N_bin1782_k1.gene_118537	Nomatch	Nomatch	NA	279878	280582
N_bin1782_k1	N_bin1782_k1.gene_118538	Nomatch	Nomatch	NA	280633	280884
N_bin1782_k1	N_bin1782_k1.gene_118539	Viruses	Klosneuvirinae	Harvfovirus sp.	280893	282002
N_bin1782_k1	N_bin1782_k1.gene_118540	Eukaryota	Metazoa	Porifera	282082	282684
N_bin1782_k1	N_bin1782_k1.gene_118541	Nomatch	Nomatch	NA	283316	283651
N_bin1782_k1	N_bin1782_k1.gene_118542	Viruses	Klosneuvirinae	Harvfovirus sp.	283653	284243
N_bin1782_k1	N_bin1782_k1.gene_118543	Nomatch	Nomatch	NA	286136	287032
N_bin1782_k1	N_bin1782_k1.gene_118544	Nomatch	Nomatch	NA	287086	287829
N_bin1782_k1	N_bin1782_k1.gene_118545	Nomatch	Nomatch	NA	287921	288514
N_bin1782_k1	N_bin1782_k1.gene_118546	Nomatch	Nomatch	NA	288630	288929
N_bin1782_k1	N_bin1782_k1.gene_118547	Nomatch	Nomatch	NA	289016	289834
N_bin1782_k1	N_bin1782_k1.gene_118548	Nomatch	Nomatch	NA	290340	291077
N_bin1782_k1	N_bin1782_k1.gene_118549	Bacteria	Planctomycetes	Planctomycetia	291143	293173
N_bin1782_k1	N_bin1782_k1.gene_118550	Nomatch	Nomatch	NA	293500	294057
N_bin1782_k1	N_bin1782_k1.gene_118551	Bacteria	Acidobacteria	Blastocatellia	294314	295945
N_bin1782_k1	N_bin1782_k1.gene_118552	Nomatch	Nomatch	NA	296036	296914
N_bin1782_k1	N_bin1782_k1.gene_118553	Nomatch	Nomatch	NA	297031	298404
N_bin1782_k1	N_bin1782_k1.gene_118554	Nomatch	Nomatch	NA	299071	300285
N_bin1782_k1	N_bin1782_k1.gene_118555	Eukaryota	Oomycetes	Saprolegniales	300345	301094
N_bin1782_k1	N_bin1782_k1.gene_118556	Eukaryota	Fungi	Dikarya	301209	301946
N_bin1782_k1	N_bin1782_k1.gene_118557	Bacteria	Patescibacteria group bacterium	NA	302053	302415
N_bin1782_k1	N_bin1782_k1.gene_118558	Viruses	Klosneuvirinae	Hyperionvirus sp.	303207	303857
N_bin1782_k1	N_bin1782_k1.gene_118559	Nomatch	Nomatch	NA	303858	304376
N_bin1782_k1	N_bin1782_k1.gene_118560	Nomatch	Nomatch	NA	304469	305086
N_bin1782_k1	N_bin1782_k1.gene_118561	Nomatch	Nomatch	NA	305176	305679
N_bin1782_k1	N_bin1782_k1.gene_118562	Nomatch	Nomatch	NA	306586	307365
N_bin1782_k1	N_bin1782_k1.gene_118563	Nomatch	Nomatch	NA	307539	308321
N_bin1782_k1	N_bin1782_k1.gene_118564	Nomatch	Nomatch	NA	308618	309367
N_bin1782_k1	N_bin1782_k1.gene_118565	Nomatch	Nomatch	NA	309432	310718
N_bin1782_k1	N_bin1782_k1.gene_118566	Nomatch	Nomatch	NA	310806	311654
N_bin1782_k1	N_bin1782_k1.gene_118567	Nomatch	Nomatch	NA	311719	312639
N_bin1782_k1	N_bin1782_k1.gene_118568	Nomatch	Nomatch	NA	312690	313340
N_bin1782_k1	N_bin1782_k1.gene_118569	Nomatch	Nomatch	NA	313419	314126
N_bin1782_k1	N_bin1782_k1.gene_118570	Nomatch	Nomatch	NA	314165	314548
N_bin1782_k1	N_bin1782_k1.gene_118571	Nomatch	Nomatch	NA	314696	315580
N_bin1782_k1	N_bin1782_k1.gene_118572	Nomatch	Nomatch	NA	315626	316303
N_bin1782_k1	N_bin1782_k1.gene_118573	Bacteria	Actinobacteria	Actinobacteria	316493	317470
N_bin1782_k1	N_bin1782_k1.gene_118574	Nomatch	Nomatch	NA	317538	318245
N_bin1782_k1	N_bin1782_k1.gene_118575	Nomatch	Nomatch	NA	318337	319137
N_bin1782_k1	N_bin1782_k1.gene_118576	Bacteria	Bacteroidetes	Flavobacteriia	319707	321053
N_bin1782_k1	N_bin1782_k1.gene_118577	Nomatch	Nomatch	NA	321120	321815
N_bin1782_k1	N_bin1782_k1.gene_118578	Bacteria	Firmicutes	Bacilli	321927	322430
N_bin1782_k1	N_bin1782_k1.gene_118579	Nomatch	Nomatch	NA	322531	322863
N_bin1782_k1	N_bin1782_k1.gene_118580	Nomatch	Nomatch	NA	322910	323857
N_bin1782_k1	N_bin1782_k1.gene_118581	Nomatch	Nomatch	NA	323956	324927
N_bin1782_k1	N_bin1782_k1.gene_118582	Nomatch	Nomatch	NA	325008	325835
N_bin1782_k1	N_bin1782_k1.gene_118583	Nomatch	Nomatch	NA	325926	326627
N_bin1782_k1	N_bin1782_k1.gene_118584	Nomatch	Nomatch	NA	326765	327817
N_bin1782_k1	N_bin1782_k1.gene_118585	Viruses	Klosneuvirinae	Harvfovirus sp.	327920	328693
N_bin1782_k1	N_bin1782_k1.gene_118586	Nomatch	Nomatch	NA	328755	329651
N_bin1782_k1	N_bin1782_k1.gene_118587	Viruses	Pithoviridae	Pithovirus	330475	333948
N_bin1782_k1	N_bin1782_k1.gene_118588	Nomatch	Nomatch	NA	334947	335321
N_bin1782_k1	N_bin1782_k1.gene_118589	Nomatch	Nomatch	NA	336503	337003
N_bin1782_k1	N_bin1782_k1.gene_118590	Nomatch	Nomatch	NA	337771	338406
N_bin1782_k1	N_bin1782_k1.gene_118591	Nomatch	Nomatch	NA	338996	339448
N_bin1782_k1	N_bin1782_k1.gene_118592	Nomatch	Nomatch	NA	339496	339789
N_bin1782_k1	N_bin1782_k1.gene_118593	Nomatch	Nomatch	NA	340896	341456
N_bin1782_k1	N_bin1782_k1.gene_118594	Nomatch	Nomatch	NA	342158	342901
N_bin1782_k1	N_bin1782_k1.gene_118595	Eukaryota	Fungi	Dikarya	342938	347719
N_bin1782_k1	N_bin1782_k1.gene_118596	Nomatch	Nomatch	NA	348803	349285
N_bin1782_k1	N_bin1782_k1.gene_118597	Nomatch	Nomatch	NA	350150	350602
N_bin1782_k1	N_bin1782_k1.gene_118598	Eukaryota	Fungi	Dikarya	350975	351469
N_bin1782_k1	N_bin1782_k1.gene_118599	Nomatch	Nomatch	NA	351584	351892
N_bin1782_k1	N_bin1782_k1.gene_118600	Eukaryota	Metazoa	Arthropoda	351977	352354
N_bin1782_k1	N_bin1782_k1.gene_118601	Nomatch	Nomatch	NA	352621	353613
N_bin1782_k1	N_bin1782_k1.gene_118602	Nomatch	Nomatch	NA	353671	354210
N_bin1782_k1	N_bin1782_k1.gene_118603	Viruses	Orpheovirus	Orpheovirus IHUMI-LCC2	354335	355177
N_bin1782_k1	N_bin1782_k1.gene_118604	Viruses	Pithoviridae	Pithovirus LCPAC404	355281	355916
N_bin1782_k1	N_bin1782_k1.gene_118605	Nomatch	Nomatch	NA	356178	357449
N_bin1782_k1	N_bin1782_k1.gene_118606	Nomatch	Nomatch	NA	357484	358788
N_bin1782_k1	N_bin1782_k1.gene_118607	Nomatch	Nomatch	NA	358817	359473
N_bin1782_k1	N_bin1782_k1.gene_118608	Bacteria	bacterium	NA	359714	360460
N_bin1782_k1	N_bin1782_k1.gene_118609	Nomatch	Nomatch	NA	360492	361664
N_bin1782_k1	N_bin1782_k1.gene_118610	Nomatch	Nomatch	NA	362211	362921
N_bin1782_k1	N_bin1782_k1.gene_118611	Nomatch	Nomatch	NA	362970	363530
N_bin1782_k1	N_bin1782_k1.gene_118612	Viruses	Pithoviridae	Pithovirus	363622	364254
N_bin1782_k1	N_bin1782_k1.gene_118613	Eukaryota	Viridiplantae	Streptophyta	364427	365233
N_bin1782_k1	N_bin1782_k1.gene_118614	Nomatch	Nomatch	NA	366059	367357
N_bin1782_k1	N_bin1782_k1.gene_118615	Viruses	Pithoviridae	Cedratvirus lausannensis	367430	368146
N_bin1782_k1	N_bin1782_k1.gene_118616	Viruses	Pithoviridae	Pithovirus LCPAC404	368094	369143
N_bin1782_k1	N_bin1782_k1.gene_118617	Bacteria	Nitrospirae	Nitrospira	370054	370923
N_bin1782_k1	N_bin1782_k1.gene_118618	Nomatch	Nomatch	NA	371000	371638
N_bin1782_k1	N_bin1782_k1.gene_118619	Nomatch	Nomatch	NA	371864	372283
N_bin1782_k1	N_bin1782_k1.gene_118620	Nomatch	Nomatch	NA	372676	373743
N_bin1782_k1	N_bin1782_k1.gene_118621	Nomatch	Nomatch	NA	373884	374072
N_bin1782_k1	N_bin1782_k1.gene_118622	Nomatch	Nomatch	NA	375533	375937
N_bin1782_k1	N_bin1782_k1.gene_118623	Nomatch	Nomatch	NA	376041	376766
N_bin1782_k1	N_bin1782_k1.gene_118624	Nomatch	Nomatch	NA	376860	378182
N_bin1782_k1	N_bin1782_k1.gene_118625	Nomatch	Nomatch	NA	378254	378880
N_bin1782_k1	N_bin1782_k1.gene_118626	Nomatch	Nomatch	NA	378936	379520
N_bin1782_k1	N_bin1782_k1.gene_118627	Nomatch	Nomatch	NA	379607	380758
N_bin1782_k1	N_bin1782_k1.gene_118628	Eukaryota	Viridiplantae	Streptophyta	380797	381342
N_bin1782_k1	N_bin1782_k1.gene_118629	Eukaryota	Viridiplantae	Chlorophyta	381347	381877
N_bin1782_k1	N_bin1782_k1.gene_118630	Viruses	Pithoviridae	Pithovirus LCPAC201	381974	382381
N_bin1782_k1	N_bin1782_k1.gene_118631	Nomatch	Nomatch	NA	382415	382903
N_bin1782_k1	N_bin1782_k1.gene_118632	Viruses	Pithoviridae	Pithovirus LCPAC202	382986	383696
N_bin1782_k1	N_bin1782_k1.gene_118633	Nomatch	Nomatch	NA	384031	384522
N_bin1782_k1	N_bin1782_k1.gene_118635	Nomatch	Nomatch	NA	385509	386156
N_bin1782_k1	N_bin1782_k1.gene_118636	Nomatch	Nomatch	NA	386253	386570
N_bin1782_k1	N_bin1782_k1.gene_118637	Nomatch	Nomatch	NA	387010	387648
N_bin1782_k1	N_bin1782_k1.gene_118638	Nomatch	Nomatch	NA	387823	388890
N_bin1782_k1	N_bin1782_k1.gene_118639	Nomatch	Nomatch	NA	388951	390105
N_bin1782_k1	N_bin1782_k1.gene_118640	Nomatch	Nomatch	NA	390212	390508
N_bin1782_k1	N_bin1782_k1.gene_118641	Nomatch	Nomatch	NA	390802	391341
N_bin1782_k1	N_bin1782_k1.gene_118642	Nomatch	Nomatch	NA	391415	392806
N_bin1782_k1	N_bin1782_k1.gene_118643	Nomatch	Nomatch	NA	392885	393655
N_bin1782_k1	N_bin1782_k1.gene_118644	Nomatch	Nomatch	NA	393700	394464
N_bin1782_k1	N_bin1782_k1.gene_118645	Nomatch	Nomatch	NA	394502	395344
N_bin1782_k1	N_bin1782_k1.gene_118646	Nomatch	Nomatch	NA	395372	396133
N_bin1782_k1	N_bin1782_k1.gene_118647	Nomatch	Nomatch	NA	396201	397781
N_bin1782_k1	N_bin1782_k1.gene_118648	Viruses	Pithoviridae	Pithovirus LCPAC406	397894	399393
N_bin1782_k1	N_bin1782_k1.gene_118649	Viruses	Pithoviridae	Pithovirus LCPAC302	399576	400985
N_bin1782_k1	N_bin1782_k1.gene_118650	Viruses	Megamimivirinae	Tupanvirus	401086	401640
N_bin1782_k1	N_bin1782_k1.gene_118651	Nomatch	Nomatch	NA	401691	403610
N_bin1782_k1	N_bin1782_k1.gene_118652	Nomatch	Nomatch	NA	403662	405608
N_bin1782_k1	N_bin1782_k1.gene_118653	Nomatch	Nomatch	NA	405697	406413
N_bin1782_k1	N_bin1782_k1.gene_118654	Nomatch	Nomatch	NA	407013	407996
N_bin1782_k1	N_bin1782_k1.gene_118655	Nomatch	Nomatch	NA	408054	408359
N_bin1782_k1	N_bin1782_k1.gene_118656	Nomatch	Nomatch	NA	408496	408921
N_bin1782_k1	N_bin1782_k1.gene_118657	Nomatch	Nomatch	NA	410135	411727
N_bin1782_k1	N_bin1782_k1.gene_118658	Nomatch	Nomatch	NA	411805	412644
N_bin1782_k1	N_bin1782_k1.gene_118659	Viruses	Klosneuvirinae	Terrestrivirus sp.	412718	413401
N_bin1782_k1	N_bin1782_k1.gene_118660	Nomatch	Nomatch	NA	413803	414537
N_bin1782_k1	N_bin1782_k1.gene_118661	Viruses	Pithoviridae	Pithovirus LCPAC302	414717	415550
N_bin1782_k1	N_bin1782_k1.gene_118662	Nomatch	Nomatch	NA	416743	418800
N_bin1782_k1	N_bin1782_k1.gene_118663	Nomatch	Nomatch	NA	418951	420384
N_bin1782_k1	N_bin1782_k1.gene_118664	Viruses	Pithoviridae	Pithovirus LCPAC201	420857	422512
N_bin1782_k1	N_bin1782_k1.gene_118665	Nomatch	Nomatch	NA	422566	423024
N_bin1782_k1	N_bin1782_k1.gene_118666	Nomatch	Nomatch	NA	423124	424116
N_bin1782_k1	N_bin1782_k1.gene_118667	Viruses	Pithoviridae	Pithovirus LCPAC302	424244	427726
N_bin1782_k1	N_bin1782_k1.gene_118668	Viruses	Pithoviridae	Pithovirus LCPAC302	427849	432201
N_bin1782_k1	N_bin1782_k1.gene_118669	Nomatch	Nomatch	NA	432605	432979
N_bin1782_k1	N_bin1782_k1.gene_118670	Nomatch	Nomatch	NA	433009	434238
N_bin1782_k1	N_bin1782_k1.gene_118671	Bacteria	Bacteroidetes	Bacteroidetes bacterium	434248	435267
N_bin1782_k1	N_bin1782_k1.gene_118672	Viruses	Pithoviridae	Pithovirus LCPAC201	435352	435942
N_bin1782_k1	N_bin1782_k1.gene_118673	Nomatch	Nomatch	NA	436544	437485
N_bin1782_k1	N_bin1782_k1.gene_118674	Nomatch	Nomatch	NA	437566	438657
N_bin1782_k1	N_bin1782_k1.gene_118675	Nomatch	Nomatch	NA	438798	439892
N_bin1782_k1	N_bin1782_k1.gene_118676	Nomatch	Nomatch	NA	440251	441015
N_bin1782_k1	N_bin1782_k1.gene_118677	Bacteria	Verrucomicrobia	Verrucomicrobia bacterium	442670	444751
N_bin1782_k1	N_bin1782_k1.gene_118678	Nomatch	Nomatch	NA	444803	445594
N_bin1782_k1	N_bin1782_k1.gene_118679	Nomatch	Nomatch	NA	445784	446410
N_bin1782_k1	N_bin1782_k1.gene_118680	Nomatch	Nomatch	NA	446453	447430
N_bin1782_k1	N_bin1782_k1.gene_118681	Nomatch	Nomatch	NA	447456	448421
N_bin1782_k1	N_bin1782_k1.gene_118682	Nomatch	Nomatch	NA	448693	448872
N_bin1782_k1	N_bin1782_k1.gene_118683	Eukaryota	Metazoa	Chordata	449153	449779
N_bin1782_k1	N_bin1782_k1.gene_118684	Bacteria	Firmicutes	Bacilli	450660	451499
N_bin1782_k1	N_bin1782_k1.gene_118685	Nomatch	Nomatch	NA	451636	453096
N_bin1782_k1	N_bin1782_k1.gene_118686	Nomatch	Nomatch	NA	453132	453737
N_bin1782_k1	N_bin1782_k1.gene_118687	Nomatch	Nomatch	NA	453799	457239
N_bin1782_k1	N_bin1782_k1.gene_118688	Viruses	Pithoviridae	Pithovirus LCPAC304	457247	458503
N_bin1782_k1	N_bin1782_k1.gene_118689	Nomatch	Nomatch	NA	458933	461149
N_bin1782_k1	N_bin1782_k1.gene_118690	Nomatch	Nomatch	NA	461239	463875
N_bin1782_k1	N_bin1782_k1.gene_118691	Nomatch	Nomatch	NA	464341	466872
N_bin1782_k1	N_bin1782_k1.gene_118692	Nomatch	Nomatch	NA	466920	467456
N_bin1782_k1	N_bin1782_k1.gene_118693	Eukaryota	Viridiplantae	Streptophyta	468021	469157
N_bin1782_k1	N_bin1782_k1.gene_118694	Nomatch	Nomatch	NA	469255	469962
N_bin1782_k1	N_bin1782_k1.gene_118695	Viruses	Pithoviridae	Solumvirus sp.	470044	471393
N_bin1782_k1	N_bin1782_k1.gene_118696	Viruses	Pithoviridae	Pithovirus LCPAC302	471657	472268
N_bin1782_k1	N_bin1782_k1.gene_118697	Nomatch	Nomatch	NA	472679	474103
N_bin1782_k1	N_bin1782_k1.gene_118698	Nomatch	Nomatch	NA	474233	474793
N_bin1782_k1	N_bin1782_k1.gene_118699	Nomatch	Nomatch	NA	475570	477408
N_bin1782_k1	N_bin1782_k1.gene_118700	Nomatch	Nomatch	NA	477478	478320
N_bin1782_k1	N_bin1782_k1.gene_118701	Nomatch	Nomatch	NA	478727	479155
N_bin1782_k1	N_bin1782_k1.gene_118702	Eukaryota	Fungi	Chytridiomycota	479204	480124
N_bin1782_k1	N_bin1782_k1.gene_118703	Nomatch	Nomatch	NA	480283	481449
N_bin1782_k1	N_bin1782_k1.gene_118704	Nomatch	Nomatch	NA	482062	483057
N_bin1782_k1	N_bin1782_k1.gene_118705	Eukaryota	Ciliophora	Postciliodesmatophora	483085	484065
N_bin1782_k1	N_bin1782_k1.gene_118707	Nomatch	Nomatch	NA	484539	486041
N_bin1782_k1	N_bin1782_k1.gene_118708	Nomatch	Nomatch	NA	486174	486512
N_bin1782_k1	N_bin1782_k1.gene_118709	Nomatch	Nomatch	NA	486763	487209
N_bin1782_k1	N_bin1782_k1.gene_118710	Viruses	Pithoviridae	Pithovirus LCPAC401	487256	487810
N_bin1782_k1	N_bin1782_k1.gene_118711	Viruses	Pithoviridae	Pithovirus LCPAC103	487811	488854
N_bin1782_k1	N_bin1782_k1.gene_118712	Bacteria	Proteobacteria	Alphaproteobacteria	489080	490177
N_bin1782_k1	N_bin1782_k1.gene_118713	Nomatch	Nomatch	NA	490510	491049
N_bin1782_k1	N_bin1782_k1.gene_118714	Nomatch	Nomatch	NA	491132	491818
N_bin1782_k1	N_bin1782_k1.gene_118715	Nomatch	Nomatch	NA	491860	492234
N_bin1782_k1	N_bin1782_k1.gene_118716	Nomatch	Nomatch	NA	492428	493345
N_bin1782_k1	N_bin1782_k1.gene_118717	Nomatch	Nomatch	NA	493694	494491
N_bin1782_k1	N_bin1782_k1.gene_118718	Nomatch	Nomatch	NA	494576	495781
N_bin1782_k1	N_bin1782_k1.gene_118719	Eukaryota	Viridiplantae	Streptophyta	495840	496166
N_bin1782_k1	N_bin1782_k1.gene_118720	Nomatch	Nomatch	NA	496716	497300
N_bin1782_k1	N_bin1782_k1.gene_118721	Nomatch	Nomatch	NA	498212	499471
N_bin1782_k1	N_bin1782_k1.gene_118722	Nomatch	Nomatch	NA	499474	499731
N_bin1782_k1	N_bin1782_k1.gene_118723	Nomatch	Nomatch	NA	500794	501675
N_bin1782_k1	N_bin1782_k1.gene_118724	Bacteria	Firmicutes	Bacilli	501756	502562
N_bin1782_k1	N_bin1782_k1.gene_118725	Nomatch	Nomatch	NA	502879	503472
N_bin1782_k1	N_bin1782_k1.gene_118726	Viruses	Pithoviridae	Pithovirus LCPAC304	503603	505087
N_bin1782_k1	N_bin1782_k1.gene_118727	Nomatch	Nomatch	NA	505314	505697
N_bin1782_k1	N_bin1782_k1.gene_118728	Viruses	Pithoviridae	Pithovirus	506074	507774
N_bin1782_k1	N_bin1782_k1.gene_118729	Bacteria	Firmicutes	Clostridia	507841	508584
N_bin1782_k1	N_bin1782_k1.gene_118730	Nomatch	Nomatch	NA	508625	509164
N_bin1782_k1	N_bin1782_k1.gene_118731	Nomatch	Nomatch	NA	509272	510120
N_bin1782_k1	N_bin1782_k1.gene_118732	Nomatch	Nomatch	NA	510209	510967
N_bin1782_k1	N_bin1782_k1.gene_118733	Nomatch	Nomatch	NA	511043	511840
N_bin1782_k1	N_bin1782_k1.gene_118734	Nomatch	Nomatch	NA	511912	512532
N_bin1782_k1	N_bin1782_k1.gene_118735	Nomatch	Nomatch	NA	512717	513922
N_bin1782_k1	N_bin1782_k1.gene_118736	Nomatch	Nomatch	NA	514068	514490
N_bin1782_k1	N_bin1782_k1.gene_118737	Viruses	Pithoviridae	Pithovirus LCPAC103	514584	514997
N_bin1782_k1	N_bin1782_k1.gene_118738	Nomatch	Nomatch	NA	515343	517028
N_bin1782_k1	N_bin1782_k1.gene_118739	Nomatch	Nomatch	NA	517433	518587
N_bin1782_k1	N_bin1782_k1.gene_118740	Nomatch	Nomatch	NA	518689	518946
N_bin1782_k1	N_bin1782_k1.gene_118741	Nomatch	Nomatch	NA	519222	519977
N_bin1782_k1	N_bin1782_k1.gene_118742	Nomatch	Nomatch	NA	520459	520722
N_bin1782_k1	N_bin1782_k1.gene_118743	Viruses	Pithoviridae	Pithovirus LCPAC302	520893	522212
N_bin1782_k1	N_bin1782_k1.gene_118744	Nomatch	Nomatch	NA	523064	524659
N_bin1782_k1	N_bin1782_k1.gene_118745	Nomatch	Nomatch	NA	525182	525898
N_bin1782_k1	N_bin1782_k1.gene_118746	Nomatch	Nomatch	NA	526155	527081
N_bin1782_k1	N_bin1782_k1.gene_118747	Viruses	Pithoviridae	Pithovirus LCPAC302	527171	528529
N_bin1782_k1	N_bin1782_k1.gene_118748	Viruses	Pithoviridae	Pithovirus LCPAC304	528748	529293
N_bin1782_k1	N_bin1782_k1.gene_118749	Nomatch	Nomatch	NA	529481	530653
N_bin1782_k1	N_bin1782_k1.gene_118750	Nomatch	Nomatch	NA	530943	531785
N_bin1782_k1	N_bin1782_k1.gene_118751	Viruses	Pithoviridae	Solumvirus sp.	531906	532859
N_bin1782_k1	N_bin1782_k1.gene_118752	Viruses	Pithoviridae	Solumvirus sp.	532898	534607
N_bin1782_k1	N_bin1782_k1.gene_118753	Bacteria	Proteobacteria	Alphaproteobacteria	535228	535812
N_bin1782_k1	N_bin1782_k1.gene_118754	Nomatch	Nomatch	NA	536202	536843
N_bin1782_k1	N_bin1782_k1.gene_118755	Nomatch	Nomatch	NA	536862	537653
N_bin1782_k1	N_bin1782_k1.gene_118756	Bacteria	bacterium (Candidatus Stahlbacteria)	NA	537842	538387
N_bin1782_k1	N_bin1782_k1.gene_118757	Nomatch	Nomatch	NA	538450	538929
N_bin1782_k1	N_bin1782_k1.gene_118758	Bacteria	Firmicutes	Clostridia	539036	539746
N_bin1782_k1	N_bin1782_k1.gene_118759	Nomatch	Nomatch	NA	539843	540532
N_bin1782_k1	N_bin1782_k1.gene_118760	Nomatch	Nomatch	NA	540730	542292
N_bin1782_k1	N_bin1782_k1.gene_118761	Nomatch	Nomatch	NA	542719	543696
N_bin1782_k1	N_bin1782_k1.gene_118762	Nomatch	Nomatch	NA	544011	544283
N_bin1782_k1	N_bin1782_k1.gene_118763	Nomatch	Nomatch	NA	544983	545606
N_bin1782_k1	N_bin1782_k1.gene_118764	Nomatch	Nomatch	NA	545656	546435
N_bin1782_k1	N_bin1782_k1.gene_118765	Nomatch	Nomatch	NA	546988	547368
N_bin1782_k1	N_bin1782_k1.gene_118766	Nomatch	Nomatch	NA	547440	547886
N_bin1782_k1	N_bin1782_k1.gene_118767	Viruses	Klosneuvirinae	Harvfovirus sp.	548447	549298
N_bin1782_k1	N_bin1782_k1.gene_118768	Nomatch	Nomatch	NA	549420	550577
N_bin1782_k1	N_bin1782_k1.gene_118769	Nomatch	Nomatch	NA	550783	551475
N_bin1782_k1	N_bin1782_k1.gene_118770	Nomatch	Nomatch	NA	552071	552457
N_bin1782_k1	N_bin1782_k1.gene_118771	Nomatch	Nomatch	NA	552499	553416
N_bin1782_k1	N_bin1782_k1.gene_118772	Nomatch	Nomatch	NA	553635	554780
N_bin1782_k1	N_bin1782_k1.gene_118773	Viruses	Pithoviridae	Pithovirus LCPAC404	554901	555326
N_bin1782_k1	N_bin1782_k1.gene_118774	Nomatch	Nomatch	NA	555482	555697
N_bin1782_k1	N_bin1782_k1.gene_118775	Viruses	Pithoviridae	Pithovirus LCPAC102	555733	558003
N_bin1782_k1	N_bin1782_k1.gene_118776	Nomatch	Nomatch	NA	558066	558254
N_bin1782_k1	N_bin1782_k1.gene_118777	Viruses	Pithoviridae	Pithovirus LCPAC201	558622	562350
N_bin1782_k1	N_bin1782_k1.gene_118778	Nomatch	Nomatch	NA	562735	563049
N_bin1782_k1	N_bin1782_k1.gene_118779	Viruses	Pithoviridae	Pithovirus LCPAC201	563420	565051
N_bin1782_k1	N_bin1782_k1.gene_118780	Eukaryota	Ciliophora	Intramacronucleata	565087	566532
N_bin1782_k1	N_bin1782_k1.gene_118781	Nomatch	Nomatch	NA	566612	567355
N_bin1782_k1	N_bin1782_k1.gene_118782	Viruses	Pithoviridae	Pithovirus LCPAC302	567517	569130
N_bin1782_k1	N_bin1782_k1.gene_118783	Nomatch	Nomatch	NA	569627	570745
N_bin1782_k1	N_bin1782_k1.gene_118784	Nomatch	Nomatch	NA	570804	571667
N_bin1782_k1	N_bin1782_k1.gene_118785	Nomatch	Nomatch	NA	571735	572559
N_bin1782_k1	N_bin1782_k1.gene_118786	Viruses	Marseilleviridae	Marseillevirus LCMAC101	572622	573482
N_bin1782_k1	N_bin1782_k1.gene_118787	Eukaryota	Rhodophyta	Bangiophyceae	573771	574526
N_bin1782_k1	N_bin1782_k1.gene_118788	Nomatch	Nomatch	NA	574727	575434
N_bin1782_k1	N_bin1782_k1.gene_118789	Nomatch	Nomatch	NA	575425	575835
N_bin1782_k1	N_bin1782_k1.gene_118790	Viruses	Megamimivirinae	Moumouvirus	576074	576790
N_bin1782_k1	N_bin1782_k1.gene_118791	Nomatch	Nomatch	NA	576861	577670
N_bin1782_k1	N_bin1782_k1.gene_118793	Viruses	Pithoviridae	Pithovirus LCPAC304	578199	580241
N_bin1782_k1	N_bin1782_k1.gene_118794	Nomatch	Nomatch	NA	580276	580929
N_bin1782_k1	N_bin1782_k1.gene_118795	Viruses	Pithoviridae	Pithovirus LCPAC104	583016	585874
N_bin1782_k1	N_bin1782_k1.gene_118796	Nomatch	Nomatch	NA	585984	587555
N_bin1782_k1	N_bin1782_k1.gene_118797	Viruses	Pithoviridae	Pithovirus LCPAC302	587980	588960
N_bin1782_k1	N_bin1782_k1.gene_118798	Nomatch	Nomatch	NA	588993	589694
N_bin1782_k1	N_bin1782_k1.gene_118799	Nomatch	Nomatch	NA	589709	589960
N_bin1782_k1	N_bin1782_k1.gene_118800	Nomatch	Nomatch	NA	590172	591023
N_bin1782_k1	N_bin1782_k1.gene_118801	Nomatch	Nomatch	NA	591087	591581
N_bin1782_k1	N_bin1782_k1.gene_118802	Nomatch	Nomatch	NA	591698	592417
N_bin1782_k1	N_bin1782_k1.gene_118803	Nomatch	Nomatch	NA	593072	594169
N_bin1782_k1	N_bin1782_k1.gene_118804	Nomatch	Nomatch	NA	594200	595963
N_bin1782_k1	N_bin1782_k1.gene_118805	Nomatch	Nomatch	NA	596137	596661
N_bin1782_k1	N_bin1782_k1.gene_118806	Nomatch	Nomatch	NA	596784	597782
N_bin1782_k1	N_bin1782_k1.gene_118807	Nomatch	Nomatch	NA	597874	598491
N_bin1782_k1	N_bin1782_k1.gene_118808	Nomatch	Nomatch	NA	598562	599395
N_bin1782_k1	N_bin1782_k1.gene_118809	Bacteria	Bacteroidetes	Flavobacteriia	599438	599935
N_bin1782_k1	N_bin1782_k1.gene_118810	Nomatch	Nomatch	NA	600028	600786
N_bin1782_k1	N_bin1782_k1.gene_118811	Nomatch	Nomatch	NA	601244	602083
N_bin1782_k1	N_bin1782_k1.gene_118812	Nomatch	Nomatch	NA	602208	602939
N_bin1782_k1	N_bin1782_k1.gene_118813	Viruses	Pithoviridae	Pithovirus LCPAC201	603150	606188
N_bin1782_k1	N_bin1782_k1.gene_118814	Viruses	Pithoviridae	Pithovirus LCPAC304	606353	607810
N_bin1782_k1	N_bin1782_k1.gene_118815	Nomatch	Nomatch	NA	608173	608700
N_bin1782_k1	N_bin1782_k1.gene_118816	Nomatch	Nomatch	NA	608794	609114
N_bin1782_k1	N_bin1782_k1.gene_118817	Nomatch	Nomatch	NA	609206	609715
N_bin1782_k1	N_bin1782_k1.gene_118818	Viruses	Pithoviridae	Pithovirus LCPAC102	609844	611535
N_bin1782_k1	N_bin1782_k1.gene_118819	Nomatch	Nomatch	NA	611618	612847
N_bin1782_k1	N_bin1782_k1.gene_118820	Viruses	Pithoviridae	Pithovirus LCPAC302	612922	613905
N_bin1782_k1	N_bin1782_k1.gene_118821	Nomatch	Nomatch	NA	614551	615093
N_bin1782_k1	N_bin1782_k1.gene_118822	Nomatch	Nomatch	NA	615124	615426
N_bin1782_k1	N_bin1782_k1.gene_118823	Viruses	Pithoviridae	Solumvirus sp.	615479	617026
N_bin1782_k1	N_bin1782_k1.gene_118824	Nomatch	Nomatch	NA	618033	618239
N_bin1782_k1	N_bin1782_k1.gene_118825	Nomatch	Nomatch	NA	618357	619859
N_bin1782_k1	N_bin1782_k1.gene_118826	Viruses	Marseilleviridae	Marseillevirus LCMAC201	620144	620908
N_bin1782_k1	N_bin1782_k1.gene_118827	Nomatch	Nomatch	NA	621193	622023
N_bin1782_k1	N_bin1782_k1.gene_118828	Viruses	Pithoviridae	Cedratvirus kamchatka	622325	622885
N_bin1782_k1	N_bin1782_k1.gene_118829	Nomatch	Nomatch	NA	622935	624524
N_bin1782_k1	N_bin1782_k1.gene_118830	Nomatch	Nomatch	NA	624539	624805
N_bin1782_k1	N_bin1782_k1.gene_118831	Nomatch	Nomatch	NA	625092	625631
N_bin1782_k1	N_bin1782_k1.gene_118832	Viruses	Pithoviridae	Pithovirus LCPAC104	625906	630042
N_bin1782_k1	N_bin1782_k1.gene_118833	Nomatch	Nomatch	NA	630097	630369
N_bin1782_k1	N_bin1782_k1.gene_118834	Viruses	Pithoviridae	Solivirus sp.	630447	630902
N_bin1782_k1	N_bin1782_k1.gene_118835	Nomatch	Nomatch	NA	631001	632188
N_bin1782_k1	N_bin1782_k1.gene_118836	Nomatch	Nomatch	NA	632765	633655
N_bin1782_k1	N_bin1782_k1.gene_118837	Nomatch	Nomatch	NA	633883	634254
N_bin1782_k1	N_bin1782_k1.gene_118838	Nomatch	Nomatch	NA	634929	635360
N_bin1782_k1	N_bin1782_k1.gene_118839	Nomatch	Nomatch	NA	635994	636875
N_bin1782_k1	N_bin1782_k1.gene_118840	Eukaryota	Viridiplantae	Streptophyta	636948	637760
N_bin1782_k1	N_bin1782_k1.gene_118841	Bacteria	Bacteroidetes	Bacteroidetes bacterium	637890	639422
N_bin1782_k1	N_bin1782_k1.gene_118843	Viruses	Megamimivirinae	Mimivirus LCMiAC01	640739	641935
N_bin1782_k1	N_bin1782_k1.gene_118844	Viruses	Marseilleviridae	Marseillevirus LCMAC101	641956	643104
N_bin1782_k1	N_bin1782_k1.gene_118845	Viruses	Marseilleviridae	Marseillevirus LCMAC101	643173	644435
N_bin1782_k1	N_bin1782_k1.gene_118846	Nomatch	Nomatch	NA	644495	645115
N_bin1782_k1	N_bin1782_k1.gene_118847	Nomatch	Nomatch	NA	645224	646729
N_bin1782_k1	N_bin1782_k1.gene_118848	Nomatch	Nomatch	NA	646795	646998
N_bin1782_k1	N_bin1782_k1.gene_118849	Nomatch	Nomatch	NA	647031	647297
N_bin1782_k1	N_bin1782_k1.gene_118850	Viruses	Pithoviridae	Pithovirus LCPAC304	647336	648409
N_bin1782_k1	N_bin1782_k1.gene_118851	Viruses	Pithoviridae	Pithovirus LCPAC104	648923	651223
N_bin1782_k1	N_bin1782_k1.gene_118852	Nomatch	Nomatch	NA	652310	653464
N_bin1782_k1	N_bin1782_k1.gene_118853	Nomatch	Nomatch	NA	653509	655272
N_bin1782_k1	N_bin1782_k1.gene_118854	Nomatch	Nomatch	NA	655345	656502
N_bin1782_k1	N_bin1782_k1.gene_118855	Nomatch	Nomatch	NA	656607	657311
N_bin1782_k1	N_bin1782_k1.gene_118856	Nomatch	Nomatch	NA	657484	658584
N_bin1782_k1	N_bin1782_k1.gene_118857	Eukaryota	Viridiplantae	Streptophyta	658674	659423
N_bin1782_k1	N_bin1782_k1.gene_118858	Bacteria	Proteobacteria	Gammaproteobacteria	659600	660094
N_bin1782_k1	N_bin1782_k1.gene_118859	Viruses	Pithoviridae	Solumvirus sp.	660154	661071
N_bin1782_k1	N_bin1782_k1.gene_118860	Eukaryota	Fungi	Dikarya	661153	663291
N_bin1782_k1	N_bin1782_k1.gene_118861	Viruses	Pithoviridae	Pithovirus LCPAC201	663389	664216
N_bin1782_k1	N_bin1782_k1.gene_118862	Nomatch	Nomatch	NA	664265	665017
N_bin1782_k1	N_bin1782_k1.gene_118863	Nomatch	Nomatch	NA	665129	665914
N_bin1782_k1	N_bin1782_k1.gene_118864	Nomatch	Nomatch	NA	665962	666273
N_bin1782_k1	N_bin1782_k1.gene_118865	Viruses	Pithoviridae	Pithovirus LCPAC302	666462	667964
N_bin1782_k1	N_bin1782_k1.gene_118866	Archaea	Candidatus Aenigmarchaeota	Candidatus Aenigmarchaeota archaeon	668010	668504
N_bin1782_k1	N_bin1782_k1.gene_118867	Viruses	Pithoviridae	Pithovirus LCPAC201	669286	671112
N_bin1782_k1	N_bin1782_k1.gene_118868	Viruses	Pithoviridae	Pithovirus LCPAC201	671386	675066
N_bin1782_k1	N_bin1782_k1.gene_118869	Nomatch	Nomatch	NA	675202	675657
N_bin1782_k1	N_bin1782_k1.gene_118870	Eukaryota	Oomycetes	Pythiales	675841	677820
N_bin1782_k1	N_bin1782_k1.gene_118871	Viruses	Klosneuvirinae	Terrestrivirus sp.	677893	678753
N_bin1782_k1	N_bin1782_k1.gene_118872	Nomatch	Nomatch	NA	678789	679625
N_bin1782_k1	N_bin1782_k1.gene_118873	Nomatch	Nomatch	NA	679665	679901
N_bin1782_k1	N_bin1782_k1.gene_118874	Nomatch	Nomatch	NA	679947	680675
N_bin1782_k1	N_bin1782_k1.gene_118875	Nomatch	Nomatch	NA	681533	682063
N_bin1782_k1	N_bin1782_k1.gene_118876	Nomatch	Nomatch	NA	682113	682367
N_bin1782_k1	N_bin1782_k1.gene_118877	Eukaryota	Fungi	Dikarya	682446	682868
N_bin1782_k1	N_bin1782_k1.gene_118878	Eukaryota	Metazoa	Arthropoda	682996	683934
N_bin1782_k1	N_bin1782_k1.gene_118879	Nomatch	Nomatch	NA	684001	684615
N_bin1782_k1	N_bin1782_k1.gene_118880	Nomatch	Nomatch	NA	684624	685325
N_bin1782_k1	N_bin1782_k1.gene_118881	Viruses	Pithoviridae	Pithovirus LCPAC304	685917	687113
N_bin1782_k1	N_bin1782_k1.gene_118882	Nomatch	Nomatch	NA	687918	688580
N_bin1782_k1	N_bin1782_k1.gene_118883	Viruses	Klosneuvirinae	Klosneuvirinae	688686	689336
N_bin1782_k1	N_bin1782_k1.gene_118884	Bacteria	Planctomycetes	Phycisphaerae	689384	690361
N_bin1782_k1	N_bin1782_k1.gene_118885	Nomatch	Nomatch	NA	690433	691623
N_bin1782_k1	N_bin1782_k1.gene_118886	Nomatch	Nomatch	NA	691681	692613
N_bin1782_k1	N_bin1782_k1.gene_118887	Bacteria	Bacteroidetes	Bacteroidetes bacterium	692720	693427
N_bin1782_k1	N_bin1782_k1.gene_118888	Nomatch	Nomatch	NA	693483	694025
N_bin1782_k1	N_bin1782_k1.gene_118889	Nomatch	Nomatch	NA	694145	694852
N_bin1782_k1	N_bin1782_k1.gene_118890	Viruses	Klosneuvirinae	Klosneuvirinae	695138	695725
N_bin1782_k1	N_bin1782_k1.gene_118891	Nomatch	Nomatch	NA	695838	697028
N_bin1782_k1	N_bin1782_k1.gene_118892	Nomatch	Nomatch	NA	697210	697416
N_bin1782_k1	N_bin1782_k1.gene_118893	Nomatch	Nomatch	NA	697498	699717
N_bin1782_k1	N_bin1782_k1.gene_118894	Nomatch	Nomatch	NA	699848	701242
N_bin1782_k1	N_bin1782_k1.gene_118895	Nomatch	Nomatch	NA	701660	702322
N_bin1782_k1	N_bin1782_k1.gene_118896	Nomatch	Nomatch	NA	702473	703231
N_bin1782_k1	N_bin1782_k1.gene_118897	Nomatch	Nomatch	NA	703313	704053
N_bin1782_k1	N_bin1782_k1.gene_118898	Nomatch	Nomatch	NA	704109	704999
N_bin1782_k1	N_bin1782_k1.gene_118899	Viruses	Pithoviridae	Pithovirus	705427	706044
N_bin1782_k1	N_bin1782_k1.gene_118900	Nomatch	Nomatch	NA	706782	707573
N_bin1782_k1	N_bin1782_k1.gene_118901	Nomatch	Nomatch	NA	707620	708201
N_bin1782_k1	N_bin1782_k1.gene_118902	Nomatch	Nomatch	NA	708483	709022
N_bin1782_k1	N_bin1782_k1.gene_118903	Archaea	Nanoarchaeota	Nanoarchaeota archaeon	709101	709805
N_bin1782_k1	N_bin1782_k1.gene_118904	Nomatch	Nomatch	NA	709835	710530
N_bin1782_k1	N_bin1782_k1.gene_118905	Nomatch	Nomatch	NA	710596	711312
N_bin1782_k1	N_bin1782_k1.gene_118906	Nomatch	Nomatch	NA	711401	711826
N_bin1782_k1	N_bin1782_k1.gene_118907	Viruses	Pithoviridae	Pithovirus LCPAC302	711857	714655
N_bin1782_k1	N_bin1782_k1.gene_118908	Nomatch	Nomatch	NA	714837	715583
N_bin1782_k1	N_bin1782_k1.gene_118909	Nomatch	Nomatch	NA	715693	716472
N_bin1782_k1	N_bin1782_k1.gene_118911	Bacteria	Candidatus Zambryskibacteria	Candidatus Zambryskibacteria bacterium CG11_big_fil_rev_8_21_14_0_20_42_18	716688	716861
N_bin1782_k1	N_bin1782_k1.gene_118912	Eukaryota	Metazoa	Chordata	716942	718828
N_bin1782_k1	N_bin1782_k1.gene_118913	Nomatch	Nomatch	NA	719212	720567
N_bin1782_k1	N_bin1782_k1.gene_118914	Nomatch	Nomatch	NA	721077	722093
N_bin1782_k1	N_bin1782_k1.gene_118915	Nomatch	Nomatch	NA	722253	724091
N_bin1782_k1	N_bin1782_k1.gene_118916	Nomatch	Nomatch	NA	724449	725291
N_bin1782_k1	N_bin1782_k1.gene_118917	Nomatch	Nomatch	NA	725434	725847
N_bin1782_k1	N_bin1782_k1.gene_118918	Nomatch	Nomatch	NA	726729	727376
N_bin1782_k1	N_bin1782_k1.gene_118919	Nomatch	Nomatch	NA	727444	728553
N_bin1782_k1	N_bin1782_k1.gene_118920	Nomatch	Nomatch	NA	728676	729173
N_bin1782_k1	N_bin1782_k1.gene_118921	Eukaryota	Apicomplexa	Aconoidasida	729261	729560
N_bin1782_k1	N_bin1782_k1.gene_118922	Viruses	Klosneuvirinae	Harvfovirus sp.	729754	730482
N_bin1782_k1	N_bin1782_k1.gene_118923	Nomatch	Nomatch	NA	730515	731009
N_bin1782_k1	N_bin1782_k1.gene_118924	Nomatch	Nomatch	NA	731161	731721
N_bin1782_k1	N_bin1782_k1.gene_118925	Nomatch	Nomatch	NA	731854	732480
N_bin1782_k1	N_bin1782_k1.gene_118926	Nomatch	Nomatch	NA	732569	732895
N_bin1782_k1	N_bin1782_k1.gene_118927	Nomatch	Nomatch	NA	733527	736187
N_bin1782_k1	N_bin1782_k1.gene_118928	Nomatch	Nomatch	NA	736231	737538
N_bin1782_k1	N_bin1782_k1.gene_118929	Nomatch	Nomatch	NA	737632	738558
N_bin1782_k1	N_bin1782_k1.gene_118930	Bacteria	Proteobacteria	Gammaproteobacteria	738665	740104
N_bin1782_k1	N_bin1782_k1.gene_118931	Nomatch	Nomatch	NA	740210	740509
N_bin1782_k1	N_bin1782_k1.gene_118932	Viruses	Pithoviridae	Pithovirus LCPAC302	740816	742174
N_bin1782_k1	N_bin1782_k1.gene_118933	Nomatch	Nomatch	NA	742335	742964
N_bin1782_k1	N_bin1782_k1.gene_118934	Nomatch	Nomatch	NA	743008	743829
N_bin1782_k1	N_bin1782_k1.gene_118935	Viruses	Pithoviridae	Pithovirus LCPAC302	743865	745541
N_bin1782_k1	N_bin1782_k1.gene_118936	Archaea	uncultured archaeon	NA	746009	747292
N_bin1782_k1	N_bin1782_k1.gene_118937	Nomatch	Nomatch	NA	747457	747984
N_bin1782_k1	N_bin1782_k1.gene_118938	Nomatch	Nomatch	NA	748166	748660
N_bin1782_k1	N_bin1782_k1.gene_118939	Nomatch	Nomatch	NA	748733	750097
N_bin1782_k1	N_bin1782_k1.gene_118940	Nomatch	Nomatch	NA	750166	750576
N_bin1782_k1	N_bin1782_k1.gene_118941	Bacteria	Proteobacteria	Gammaproteobacteria	750697	754044
N_bin1782_k1	N_bin1782_k1.gene_118942	Eukaryota	Endomyxa	Plasmodiophorida	754095	756836
N_bin1782_k1	N_bin1782_k1.gene_118943	Nomatch	Nomatch	NA	756836	757090
N_bin1782_k1	N_bin1782_k1.gene_118944	Nomatch	Nomatch	NA	757254	757541
N_bin1782_k1	N_bin1782_k1.gene_118945	Nomatch	Nomatch	NA	757719	758012
N_bin1782_k1	N_bin1782_k1.gene_118946	Nomatch	Nomatch	NA	758120	758449
N_bin1782_k1	N_bin1782_k1.gene_118947	Eukaryota	Metazoa	Chordata	758531	759040
N_bin1782_k1	N_bin1782_k1.gene_118948	Nomatch	Nomatch	NA	759607	760368
N_bin1782_k1	N_bin1782_k1.gene_118949	Eukaryota	Oomycetes	Pythiales	760440	761420
N_bin1782_k1	N_bin1782_k1.gene_118950	Nomatch	Nomatch	NA	762044	762286
N_bin1782_k1	N_bin1782_k1.gene_118951	Nomatch	Nomatch	NA	764218	764787
N_bin1782_k1	N_bin1782_k1.gene_118952	Nomatch	Nomatch	NA	764820	765299
N_bin1782_k1	N_bin1782_k1.gene_118953	Eukaryota	Viridiplantae	Streptophyta	766049	768046
N_bin1782_k1	N_bin1782_k1.gene_118954	Viruses	Klosneuvirinae	Klosneuvirinae	768126	768893
N_bin1782_k1	N_bin1782_k1.gene_118955	Eukaryota	Metazoa	Chordata	769410	769562
N_bin1782_k1	N_bin1782_k1.gene_118956	Nomatch	Nomatch	NA	769611	769778
N_bin1782_k1	N_bin1782_k1.gene_118957	Bacteria	Firmicutes	Clostridia	769863	770168
N_bin1782_k1	N_bin1782_k1.gene_118958	Nomatch	Nomatch	NA	770193	770345
N_bin1782_k1	N_bin1782_k1.gene_118959	Eukaryota	Metazoa	Chordata	770358	770771
N_bin1782_k1	N_bin1782_k1.gene_118960	Nomatch	Nomatch	NA	771546	771701
N_bin1782_k1	N_bin1782_k1.gene_118961	Viruses	Klosneuvirinae	Harvfovirus sp.	772592	773113
N_bin1782_k1	N_bin1782_k1.gene_118962	Viruses	Pithoviridae	Pithovirus LCPAC302	773342	774058
N_bin1782_k1	N_bin1782_k1.gene_118963	Nomatch	Nomatch	NA	774389	774730
N_bin1782_k1	N_bin1782_k1.gene_118964	Viruses	Pithoviridae	Pithovirus LCPAC104	774764	775918
N_bin1782_k1	N_bin1782_k1.gene_118965	Eukaryota	Rhodophyta	Bangiophyceae	776083	776820
N_bin1782_k1	N_bin1782_k1.gene_118966	Nomatch	Nomatch	NA	778335	779390
N_bin1782_k1	N_bin1782_k1.gene_118967	Nomatch	Nomatch	NA	779503	780045
N_bin1782_k1	N_bin1782_k1.gene_118968	Nomatch	Nomatch	NA	780130	780600
N_bin1782_k1	N_bin1782_k1.gene_118969	Viruses	Pithoviridae	Pithovirus LCPAC304	780739	781842
N_bin1782_k1	N_bin1782_k1.gene_118970	Nomatch	Nomatch	NA	781934	783199
N_bin1782_k1	N_bin1782_k1.gene_118971	Eukaryota	Metazoa	Chordata	783280	783789
N_bin1782_k1	N_bin1782_k1.gene_118972	Nomatch	Nomatch	NA	784621	785499
N_bin1782_k1	N_bin1782_k1.gene_118973	Nomatch	Nomatch	NA	785563	786267
N_bin1782_k1	N_bin1782_k1.gene_118974	Viruses	Pithoviridae	Pithovirus LCPAC104	786366	788060
N_bin1782_k1	N_bin1782_k1.gene_118975	Bacteria	Firmicutes	Bacilli	788170	788646
N_bin1782_k1	N_bin1782_k1.gene_118976	Nomatch	Nomatch	NA	788887	789354
N_bin1782_k1	N_bin1782_k1.gene_118977	Nomatch	Nomatch	NA	789568	790296
N_bin1782_k1	N_bin1782_k1.gene_118978	Nomatch	Nomatch	NA	790517	791515
N_bin1782_k1	N_bin1782_k1.gene_118979	Eukaryota	Metazoa	Chordata	791697	792497
N_bin1782_k1	N_bin1782_k1.gene_118980	Nomatch	Nomatch	NA	792750	793235
N_bin1782_k1	N_bin1782_k1.gene_118981	Viruses	Marseilleviridae	Marseillevirus LCMAC101	794424	795620
N_bin1782_k1	N_bin1782_k1.gene_118982	Nomatch	Nomatch	NA	795768	796025
N_bin1782_k1	N_bin1782_k1.gene_118983	Nomatch	Nomatch	NA	796386	797522
N_bin1782_k1	N_bin1782_k1.gene_118984	Nomatch	Nomatch	NA	797595	798392
N_bin1782_k1	N_bin1782_k1.gene_118985	Nomatch	Nomatch	NA	798474	799046
N_bin1782_k1	N_bin1782_k1.gene_118986	Nomatch	Nomatch	NA	799130	799444
N_bin1782_k1	N_bin1782_k1.gene_118987	Nomatch	Nomatch	NA	799555	801507
N_bin1782_k1	N_bin1782_k1.gene_118988	Nomatch	Nomatch	NA	801543	802136
N_bin1782_k1	N_bin1782_k1.gene_118989	Nomatch	Nomatch	NA	802250	803320
N_bin1782_k1	N_bin1782_k1.gene_118990	Nomatch	Nomatch	NA	804428	805255
N_bin1782_k1	N_bin1782_k1.gene_118991	Nomatch	Nomatch	NA	805380	807056
N_bin1782_k1	N_bin1782_k1.gene_118992	Viruses	Pithoviridae	Pithovirus LCPAC102	807303	811298
N_bin1782_k1	N_bin1782_k1.gene_118993	Nomatch	Nomatch	NA	811350	812183
N_bin1782_k1	N_bin1782_k1.gene_118994	Nomatch	Nomatch	NA	812343	812633
N_bin1782_k1	N_bin1782_k1.gene_118995	Nomatch	Nomatch	NA	812698	813684
N_bin1782_k1	N_bin1782_k1.gene_118996	Nomatch	Nomatch	NA	813769	814725
N_bin1782_k1	N_bin1782_k1.gene_118997	Nomatch	Nomatch	NA	814777	815472
N_bin1782_k1	N_bin1782_k1.gene_118998	Nomatch	Nomatch	NA	815577	815891
N_bin1782_k1	N_bin1782_k1.gene_118999	Nomatch	Nomatch	NA	815940	817016
N_bin1782_k1	N_bin1782_k1.gene_119000	Nomatch	Nomatch	NA	817086	817916
N_bin1782_k1	N_bin1782_k1.gene_119001	Nomatch	Nomatch	NA	818018	819253
N_bin1782_k1	N_bin1782_k1.gene_119002	Nomatch	Nomatch	NA	819344	820339
N_bin1782_k1	N_bin1782_k1.gene_119003	Bacteria	Proteobacteria	delta/epsilon subdivisions	821524	822087
N_bin1782_k1	N_bin1782_k1.gene_119004	Eukaryota	Fungi	Dikarya	822923	823714
N_bin1782_k1	N_bin1782_k1.gene_119005	Viruses	Megamimivirinae	Moumouvirus	823758	824408
N_bin1782_k1	N_bin1782_k1.gene_119006	Viruses	Klosneuvirinae	Hyperionvirus sp.	824888	825730
N_bin1782_k1	N_bin1782_k1.gene_119007	Viruses	Pithoviridae	Solivirus sp.	825884	826549
N_bin1782_k1	N_bin1782_k1.gene_119008	Bacteria	Proteobacteria	Alphaproteobacteria	826576	828120
N_bin1782_k1	N_bin1782_k1.gene_119009	Nomatch	Nomatch	NA	828966	829544
N_bin1782_k1	N_bin1782_k1.gene_119010	Nomatch	Nomatch	NA	829701	830189
N_bin1782_k1	N_bin1782_k1.gene_119011	Nomatch	Nomatch	NA	830279	831124
N_bin1782_k1	N_bin1782_k1.gene_119012	Nomatch	Nomatch	NA	831265	832170
N_bin1782_k1	N_bin1782_k1.gene_119013	Viruses	Pithoviridae	Pithovirus LCPAC102	832260	833018
N_bin1782_k1	N_bin1782_k1.gene_119014	Nomatch	Nomatch	NA	833051	833218
N_bin1782_k1	N_bin1782_k1.gene_119015	Nomatch	Nomatch	NA	833399	833980
N_bin1782_k1	N_bin1782_k1.gene_119016	Viruses	Pithoviridae	Pithovirus LCPAC201	834031	835146
N_bin1782_k1	N_bin1782_k1.gene_119017	Nomatch	Nomatch	NA	835644	836273
N_bin1782_k1	N_bin1782_k1.gene_119018	Nomatch	Nomatch	NA	836712	836936
N_bin1782_k1	N_bin1782_k1.gene_119019	Nomatch	Nomatch	NA	837211	837975
N_bin1782_k1	N_bin1782_k1.gene_119020	Nomatch	Nomatch	NA	838309	838737
N_bin1782_k1	N_bin1782_k1.gene_119021	Nomatch	Nomatch	NA	838793	839146
N_bin1782_k1	N_bin1782_k1.gene_119022	Viruses	Pithoviridae	Solumvirus sp.	839214	840251
N_bin1782_k1	N_bin1782_k1.gene_119023	Nomatch	Nomatch	NA	840330	840812
N_bin1782_k1	N_bin1782_k1.gene_119024	Nomatch	Nomatch	NA	840886	841467
N_bin1782_k1	N_bin1782_k1.gene_119025	Viruses	Pithoviridae	Pithovirus LCPAC201	841512	842402
N_bin1782_k1	N_bin1782_k1.gene_119026	Viruses	Pithoviridae	Pithovirus LCPAC302	842530	844923
N_bin1782_k1	N_bin1782_k1.gene_119027	Nomatch	Nomatch	NA	844979	845494
N_bin1782_k1	N_bin1782_k1.gene_119028	Nomatch	Nomatch	NA	845518	846111
N_bin1782_k1	N_bin1782_k1.gene_119029	Nomatch	Nomatch	NA	846219	846914
N_bin1782_k1	N_bin1782_k1.gene_119030	Nomatch	Nomatch	NA	847199	847825
N_bin1782_k1	N_bin1782_k1.gene_119031	Nomatch	Nomatch	NA	848294	848689
N_bin1782_k1	N_bin1782_k1.gene_119032	Viruses	Pithoviridae	Pithovirus LCPAC101	849004	852591
N_bin1782_k1	N_bin1782_k1.gene_119033	Eukaryota	Fungi	Dikarya	852660	853586
N_bin1782_k1	N_bin1782_k1.gene_119034	Nomatch	Nomatch	NA	854932	855144
N_bin1782_k1	N_bin1782_k1.gene_119035	Eukaryota	Metazoa	Chordata	855145	855345
N_bin891_k1	N_bin891_k1.gene_304801	Bacteria	Proteobacteria	Alphaproteobacteria	1	906
N_bin891_k1	N_bin891_k1.gene_304802	Nomatch	Nomatch	NA	1166	1447
N_bin891_k1	N_bin891_k1.gene_304803	Viruses	Orpheovirus	Orpheovirus IHUMI-LCC2	2301	2915
N_bin891_k1	N_bin891_k1.gene_304804	Nomatch	Nomatch	NA	3031	3381
N_bin891_k1	N_bin891_k1.gene_304805	Viruses	Megamimivirinae	Mimivirus	3411	4202
N_bin891_k1	N_bin891_k1.gene_304806	Nomatch	Nomatch	NA	4279	4629
N_bin891_k1	N_bin891_k1.gene_304807	Viruses	Klosneuvirinae	NA	4626	5378
N_bin891_k1	N_bin891_k1.gene_304808	Viruses	Megamimivirinae	Tupanvirus	5468	6265
N_bin891_k1	N_bin891_k1.gene_304809	Viruses	Megamimivirinae	Tupanvirus	7323	7892
N_bin891_k1	N_bin891_k1.gene_304810	Nomatch	Nomatch	NA	7988	8155
N_bin891_k1	N_bin891_k1.gene_304811	Nomatch	Nomatch	NA	8769	9059
N_bin891_k1	N_bin891_k1.gene_304812	Viruses	Klosneuvirinae	Hyperionvirus sp.	9138	9977
N_bin891_k1	N_bin891_k1.gene_304813	Bacteria	bacterium	NA	10028	11383
N_bin891_k1	N_bin891_k1.gene_304814	Viruses	Megamimivirinae	Moumouvirus	11436	12002
N_bin891_k1	N_bin891_k1.gene_304815	Nomatch	Nomatch	NA	12038	12700
N_bin891_k1	N_bin891_k1.gene_304816	Nomatch	Nomatch	NA	12804	13253
N_bin891_k1	N_bin891_k1.gene_304817	Viruses	Megamimivirinae	Mimivirus LCMiAC01	13987	14301
N_bin891_k1	N_bin891_k1.gene_304818	Nomatch	Nomatch	NA	14327	14695
N_bin891_k1	N_bin891_k1.gene_304819	Nomatch	Nomatch	NA	14723	14962
N_bin891_k1	N_bin891_k1.gene_304820	Bacteria	Firmicutes	Bacilli	15020	16114
N_bin891_k1	N_bin891_k1.gene_304821	Bacteria	Proteobacteria	Alphaproteobacteria	16597	17784
N_bin891_k1	N_bin891_k1.gene_304822	Nomatch	Nomatch	NA	17921	18328
N_bin891_k1	N_bin891_k1.gene_304823	Nomatch	Nomatch	NA	18350	18805
N_bin891_k1	N_bin891_k1.gene_304824	Nomatch	Nomatch	NA	19137	19709
N_bin891_k1	N_bin891_k1.gene_304825	Viruses	Megamimivirinae	Mimivirus	19853	21178
N_bin891_k1	N_bin891_k1.gene_304826	Nomatch	Nomatch	NA	21295	21738
N_bin891_k1	N_bin891_k1.gene_304827	Nomatch	Nomatch	NA	22028	22195
N_bin891_k1	N_bin891_k1.gene_304828	Viruses	Megamimivirinae	Faunusvirus sp.	22358	23452
N_bin891_k1	N_bin891_k1.gene_304829	Nomatch	Nomatch	NA	23478	24161
N_bin891_k1	N_bin891_k1.gene_304830	Viruses	Megamimivirinae	Tupanvirus	24282	25406
N_bin891_k1	N_bin891_k1.gene_304831	Nomatch	Nomatch	NA	25648	26211
N_bin891_k1	N_bin891_k1.gene_304832	Nomatch	Nomatch	NA	26240	26533
N_bin891_k1	N_bin891_k1.gene_304833	Nomatch	Nomatch	NA	26897	27271
N_bin891_k1	N_bin891_k1.gene_304834	Bacteria	Acidobacteria	Acidobacteria bacterium	27408	27941
N_bin891_k1	N_bin891_k1.gene_304835	Viruses	Megamimivirinae	Mimivirus LCMiAC02	27944	28648
N_bin891_k1	N_bin891_k1.gene_304836	Viruses	Klosneuvirinae	Terrestrivirus sp.	29107	30483
N_bin891_k1	N_bin891_k1.gene_304837	Nomatch	Nomatch	NA	31937	32326
N_bin891_k1	N_bin891_k1.gene_304838	Nomatch	Nomatch	NA	32377	32982
N_bin891_k1	N_bin891_k1.gene_304839	Nomatch	Nomatch	NA	33176	33598
N_bin891_k1	N_bin891_k1.gene_304840	Nomatch	Nomatch	NA	34144	35409
N_bin891_k1	N_bin891_k1.gene_304841	Viruses	Klosneuvirinae	Edafosvirus sp.	35443	36189
N_bin891_k1	N_bin891_k1.gene_304842	Nomatch	Nomatch	NA	36418	36900
N_bin891_k1	N_bin891_k1.gene_304843	Nomatch	Nomatch	NA	36967	37422
N_bin891_k1	N_bin891_k1.gene_304844	Nomatch	Nomatch	NA	37513	37683
N_bin891_k1	N_bin891_k1.gene_304845	Nomatch	Nomatch	NA	37908	38591
N_bin891_k1	N_bin891_k1.gene_304846	Nomatch	Nomatch	NA	38737	39387
N_bin891_k1	N_bin891_k1.gene_304847	Nomatch	Nomatch	NA	39465	39944
N_bin891_k1	N_bin891_k1.gene_304848	Nomatch	Nomatch	NA	40734	41156
N_bin891_k1	N_bin891_k1.gene_304849	Viruses	Klosneuvirinae	Klosneuvirinae	41158	41850
N_bin891_k1	N_bin891_k1.gene_304850	Nomatch	Nomatch	NA	41960	42316
N_bin891_k1	N_bin891_k1.gene_304851	Bacteria	Planctomycetes	Planctomycetia	42489	43313
N_bin891_k1	N_bin891_k1.gene_304852	Bacteria	Bacteroidetes	Bacteroidetes bacterium	43310	43543
N_bin891_k1	N_bin891_k1.gene_304853	Eukaryota	Ciliophora	Intramacronucleata	43656	44321
N_bin891_k1	N_bin891_k1.gene_304854	Viruses	Megamimivirinae	Tupanvirus	44488	45435
N_bin891_k1	N_bin891_k1.gene_304855	Viruses	Klosneuvirinae	Hyperionvirus sp.	45516	46565
N_bin891_k1	N_bin891_k1.gene_304856	Eukaryota	Evosea	Eumycetozoa	46602	47300
N_bin891_k1	N_bin891_k1.gene_304857	Viruses	Klosneuvirinae	Terrestrivirus sp.	47343	48869
N_bin891_k1	N_bin891_k1.gene_304858	Nomatch	Nomatch	NA	48897	49346
N_bin891_k1	N_bin891_k1.gene_304859	Viruses	Klosneuvirinae	Barrevirus sp.	49940	51490
N_bin891_k1	N_bin891_k1.gene_304860	Eukaryota	Euglenozoa	Kinetoplastea	51570	52637
N_bin891_k1	N_bin891_k1.gene_304861	Viruses	Marseilleviridae	Marseillevirus LCMAC202	52704	54443
N_bin891_k1	N_bin891_k1.gene_304862	Nomatch	Nomatch	NA	54454	54801
N_bin891_k1	N_bin891_k1.gene_304863	Nomatch	Nomatch	NA	54888	55202
N_bin891_k1	N_bin891_k1.gene_304864	Viruses	Megamimivirinae	Mimivirus LCMiAC02	55272	56813
N_bin891_k1	N_bin891_k1.gene_304865	Viruses	Megamimivirinae	Mimivirus LCMiAC02	56963	59602
N_bin891_k1	N_bin891_k1.gene_304866	Viruses	Megamimivirinae	Tupanvirus	60000	62372
N_bin891_k1	N_bin891_k1.gene_304867	Nomatch	Nomatch	NA	62528	63238
N_bin891_k1	N_bin891_k1.gene_304868	Nomatch	Nomatch	NA	63436	64128
N_bin891_k1	N_bin891_k1.gene_304869	Viruses	Megamimivirinae	Tupanvirus	64709	65884
N_bin891_k1	N_bin891_k1.gene_304870	Viruses	Megamimivirinae	Tupanvirus	66188	67816
N_bin891_k1	N_bin891_k1.gene_304871	Nomatch	Nomatch	NA	67907	68356
N_bin891_k1	N_bin891_k1.gene_304872	Viruses	Klosneuvirinae	NA	68353	68946
N_bin891_k1	N_bin891_k1.gene_304873	Viruses	Klosneuvirinae	NA	68995	69648
N_bin891_k1	N_bin891_k1.gene_304874	Bacteria	Candidatus Marinimicrobia	Candidatus Marinimicrobia bacterium	69734	70423
N_bin891_k1	N_bin891_k1.gene_304875	Viruses	Klosneuvirinae	Hyperionvirus sp.	70927	72126
N_bin891_k1	N_bin891_k1.gene_304876	Nomatch	Nomatch	NA	72278	73999
N_bin891_k1	N_bin891_k1.gene_304877	Eukaryota	Fungi	Dikarya	74029	74796
N_bin891_k1	N_bin891_k1.gene_304878	Bacteria	Caldiserica	Caldiserica bacterium	76165	76719
N_bin891_k1	N_bin891_k1.gene_304879	Bacteria	Firmicutes	Bacilli	77135	78085
N_bin891_k1	N_bin891_k1.gene_304880	Nomatch	Nomatch	NA	78136	78534
N_bin891_k1	N_bin891_k1.gene_304881	Nomatch	Nomatch	NA	78595	79032
N_bin891_k1	N_bin891_k1.gene_304882	Viruses	Megamimivirinae	Tupanvirus	79152	79769
N_bin891_k1	N_bin891_k1.gene_304883	Viruses	Caudovirales	Myoviridae	79778	80560
N_bin891_k1	N_bin891_k1.gene_304884	Archaea	archaeon	NA	80608	81465
N_bin891_k1	N_bin891_k1.gene_304885	Viruses	Klosneuvirinae	NA	81517	85053
N_bin891_k1	N_bin891_k1.gene_304886	Nomatch	Nomatch	NA	85187	85816
N_bin891_k1	N_bin891_k1.gene_304887	Viruses	Klosneuvirinae	Klosneuvirinae	85886	86461
N_bin891_k1	N_bin891_k1.gene_304888	Eukaryota	Evosea	Mastigamoebida	86524	88524
N_bin891_k1	N_bin891_k1.gene_304889	Nomatch	Nomatch	NA	88592	88804
N_bin891_k1	N_bin891_k1.gene_304890	Eukaryota	Viridiplantae	Streptophyta	88838	89017
N_bin891_k1	N_bin891_k1.gene_304891	Eukaryota	Viridiplantae	Streptophyta	88989	89264
N_bin891_k1	N_bin891_k1.gene_304892	Viruses	Unclassified_Mimiviridae	Homavirus sp.	89265	89741
N_bin891_k1	N_bin891_k1.gene_304893	Viruses	Unclassified_Mimiviridae	Homavirus sp.	89766	90188
N_bin891_k1	N_bin891_k1.gene_304894	Eukaryota	Evosea	Variosea	90200	90985
N_bin891_k1	N_bin891_k1.gene_304895	Nomatch	Nomatch	NA	91060	91218
N_bin891_k1	N_bin891_k1.gene_304896	Nomatch	Nomatch	NA	91254	91733
N_bin891_k1	N_bin891_k1.gene_304897	Viruses	Klosneuvirinae	NA	91797	92450
N_bin891_k1	N_bin891_k1.gene_304898	Viruses	Klosneuvirinae	Edafosvirus sp.	93218	93709
N_bin891_k1	N_bin891_k1.gene_304899	Viruses	Klosneuvirinae	Klosneuvirinae	93840	94127
N_bin891_k1	N_bin891_k1.gene_304900	Nomatch	Nomatch	NA	94214	94552
N_bin891_k1	N_bin891_k1.gene_304901	Viruses	Klosneuvirinae	NA	94549	95313
N_bin891_k1	N_bin891_k1.gene_304902	Nomatch	Nomatch	NA	95399	95641
N_bin891_k1	N_bin891_k1.gene_304903	Nomatch	Nomatch	NA	95726	96010
N_bin891_k1	N_bin891_k1.gene_304904	Bacteria	Actinobacteria	Actinobacteria	96175	96426
N_bin891_k1	N_bin891_k1.gene_304905	Nomatch	Nomatch	NA	96470	96679
N_bin891_k1	N_bin891_k1.gene_304906	Eukaryota	Metazoa	Tardigrada	96765	98288
N_bin891_k1	N_bin891_k1.gene_304907	Nomatch	Nomatch	NA	98431	98586
N_bin891_k1	N_bin891_k1.gene_304908	Viruses	Klosneuvirinae	Klosneuvirinae	98661	100307
N_bin891_k1	N_bin891_k1.gene_304909	Viruses	Klosneuvirinae	Hyperionvirus sp.	100390	100986
N_bin891_k1	N_bin891_k1.gene_304910	Viruses	Unclassified_Mimiviridae	Homavirus sp.	101244	102779
N_bin891_k1	N_bin891_k1.gene_304911	Eukaryota	Apicomplexa	Aconoidasida	102841	105219
N_bin891_k1	N_bin891_k1.gene_304912	Nomatch	Nomatch	NA	105300	106484
N_bin891_k1	N_bin891_k1.gene_304913	Nomatch	Nomatch	NA	107074	107403
N_bin891_k1	N_bin891_k1.gene_304914	Viruses	Klosneuvirinae	NA	108646	109437
N_bin891_k1	N_bin891_k1.gene_304915	Eukaryota	Fungi	Dikarya	110021	110212
N_bin891_k1	N_bin891_k1.gene_304916	Eukaryota	Fungi	Dikarya	111245	111865
N_bin891_k1	N_bin891_k1.gene_304917	Nomatch	Nomatch	NA	112470	112934
N_bin891_k1	N_bin891_k1.gene_304918	Eukaryota	Evosea	Eumycetozoa	113989	114507
N_bin891_k1	N_bin891_k1.gene_304919	Nomatch	Nomatch	NA	114654	114902
N_bin891_k1	N_bin891_k1.gene_304920	Eukaryota	Fungi	Blastocladiomycota	114871	115179
N_bin891_k1	N_bin891_k1.gene_304921	Nomatch	Nomatch	NA	115176	115415
N_bin891_k1	N_bin891_k1.gene_304922	Nomatch	Nomatch	NA	115617	115928
N_bin891_k1	N_bin891_k1.gene_304924	Nomatch	Nomatch	NA	116388	116852
N_bin891_k1	N_bin891_k1.gene_304925	Nomatch	Nomatch	NA	116944	117801
N_bin891_k1	N_bin891_k1.gene_304926	Viruses	Klosneuvirinae	NA	118184	120430
N_bin891_k1	N_bin891_k1.gene_304927	Viruses	Klosneuvirinae	NA	120436	121440
N_bin891_k1	N_bin891_k1.gene_304928	Viruses	Klosneuvirinae	NA	121506	122933
N_bin891_k1	N_bin891_k1.gene_304929	Viruses	Klosneuvirinae	NA	122947	123717
N_bin891_k1	N_bin891_k1.gene_304930	Viruses	Klosneuvirinae	NA	123714	124517
N_bin891_k1	N_bin891_k1.gene_304931	Viruses	Klosneuvirinae	Klosneuvirinae	124667	127108
N_bin891_k1	N_bin891_k1.gene_304932	Nomatch	Nomatch	NA	127211	127489
N_bin891_k1	N_bin891_k1.gene_304933	Viruses	Megamimivirinae	Tupanvirus	127551	128432
N_bin891_k1	N_bin891_k1.gene_304934	Eukaryota	Fungi	Chytridiomycota	130146	130715
N_bin891_k1	N_bin891_k1.gene_304935	Viruses	Unclassified_Mimiviridae	Homavirus sp.	130754	131659
N_bin891_k1	N_bin891_k1.gene_304936	Viruses	Klosneuvirinae	Edafosvirus sp.	131692	133332
N_bin891_k1	N_bin891_k1.gene_304937	Viruses	Unclassified_Mimiviridae	Homavirus sp.	133432	134559
N_bin891_k1	N_bin891_k1.gene_304938	Viruses	Unclassified_Mimiviridae	Homavirus sp.	134780	135058
N_bin891_k1	N_bin891_k1.gene_304939	Viruses	Klosneuvirinae	Klosneuvirinae	135566	137248
N_bin891_k1	N_bin891_k1.gene_304940	Viruses	Klosneuvirinae	NA	137285	137956
N_bin891_k1	N_bin891_k1.gene_304941	Viruses	Klosneuvirinae	NA	138017	140077
N_bin891_k1	N_bin891_k1.gene_304942	Eukaryota	Metazoa	Arthropoda	140332	141072
N_bin891_k1	N_bin891_k1.gene_304943	Viruses	Klosneuvirinae	NA	141095	144142
N_bin891_k1	N_bin891_k1.gene_304944	Viruses	Klosneuvirinae	NA	144241	146910
N_bin891_k1	N_bin891_k1.gene_304945	Viruses	Unclassified_Mimiviridae	Homavirus sp.	146973	147533
N_bin891_k1	N_bin891_k1.gene_304946	Viruses	Klosneuvirinae	NA	147618	149249
N_bin891_k1	N_bin891_k1.gene_304947	Viruses	Klosneuvirinae	Klosneuvirinae	149288	149890
N_bin891_k1	N_bin891_k1.gene_304948	Viruses	Klosneuvirinae	NA	149926	150672
N_bin891_k1	N_bin891_k1.gene_304949	Bacteria	Bacteroidetes	Chitinophagia	150810	152687
N_bin891_k1	N_bin891_k1.gene_304950	Viruses	Klosneuvirinae	NA	152706	154202
N_bin891_k1	N_bin891_k1.gene_304951	Viruses	Klosneuvirinae	NA	154195	154467
N_bin891_k1	N_bin891_k1.gene_304952	Viruses	Klosneuvirinae	NA	154535	155599
N_bin891_k1	N_bin891_k1.gene_304953	Viruses	Klosneuvirinae	Klosneuvirinae	155721	156380
N_bin891_k1	N_bin891_k1.gene_304954	Viruses	Klosneuvirinae	NA	156381	157406
N_bin891_k1	N_bin891_k1.gene_304955	Viruses	Megamimivirinae	Mimivirus LCMiAC02	157448	158038
N_bin891_k1	N_bin891_k1.gene_304956	Nomatch	Nomatch	NA	158069	161314
N_bin891_k1	N_bin891_k1.gene_304957	Viruses	Klosneuvirinae	Klosneuvirinae	161317	161862
N_bin891_k1	N_bin891_k1.gene_304958	Viruses	Klosneuvirinae	Klosneuvirinae	161859	162551
N_bin891_k1	N_bin891_k1.gene_304959	Viruses	Klosneuvirinae	Klosneuvirinae	162662	163291
N_bin891_k1	N_bin891_k1.gene_304960	Viruses	Klosneuvirinae	Klosneuvirinae	163296	163763
N_bin891_k1	N_bin891_k1.gene_304961	Viruses	Klosneuvirinae	NA	163819	164832
N_bin891_k1	N_bin891_k1.gene_304962	Viruses	Klosneuvirinae	Klosneuvirinae	164976	165761
N_bin891_k1	N_bin891_k1.gene_304963	Viruses	Klosneuvirinae	Klosneuvirinae	165754	166071
N_bin891_k1	N_bin891_k1.gene_304964	Viruses	Megamimivirinae	Mimivirus LCMiAC02	166844	168127
N_bin891_k1	N_bin891_k1.gene_304965	Viruses	Klosneuvirinae	NA	168267	168695
N_bin891_k1	N_bin891_k1.gene_304966	Viruses	Klosneuvirinae	Klosneuvirinae	168688	171141
N_bin891_k1	N_bin891_k1.gene_304967	Nomatch	Nomatch	NA	171390	172109
N_bin891_k1	N_bin891_k1.gene_304968	Nomatch	Nomatch	NA	172216	172851
N_bin891_k1	N_bin891_k1.gene_304969	Viruses	Klosneuvirinae	Klosneuvirinae	172927	174012
N_bin891_k1	N_bin891_k1.gene_304970	Viruses	Klosneuvirinae	NA	174059	175855
N_bin891_k1	N_bin891_k1.gene_304971	Viruses	Klosneuvirinae	Klosneuvirinae	175989	177878
N_bin891_k1	N_bin891_k1.gene_304972	Viruses	Klosneuvirinae	NA	177941	179089
N_bin891_k1	N_bin891_k1.gene_304973	Viruses	Klosneuvirinae	Klosneuvirinae	179594	181087
N_bin891_k1	N_bin891_k1.gene_304974	Viruses	Klosneuvirinae	Terrestrivirus sp.	181166	181513
N_bin891_k1	N_bin891_k1.gene_304975	Nomatch	Nomatch	NA	181980	182222
N_bin891_k1	N_bin891_k1.gene_304976	Viruses	Klosneuvirinae	Terrestrivirus sp.	182370	182531
N_bin891_k1	N_bin891_k1.gene_304977	Viruses	Klosneuvirinae	NA	183089	188377
N_bin891_k1	N_bin891_k1.gene_304978	Viruses	Klosneuvirinae	NA	188508	190295
N_bin891_k1	N_bin891_k1.gene_304979	Viruses	Klosneuvirinae	Klosneuvirinae	190300	190740
N_bin891_k1	N_bin891_k1.gene_304980	Viruses	Klosneuvirinae	NA	190814	191581
N_bin891_k1	N_bin891_k1.gene_304981	Viruses	Klosneuvirinae	Klosneuvirinae	191653	192615
N_bin891_k1	N_bin891_k1.gene_304982	Viruses	Unclassified_Mimiviridae	Homavirus sp.	192668	193831
N_bin891_k1	N_bin891_k1.gene_304983	Nomatch	Nomatch	NA	193917	194606
N_bin891_k1	N_bin891_k1.gene_304984	Viruses	Klosneuvirinae	Klosneuvirinae	194698	195024
N_bin891_k1	N_bin891_k1.gene_304985	Viruses	Klosneuvirinae	Klosneuvirinae	195125	197410
N_bin891_k1	N_bin891_k1.gene_304986	Viruses	Klosneuvirinae	NA	197415	198149
N_bin891_k1	N_bin891_k1.gene_304987	Viruses	Klosneuvirinae	NA	198260	199414
N_bin891_k1	N_bin891_k1.gene_304988	Viruses	Klosneuvirinae	Klosneuvirinae	199457	199819
N_bin891_k1	N_bin891_k1.gene_304989	Viruses	Klosneuvirinae	NA	199991	200860
N_bin891_k1	N_bin891_k1.gene_304990	Viruses	Klosneuvirinae	NA	200907	202973
N_bin891_k1	N_bin891_k1.gene_304991	Bacteria	Proteobacteria	Alphaproteobacteria	203188	204000
N_bin891_k1	N_bin891_k1.gene_304992	Viruses	Klosneuvirinae	Klosneuvirinae	203997	204821
N_bin891_k1	N_bin891_k1.gene_304993	Viruses	Megamimivirinae	Mimivirus LCMiAC01	205016	205960
N_bin891_k1	N_bin891_k1.gene_304994	Viruses	Klosneuvirinae	NA	206017	206565
N_bin891_k1	N_bin891_k1.gene_304995	Nomatch	Nomatch	NA	206656	206940
N_bin891_k1	N_bin891_k1.gene_304996	Viruses	Unclassified_Mimiviridae	Homavirus sp.	207043	207711
N_bin891_k1	N_bin891_k1.gene_304997	Viruses	Klosneuvirinae	NA	207708	208304
N_bin891_k1	N_bin891_k1.gene_304998	Viruses	Klosneuvirinae	Klosneuvirinae	208351	208749
N_bin891_k1	N_bin891_k1.gene_304999	Viruses	Klosneuvirinae	NA	208837	210978
N_bin891_k1	N_bin891_k1.gene_305000	Viruses	Klosneuvirinae	NA	211235	211621
N_bin891_k1	N_bin891_k1.gene_305001	Nomatch	Nomatch	NA	211691	211963
N_bin891_k1	N_bin891_k1.gene_305002	Nomatch	Nomatch	NA	212034	212390
N_bin891_k1	N_bin891_k1.gene_305003	Eukaryota	Bigyra	Labyrinthulomycetes	212501	213352
N_bin891_k1	N_bin891_k1.gene_305004	Eukaryota	Bigyra	Labyrinthulomycetes	213400	214245
N_bin891_k1	N_bin891_k1.gene_305005	Nomatch	Nomatch	NA	214417	215430
N_bin891_k1	N_bin891_k1.gene_305006	Nomatch	Nomatch	NA	215427	215591
N_bin891_k1	N_bin891_k1.gene_305007	Eukaryota	Bigyra	Labyrinthulomycetes	215595	216083
N_bin891_k1	N_bin891_k1.gene_305008	Eukaryota	Bigyra	Labyrinthulomycetes	216101	216832
N_bin891_k1	N_bin891_k1.gene_305009	Viruses	Klosneuvirinae	Terrestrivirus sp.	216945	218129
N_bin891_k1	N_bin891_k1.gene_305010	Viruses	Klosneuvirinae	NA	219258	222497
N_bin891_k1	N_bin891_k1.gene_305011	Nomatch	Nomatch	NA	223140	224060
N_bin891_k1	N_bin891_k1.gene_305012	Viruses	Klosneuvirinae	NA	224192	224629
N_bin891_k1	N_bin891_k1.gene_305013	Bacteria	Firmicutes	Bacilli	224672	225547
N_bin891_k1	N_bin891_k1.gene_305015	Bacteria	Deinococcus-Thermus	Deinococci	225876	228593
N_bin891_k1	N_bin891_k1.gene_305016	Viruses	Klosneuvirinae	Klosneuvirinae	228634	229320
N_bin891_k1	N_bin891_k1.gene_305017	Viruses	Klosneuvirinae	NA	229355	230902
N_bin891_k1	N_bin891_k1.gene_305018	Bacteria	Planctomycetes	Planctomycetes bacterium Pan241w	230971	233553
N_bin891_k1	N_bin891_k1.gene_305019	Viruses	Klosneuvirinae	NA	233576	234130
N_bin891_k1	N_bin891_k1.gene_305020	Nomatch	Nomatch	NA	234214	234711
N_bin891_k1	N_bin891_k1.gene_305021	Viruses	Klosneuvirinae	Klosneuvirinae	234722	234937
N_bin891_k1	N_bin891_k1.gene_305022	Nomatch	Nomatch	NA	234958	235398
N_bin891_k1	N_bin891_k1.gene_305023	Viruses	Unclassified_Mimiviridae	Homavirus sp.	235413	238178
N_bin891_k1	N_bin891_k1.gene_305024	Viruses	Klosneuvirinae	Edafosvirus sp.	238247	238672
N_bin891_k1	N_bin891_k1.gene_305025	Viruses	Klosneuvirinae	NA	238675	239907
N_bin891_k1	N_bin891_k1.gene_305026	Viruses	Unclassified_Mimiviridae	Homavirus sp.	240000	240905
N_bin891_k1	N_bin891_k1.gene_305027	Viruses	Klosneuvirinae	NA	240889	241584
N_bin891_k1	N_bin891_k1.gene_305028	Viruses	Megamimivirinae	Mimivirus LCMiAC01	241653	243923
N_bin891_k1	N_bin891_k1.gene_305029	Viruses	Unclassified_Mimiviridae	Homavirus sp.	243964	246249
N_bin891_k1	N_bin891_k1.gene_305030	Viruses	Klosneuvirinae	NA	246358	246909
N_bin891_k1	N_bin891_k1.gene_305031	Viruses	Megamimivirinae	Mimivirus LCMiAC02	247003	247695
N_bin891_k1	N_bin891_k1.gene_305032	Viruses	Klosneuvirinae	NA	247697	248941
N_bin891_k1	N_bin891_k1.gene_305033	Viruses	Megamimivirinae	Mimivirus LCMiAC01	249001	250287
N_bin891_k1	N_bin891_k1.gene_305034	Viruses	Klosneuvirinae	Klosneuvirinae	250356	251516
N_bin891_k1	N_bin891_k1.gene_305035	Viruses	Klosneuvirinae	NA	251653	253269
N_bin891_k1	N_bin891_k1.gene_305036	Viruses	Klosneuvirinae	NA	253243	254889
N_bin891_k1	N_bin891_k1.gene_305037	Nomatch	Nomatch	NA	255389	256102
N_bin891_k1	N_bin891_k1.gene_305038	Viruses	Klosneuvirinae	Klosneuvirinae	256704	257714
N_bin891_k1	N_bin891_k1.gene_305039	Viruses	Klosneuvirinae	NA	258120	259487
N_bin891_k1	N_bin891_k1.gene_305040	Viruses	Klosneuvirinae	Harvfovirus sp.	259605	260486
N_bin891_k1	N_bin891_k1.gene_305041	Viruses	Klosneuvirinae	Klosneuvirinae	260497	261324
N_bin891_k1	N_bin891_k1.gene_305042	Viruses	Klosneuvirinae	NA	261363	265055
N_bin891_k1	N_bin891_k1.gene_305043	Viruses	Klosneuvirinae	NA	265909	267078
N_bin891_k1	N_bin891_k1.gene_305044	Viruses	Klosneuvirinae	Edafosvirus sp.	267808	269214
N_bin891_k1	N_bin891_k1.gene_305045	Viruses	Klosneuvirinae	NA	269211	269615
N_bin891_k1	N_bin891_k1.gene_305046	Viruses	Klosneuvirinae	Klosneuvirinae	269669	270607
N_bin891_k1	N_bin891_k1.gene_305047	Viruses	Megamimivirinae	Mimivirus LCMiAC01	270676	271845
N_bin891_k1	N_bin891_k1.gene_305048	Viruses	Klosneuvirinae	NA	272024	272500
N_bin891_k1	N_bin891_k1.gene_305049	Viruses	Klosneuvirinae	NA	272606	274054
N_bin891_k1	N_bin891_k1.gene_305050	Eukaryota	Fungi	Zoopagomycota	274068	276014
N_bin891_k1	N_bin891_k1.gene_305051	Viruses	Klosneuvirinae	Hyperionvirus sp.	276358	281250
N_bin891_k1	N_bin891_k1.gene_305052	Viruses	Klosneuvirinae	Klosneuvirinae	282002	282595
N_bin891_k1	N_bin891_k1.gene_305053	Viruses	Klosneuvirinae	NA	282643	283692
N_bin891_k1	N_bin891_k1.gene_305054	Viruses	Klosneuvirinae	Terrestrivirus sp.	283741	284229
N_bin891_k1	N_bin891_k1.gene_305055	Nomatch	Nomatch	NA	284241	284453
N_bin891_k1	N_bin891_k1.gene_305056	Viruses	Megamimivirinae	Mimivirus LCMiAC02	284496	286733
N_bin891_k1	N_bin891_k1.gene_305057	Bacteria	Proteobacteria	Alphaproteobacteria	286725	287150
N_bin891_k1	N_bin891_k1.gene_305058	Viruses	Megamimivirinae	Mimivirus LCMiAC02	287162	288706
N_bin891_k1	N_bin891_k1.gene_305059	Viruses	Megamimivirinae	Mimivirus LCMiAC02	288742	293790
N_bin891_k1	N_bin891_k1.gene_305060	Nomatch	Nomatch	NA	293815	294042
N_bin891_k1	N_bin891_k1.gene_305061	Viruses	Klosneuvirinae	NA	294153	295559
N_bin891_k1	N_bin891_k1.gene_305062	Viruses	Klosneuvirinae	Hyperionvirus sp.	295596	296372
N_bin891_k1	N_bin891_k1.gene_305063	Viruses	Megamimivirinae	Mimivirus LCMiAC01	296423	297034
N_bin891_k1	N_bin891_k1.gene_305064	Nomatch	Nomatch	NA	297175	297720
N_bin891_k1	N_bin891_k1.gene_305065	Bacteria	Proteobacteria	Alphaproteobacteria	297750	298226
N_bin891_k1	N_bin891_k1.gene_305066	Viruses	Megamimivirinae	Moumouvirus	299762	304219
N_bin891_k1	N_bin891_k1.gene_305067	Viruses	Klosneuvirinae	Klosneuvirinae	304280	305278
N_bin891_k1	N_bin891_k1.gene_305068	Nomatch	Nomatch	NA	305324	305824
N_bin891_k1	N_bin891_k1.gene_305069	Viruses	Klosneuvirinae	Hyperionvirus sp.	306431	307258
N_bin891_k1	N_bin891_k1.gene_305070	Viruses	Klosneuvirinae	NA	307408	308313
N_bin891_k1	N_bin891_k1.gene_305071	Bacteria	Candidatus Kuenenbacteria	Candidatus Kuenenbacteria bacterium	308320	308571
N_bin891_k1	N_bin891_k1.gene_305072	Viruses	Orpheovirus	Orpheovirus IHUMI-LCC2	308640	309170
N_bin891_k1	N_bin891_k1.gene_305073	Viruses	Klosneuvirinae	Klosneuvirinae	309229	310230
N_bin891_k1	N_bin891_k1.gene_305074	Viruses	Klosneuvirinae	Edafosvirus sp.	310393	311475
N_bin891_k1	N_bin891_k1.gene_305075	Viruses	Klosneuvirinae	NA	311526	312371
N_bin891_k1	N_bin891_k1.gene_305076	Viruses	Megamimivirinae	Mimivirus LCMiAC01	312501	313193
N_bin891_k1	N_bin891_k1.gene_305077	Bacteria	Proteobacteria	Alphaproteobacteria	313231	313749
N_bin891_k1	N_bin891_k1.gene_305078	Viruses	Klosneuvirinae	NA	313753	314514
N_bin891_k1	N_bin891_k1.gene_305079	Bacteria	Proteobacteria	Alphaproteobacteria	314660	315040
N_bin891_k1	N_bin891_k1.gene_305080	Nomatch	Nomatch	NA	315074	315355
N_bin891_k1	N_bin891_k1.gene_305081	Viruses	Klosneuvirinae	NA	315429	315644
N_bin891_k1	N_bin891_k1.gene_305082	Viruses	Klosneuvirinae	Klosneuvirinae	315637	317943
N_bin891_k1	N_bin891_k1.gene_305083	Viruses	Klosneuvirinae	Klosneuvirinae	318066	320096
N_bin891_k1	N_bin891_k1.gene_305084	Bacteria	Proteobacteria	Alphaproteobacteria	320144	320542
N_bin891_k1	N_bin891_k1.gene_305085	Viruses	Klosneuvirinae	NA	320579	321475
N_bin891_k1	N_bin891_k1.gene_305086	Viruses	Klosneuvirinae	NA	321511	324816
N_bin891_k1	N_bin891_k1.gene_305087	Viruses	Klosneuvirinae	NA	325154	325369
N_bin891_k1	N_bin891_k1.gene_305088	Viruses	Klosneuvirinae	Klosneuvirinae	325469	328015
N_bin891_k1	N_bin891_k1.gene_305089	Viruses	Megamimivirinae	Mimivirus LCMiAC01	328116	329009
N_bin891_k1	N_bin891_k1.gene_305090	Nomatch	Nomatch	NA	329065	329322
N_bin891_k1	N_bin891_k1.gene_305091	Viruses	Klosneuvirinae	NA	329315	330106
N_bin891_k1	N_bin891_k1.gene_305092	Nomatch	Nomatch	NA	330147	330434
N_bin891_k1	N_bin891_k1.gene_305093	Bacteria	Bacteroidetes	Flavobacteriia	330642	331064
N_bin891_k1	N_bin891_k1.gene_305094	Viruses	Klosneuvirinae	Klosneuvirinae	331053	331844
N_bin891_k1	N_bin891_k1.gene_305095	Viruses	Klosneuvirinae	NA	331928	334297
N_bin891_k1	N_bin891_k1.gene_305096	Viruses	Klosneuvirinae	NA	334390	335727
N_bin891_k1	N_bin891_k1.gene_305097	Viruses	Klosneuvirinae	Klosneuvirinae	335702	336169
N_bin891_k1	N_bin891_k1.gene_305098	Viruses	Klosneuvirinae	Klosneuvirinae	336192	336404
N_bin891_k1	N_bin891_k1.gene_305099	Nomatch	Nomatch	NA	336486	336797
N_bin891_k1	N_bin891_k1.gene_305100	Nomatch	Nomatch	NA	336866	337063
N_bin891_k1	N_bin891_k1.gene_305101	Nomatch	Nomatch	NA	337264	337752
N_bin891_k1	N_bin891_k1.gene_305102	Viruses	Klosneuvirinae	NA	337810	338949
N_bin891_k1	N_bin891_k1.gene_305103	Viruses	Klosneuvirinae	NA	339136	340116
N_bin891_k1	N_bin891_k1.gene_305104	Viruses	Klosneuvirinae	Terrestrivirus sp.	340940	342430
N_bin891_k1	N_bin891_k1.gene_305105	Nomatch	Nomatch	NA	342487	342876
N_bin891_k1	N_bin891_k1.gene_305106	Nomatch	Nomatch	NA	342985	343236
N_bin891_k1	N_bin891_k1.gene_305107	Viruses	Klosneuvirinae	NA	343230	344573
N_bin891_k1	N_bin891_k1.gene_305108	Viruses	Klosneuvirinae	NA	344563	346140
N_bin891_k1	N_bin891_k1.gene_305109	Viruses	Klosneuvirinae	Klosneuvirinae	346334	346984
N_bin891_k1	N_bin891_k1.gene_305110	Viruses	Klosneuvirinae	NA	347234	350134
N_bin891_k1	N_bin891_k1.gene_305111	Viruses	Klosneuvirinae	NA	350242	352071
N_bin891_k1	N_bin891_k1.gene_305112	Nomatch	Nomatch	NA	352187	352702
N_bin891_k1	N_bin891_k1.gene_305113	Viruses	Klosneuvirinae	NA	352680	353267
N_bin891_k1	N_bin891_k1.gene_305114	Viruses	Megamimivirinae	Mimivirus LCMiAC01	353329	354366
N_bin891_k1	N_bin891_k1.gene_305115	Viruses	Klosneuvirinae	NA	354449	355150
N_bin891_k1	N_bin891_k1.gene_305116	Viruses	Klosneuvirinae	Edafosvirus sp.	355147	355713
N_bin891_k1	N_bin891_k1.gene_305117	Nomatch	Nomatch	NA	355759	356103
N_bin891_k1	N_bin891_k1.gene_305118	Nomatch	Nomatch	NA	356448	356807
N_bin891_k1	N_bin891_k1.gene_305119	Viruses	Klosneuvirinae	Edafosvirus sp.	356935	357231
N_bin891_k1	N_bin891_k1.gene_305120	Viruses	Klosneuvirinae	NA	357264	357755
N_bin891_k1	N_bin891_k1.gene_305121	Viruses	Klosneuvirinae	NA	357804	363533
N_bin891_k1	N_bin891_k1.gene_305122	Viruses	Klosneuvirinae	Edafosvirus sp.	363725	364309
N_bin891_k1	N_bin891_k1.gene_305123	Nomatch	Nomatch	NA	364434	365402
N_bin891_k1	N_bin891_k1.gene_305124	Viruses	Klosneuvirinae	NA	365404	370689
N_bin891_k1	N_bin891_k1.gene_305125	Viruses	Klosneuvirinae	NA	370800	371657
N_bin891_k1	N_bin891_k1.gene_305126	Viruses	Klosneuvirinae	Barrevirus sp.	371689	372387
N_bin891_k1	N_bin891_k1.gene_305127	Viruses	Klosneuvirinae	NA	372384	373844
N_bin891_k1	N_bin891_k1.gene_305128	Bacteria	Bacteroidetes	Bacteroidetes bacterium	373912	374709
N_bin891_k1	N_bin891_k1.gene_305129	Viruses	Klosneuvirinae	Klosneuvirinae	374818	375897
N_bin891_k1	N_bin891_k1.gene_305130	Viruses	Megamimivirinae	Mimivirus LCMiAC01	375916	378138
N_bin891_k1	N_bin891_k1.gene_305131	Bacteria	bacterium	NA	378200	382561
N_bin891_k1	N_bin891_k1.gene_305132	Viruses	Klosneuvirinae	Barrevirus sp.	382698	384821
N_bin891_k1	N_bin891_k1.gene_305133	Viruses	Klosneuvirinae	Klosneuvirinae	384836	385756
N_bin891_k1	N_bin891_k1.gene_305134	Viruses	Klosneuvirinae	Klosneuvirinae	385882	386343
N_bin891_k1	N_bin891_k1.gene_305135	Nomatch	Nomatch	NA	386374	387036
N_bin891_k1	N_bin891_k1.gene_305136	Viruses	Klosneuvirinae	NA	387477	388676
N_bin891_k1	N_bin891_k1.gene_305137	Nomatch	Nomatch	NA	388738	389124
N_bin891_k1	N_bin891_k1.gene_305138	Viruses	Klosneuvirinae	NA	389195	390391
N_bin891_k1	N_bin891_k1.gene_305139	Viruses	Megamimivirinae	Tupanvirus	390384	391214
N_bin891_k1	N_bin891_k1.gene_305140	Viruses	Klosneuvirinae	NA	391283	392080
N_bin891_k1	N_bin891_k1.gene_305141	Eukaryota	Choanoflagellata	Craspedida	392142	393191
N_bin891_k1	N_bin891_k1.gene_305142	Eukaryota	Fungi	Dikarya	393240	395714
N_bin891_k1	N_bin891_k1.gene_305143	Bacteria	Ignavibacteriae	Ignavibacteria	395909	396874
N_bin891_k1	N_bin891_k1.gene_305144	Eukaryota	Viridiplantae	Streptophyta	398430	400130
N_bin891_k1	N_bin891_k1.gene_305145	Viruses	Klosneuvirinae	Klosneuvirinae	400474	401796
N_bin891_k1	N_bin891_k1.gene_305146	Viruses	Klosneuvirinae	NA	402173	402829
N_bin891_k1	N_bin891_k1.gene_305147	Nomatch	Nomatch	NA	402971	403513
N_bin891_k1	N_bin891_k1.gene_305148	Nomatch	Nomatch	NA	404167	404697
N_bin891_k1	N_bin891_k1.gene_305149	Viruses	Klosneuvirinae	NA	405008	405340
N_bin891_k1	N_bin891_k1.gene_305150	Viruses	Klosneuvirinae	Klosneuvirinae	405379	406743
N_bin891_k1	N_bin891_k1.gene_305151	Viruses	Klosneuvirinae	Klosneuvirinae	406792	407862
N_bin891_k1	N_bin891_k1.gene_305152	Viruses	Klosneuvirinae	Klosneuvirinae	407915	411067
N_bin891_k1	N_bin891_k1.gene_305153	Viruses	Megamimivirinae	Mimivirus LCMiAC01	411200	411808
N_bin891_k1	N_bin891_k1.gene_305154	Viruses	Klosneuvirinae	Edafosvirus sp.	411859	412902
N_bin891_k1	N_bin891_k1.gene_305155	Nomatch	Nomatch	NA	412910	413872
N_bin891_k1	N_bin891_k1.gene_305156	Viruses	Klosneuvirinae	NA	413986	415737
N_bin891_k1	N_bin891_k1.gene_305157	Viruses	Klosneuvirinae	NA	415783	417183
N_bin891_k1	N_bin891_k1.gene_305158	Viruses	Unclassified_Mimiviridae	Homavirus sp.	417189	417437
N_bin891_k1	N_bin891_k1.gene_305159	Viruses	Megamimivirinae	Mimivirus LCMiAC01	417595	420135
N_bin891_k1	N_bin891_k1.gene_305160	Viruses	Klosneuvirinae	Edafosvirus sp.	420258	422213
N_bin891_k1	N_bin891_k1.gene_305161	Viruses	Unclassified_Mimiviridae	Homavirus sp.	422234	422833
N_bin891_k1	N_bin891_k1.gene_305162	Viruses	Unclassified_Mimiviridae	Homavirus sp.	422894	424690
N_bin891_k1	N_bin891_k1.gene_305163	Viruses	Klosneuvirinae	NA	424737	426146
N_bin891_k1	N_bin891_k1.gene_305164	Viruses	Klosneuvirinae	NA	426196	426948
N_bin891_k1	N_bin891_k1.gene_305165	Viruses	Unclassified_Mimiviridae	Gaeavirus sp.	427153	427806
N_bin891_k1	N_bin891_k1.gene_305166	Viruses	Unclassified_Mimiviridae	Homavirus sp.	427826	428392
N_bin891_k1	N_bin891_k1.gene_305167	Viruses	Unclassified_Mimiviridae	Homavirus sp.	428412	429569
N_bin891_k1	N_bin891_k1.gene_305168	Viruses	Megamimivirinae	Mimivirus LCMiAC01	429611	430066
N_bin891_k1	N_bin891_k1.gene_305169	Viruses	Klosneuvirinae	NA	430178	431395
N_bin891_k1	N_bin891_k1.gene_305170	Viruses	Unclassified_Mimiviridae	Homavirus sp.	431424	431834
N_bin891_k1	N_bin891_k1.gene_305171	Viruses	Klosneuvirinae	NA	431883	432785
N_bin891_k1	N_bin891_k1.gene_305172	Viruses	Klosneuvirinae	NA	432816	433532
N_bin891_k1	N_bin891_k1.gene_305173	Viruses	Klosneuvirinae	Klosneuvirinae	433589	434173
N_bin891_k1	N_bin891_k1.gene_305174	Nomatch	Nomatch	NA	434465	434926
N_bin891_k1	N_bin891_k1.gene_305175	Bacteria	Proteobacteria	Gammaproteobacteria	435005	435709
N_bin891_k1	N_bin891_k1.gene_305177	Nomatch	Nomatch	NA	436230	436451
N_bin891_k1	N_bin891_k1.gene_305178	Bacteria	Bacteroidetes	Bacteroidetes bacterium	436480	438210
N_bin891_k1	N_bin891_k1.gene_305179	Viruses	Unclassified_Mimiviridae	Homavirus sp.	438273	438623
N_bin891_k1	N_bin891_k1.gene_305180	Viruses	Unclassified_Mimiviridae	Homavirus sp.	440634	441575
N_bin891_k1	N_bin891_k1.gene_305181	Viruses	Klosneuvirinae	Edafosvirus sp.	441673	441882
N_bin891_k1	N_bin891_k1.gene_305182	Viruses	Unclassified_Mimiviridae	Homavirus sp.	441948	443570
N_bin891_k1	N_bin891_k1.gene_305183	Nomatch	Nomatch	NA	443614	443847
N_bin891_k1	N_bin891_k1.gene_305184	Viruses	Klosneuvirinae	NA	444530	446161
N_bin891_k1	N_bin891_k1.gene_305185	Viruses	Klosneuvirinae	NA	446893	448773
N_bin891_k1	N_bin891_k1.gene_305186	Nomatch	Nomatch	NA	449202	449774
N_bin891_k1	N_bin891_k1.gene_305187	Viruses	Klosneuvirinae	NA	449888	450394
N_bin891_k1	N_bin891_k1.gene_305188	Viruses	Klosneuvirinae	Edafosvirus sp.	450402	451052
N_bin891_k1	N_bin891_k1.gene_305189	Nomatch	Nomatch	NA	451164	452513
N_bin891_k1	N_bin891_k1.gene_305190	Viruses	Orpheovirus	Orpheovirus IHUMI-LCC2	452573	454111
N_bin891_k1	N_bin891_k1.gene_305191	Bacteria	Proteobacteria	Gammaproteobacteria	454246	454857
N_bin891_k1	N_bin891_k1.gene_305192	Bacteria	Candidatus Hydrogenedentes	Candidatus Hydrogenedentes bacterium	454892	456058
N_bin891_k1	N_bin891_k1.gene_305193	Viruses	Klosneuvirinae	Hyperionvirus sp.	456084	457913
N_bin891_k1	N_bin891_k1.gene_305194	Viruses	Klosneuvirinae	NA	458054	459523
N_bin891_k1	N_bin891_k1.gene_305195	Nomatch	Nomatch	NA	459635	460102
N_bin891_k1	N_bin891_k1.gene_305196	Viruses	Klosneuvirinae	Klosneuvirinae	460206	460706
N_bin891_k1	N_bin891_k1.gene_305197	Viruses	Klosneuvirinae	Klosneuvirinae	460798	461157
N_bin891_k1	N_bin891_k1.gene_305198	Nomatch	Nomatch	NA	461223	461513
N_bin891_k1	N_bin891_k1.gene_305199	Nomatch	Nomatch	NA	461611	462261
N_bin891_k1	N_bin891_k1.gene_305200	Viruses	Klosneuvirinae	NA	462406	464019
N_bin891_k1	N_bin891_k1.gene_305201	Viruses	Megamimivirinae	Mimivirus LCMiAC01	464013	464990
N_bin891_k1	N_bin891_k1.gene_305202	Nomatch	Nomatch	NA	465089	466009
N_bin891_k1	N_bin891_k1.gene_305203	Bacteria	Chlamydiae	Chlamydiia	466136	466957
N_bin891_k1	N_bin891_k1.gene_305204	Viruses	Klosneuvirinae	NA	466981	467574
N_bin891_k1	N_bin891_k1.gene_305205	Viruses	Klosneuvirinae	Klosneuvirinae	467656	469335
N_bin891_k1	N_bin891_k1.gene_305206	Viruses	Megamimivirinae	Mimivirus LCMiAC02	469365	472916
N_bin891_k1	N_bin891_k1.gene_305207	Viruses	Klosneuvirinae	NA	472973	474493
N_bin891_k1	N_bin891_k1.gene_305208	Viruses	Klosneuvirinae	Edafosvirus sp.	474488	477649
N_bin891_k1	N_bin891_k1.gene_305209	Viruses	Klosneuvirinae	Klosneuvirinae	477783	478217
N_bin891_k1	N_bin891_k1.gene_305210	Viruses	Megamimivirinae	Mimivirus LCMiAC01	478220	479314
N_bin891_k1	N_bin891_k1.gene_305211	Viruses	Klosneuvirinae	Barrevirus sp.	479396	480406
N_bin891_k1	N_bin891_k1.gene_305212	Viruses	Megamimivirinae	Mimivirus LCMiAC02	480396	481346
N_bin891_k1	N_bin891_k1.gene_305213	Viruses	Klosneuvirinae	NA	481395	481814
N_bin891_k1	N_bin891_k1.gene_305214	Viruses	Klosneuvirinae	Klosneuvirinae	481819	482442
N_bin891_k1	N_bin891_k1.gene_305215	Viruses	Klosneuvirinae	NA	482805	484583
N_bin891_k1	N_bin891_k1.gene_305216	Nomatch	Nomatch	NA	484584	485990
N_bin891_k1	N_bin891_k1.gene_305217	Viruses	Klosneuvirinae	NA	486070	487158
N_bin891_k1	N_bin891_k1.gene_305218	Viruses	Megamimivirinae	Mimivirus LCMiAC01	487159	488127
N_bin891_k1	N_bin891_k1.gene_305219	Nomatch	Nomatch	NA	488182	488640
N_bin891_k1	N_bin891_k1.gene_305220	Viruses	Klosneuvirinae	NA	488764	489648
N_bin891_k1	N_bin891_k1.gene_305221	Viruses	Klosneuvirinae	NA	489705	493721
N_bin891_k1	N_bin891_k1.gene_305222	Viruses	Megamimivirinae	Tupanvirus	493769	494575
N_bin891_k1	N_bin891_k1.gene_305224	Nomatch	Nomatch	NA	494770	495426
N_bin891_k1	N_bin891_k1.gene_305225	Viruses	Megamimivirinae	Mimivirus LCMiAC01	495480	496112
N_bin891_k1	N_bin891_k1.gene_305226	Eukaryota	Metazoa	Echinodermata	496234	496692
N_bin891_k1	N_bin891_k1.gene_305227	Viruses	Klosneuvirinae	Edafosvirus sp.	496768	497148
N_bin891_k1	N_bin891_k1.gene_305228	Bacteria	Proteobacteria	Alphaproteobacteria	497255	497869
N_bin891_k1	N_bin891_k1.gene_305229	Viruses	Klosneuvirinae	NA	497900	498967
N_bin891_k1	N_bin891_k1.gene_305230	Viruses	Klosneuvirinae	NA	499276	499794
N_bin891_k1	N_bin891_k1.gene_305231	Viruses	Klosneuvirinae	NA	499859	501343
N_bin891_k1	N_bin891_k1.gene_305232	Viruses	Klosneuvirinae	Klosneuvirinae	501441	502559
N_bin891_k1	N_bin891_k1.gene_305233	Viruses	Klosneuvirinae	NA	502969	504021
N_bin891_k1	N_bin891_k1.gene_305234	Nomatch	Nomatch	NA	504145	504546
N_bin891_k1	N_bin891_k1.gene_305235	Viruses	Klosneuvirinae	NA	504991	505635
N_bin891_k1	N_bin891_k1.gene_305236	Viruses	Unclassified_Mimiviridae	Homavirus sp.	505681	506739
N_bin891_k1	N_bin891_k1.gene_305237	Viruses	Unclassified_Mimiviridae	Homavirus sp.	506799	507974
N_bin891_k1	N_bin891_k1.gene_305238	Viruses	Unclassified_Mimiviridae	Homavirus sp.	508055	508477
N_bin891_k1	N_bin891_k1.gene_305239	Viruses	Klosneuvirinae	Klosneuvirinae	508474	509106
N_bin891_k1	N_bin891_k1.gene_305240	Viruses	Unclassified_Mimiviridae	Homavirus sp.	509223	510236
N_bin891_k1	N_bin891_k1.gene_305241	Viruses	Megamimivirinae	Mimivirus LCMiAC01	510237	511604
N_bin891_k1	N_bin891_k1.gene_305242	Viruses	Klosneuvirinae	NA	511739	516655
N_bin891_k1	N_bin891_k1.gene_305243	Viruses	Klosneuvirinae	Klosneuvirinae	516761	517747
N_bin891_k1	N_bin891_k1.gene_305244	Viruses	Klosneuvirinae	NA	518003	518752
N_bin891_k1	N_bin891_k1.gene_305245	Nomatch	Nomatch	NA	518796	519104
N_bin891_k1	N_bin891_k1.gene_305246	Viruses	Klosneuvirinae	Harvfovirus sp.	519307	520698
N_bin891_k1	N_bin891_k1.gene_305247	Viruses	Klosneuvirinae	Klosneuvirinae	520777	522393
N_bin891_k1	N_bin891_k1.gene_305248	Viruses	Klosneuvirinae	NA	522476	523525
N_bin891_k1	N_bin891_k1.gene_305249	Viruses	Klosneuvirinae	Klosneuvirinae	523652	524500
N_bin891_k1	N_bin891_k1.gene_305250	Viruses	Unclassified_Mimiviridae	Megaviridae environmental sample	524486	525778
N_bin891_k1	N_bin891_k1.gene_305251	Nomatch	Nomatch	NA	525858	526169
N_bin891_k1	N_bin891_k1.gene_305252	Nomatch	Nomatch	NA	526150	526380
N_bin891_k1	N_bin891_k1.gene_305253	Viruses	Klosneuvirinae	Terrestrivirus sp.	526736	528049
N_bin891_k1	N_bin891_k1.gene_305254	Viruses	Marseilleviridae	Marseillevirus LCMAC101	528605	533395
N_bin891_k1	N_bin891_k1.gene_305255	Viruses	Klosneuvirinae	NA	533513	535468
N_bin891_k1	N_bin891_k1.gene_305256	Viruses	Klosneuvirinae	Klosneuvirinae	535465	540393
N_bin891_k1	N_bin891_k1.gene_305257	Viruses	Klosneuvirinae	NA	540477	540845
N_bin891_k1	N_bin891_k1.gene_305258	Viruses	Klosneuvirinae	NA	540877	542370
N_bin891_k1	N_bin891_k1.gene_305259	Viruses	Klosneuvirinae	NA	542467	542706
N_bin891_k1	N_bin891_k1.gene_305260	Viruses	Unclassified_Mimiviridae	Homavirus sp.	543481	544065
N_bin891_k1	N_bin891_k1.gene_305261	Viruses	Klosneuvirinae	NA	544058	545797
N_bin891_k1	N_bin891_k1.gene_305262	Viruses	Unclassified_Mimiviridae	Homavirus sp.	545909	546583
N_bin891_k1	N_bin891_k1.gene_305263	Viruses	Unclassified_Mimiviridae	Homavirus sp.	546657	547466
N_bin891_k1	N_bin891_k1.gene_305264	Viruses	Klosneuvirinae	Klosneuvirinae	547726	548148
N_bin891_k1	N_bin891_k1.gene_305265	Viruses	Unclassified_Mimiviridae	Homavirus sp.	548203	548706
N_bin891_k1	N_bin891_k1.gene_305266	Viruses	Unclassified_Mimiviridae	Homavirus sp.	548758	549294
N_bin891_k1	N_bin891_k1.gene_305267	Nomatch	Nomatch	NA	549319	549624
N_bin891_k1	N_bin891_k1.gene_305268	Viruses	Unclassified_Mimiviridae	Homavirus sp.	549610	550194
N_bin891_k1	N_bin891_k1.gene_305269	Viruses	Unclassified_Mimiviridae	Homavirus sp.	550310	551347
N_bin891_k1	N_bin891_k1.gene_305270	Viruses	Klosneuvirinae	NA	551344	552024
N_bin891_k1	N_bin891_k1.gene_305271	Viruses	Unclassified_Mimiviridae	Homavirus sp.	552057	553088
N_bin891_k1	N_bin891_k1.gene_305272	Viruses	Klosneuvirinae	Klosneuvirinae	553213	553851
N_bin891_k1	N_bin891_k1.gene_305273	Viruses	Unclassified_Mimiviridae	Homavirus sp.	554317	554751
N_bin891_k1	N_bin891_k1.gene_305274	Viruses	Unclassified_Mimiviridae	Homavirus sp.	554914	555939
N_bin891_k1	N_bin891_k1.gene_305275	Viruses	Klosneuvirinae	Klosneuvirinae	556216	557241
N_bin891_k1	N_bin891_k1.gene_305276	Viruses	Klosneuvirinae	Edafosvirus sp.	557953	558750
N_bin891_k1	N_bin891_k1.gene_305277	Viruses	Klosneuvirinae	Edafosvirus sp.	559287	559688
N_bin891_k1	N_bin891_k1.gene_305278	Viruses	Klosneuvirinae	Edafosvirus sp.	560508	566237
N_bin891_k1	N_bin891_k1.gene_305279	Viruses	Klosneuvirinae	NA	566311	566691
N_bin891_k1	N_bin891_k1.gene_305280	Viruses	Klosneuvirinae	Klosneuvirinae	566716	567534
N_bin891_k1	N_bin891_k1.gene_305281	Viruses	Klosneuvirinae	Klosneuvirinae	567682	568854
N_bin891_k1	N_bin891_k1.gene_305282	Viruses	Klosneuvirinae	NA	569299	569904
N_bin891_k1	N_bin891_k1.gene_305283	Viruses	Klosneuvirinae	NA	570044	572917
N_bin891_k1	N_bin891_k1.gene_305284	Viruses	Klosneuvirinae	Klosneuvirinae	572957	573331
N_bin891_k1	N_bin891_k1.gene_305285	Viruses	Klosneuvirinae	NA	573355	574059
N_bin891_k1	N_bin891_k1.gene_305286	Viruses	Megamimivirinae	Mimivirus LCMiAC02	574048	575388
N_bin891_k1	N_bin891_k1.gene_305287	Viruses	Klosneuvirinae	Klosneuvirinae	575404	576411
N_bin891_k1	N_bin891_k1.gene_305288	Viruses	Klosneuvirinae	NA	576496	577434
N_bin891_k1	N_bin891_k1.gene_305289	Viruses	Klosneuvirinae	Klosneuvirinae	577475	578113
N_bin891_k1	N_bin891_k1.gene_305290	Viruses	Klosneuvirinae	NA	578416	580434
N_bin891_k1	N_bin891_k1.gene_305291	Viruses	Klosneuvirinae	NA	580429	580989
N_bin891_k1	N_bin891_k1.gene_305292	Nomatch	Nomatch	NA	581001	581195
N_bin891_k1	N_bin891_k1.gene_305293	Viruses	Klosneuvirinae	NA	581220	582350
N_bin891_k1	N_bin891_k1.gene_305294	Viruses	Klosneuvirinae	NA	582445	583080
N_bin891_k1	N_bin891_k1.gene_305295	Viruses	Klosneuvirinae	NA	583270	586215
N_bin891_k1	N_bin891_k1.gene_305296	Viruses	Klosneuvirinae	NA	587266	587949
N_bin891_k1	N_bin891_k1.gene_305297	Viruses	Klosneuvirinae	NA	587982	589256
N_bin891_k1	N_bin891_k1.gene_305298	Viruses	Klosneuvirinae	NA	589365	590186
N_bin891_k1	N_bin891_k1.gene_305299	Nomatch	Nomatch	NA	590228	591184
N_bin891_k1	N_bin891_k1.gene_305300	Viruses	Megamimivirinae	Mimivirus LCMiAC01	591551	594655
N_bin891_k1	N_bin891_k1.gene_305301	Viruses	Unclassified_Mimiviridae	Homavirus sp.	594940	595944
N_bin891_k1	N_bin891_k1.gene_305302	Viruses	Megamimivirinae	Mimivirus	596223	598103
N_bin891_k1	N_bin891_k1.gene_305303	Viruses	Klosneuvirinae	Klosneuvirinae	598225	599109
N_bin891_k1	N_bin891_k1.gene_305304	Viruses	Klosneuvirinae	NA	599905	600783
N_bin891_k1	N_bin891_k1.gene_305305	Viruses	Megamimivirinae	Mimivirus LCMiAC01	601799	602062
N_bin891_k1	N_bin891_k1.gene_305306	Viruses	Klosneuvirinae	Terrestrivirus sp.	603496	604890
N_bin891_k1	N_bin891_k1.gene_305307	Nomatch	Nomatch	NA	605502	605954
N_bin891_k1	N_bin891_k1.gene_305308	Viruses	Megamimivirinae	Mimivirus	606174	607172
N_bin891_k1	N_bin891_k1.gene_305309	Viruses	Klosneuvirinae	Klosneuvirinae	607165	608427
N_bin891_k1	N_bin891_k1.gene_305310	Nomatch	Nomatch	NA	608476	609024
N_bin891_k1	N_bin891_k1.gene_305311	Eukaryota	Fungi	Mucoromycota	609269	610150
N_bin891_k1	N_bin891_k1.gene_305312	Viruses	Klosneuvirinae	NA	610206	612818
N_bin891_k1	N_bin891_k1.gene_305313	Viruses	Klosneuvirinae	Edafosvirus sp.	612888	613322
N_bin891_k1	N_bin891_k1.gene_305314	Viruses	Klosneuvirinae	NA	613324	613986
N_bin891_k1	N_bin891_k1.gene_305315	Viruses	Klosneuvirinae	NA	614087	614878
N_bin891_k1	N_bin891_k1.gene_305316	Viruses	Klosneuvirinae	NA	614977	616563
N_bin891_k1	N_bin891_k1.gene_305317	Viruses	Klosneuvirinae	Klosneuvirinae	616641	619100
N_bin891_k1	N_bin891_k1.gene_305318	Bacteria	Bacteroidetes	Flavobacteriia	619129	619488
N_bin891_k1	N_bin891_k1.gene_305319	Eukaryota	Apicomplexa	Aconoidasida	619557	619922
N_bin891_k1	N_bin891_k1.gene_305320	Viruses	Unclassified_Mimiviridae	Homavirus sp.	619919	620563
N_bin891_k1	N_bin891_k1.gene_305321	Viruses	Klosneuvirinae	NA	620632	621258
N_bin891_k1	N_bin891_k1.gene_305322	Viruses	Klosneuvirinae	Terrestrivirus sp.	621465	625352
N_bin891_k1	N_bin891_k1.gene_305323	Nomatch	Nomatch	NA	625418	625798
N_bin891_k1	N_bin891_k1.gene_305324	Viruses	Klosneuvirinae	NA	625874	626356
N_bin891_k1	N_bin891_k1.gene_305325	Viruses	Klosneuvirinae	Klosneuvirinae	626385	628721
N_bin891_k1	N_bin891_k1.gene_305326	Nomatch	Nomatch	NA	628725	628970
N_bin891_k1	N_bin891_k1.gene_305327	Nomatch	Nomatch	NA	629075	629314
N_bin891_k1	N_bin891_k1.gene_305328	Viruses	Klosneuvirinae	NA	629318	630589
N_bin891_k1	N_bin891_k1.gene_305329	Viruses	Klosneuvirinae	Klosneuvirinae	630657	631187
N_bin891_k1	N_bin891_k1.gene_305330	Viruses	Unclassified_Mimiviridae	Homavirus sp.	631209	632552
N_bin891_k1	N_bin891_k1.gene_305331	Viruses	Klosneuvirinae	NA	632590	633327
N_bin891_k1	N_bin891_k1.gene_305332	Viruses	Klosneuvirinae	Klosneuvirinae	633324	634460
N_bin891_k1	N_bin891_k1.gene_305333	Viruses	Klosneuvirinae	Barrevirus sp.	634566	636416
N_bin891_k1	N_bin891_k1.gene_305334	Nomatch	Nomatch	NA	636475	636957
N_bin891_k1	N_bin891_k1.gene_305335	Viruses	Klosneuvirinae	NA	636945	637400
N_bin891_k1	N_bin891_k1.gene_305336	Nomatch	Nomatch	NA	637445	638299
N_bin891_k1	N_bin891_k1.gene_305337	Nomatch	Nomatch	NA	638520	639302
N_bin891_k1	N_bin891_k1.gene_305338	Nomatch	Nomatch	NA	639349	639639
N_bin891_k1	N_bin891_k1.gene_305339	Nomatch	Nomatch	NA	639667	640296
N_bin891_k1	N_bin891_k1.gene_305340	Viruses	Klosneuvirinae	NA	640374	642815
N_bin891_k1	N_bin891_k1.gene_305341	Viruses	Klosneuvirinae	NA	642812	643288
N_bin891_k1	N_bin891_k1.gene_305342	Viruses	Klosneuvirinae	Klosneuvirinae	643334	644752
N_bin891_k1	N_bin891_k1.gene_305343	Bacteria	Chloroflexi	Anaerolineae	645098	645511
N_bin891_k1	N_bin891_k1.gene_305344	Nomatch	Nomatch	NA	645480	645986
N_bin891_k1	N_bin891_k1.gene_305345	Viruses	Klosneuvirinae	Klosneuvirinae	646024	647949
N_bin891_k1	N_bin891_k1.gene_305346	Viruses	Klosneuvirinae	NA	648099	648848
N_bin891_k1	N_bin891_k1.gene_305347	Eukaryota	Metazoa	Nematoda	648908	649804
R_bin116_k1	R_bin116_k1.gene_73919	Nomatch	Nomatch	NA	1	201
R_bin116_k1	R_bin116_k1.gene_73920	Nomatch	Nomatch	NA	397	1575
R_bin116_k1	R_bin116_k1.gene_73921	Bacteria	Firmicutes	Bacilli	2800	4452
R_bin116_k1	R_bin116_k1.gene_73922	Nomatch	Nomatch	NA	5523	5765
R_bin116_k1	R_bin116_k1.gene_73923	Eukaryota	Metazoa	Arthropoda	5873	6598
R_bin116_k1	R_bin116_k1.gene_73924	Eukaryota	Viridiplantae	Streptophyta	6732	7148
R_bin116_k1	R_bin116_k1.gene_73925	Bacteria	Proteobacteria	Alphaproteobacteria	7192	7362
R_bin116_k1	R_bin116_k1.gene_73926	Viruses	Pithoviridae	Pithovirus LCPAC202	7627	8733
R_bin116_k1	R_bin116_k1.gene_73927	Viruses	Marseilleviridae	Marseillevirus	9526	10209
R_bin116_k1	R_bin116_k1.gene_73928	Viruses	Klosneuvirinae	Hyperionvirus sp.	10199	10807
R_bin116_k1	R_bin116_k1.gene_73929	Bacteria	Firmicutes	Clostridia	11019	12146
R_bin116_k1	R_bin116_k1.gene_73930	Nomatch	Nomatch	NA	12659	13081
R_bin116_k1	R_bin116_k1.gene_73931	Nomatch	Nomatch	NA	13139	13426
R_bin116_k1	R_bin116_k1.gene_73932	Nomatch	Nomatch	NA	13825	16647
R_bin116_k1	R_bin116_k1.gene_73933	Viruses	Pithoviridae	Pithovirus LCPAC201	16788	19052
R_bin116_k1	R_bin116_k1.gene_73934	Nomatch	Nomatch	NA	19069	19290
R_bin116_k1	R_bin116_k1.gene_73935	Nomatch	Nomatch	NA	19357	19605
R_bin116_k1	R_bin116_k1.gene_73936	Nomatch	Nomatch	NA	19676	19870
R_bin116_k1	R_bin116_k1.gene_73937	Viruses	Marseilleviridae	Marseillevirus LCMAC202	20005	20511
R_bin116_k1	R_bin116_k1.gene_73938	Viruses	Marseilleviridae	Marseillevirus LCMAC202	20651	22468
R_bin116_k1	R_bin116_k1.gene_73939	Viruses	Klosneuvirinae	Edafosvirus sp.	22557	23930
R_bin116_k1	R_bin116_k1.gene_73940	Bacteria	Verrucomicrobia	Verrucomicrobia bacterium	24187	26412
R_bin116_k1	R_bin116_k1.gene_73941	Nomatch	Nomatch	NA	26531	26902
R_bin116_k1	R_bin116_k1.gene_73942	Viruses	Pithoviridae	Pithovirus LCPAC304	27244	28476
R_bin116_k1	R_bin116_k1.gene_73943	Bacteria	Firmicutes	Bacilli	28732	28983
R_bin116_k1	R_bin116_k1.gene_73944	Viruses	Pithoviridae	Pithovirus LCPAC103	29106	29486
R_bin116_k1	R_bin116_k1.gene_73945	Viruses	Megamimivirinae	Faunusvirus sp.	29684	32479
R_bin116_k1	R_bin116_k1.gene_73946	Eukaryota	Metazoa	Cnidaria	32505	33026
R_bin116_k1	R_bin116_k1.gene_73947	Nomatch	Nomatch	NA	33285	34430
R_bin116_k1	R_bin116_k1.gene_73948	Viruses	Pithoviridae	Pithovirus LCPAC302	34640	36571
R_bin116_k1	R_bin116_k1.gene_73949	Viruses	Pithoviridae	Pithovirus LCPAC302	37774	39498
R_bin116_k1	R_bin116_k1.gene_73950	Nomatch	Nomatch	NA	39671	40354
R_bin116_k1	R_bin116_k1.gene_73951	Viruses	Pithoviridae	Pithovirus LCPAC201	40674	41882
R_bin116_k1	R_bin116_k1.gene_73952	Nomatch	Nomatch	NA	41952	42404
R_bin116_k1	R_bin116_k1.gene_73953	Bacteria	Actinobacteria	Actinobacteria	43777	44241
R_bin116_k1	R_bin116_k1.gene_73954	Eukaryota	Bigyra	Bicosoecida	44315	44971
R_bin116_k1	R_bin116_k1.gene_73955	Viruses	Pithoviridae	Pithovirus LCPAC302	45028	45699
R_bin116_k1	R_bin116_k1.gene_73956	Nomatch	Nomatch	NA	46349	47803
R_bin116_k1	R_bin116_k1.gene_73957	Viruses	Pithoviridae	Pithovirus LCPAC404	48405	49766
R_bin116_k1	R_bin116_k1.gene_73958	Nomatch	Nomatch	NA	49984	52530
R_bin116_k1	R_bin116_k1.gene_73959	Viruses	Pithoviridae	Brazilian cedratvirus IHUMI	53007	53585
R_bin116_k1	R_bin116_k1.gene_73960	Viruses	Pithoviridae	Pithovirus LCPAC302	53639	55180
R_bin116_k1	R_bin116_k1.gene_73961	Nomatch	Nomatch	NA	55772	56509
R_bin116_k1	R_bin116_k1.gene_73962	Nomatch	Nomatch	NA	56809	57498
R_bin116_k1	R_bin116_k1.gene_73963	Bacteria	Proteobacteria	Gammaproteobacteria	57578	60130
R_bin116_k1	R_bin116_k1.gene_73964	Nomatch	Nomatch	NA	60211	60723
R_bin116_k1	R_bin116_k1.gene_73965	Nomatch	Nomatch	NA	60798	61229
R_bin116_k1	R_bin116_k1.gene_73966	Bacteria	bacterium	NA	61314	61901
R_bin116_k1	R_bin116_k1.gene_73967	Viruses	Klosneuvirinae	Hyperionvirus sp.	62416	64140
R_bin116_k1	R_bin116_k1.gene_73968	Bacteria	Planctomycetes	Planctomycetes bacterium Mal4	64145	66073
R_bin116_k1	R_bin116_k1.gene_73969	Archaea	Nanoarchaeota	Nanoarchaeota archaeon	66153	66674
R_bin116_k1	R_bin116_k1.gene_73970	Eukaryota	Fungi	Dikarya	66698	66997
R_bin116_k1	R_bin116_k1.gene_73971	Nomatch	Nomatch	NA	67040	67291
R_bin116_k1	R_bin116_k1.gene_73972	Nomatch	Nomatch	NA	67519	68868
R_bin116_k1	R_bin116_k1.gene_73973	Nomatch	Nomatch	NA	68919	69971
R_bin116_k1	R_bin116_k1.gene_73974	Viruses	Pithoviridae	Pithovirus LCPAC304	70095	71105
R_bin116_k1	R_bin116_k1.gene_73975	Nomatch	Nomatch	NA	71371	72333
R_bin116_k1	R_bin116_k1.gene_73976	Eukaryota	Phaeophyceae	Ectocarpales	72564	73556
R_bin116_k1	R_bin116_k1.gene_73977	Viruses	Pithoviridae	Pithovirus LCPAC201	73995	74933
R_bin116_k1	R_bin116_k1.gene_73978	Nomatch	Nomatch	NA	75450	75896
R_bin116_k1	R_bin116_k1.gene_73979	Nomatch	Nomatch	NA	76256	77431
R_bin116_k1	R_bin116_k1.gene_73980	Eukaryota	Viridiplantae	Streptophyta	78189	79094
R_bin116_k1	R_bin116_k1.gene_73981	Bacteria	Firmicutes	Bacilli	79130	80548
R_bin116_k1	R_bin116_k1.gene_73982	Bacteria	Firmicutes	Bacilli	80578	83172
R_bin116_k1	R_bin116_k1.gene_73983	Nomatch	Nomatch	NA	83183	83650
R_bin116_k1	R_bin116_k1.gene_73984	Nomatch	Nomatch	NA	83719	84156
R_bin116_k1	R_bin116_k1.gene_73985	Nomatch	Nomatch	NA	84474	84662
R_bin116_k1	R_bin116_k1.gene_73986	Viruses	Orpheovirus	Orpheovirus IHUMI-LCC2	84708	85256
R_bin116_k1	R_bin116_k1.gene_73987	Nomatch	Nomatch	NA	86254	86616
R_bin116_k1	R_bin116_k1.gene_73988	Bacteria	Bacteroidetes	Chitinophagia	86898	87446
R_bin116_k1	R_bin116_k1.gene_73989	Viruses	Marseilleviridae	Marseillevirus LCMAC201	87501	88406
R_bin116_k1	R_bin116_k1.gene_73990	Eukaryota	Metazoa	Arthropoda	88455	88895
R_bin116_k1	R_bin116_k1.gene_73991	Bacteria	Firmicutes	Bacilli	89624	90751
R_bin116_k1	R_bin116_k1.gene_73992	Archaea	Euryarchaeota	Methanopyri	90854	91225
R_bin116_k1	R_bin116_k1.gene_73993	Viruses	Marseilleviridae	Marseillevirus	91203	91949
R_bin116_k1	R_bin116_k1.gene_73994	Nomatch	Nomatch	NA	91993	92535
R_bin116_k1	R_bin116_k1.gene_73995	Viruses	Caudovirales	Myoviridae	93049	94605
R_bin116_k1	R_bin116_k1.gene_73996	Nomatch	Nomatch	NA	94851	95555
R_bin116_k1	R_bin116_k1.gene_73997	Viruses	Unclassified_Mimiviridae	Cafeteriavirus	95615	96226
R_bin116_k1	R_bin116_k1.gene_73998	Viruses	Pithoviridae	Pithovirus	96271	96930
R_bin116_k1	R_bin116_k1.gene_73999	Viruses	Marseilleviridae	Marseillevirus LCMAC202	97153	98061
R_bin116_k1	R_bin116_k1.gene_74000	Bacteria	Planctomycetes	Planctomycetes bacterium	98728	100155
R_bin116_k1	R_bin116_k1.gene_74001	Viruses	Marseilleviridae	Marseillevirus LCMAC101	100245	100520
R_bin116_k1	R_bin116_k1.gene_74002	Nomatch	Nomatch	NA	100529	100873
R_bin116_k1	R_bin116_k1.gene_74003	Nomatch	Nomatch	NA	101343	101687
R_bin116_k1	R_bin116_k1.gene_74004	Nomatch	Nomatch	NA	102209	102631
R_bin116_k1	R_bin116_k1.gene_74005	Viruses	Klosneuvirinae	Terrestrivirus sp.	102783	104138
R_bin116_k1	R_bin116_k1.gene_74006	Nomatch	Nomatch	NA	104227	105126
R_bin116_k1	R_bin116_k1.gene_74007	Nomatch	Nomatch	NA	105171	106058
R_bin116_k1	R_bin116_k1.gene_74008	Nomatch	Nomatch	NA	106146	107021
R_bin116_k1	R_bin116_k1.gene_74009	Nomatch	Nomatch	NA	107067	107309
R_bin116_k1	R_bin116_k1.gene_74010	Nomatch	Nomatch	NA	107337	107879
R_bin116_k1	R_bin116_k1.gene_74011	Nomatch	Nomatch	NA	108056	108931
R_bin116_k1	R_bin116_k1.gene_74012	Nomatch	Nomatch	NA	109006	109866
R_bin116_k1	R_bin116_k1.gene_74013	Nomatch	Nomatch	NA	109986	110876
R_bin116_k1	R_bin116_k1.gene_74014	Viruses	Pithoviridae	Pithovirus LCDPAC02	110982	111704
R_bin116_k1	R_bin116_k1.gene_74015	Nomatch	Nomatch	NA	111865	112761
R_bin116_k1	R_bin116_k1.gene_74016	Nomatch	Nomatch	NA	112795	113664
R_bin116_k1	R_bin116_k1.gene_74017	Bacteria	Verrucomicrobia	Verrucomicrobia bacterium	113688	114764
R_bin116_k1	R_bin116_k1.gene_74018	Nomatch	Nomatch	NA	114829	115479
R_bin116_k1	R_bin116_k1.gene_74019	Viruses	Pithoviridae	Pithovirus LCPAC102	115672	117348
R_bin116_k1	R_bin116_k1.gene_74020	Nomatch	Nomatch	NA	117544	117930
R_bin116_k1	R_bin116_k1.gene_74021	Viruses	Pithoviridae	Pithovirus LCPAC403	118098	118742
R_bin116_k1	R_bin116_k1.gene_74022	Nomatch	Nomatch	NA	119079	119426
R_bin116_k1	R_bin116_k1.gene_74023	Viruses	Pithoviridae	Pithovirus LCPAC304	119633	121675
R_bin116_k1	R_bin116_k1.gene_74024	Nomatch	Nomatch	NA	121870	122730
R_bin116_k1	R_bin116_k1.gene_74025	Nomatch	Nomatch	NA	123110	123955
R_bin116_k1	R_bin116_k1.gene_74026	Nomatch	Nomatch	NA	124124	124693
R_bin116_k1	R_bin116_k1.gene_74027	Nomatch	Nomatch	NA	124824	125513
R_bin116_k1	R_bin116_k1.gene_74028	Bacteria	Bacteroidetes	Flavobacteriia	125612	126502
R_bin116_k1	R_bin116_k1.gene_74029	Viruses	Marseilleviridae	Marseillevirus LCMAC101	126759	128303
R_bin116_k1	R_bin116_k1.gene_74030	Nomatch	Nomatch	NA	128469	128954
R_bin116_k1	R_bin116_k1.gene_74031	Nomatch	Nomatch	NA	128988	129500
R_bin116_k1	R_bin116_k1.gene_74032	Bacteria	Firmicutes	Bacilli	129659	131908
R_bin116_k1	R_bin116_k1.gene_74033	Bacteria	Firmicutes	Clostridia	132752	133999
R_bin116_k1	R_bin116_k1.gene_74034	Viruses	Megamimivirinae	Tupanvirus	133983	135005
R_bin116_k1	R_bin116_k1.gene_74035	Eukaryota	Metazoa	Arthropoda	135151	136257
R_bin116_k1	R_bin116_k1.gene_74036	Bacteria	Proteobacteria	Gammaproteobacteria	136719	137720
R_bin116_k1	R_bin116_k1.gene_74037	Nomatch	Nomatch	NA	137879	138202
R_bin116_k1	R_bin116_k1.gene_74038	Nomatch	Nomatch	NA	138249	138596
R_bin116_k1	R_bin116_k1.gene_74039	Nomatch	Nomatch	NA	138761	139393
R_bin116_k1	R_bin116_k1.gene_74040	Viruses	Orpheovirus	Orpheovirus IHUMI-LCC2	140027	140629
R_bin116_k1	R_bin116_k1.gene_74041	Nomatch	Nomatch	NA	140855	141190
R_bin116_k1	R_bin116_k1.gene_74042	Nomatch	Nomatch	NA	141378	141560
R_bin116_k1	R_bin116_k1.gene_74043	Nomatch	Nomatch	NA	141826	142215
R_bin116_k1	R_bin116_k1.gene_74044	Bacteria	Bacteroidetes	Bacteroidetes bacterium	142304	143179
R_bin116_k1	R_bin116_k1.gene_74045	Bacteria	bacterium	NA	143308	144069
R_bin116_k1	R_bin116_k1.gene_74046	Viruses	Klosneuvirinae	Klosneuvirinae	144490	145602
R_bin116_k1	R_bin116_k1.gene_74047	Bacteria	Chlamydiae	Chlamydiia	145835	147010
R_bin116_k1	R_bin116_k1.gene_74049	Nomatch	Nomatch	NA	147459	147806
R_bin116_k1	R_bin116_k1.gene_74050	Viruses	Klosneuvirinae	Klosneuvirinae	147857	148957
R_bin116_k1	R_bin116_k1.gene_74051	Eukaryota	Metazoa	Mollusca	149056	149448
R_bin116_k1	R_bin116_k1.gene_74052	Viruses	Klosneuvirinae	NA	150004	150999
R_bin116_k1	R_bin116_k1.gene_74053	Nomatch	Nomatch	NA	151158	151847
R_bin116_k1	R_bin116_k1.gene_74054	Eukaryota	Metazoa	Chordata	152100	153998
R_bin116_k1	R_bin116_k1.gene_74055	Viruses	Pithoviridae	Pithovirus	154358	154837
R_bin116_k1	R_bin116_k1.gene_74056	Nomatch	Nomatch	NA	155669	155917
R_bin116_k1	R_bin116_k1.gene_74057	Eukaryota	Fungi	Mucoromycota	155910	156821
R_bin116_k1	R_bin116_k1.gene_74058	Nomatch	Nomatch	NA	157466	158017
R_bin116_k1	R_bin116_k1.gene_74059	Nomatch	Nomatch	NA	158300	158869
R_bin116_k1	R_bin116_k1.gene_74061	Nomatch	Nomatch	NA	159306	159761
R_bin116_k1	R_bin116_k1.gene_74062	Nomatch	Nomatch	NA	159861	160157
R_bin116_k1	R_bin116_k1.gene_74063	Viruses	Pithoviridae	Pithovirus LCPAC302	161011	163536
R_bin116_k1	R_bin116_k1.gene_74064	Nomatch	Nomatch	NA	163640	164119
R_bin116_k1	R_bin116_k1.gene_74065	Nomatch	Nomatch	NA	165142	165342
R_bin116_k1	R_bin116_k1.gene_74066	Viruses	Pandoravirus	Pandoravirus inopinatum	165763	167142
R_bin116_k1	R_bin116_k1.gene_74067	Viruses	Megamimivirinae	Tupanvirus	167776	168966
R_bin116_k1	R_bin116_k1.gene_74068	Viruses	Megamimivirinae	Tupanvirus	169075	170391
R_bin116_k1	R_bin116_k1.gene_74069	Viruses	Unclassified_Mimiviridae	Homavirus sp.	170533	171726
R_bin116_k1	R_bin116_k1.gene_74070	Nomatch	Nomatch	NA	171814	172719
R_bin116_k1	R_bin116_k1.gene_74071	Viruses	Pithoviridae	Pithovirus LCPAC304	173848	175482
R_bin116_k1	R_bin116_k1.gene_74072	Bacteria	Firmicutes	Bacilli	175758	176969
R_bin116_k1	R_bin116_k1.gene_74073	Viruses	Pithoviridae	Pithovirus LCPAC202	177635	178213
R_bin116_k1	R_bin116_k1.gene_74074	Viruses	Marseilleviridae	Marseillevirus LCMAC101	180644	182221
R_bin116_k1	R_bin116_k1.gene_74075	Nomatch	Nomatch	NA	182570	184063
R_bin116_k1	R_bin116_k1.gene_74076	Nomatch	Nomatch	NA	184155	184712
R_bin116_k1	R_bin116_k1.gene_74077	Nomatch	Nomatch	NA	184831	185745
R_bin116_k1	R_bin116_k1.gene_74078	Nomatch	Nomatch	NA	186096	186875
R_bin116_k1	R_bin116_k1.gene_74079	Eukaryota	Metazoa	Nematoda	186948	188021
R_bin116_k1	R_bin116_k1.gene_74080	Nomatch	Nomatch	NA	188105	188377
R_bin116_k1	R_bin116_k1.gene_74081	Eukaryota	Apicomplexa	Aconoidasida	188420	188743
R_bin116_k1	R_bin116_k1.gene_74082	Viruses	Pithoviridae	Pithovirus LCPAC104	188851	192243
R_bin116_k1	R_bin116_k1.gene_74083	Bacteria	Proteobacteria	Alphaproteobacteria	193140	193814
R_bin116_k1	R_bin116_k1.gene_74084	Nomatch	Nomatch	NA	194844	195725
R_bin116_k1	R_bin116_k1.gene_74085	Nomatch	Nomatch	NA	195848	196258
R_bin116_k1	R_bin116_k1.gene_74086	Viruses	Pithoviridae	Pithovirus LCPAC304	196640	197233
R_bin116_k1	R_bin116_k1.gene_74087	Viruses	Pithoviridae	Pithovirus	197566	199272
R_bin116_k1	R_bin116_k1.gene_74088	Nomatch	Nomatch	NA	199712	199921
R_bin116_k1	R_bin116_k1.gene_74089	Nomatch	Nomatch	NA	200022	200705
R_bin116_k1	R_bin116_k1.gene_74090	Nomatch	Nomatch	NA	200788	202182
R_bin116_k1	R_bin116_k1.gene_74091	Nomatch	Nomatch	NA	202551	202784
R_bin116_k1	R_bin116_k1.gene_74092	Nomatch	Nomatch	NA	202855	203496
R_bin116_k1	R_bin116_k1.gene_74093	Nomatch	Nomatch	NA	203523	204335
R_bin116_k1	R_bin116_k1.gene_74094	Nomatch	Nomatch	NA	204718	204918
R_bin116_k1	R_bin116_k1.gene_74095	Nomatch	Nomatch	NA	204967	205743
R_bin116_k1	R_bin116_k1.gene_74096	Bacteria	Cyanobacteria	Nostocales	206516	209680
R_bin116_k1	R_bin116_k1.gene_74097	Nomatch	Nomatch	NA	209729	210286
R_bin116_k1	R_bin116_k1.gene_74098	Nomatch	Nomatch	NA	210611	210829
R_bin116_k1	R_bin116_k1.gene_74100	Viruses	Klosneuvirinae	Klosneuvirinae	212379	213308
R_bin116_k1	R_bin116_k1.gene_74101	Nomatch	Nomatch	NA	213408	213656
R_bin116_k1	R_bin116_k1.gene_74102	Viruses	Pithoviridae	Pithovirus LCPAC201	213817	215142
R_bin116_k1	R_bin116_k1.gene_74103	Nomatch	Nomatch	NA	215163	216755
R_bin116_k1	R_bin116_k1.gene_74104	Viruses	Pithoviridae	Pithovirus LCPAC201	216886	217632
R_bin116_k1	R_bin116_k1.gene_74105	Nomatch	Nomatch	NA	217783	218004
R_bin116_k1	R_bin116_k1.gene_74106	Bacteria	Firmicutes	Bacilli	218003	219475
R_bin116_k1	R_bin116_k1.gene_74107	Eukaryota	Metazoa	Cnidaria	220808	221245
R_bin116_k1	R_bin116_k1.gene_74108	Viruses	Klosneuvirinae	Hyperionvirus sp.	221336	221683
R_bin116_k1	R_bin116_k1.gene_74109	Viruses	Klosneuvirinae	Klosneuvirinae	221897	226096
R_bin116_k1	R_bin116_k1.gene_74110	Nomatch	Nomatch	NA	226228	226437
R_bin116_k1	R_bin116_k1.gene_74111	Nomatch	Nomatch	NA	226651	226824
R_bin116_k1	R_bin116_k1.gene_74112	Nomatch	Nomatch	NA	226976	227251
R_bin116_k1	R_bin116_k1.gene_74113	Eukaryota	Cryptophyceae	Pyrenomonadales	227620	228954
R_bin116_k1	R_bin116_k1.gene_74114	Viruses	Pithoviridae	Pithovirus LCDPAC01	229735	230427
R_bin116_k1	R_bin116_k1.gene_74115	Eukaryota	Endomyxa	Plasmodiophorida	230567	231739
R_bin116_k1	R_bin116_k1.gene_74116	Bacteria	Balneolaeota	Balneolia	233272	234186
R_bin116_k1	R_bin116_k1.gene_74117	Eukaryota	Fungi	Mucoromycota	234238	235023
R_bin116_k1	R_bin116_k1.gene_74118	Eukaryota	Fungi	Mucoromycota	235695	238385
R_bin116_k1	R_bin116_k1.gene_74119	Bacteria	Firmicutes	Bacilli	238504	239223
R_bin116_k1	R_bin116_k1.gene_74120	Viruses	Pithoviridae	Pithovirus LCPAC304	239267	241435
R_bin116_k1	R_bin116_k1.gene_74121	Bacteria	Proteobacteria	Alphaproteobacteria	242345	243790
R_bin116_k1	R_bin116_k1.gene_74122	Nomatch	Nomatch	NA	243850	244605
R_bin116_k1	R_bin116_k1.gene_74123	Viruses	Pithoviridae	Pithovirus LCPAC304	244732	245730
R_bin116_k1	R_bin116_k1.gene_74124	Viruses	Pithoviridae	Pithovirus LCPAC103	245784	247016
R_bin116_k1	R_bin116_k1.gene_74125	Nomatch	Nomatch	NA	247434	248795
R_bin116_k1	R_bin116_k1.gene_74126	Nomatch	Nomatch	NA	249348	250751
R_bin116_k1	R_bin116_k1.gene_74127	Nomatch	Nomatch	NA	251095	251481
R_bin116_k1	R_bin116_k1.gene_74128	Nomatch	Nomatch	NA	252060	253571
R_bin116_k1	R_bin116_k1.gene_74129	Nomatch	Nomatch	NA	253874	254647
R_bin116_k1	R_bin116_k1.gene_74130	Viruses	Pacmanvirus A23	NA	254726	255772
R_bin116_k1	R_bin116_k1.gene_74131	Viruses	Klosneuvirinae	Klosneuvirinae	255839	256795
R_bin116_k1	R_bin116_k1.gene_74132	Nomatch	Nomatch	NA	257249	258055
R_bin116_k1	R_bin116_k1.gene_74133	Bacteria	Bacteroidetes	Flavobacteriia	258121	259254
R_bin116_k1	R_bin116_k1.gene_74134	Viruses	Pithoviridae	Pithovirus LCPAC304	259461	262100
R_bin116_k1	R_bin116_k1.gene_74135	Viruses	Pithoviridae	Pithovirus LCPAC304	262138	263952
R_bin116_k1	R_bin116_k1.gene_74136	Nomatch	Nomatch	NA	264219	264698
R_bin116_k1	R_bin116_k1.gene_74137	Bacteria	Firmicutes	Clostridia	264795	267845
R_bin116_k1	R_bin116_k1.gene_74138	Viruses	Megamimivirinae	Satyrvirus sp.	268726	269217
R_bin116_k1	R_bin116_k1.gene_74139	Eukaryota	Metazoa	Arthropoda	269649	270761
R_bin116_k1	R_bin116_k1.gene_74140	Viruses	Klosneuvirinae	Harvfovirus sp.	270863	272254
R_bin116_k1	R_bin116_k1.gene_74141	Bacteria	Firmicutes	Bacilli	272431	273768
R_bin116_k1	R_bin116_k1.gene_74142	Nomatch	Nomatch	NA	274134	274406
R_bin116_k1	R_bin116_k1.gene_74143	Nomatch	Nomatch	NA	274478	275017
R_bin116_k1	R_bin116_k1.gene_74144	Nomatch	Nomatch	NA	275115	275504
R_bin116_k1	R_bin116_k1.gene_74145	Nomatch	Nomatch	NA	275764	276027
[truncated: 2,960 more rows]

## Sheet: Figure 5
Figure 5
Annot	norm	Clades	label	Type
Poxvirus Late Transcription Factor VLTF3 like	0.942063	18	Pitho_orpheo_div5	Metagenomics
VV A32-like packaging ATPase	6.25	10	Asfarviridae	Metagenomics
VV A32-like packaging ATPase	1.87793	10	extended_Phycodnaviridae	Metagenomics
VV A32-like packaging ATPase	9.86343	10	extended_Klosneuvirinae	Metagenomics
VV A32-like packaging ATPase	8.03213	10	Megamimivirinae	Metagenomics
VV A32-like packaging ATPase	0.101099	10	Unclassified	Metagenomics
VV A32-like packaging ATPase	1.04712	10	Other	Metagenomics
DNA-directed RNA polymerase subunit RPB1	5.997	17	Pithoviridae	Metagenomics
DNA-directed RNA polymerase subunit RPB1	4.69484	17	extended_Phycodnaviridae	Metagenomics
DNA-directed RNA polymerase subunit RPB2	1.04167	19	Asfarviridae	Metagenomics
DNA-directed RNA polymerase subunit RPB5	3.79363	10	extended_Klosneuvirinae	Metagenomics
DNA-directed RNA polymerase subunit RPB1	15.1745	17	extended_Klosneuvirinae	Metagenomics
DNA-directed RNA polymerase subunit RPB2	2.8169	19	extended_Phycodnaviridae	Metagenomics
DNA-directed RNA polymerase subunit RPB2	2.9985	19	Pithoviridae	Metagenomics
DNA-directed RNA polymerase subunit RPB1	2.79192	17	Pithoviridae_div1	Metagenomics
DNA-directed RNA polymerase subunit RPB2	3.61307	19	Pithoviridae_div1	Metagenomics
DNA-directed RNA polymerase subunit RPB1	0.606597	17	Unclassified	Metagenomics
DNA-directed RNA polymerase subunit RPB2	0.278024	19	Unclassified	Metagenomics
DNA-directed RNA polymerase subunit RPB5	0.985383	10	Pithoviridae_div1	Metagenomics
DNA-directed RNA polymerase subunit RPB1	4.97512	17	Pitho_orpheo_div8	Metagenomics
DNA-directed RNA polymerase subunit RPB2	2.35516	19	Pitho_orpheo_div5	Metagenomics
DNA-directed RNA polymerase subunit RPB1	2.35516	17	Pitho_orpheo_div5	Metagenomics
DNA-directed RNA polymerase subunit RPB5	0.428357	10	Pithoviridae	Metagenomics
DNA-directed RNA polymerase subunit RPB2	2.6738	19	Pitho_orpheo_div6	Metagenomics
DNA-directed RNA polymerase subunit RPB1	3.74332	17	Pitho_orpheo_div6	Metagenomics
DNA-directed RNA polymerase subunit RPB5	3.44234	10	Megamimivirinae	Metagenomics
DNA-directed RNA polymerase subunit RPB5	0.404398	10	Unclassified	Metagenomics
DNA-directed RNA polymerase subunit RPB2	6.0698	19	extended_Klosneuvirinae	Metagenomics
DNA-directed RNA polymerase subunit RPB2	8.60585	19	Megamimivirinae	Metagenomics
DNA-directed RNA polymerase subunit RPB1	7.24638	17	Pitho_orpheo_div2	Metagenomics
DNA-directed RNA polymerase subunit RPB1	5.45037	17	Megamimivirinae	Metagenomics
DNA-directed RNA polymerase subunit RPB2	1.04712	19	Other	Metagenomics
DNA-directed RNA polymerase subunit RPB1	4.18848	17	Other	Metagenomics
DNA-directed RNA polymerase subunit RPB2	2.48756	19	Pitho_orpheo_div8	Metagenomics
DNA-directed RNA polymerase subunit RPB2	7.38007	19	Pitho_orpheo_div7	Metagenomics
Large eukaryotic DNA virus major capsid protein	0.328573	12	Unclassified	Metagenomics
Large eukaryotic DNA virus major capsid protein	0.938967	12	extended_Phycodnaviridae	Metagenomics
Large eukaryotic DNA virus major capsid protein	2.09424	12	Other	Metagenomics
Large eukaryotic DNA virus major capsid protein	24.2792	12	extended_Klosneuvirinae	Metagenomics
Large eukaryotic DNA virus major capsid protein	2.48756	12	Pitho_orpheo_div8	Metagenomics
Large eukaryotic DNA virus major capsid protein	16.9248	12	Megamimivirinae	Metagenomics
Transcription initiation factor TFIIB	1.72117	12	Megamimivirinae	Metagenomics
A18 transcript termination helicase	3.14136	13	Other	Metagenomics
A18 transcript termination helicase	0.758725	13	extended_Klosneuvirinae	Metagenomics
A18 transcript termination helicase	1.64231	13	Pithoviridae_div1	Metagenomics
A18 transcript termination helicase	2.78432	13	Pithoviridae	Metagenomics
A18 transcript termination helicase	0.469484	13	extended_Phycodnaviridae	Metagenomics
A18 transcript termination helicase	2.48756	13	Pitho_orpheo_div8	Metagenomics
A18 transcript termination helicase	1.88413	13	Pitho_orpheo_div5	Metagenomics
A18 transcript termination helicase	3.20856	13	Pitho_orpheo_div6	Metagenomics
A18 transcript termination helicase	0.505497	13	Unclassified	Metagenomics
VV D6-like helicase	0.985383	11	Pithoviridae_div1	Metagenomics
VV D6-like helicase	1.49925	11	Pithoviridae	Metagenomics
VV D6-like helicase	1.04712	11	Other	Metagenomics
VV D6-like helicase	0.353848	11	Unclassified	Metagenomics
VV D6-like helicase	1.41309	11	Pitho_orpheo_div5	Metagenomics
D5 DNA Primase	0.938967	20	extended_Phycodnaviridae	Metagenomics
D5 DNA Primase	1.04167	20	Asfarviridae	Metagenomics
D5 DNA Primase	11.5183	20	Other	Metagenomics
D5 DNA Primase	0.404398	20	Unclassified	Metagenomics
D5 DNA Primase	9.46644	20	Megamimivirinae	Metagenomics
D5 DNA Primase	5.14029	20	Pithoviridae	Metagenomics
D5 DNA Primase	2.135	20	Pithoviridae_div1	Metagenomics
D5 DNA Primase	7.58725	20	extended_Klosneuvirinae	Metagenomics
D5 DNA Primase	2.48756	20	Pitho_orpheo_div8	Metagenomics
D5 DNA Primase	3.76825	20	Pitho_orpheo_div5	Metagenomics
D5 DNA Primase	1.60428	20	Pitho_orpheo_div6	Metagenomics
YqaJ viral recombinase	0.707696	13	Unclassified	Metagenomics
YqaJ viral recombinase	2.08333	13	Asfarviridae	Metagenomics
YqaJ viral recombinase	3.14136	13	Other	Metagenomics
YqaJ viral recombinase	1.43431	13	Megamimivirinae	Metagenomics
YqaJ viral recombinase	0.758725	13	extended_Klosneuvirinae	Metagenomics
YqaJ viral recombinase	1.92761	13	Pithoviridae	Metagenomics
YqaJ viral recombinase	0.985383	13	Pithoviridae_div1	Metagenomics
YqaJ viral recombinase	0.938967	13	extended_Phycodnaviridae	Metagenomics
YqaJ viral recombinase	1.06952	13	Pitho_orpheo_div6	Metagenomics
YqaJ viral recombinase	3.69004	13	Pitho_orpheo_div7	Metagenomics
Thymidine kinase	0.758246	18	Unclassified	Metagenomics
Thymidine kinase	1.49925	18	Pithoviridae	Metagenomics
Thymidine kinase	1.64231	18	Pithoviridae_div1	Metagenomics
Thymidine kinase	1.04167	18	Asfarviridae	Metagenomics
Thymidine kinase	2.48756	18	Pitho_orpheo_div8	Metagenomics
Thymidine kinase	2.35516	18	Pitho_orpheo_div5	Metagenomics
Thymidine kinase	2.6738	18	Pitho_orpheo_div6	Metagenomics
Thymidine kinase	1.04712	18	Other	Metagenomics
Thymidine kinase	3.69004	18	Pitho_orpheo_div7	Metagenomics
Thymidine kinase	0.286862	18	Megamimivirinae	Metagenomics
Bifunctional polynucleotide kinase, 3 phosphatase	0.783521	10	Unclassified	Metagenomics
Bifunctional polynucleotide kinase, 3 phosphatase	1.49925	10	Pithoviridae	Metagenomics
Bifunctional polynucleotide kinase, 3 phosphatase	1.80654	10	Pithoviridae_div1	Metagenomics
Bifunctional polynucleotide kinase, 3 phosphatase	1.51745	10	extended_Klosneuvirinae	Metagenomics
Bifunctional polynucleotide kinase, 3 phosphatase	0.534759	10	Pitho_orpheo_div6	Metagenomics
Bifunctional polynucleotide kinase, 3 phosphatase	0.573723	10	Megamimivirinae	Metagenomics
Bifunctional polynucleotide kinase, 3 phosphatase	0.942063	10	Pitho_orpheo_div5	Metagenomics
Thymidylate synthase	0.303298	14	Unclassified	Metagenomics
Thymidylate synthase	0.469484	14	extended_Phycodnaviridae	Metagenomics
Thymidylate synthase	0.164231	14	Pithoviridae_div1	Metagenomics
Thymidylate synthase	0.534759	14	Pitho_orpheo_div6	Metagenomics
Thymidylate synthase	0.286862	14	Megamimivirinae	Metagenomics
Thymidylate synthase	0.471032	14	Pitho_orpheo_div5	Metagenomics
Thymidylate synthase	0.428357	14	Pithoviridae	Metagenomics
DNA topoisomerase 2	1.26374	14	Unclassified	Metagenomics
DNA topoisomerase 2	0.469484	14	extended_Phycodnaviridae	Metagenomics
DNA topoisomerase 2	1.04712	14	Other	Metagenomics
DNA topoisomerase 2	1.51745	14	extended_Klosneuvirinae	Metagenomics
DNA topoisomerase 2	2.135	14	Pithoviridae_div1	Metagenomics
DNA topoisomerase 2	1.14745	14	Megamimivirinae	Metagenomics
DNA topoisomerase 2	1.07089	14	Pithoviridae	Metagenomics
DNA topoisomerase 2	2.48756	14	Pitho_orpheo_div8	Metagenomics
DNA topoisomerase 2	2.6738	14	Pitho_orpheo_div6	Metagenomics
DNA topoisomerase 2	1.88413	14	Pitho_orpheo_div5	Metagenomics
DNA topoisomerase 1	1.04712	11	Other	Metagenomics
DNA topoisomerase 1	0.379123	11	Unclassified	Metagenomics
DNA topoisomerase 1	5.31108	11	extended_Klosneuvirinae	Metagenomics
DNA topoisomerase 1	4.58979	11	Megamimivirinae	Metagenomics
Ubiquitin-conjugating enzyme E2	1.33957	11	Unclassified	Metagenomics
Ubiquitin-conjugating enzyme E2	1.72117	11	Megamimivirinae	Metagenomics
Ubiquitin-conjugating enzyme E2	2.27618	11	extended_Klosneuvirinae	Metagenomics
Ubiquitin-conjugating enzyme E2	0.642536	11	Pithoviridae	Metagenomics
Ubiquitin-conjugating enzyme E2	0.469484	11	extended_Phycodnaviridae	Metagenomics
Ubiquitin-conjugating enzyme E2	0.164231	11	Pithoviridae_div1	Metagenomics
Ubiquitin	1.23847	13	Unclassified	Metagenomics
Ubiquitin	0.328461	13	Pithoviridae_div1	Metagenomics
Ubiquitin	1.40845	13	extended_Phycodnaviridae	Metagenomics
[truncated: 524 more rows]

## Sheet: Supplementary Figure 1A
Supplementary Figure 1A
[truncated: 48,243 more rows]

## Sheet: Supplementary Figure 1B
Supplementary Figure 1B
[truncated: 41,728 more rows]

[truncated: 4 more sheets: Supplementary Figure 3, Supplementary Figure 4A, Supplementary Figure 8, Supplementary Figure 13]
